# Supplementary material for: H3K36me3 modification by SETD2 is essential for Col11a2 and Sema3e transcription to maintain dentinogenesis in mice
Source: Development. 2025 Jul 14;152(14):dev204352. doi: 10.1242/dev.204352 (PMC12338916; doi:10.1242/dev.204352)
Supplement: Table S1. The Gene Ontology (GO) enrichment terms based on RNA-seq data from dental mesenchymal cells of Dmp1-Cre;Setd2fl/fl mice compared to controls. — Upregulated and downregulated genes were analyzed separately. [file develop-152-204352-TableS1.xlsx]

## Sheet: Downregulated gene GO analysis
Category	Term	Count	%	PValue	Genes	List Total	Pop Hits	Pop Total	Fold Enrichment	Bonferroni	Benjamini	FDR
GOTERM_CC_DIRECT	GO:0031012~extracellular matrix	28	6.12691	7.11877e-13	SPARC, COL11A1, COL11A2, DMP1, ADAMTS12, ADAMTS10, ADAMTS2, ADAMTS14, WNT11, PTPRZ1, EPYC, TIMP1, ADAMTS9, ADAMTS6, LINGO3, WNT5B, COL24A1, BGN, KAZALD1, DSPP, COL1A1, COL1A2, CCDC80, MMP16, LOX, COL5A2, AMTN, LGR6	361	289	21301	5.7168	2.76919e-10	2.7692e-10	2.57699e-10
GOTERM_CC_DIRECT	GO:0016020~membrane	198	43.326	3.64253e-12	SPARC, TMEM94, CLDN2, CMAH, RXFP3, CNST, CREB3L3, GNAT2, CREB3L1, NIPAL3, SLC12A7, CUBN, UNC5B, FIBCD1, ENTPD7, ANK3, SYTL2, INPP4A, GPR162, ARC, PLPP5, NINJ1, GPR160, SPTBN4, SLC45A3, FICD, SLC35D3, IL20RA, LPAR1, PLA2G5, ART5, PRKCZ, NKAIN2, EPB41L5, GNG10, TSPAN8, CHST11, PDGFC, ST3GAL5, TRPM7, SCN3A, RHBDL2, RAB11FIP4, CCR10, CARMIL1, MYH7B, DTNA, HOMER2, ST8SIA1, PCDH20, RAB27B, AIF1L, CYSTM…	361	7870	21301	1.48451	1.41694e-09	7.08472e-10	6.59298e-10
GOTERM_BP_DIRECT	GO:0030199~collagen fibril organization	13	2.84464	1.69e-10	ZFP469, COL11A1, COL11A2, LOXL3, P3H1, LOXL4, ADAMTS12, COL1A1, ADAMTS14, ADAMTS2, COL1A2, LOX, COL5A2	341	58	20408	13.4141	3.54e-07	3.54e-07	3.52e-07
GOTERM_BP_DIRECT	GO:0030198~extracellular matrix organization	19	4.15755	2.35e-09	CSGALNACT1, COL24A1, COL11A1, COL11A2, DMP1, ADAMTS12, KAZALD1, AGT, ADAMTS10, COL1A1, ADAMTS14, ADAMTS2, COL1A2, CCDC80, MMP16, COL5A2, MPZL3, ADAMTS9, ADAMTS6	341	186	20408	6.11346	4.92e-06	2.46e-06	2.45e-06
GOTERM_CC_DIRECT	GO:0005576~extracellular region	65	14.2232	5.01322e-08	CD40, SPARC, TNFAIP6, LOXL3, LOXL4, CSN3, DMP1, PCSK5, CX3CL1, ADAMTS2, C1QTNF7, SMPD1, ENPP1, ENPP3, TIMP1, CER1, ADAMTS6, WNT5B, TNFRSF18, SERPINF1, BGN, P3H1, PCOLCE, DKK1, PDGFRL, CCDC80, LOX, NINJ1, AMTN, PLBD1, MAPT, CEMIP, NXPH3, SEMA3D, COL11A1, COL11A2, ENDOD1, LTBP2, SEMA3E, PLA2G5, ART5, ADAMTS12, ADAMTS10, ADAMTS14, WNT11, PTPRZ1, BGLAP, EPYC, CREG2, PDGFC, TAC2, CCL24, CGREF1, COL24A…	361	1883	21301	2.03683	1.95012e-05	6.50047e-06	6.04928e-06
GOTERM_BP_DIRECT	GO:0050808~synapse organization	12	2.62582	8.78e-08	DRP2, SLC8A3, PTPRS, LMX1A, PCDHGC5, PCDHGC4, SEMA3E, MAPT, ANK3, BSN, SHANK2, SHANK1	341	80	20408	8.97713	0.000184	6.13e-05	6.1e-05
GOTERM_CC_DIRECT	GO:0045202~synapse	41	8.97155	6.86538e-07	GABRB2, PTPRS, SPARC, CAMK2A, ITPR1, ADARB1, DRP2, RIMS1, PTPRZ1, GNAT2, ABLIM3, CNR1, PSD3, ADORA1, ENPP1, ANXA9, DLGAP3, BSN, SLC12A7, PACSIN1, DTNA, EGR3, MME, SYT1, HOMER2, GAD1, STAC3, ATP2B1, NMNAT2, ANK3, SLC8A3, INPP4A, ARC, GLRB, DNAJC6, SNPH, NINJ1, IGSF9B, SHANK2, SNTB1, SHANK1	361	1019	21301	2.37412	0.000267028	6.67658e-05	6.21316e-05
GOTERM_MF_DIRECT	GO:0005509~calcium ion binding	34	7.43982	8.39574e-07	DGKG, SPARC, TNFAIP6, PCDH11X, ITPR1, CIB3, LTBP2, PLA2G5, RYR3, SGCA, BGLAP, CHP2, ENPP1, ENPP3, ANXA9, RAB11FIP4, CGREF1, CUBN, GCH1, SYT1, PCDHGC5, PLA2G4E, PCDHGC4, PCDH20, AIF1L, SYT17, BMP1, BGLAP2, FKBP7, PADI2, CD248, FAT3, CDH17, PADI1	331	736	18797	2.62338	0.000496065	0.000496188	0.000491151
GOTERM_BP_DIRECT	GO:0007611~learning or memory	11	2.407	1.2e-06	SLC8A3, EGR1, PTPRZ1, MME, BDNF, BGLAP, CNR1, BGLAP2, MAPT, DKK1, LHX8	341	83	20408	7.9316	0.00250223	0.000626	0.000623
GOTERM_CC_DIRECT	GO:0043025~neuronal cell body	29	6.34573	8.37695e-06	SPTBN4, CD40, CAMK2A, LPAR1, ITPR1, CRMP1, PTPRK, CX3CL1, PTPRZ1, ADORA1, ENPP1, TRPM7, DLGAP3, BSN, SCN3A, KCNJ2, MME, BDNF, SORT1, HOMER2, SERPINF1, GFRA1, SLC8A3, DAB1, SNPH, KCNMA1, IGSF9B, MAPT, SHANK2	361	659	21301	2.5966	0.00325334	0.000602198	0.000560401
GOTERM_CC_DIRECT	GO:0005886~plasma membrane	142	31.0722	9.28841e-06	DGKG, RIPOR2, GPR68, CLDN2, NCMAP, BEST3, RAPGEFL1, RXFP3, RGS4, RIMS1, CNST, GNAT2, GRB14, ADORA1, CHP2, ENPP1, ENPP3, SLC12A7, CUBN, UNC5B, P3H1, ANK3, DKK1, SYTL2, INPP4A, GPR162, ARC, PLPP5, NINJ1, GPR160, SPTBN4, CEMIP, NDRG4, SEMA7A, ITPR1, LPAR1, PLA2G5, PRKCZ, RHOBTB1, NKAIN2, EPB41L5, GNG10, PDGFC, TRPM7, RHPN2, SCN3A, RHBDL2, CCR10, PACSIN1, ATP8B5, CARMIL1, DTNA, SYT1, HOMER2, PCDH20, …	361	6098	21301	1.37402	0.00360669	0.000602198	0.000560401
GOTERM_MF_DIRECT	GO:0046872~metal ion binding	97	21.2254	1.38339e-05	DGKG, SPARC, LOXL3, RORC, CIB3, LOXL4, PLOD2, ADARB1, IKZF2, CMAH, TATDN3, RIMS1, SALL1, GNAT2, CHP2, ENPP1, ENPP3, MAP3K6, BSN, HBQ1B, CSGALNACT1, CUBN, FIBCD1, P3H2, ENTPD7, P3H1, LOX, LMX1A, FKBP7, PADI2, TRIM34B, PADI1, GNE, ENDOD1, PLA2G5, ADAMTS12, PRKCZ, ADAMTS10, FBXO40, ADAMTS14, TRPM7, RAB11FIP4, ATP8B5, EGR1, EGR3, DTNA, SYT1, AIF1L, BSPRY, COL1A1, COL1A2, BMP1, ITGA10, COL5A2, BGLAP2,…	331	3655	18797	1.50711	0.00814258	0.00408793	0.00404642
GOTERM_BP_DIRECT	GO:0031214~biomineral tissue development	7	1.53173	1.55e-05	BGLAP, BGLAP2, AMTN, ENPP1, DMP1, PHEX, DSPP	341	33	20408	12.6949	0.0319679	0.00649796	0.00646075
GOTERM_BP_DIRECT	GO:0060348~bone development	10	2.18818	2.5e-05	SPARC, MMP16, BGLAP, EPYC, BGLAP2, PDGFC, BGN, P3H1, ENPP1, PHEX	341	93	20408	6.43522	0.0511173	0.00874491	0.00869484
GOTERM_MF_DIRECT	GO:0004222~metalloendopeptidase activity	11	2.407	5.88522e-05	ADAMTS14, ADAMTS2, BMP1, MME, MMP16, ECE2, ADAMTS12, ADAMTS9, PHEX, ADAMTS10, ADAMTS6	331	122	18797	5.12028	0.0341847	0.0115939	0.0114762
GOTERM_CC_DIRECT	GO:0030424~axon	23	5.03282	7.41564e-05	MYH7B, SPTBN4, PTPRS, DTNA, MME, SYT1, BDNF, ITGA2, GAD1, SERPINF1, CAMK2A, GFRA1, PTPRK, NMNAT2, ANK3, MYPN, SLC8A3, UNC80, PTPRZ1, CNR1, MAPT, BSN, SCN3A	361	516	21301	2.63009	0.0284358	0.00412098	0.00383495
GOTERM_CC_DIRECT	GO:0031982~vesicle	12	2.62582	0.000163423	RIMS1, SPARC, BMP1, BGLAP, DNAJC6, BGLAP2, MYO5C, ANXA9, LGR6, PRKCZ, DYNC1I1, SYBU	361	171	21301	4.14074	0.0615979	0.00778715	0.00724665
GOTERM_CC_DIRECT	GO:0030425~dendrite	25	5.47046	0.000180165	CAMK2A, ITPR1, CRMP1, PTPRK, DRP2, PTPRZ1, BGLAP, ADORA1, BSN, KCNJ2, MME, BDNF, SORT1, HOMER2, ANK3, SLC8A3, ARC, GLRB, BGLAP2, KCNMA1, GNB3, FAT3, IGSF9B, MAPT, SHANK1	361	626	21301	2.35645	0.0676907	0.00778715	0.00724665
GOTERM_BP_DIRECT	GO:0030335~positive regulation of cell migration	15	3.28228	0.000181	CARMIL1, CCL24, SEMA7A, CEMIP, SEMA4D, TNFAIP6, WNT5B, SEMA3D, SEMA3E, CX3CL1, COL1A1, WNT11, PTPRZ1, PDGFC, LGR6	341	269	20408	3.33722	0.315266	0.0540986	0.0537888
GOTERM_CC_DIRECT	GO:0014069~postsynaptic density	18	3.93873	0.000240121	HOMER2, CAMK2A, ITPR1, PRKCZ, SLC8A3, INPP4A, DRP2, RIMS1, DAB1, DNAJC6, PSD3, ADORA1, MAPT, IGSF9B, DLGAP3, BSN, SHANK2, SHANK1	361	375	21301	2.83227	0.0891875	0.0093407	0.00869237
GOTERM_BP_DIRECT	GO:0007155~cell adhesion	24	5.25164	0.000309	RIPOR2, CGREF1, PTPRS, AMIGO3, TNFAIP6, TNFRSF12A, MEGF10, PCDHGC5, PCDHGC4, ITGA2, PCDH20, PCDH11X, FIBCD1, PTPRK, CLDN2, CX3CL1, DAB1, NINJ1, CERCAM, AMTN, FAT3, IGSF9B, MPZL3, CDH17	341	619	20408	2.32042	0.477028	0.081016	0.0805521
GOTERM_CC_DIRECT	GO:0098978~glutamatergic synapse	25	5.47046	0.00041799	GABRB2, PTPRS, SPARC, CAMK2A, LPAR1, PRKCZ, DRP2, RIMS1, PTPRZ1, ABLIM3, CNR1, DLGAP3, BSN, KCNJ2, PACSIN1, SYT1, BDNF, HOMER2, ATP2B1, ARC, NOS1AP, KCNMA1, APBA1, SHANK2, SHANK1	361	663	21301	2.22494	0.150096	0.0143308	0.0133361
GOTERM_CC_DIRECT	GO:0005581~collagen trimer	8	1.75055	0.00044208	COL1A1, COL1A2, LOX, COL24A1, C1QTNF7, COL11A1, COL5A2, COL11A2	361	81	21301	5.82771	0.158027	0.0143308	0.0133361
GOTERM_CC_DIRECT	GO:0098982~GABA-ergic synapse	10	2.18818	0.000518682	GABRB2, RIMS1, GLRB, CNR1, GAD1, ITPR1, LPAR1, ATP2B1, IGSF9B, BSN	361	136	21301	4.33864	0.182758	0.0155206	0.0144433
GOTERM_BP_DIRECT	GO:0007165~signal transduction	41	8.97155	0.000606	GUCY2C, DGKG, GABRB2, PTPRR, NDRG4, GPR68, DIRAS2, LPAR1, ADRA1D, PTPRK, DUSP15, PRKCZ, PLCXD2, RXFP3, GNG10, WNT11, GNAT2, GRB14, CNR1, RASSF4, ADORA1, RHPN2, SRGAP3, LRRC8E, TCP11, CCR10, PACSIN1, CCL24, SEMA4D, WNT5B, UNC5B, ANK3, GPR162, GPRC5B, GLRB, GPR160, ACKR4, SAG, GNB3, LGR6, F2RL2	341	1400	20408	1.75268	0.719088	0.141037	0.140229
GOTERM_CC_DIRECT	GO:0042995~cell projection	38	8.3151	0.000639034	SPTBN4, RIPOR2, PTPRS, MEGF10, CAMK2A, CRMP1, CX3CL1, RHOBTB1, UNC80, DRP2, RIMS1, GNAT2, BGLAP, CNR1, PSD3, ENPP1, BSN, TCP11, PACSIN1, CARMIL1, DTNA, HOMER2, ITGA2, CFAP70, PLEKHG6, ATP2B1, NMNAT2, ANK3, AIF1L, SLC8A3, ARC, GLRB, FAM161A, BGLAP2, NOS1AP, SAG, MAPT, SHANK2	361	1246	21301	1.79953	0.220158	0.017756	0.0165236
GOTERM_CC_DIRECT	GO:0009986~cell surface	28	6.12691	0.00069728	CD40, SPARC, LPAR1, PTPRK, PLA2G5, SLC6A2, CX3CL1, NT5E, ACVR1C, TSPAN8, PDGFC, HYAL4, ENPP1, ANXA9, BSN, ADAMTS9, CCR10, JAM2, TNFRSF12A, WNT5B, SORT1, ITGA2, BGN, ANK3, HSPA2, GPRC5B, TNFRSF23, CDH17	361	813	21301	2.03217	0.23764	0.0180828	0.0168277
GOTERM_CC_DIRECT	GO:0005794~Golgi apparatus	43	9.40919	0.000856314	SLC35D3, PLA2G5, BICD1, PCSK5, JAKMIP3, PHEX, RAB42, CNST, CHST11, GRB14, BGLAP, CREG2, FAM241A, MYO18A, ST3GAL5, KCNJ2, SYBU, SLC35A2, CSGALNACT1, SEC16B, CUBN, GALNT5, SYT1, ST8SIA1, SORT1, TMEM132A, P3H2, ENTPD7, PDE4DIP, COPZ2, SLC39A13, RAB27B, GFRA1, NMNAT2, ZDHHC14, COL1A1, FAM234B, BMP1, BGLAP2, APBA1, B4GALT6, ST6GALNAC3, TNFRSF23	361	1496	21301	1.69601	0.283408	0.0208191	0.0193741
GOTERM_BP_DIRECT	GO:0016485~protein processing	8	1.75055	0.00105617	CPM, ADAMTS2, BMP1, MME, MMP16, ECE2, PCSK5, PHEX	341	95	20408	5.03979	0.890836	0.211462	0.210251
GOTERM_MF_DIRECT	GO:0030020~extracellular matrix structural constituent conferring tensile strength	6	1.31291	0.00111139	COL1A1, COL1A2, COL24A1, COL11A1, COL5A2, COL11A2	331	45	18797	7.5718	0.481697	0.164207	0.16254
GOTERM_BP_DIRECT	GO:0007628~adult walking behavior	6	1.31291	0.00118602	SPTBN4, DAB1, GLRB, KCNMA1, ENPP1, MAPT	341	48	20408	7.48094	0.916872	0.211462	0.210251
GOTERM_BP_DIRECT	GO:0010976~positive regulation of neuron projection development	11	2.407	0.00121066	NDRG4, GPRC5B, PTPRZ1, BDNF, CNR1, SERPINF1, ITPR1, P3H1, MAPT, AGT, CX3CL1	341	187	20408	3.52044	0.921061	0.211462	0.210251
GOTERM_BP_DIRECT	GO:0065003~macromolecular complex assembly	9	1.96937	0.00131597	RIMS1, SPTBN4, PARD6B, GCH1, PDE4DIP, APBA1, NUPR1, DLGAP3, SHANK1	341	127	20408	4.24116	0.936714	0.212175	0.21096
GOTERM_BP_DIRECT	GO:0007411~axon guidance	11	2.407	0.00147539	MEG3, SEMA7A, SEMA4D, LMX1A, BDNF, SEMA3D, UNC5B, CRMP1, SEMA3E, ANK3, MYPN	341	192	20408	3.42876	0.954712	0.220888	0.219623
GOTERM_MF_DIRECT	GO:0030165~PDZ domain binding	9	1.96937	0.00148723	DTNA, PLEKHA1, NOS1AP, LPAR1, CRIM1, APBA1, ATP2B1, DLGAP3, SNTB1	331	123	18797	4.15526	0.585053	0.175355	0.173575
GOTERM_BP_DIRECT	GO:1903011~negative regulation of bone development	3	0.656455	0.0016241	BGLAP, BGLAP2, DSPP	341	4	20408	44.8856	0.966855	0.226941	0.225641
GOTERM_CC_DIRECT	GO:0005615~extracellular space	53	11.5974	0.00164503	CPM, CD40, SPARC, TNFAIP6, LOXL3, LOXL4, CSN3, PCSK5, CX3CL1, ALAD, CTSO, C1QTNF7, SMPD1, ENPP1, TIMP1, ANXA9, ADAMTS9, CER1, WNT5B, SERPINF1, FIBCD1, BGN, PCOLCE, GFRA1, DKK1, LOX, MMP16, PLBD1, SEMA7A, SEMA3D, COL11A1, COL11A2, SEMA3E, WNT11, PTPRZ1, BGLAP, CREG2, PDGFC, TAC2, CCL24, LINGO3, SEMA4D, COL24A1, BDNF, KAZALD1, AGT, DSPP, COL1A1, COL1A2, BMP1, COL5A2, BGLAP2, LGR6	361	2031	21301	1.53978	0.472941	0.0376421	0.0350294
GOTERM_MF_DIRECT	GO:0030160~GKAP/Homer scaffold activity	3	0.656455	0.00180115	HOMER2, SHANK2, SHANK1	331	4	18797	42.5914	0.655423	0.175355	0.173575
GOTERM_BP_DIRECT	GO:0001503~ossification	10	2.18818	0.00191304	COL1A1, BMP1, MMP16, SORT1, COL11A1, COL5A2, ENPP1, DMP1, ADAMTS12, KAZALD1	341	166	20408	3.60527	0.981931	0.250608	0.249173
GOTERM_BP_DIRECT	GO:0001649~osteoblast differentiation	8	1.75055	0.00233824	COL1A1, WNT11, LOX, BGLAP, CREB3L1, BGLAP2, COL11A2, ENPP1	341	109	20408	4.39248	0.992603	0.288291	0.286641
GOTERM_BP_DIRECT	GO:0018057~peptidyl-lysine oxidation	3	0.656455	0.00267702	LOX, LOXL3, LOXL4	341	5	20408	35.9085	0.99637	0.30729	0.30553
GOTERM_MF_DIRECT	GO:0016787~hydrolase activity	45	9.84683	0.00272632	CPM, PTPRR, CEMIP, PTPRS, FICD, TNFAIP6, ENDOD1, CRMP1, ADARB1, PTPRK, PLA2G5, DUSP15, ADAMTS12, PCSK5, PLCXD2, PHEX, ADAMTS10, TATDN3, PPP2CB, CTSO, ADAMTS2, NT5E, PRSS50, PTPRZ1, SMPD1, HYAL4, ENPP1, ENPP3, RHBDL2, GCH1, MME, PLA2G4E, ENTPD7, RAB27B, BPGM, ABHD15, INPP4A, PLPP5, BMP1, MMP16, DNAJC6, PADI2, PLBD1, PADI1, GNE	331	1629	18797	1.56874	0.800802	0.175355	0.173575
GOTERM_CC_DIRECT	GO:0005592~collagen type XI trimer	3	0.656455	0.00275395	COL11A1, COL5A2, COL11A2	361	5	21301	35.4033	0.657938	0.0595159	0.055385
GOTERM_BP_DIRECT	GO:0007605~sensory perception of sound	13	2.84464	0.00278554	GABRB2, MYH7B, SPTBN4, RIPOR2, CEMIP, USP53, HOMER2, COL11A1, COL11A2, COL1A1, EPYC, KCNMA1, ENPP1	341	281	20408	2.76875	0.99711	0.30729	0.30553
GOTERM_MF_DIRECT	GO:0030507~spectrin binding	5	1.09409	0.00285512	SPTBN4, SAG, GNB3, ANK3, DYNC1I1	331	34	18797	8.35125	0.815441	0.175355	0.173575
GOTERM_MF_DIRECT	GO:0016641~oxidoreductase activity, acting on the CH-NH2 group of donors, oxygen as acceptor	3	0.656455	0.00296709	LOX, LOXL3, LOXL4	331	5	18797	34.0731	0.827293	0.175355	0.173575
GOTERM_MF_DIRECT	GO:0004720~protein-lysine 6-oxidase activity	3	0.656455	0.00296709	LOX, LOXL3, LOXL4	331	5	18797	34.0731	0.827293	0.175355	0.173575
GOTERM_BP_DIRECT	GO:0006811~ion transport	21	4.59519	0.00298264	TRPC7, GABRB2, LRRC38, KCNJ15, ITPR1, SLC39A13, SLC38A11, ATP2B1, BEST3, RYR3, BSPRY, SLC8A3, SLC22A23, GLRB, SLCO3A1, KCNMA1, TRPM7, SCN3A, SLC12A7, KCNJ2, LRRC8E	341	605	20408	2.07735	0.998091	0.31258	0.310791
GOTERM_BP_DIRECT	GO:0071526~semaphorin-plexin signaling pathway	5	1.09409	0.00357449	SEMA7A, SEMA4D, SEMA3D, CRMP1, SEMA3E	341	38	20408	7.87467	0.99945	0.340551	0.338601
GOTERM_BP_DIRECT	GO:0043523~regulation of neuron apoptotic process	5	1.09409	0.00357449	GABRB2, EGR1, BDNF, TRIM2, DKK1	341	38	20408	7.87467	0.99945	0.340551	0.338601
GOTERM_CC_DIRECT	GO:0043197~dendritic spine	11	2.407	0.00359307	SLC8A3, ARC, PTPRZ1, CAMK2A, ADORA1, LPAR1, APBA1, DLGAP3, SHANK2, KCNJ2, SHANK1	361	214	21301	3.033	0.753458	0.0735634	0.0684574
GOTERM_CC_DIRECT	GO:0005887~integral component of plasma membrane	36	7.87746	0.00393955	GABRB2, SEMA7A, SEMA3D, PCDH11X, IL20RA, LPAR1, ADRA1D, SEMA3E, NCMAP, SLC6A2, CX3CL1, RHD, RXFP3, TSPAN8, SGCA, ENPP1, TRPM7, SLC12A7, LRRC8E, CCR10, JAM2, TRPC7, SEMA4D, PCDHGC5, TNFRSF18, PCDH20, ATP2B1, SLC8A3, P2RX5, TSPAN13, GLRB, SLCO3A1, MMP16, NINJ1, CDH17, F2RL2	361	1289	21301	1.64794	0.784654	0.0766242	0.0713058
GOTERM_BP_DIRECT	GO:0030204~chondroitin sulfate metabolic process	3	0.656455	0.00397137	CSGALNACT1, CHST11, DSEL	341	6	20408	29.9238	0.999761	0.349344	0.347344
GOTERM_BP_DIRECT	GO:0016311~dephosphorylation	8	1.75055	0.00400013	PTPRR, PTPRS, PTPRZ1, BGLAP, DNAJC6, BGLAP2, PTPRK, DUSP15	341	120	20408	3.98983	0.999775	0.349344	0.347344
GOTERM_CC_DIRECT	GO:0045211~postsynaptic membrane	13	2.84464	0.00422805	GABRB2, LPAR1, ANK3, SLC8A3, ARC, GLRB, PTPRZ1, KCNMA1, ADORA1, IGSF9B, SHANK2, KCNJ2, SHANK1	361	292	21301	2.62696	0.807604	0.0783197	0.0728836
GOTERM_BP_DIRECT	GO:0030282~bone mineralization	6	1.31291	0.00454759	COL1A2, WNT11, LOX, ENPP1, PHEX, CER1	341	65	20408	5.52439	0.999929	0.38127	0.379087
GOTERM_CC_DIRECT	GO:0005802~trans-Golgi network	11	2.407	0.00479047	ATP8B5, RBFOX1, CNST, MME, MYO18A, ECE2, NMNAT2, BSN, PCSK5, BICD1, SYT17	361	223	21301	2.91059	0.845563	0.083593	0.0777909
GOTERM_CC_DIRECT	GO:0043005~neuron projection	20	4.37637	0.00494252	GABRB2, PTPRS, ANKS1, SYT1, CAMK2A, LPAR1, ANK3, SLC6A2, CX3CL1, DAB1, GLRB, SNPH, GNB3, ENPP1, TRPM7, MAPT, IGSF9B, SHANK2, PACSIN1, SHANK1	361	582	21301	2.02768	0.854475	0.083593	0.0777909
GOTERM_BP_DIRECT	GO:0051216~cartilage development	7	1.53173	0.00540508	CSGALNACT1, BMP1, CHST11, COL11A1, COL11A2, ENPP1, TIMP1	341	96	20408	4.36388	0.999988	0.435733	0.433238
GOTERM_MF_DIRECT	GO:0005201~extracellular matrix structural constituent	8	1.75055	0.00578629	COL1A1, SPARC, COL1A2, COL24A1, COL11A1, COL5A2, COL11A2, LTBP2	331	122	18797	3.72384	0.967601	0.290385	0.287437
GOTERM_CC_DIRECT	GO:0016021~integral component of membrane	132	28.884	0.00582787	GPR68, DENND5B, TMEM94, ADARB1, CLDN2, RXFP3, CNST, CREB3L3, GNAT2, NIPAL3, ADORA1, ENPP1, ENPP3, SYBU, TCP11, CSGALNACT1, UNC5B, FIBCD1, ENTPD7, SHISA4, INPP4A, GPR162, PLPP5, NINJ1, GPR160, CLIP4, SLC45A3, SLC35D3, ENDOD1, ITPR1, LPAR1, SLC38A11, NKAIN2, TSPAN8, CHST11, DSEL, ST3GAL5, CHST13, TRPM7, SRGAP3, SCN3A, RHBDL2, ATP8B5, CARMIL1, TMEM120B, SLC37A1, DTNA, SYT1, ST8SIA1, PCDH20, TMEM132A…	361	6415	21301	1.21414	0.897067	0.0932624	0.0867892
GOTERM_CC_DIRECT	GO:0031410~cytoplasmic vesicle	27	5.9081	0.00599373	GABRB2, PTPRS, ITPR1, PLA2G5, BICD1, PCSK5, RHOBTB1, CNST, SLC17A9, HYAL4, BSN, TCP11, RAB11FIP4, PACSIN1, ATP8B5, GCH1, MME, SYT1, BDNF, SORT1, ENTPD7, COPZ2, SLC39A13, ATP2B1, NMNAT2, ARC, CCDC62	361	903	21301	1.76429	0.903535	0.0932624	0.0867892
GOTERM_MF_DIRECT	GO:0030215~semaphorin receptor binding	4	0.875274	0.00644704	SEMA7A, SEMA4D, SEMA3D, SEMA3E	331	22	18797	10.3252	0.978128	0.290385	0.287437
GOTERM_MF_DIRECT	GO:0005543~phospholipid binding	8	1.75055	0.0065905	SPTBN4, DAB1, SYT1, PSD3, LPAR1, PLA2G5, ANXA9, PACSIN1	331	125	18797	3.63447	0.979917	0.290385	0.287437
GOTERM_MF_DIRECT	GO:0005178~integrin binding	9	1.96937	0.00687883	SEMA7A, PTPRZ1, TSPAN8, ITGA10, ITGA2, GFRA1, CDH17, CX3CL1, JAM2	331	158	18797	3.23479	0.983083	0.290385	0.287437
GOTERM_CC_DIRECT	GO:0030659~cytoplasmic vesicle membrane	8	1.75055	0.00723269	SORT1, ENTPD7, ITPR1, SLC39A13, ECE2, NMNAT2, RYR3, PACSIN1	361	132	21301	3.57609	0.940617	0.108212	0.100701
GOTERM_MF_DIRECT	GO:0008270~zinc ion binding	25	5.47046	0.00771655	CPM, RORC, ALAD, DRP2, FBXO40, ADAMTS2, NT5E, SMPD1, TRIM2, ENPP1, ENPP3, TIMP1, ADAMTS9, VAT1L, CAR3, EGR1, DTNA, GCH1, MME, BSPRY, BMP1, MMP16, RNF207, TCEA3, TRIM34B	331	800	18797	1.77464	0.989726	0.304032	0.300945
GOTERM_BP_DIRECT	GO:0007399~nervous system development	16	3.50109	0.00789656	SEMA7A, RBFOX1, SEMA4D, AMIGO3, BDNF, SEMA3D, GFRA1, SEMA3E, NRBP2, DAB1, ACVR1C, GLRB, IGSF9B, NES, CER1, SHANK1	341	444	20408	2.15667	1	0.613007	0.609498
GOTERM_MF_DIRECT	GO:0008237~metallopeptidase activity	9	1.96937	0.00823831	CPM, ADAMTS2, BMP1, MME, MMP16, ADAMTS12, ADAMTS9, PHEX, ADAMTS10	331	163	18797	3.13556	0.992471	0.304303	0.301213
GOTERM_BP_DIRECT	GO:0043524~negative regulation of neuron apoptotic process	10	2.18818	0.00834601	GABRB2, NRBP2, PTPRZ1, BDNF, UNC5B, PCDHGC5, PCDHGC4, SEMA3E, NES, AGT	341	208	20408	2.87728	1	0.624758	0.621181
GOTERM_MF_DIRECT	GO:0005044~scavenger receptor activity	5	1.09409	0.00919157	MEGF10, LOXL3, ACKR4, LOXL4, ENPP1	331	47	18797	6.04133	0.995735	0.319542	0.316298
GOTERM_BP_DIRECT	GO:1900020~positive regulation of protein kinase C activity	3	0.656455	0.00922112	CEMIP, TCIM, AGT	341	9	20408	19.9492	1	0.644249	0.640561
GOTERM_BP_DIRECT	GO:1900076~regulation of cellular response to insulin stimulus	3	0.656455	0.00922112	BGLAP, BGLAP2, ATP2B1	341	9	20408	19.9492	1	0.644249	0.640561
GOTERM_CC_DIRECT	GO:0043203~axon hillock	3	0.656455	0.00947994	SPTBN4, SERPINF1, PRKCZ	361	9	21301	19.6685	0.975407	0.136581	0.127101
GOTERM_BP_DIRECT	GO:0048843~negative regulation of axon extension involved in axon guidance	4	0.875274	0.00997002	SEMA7A, SEMA4D, SEMA3D, SEMA3E	341	27	20408	8.8663	1	0.660933	0.657149
GOTERM_BP_DIRECT	GO:0001822~kidney development	9	1.96937	0.0101509	SALL1, WNT11, MME, SERPINF1, ENPP1, GFRA1, PCSK5, AGT, ADAMTS6	341	178	20408	3.026	1	0.660933	0.657149
GOTERM_CC_DIRECT	GO:0042383~sarcolemma	8	1.75055	0.01021	SLC8A3, SYNM, DTNA, SGCA, BGN, ANK3, RYR3, SNTB1	361	141	21301	3.34783	0.981539	0.139066	0.129413
GOTERM_CC_DIRECT	GO:0044306~neuron projection terminus	4	0.875274	0.0103674	SYT1, MME, GAD1, BSN	361	27	21301	8.74156	0.982646	0.139066	0.129413
GOTERM_BP_DIRECT	GO:1901216~positive regulation of neuron death	5	1.09409	0.0109339	EGR1, PTPRZ1, ADORA1, MAPT, DKK1	341	52	20408	5.75457	1	0.660933	0.657149
GOTERM_MF_DIRECT	GO:0003779~actin binding	15	3.28228	0.0111385	FHOD3, MYH7B, SPTBN4, HOMER2, CORO2B, SLC6A2, MYPN, AIF1L, ARC, ABLIM3, KCNMA1, PHACTR3, TNNI3, TRPM7, SNTB1	331	398	18797	2.14027	0.998666	0.365714	0.362001
GOTERM_BP_DIRECT	GO:0000904~cell morphogenesis involved in differentiation	3	0.656455	0.0114003	EPB41L5, FAT3, DKK1	341	10	20408	17.9543	1	0.660933	0.657149
GOTERM_BP_DIRECT	GO:0061448~connective tissue development	3	0.656455	0.0114003	LOX, SLC39A13, DSPP	341	10	20408	17.9543	1	0.660933	0.657149
GOTERM_BP_DIRECT	GO:0071260~cellular response to mechanical stimulus	7	1.53173	0.0116672	COL1A1, RIPOR2, CD40, WNT11, ITGA2, KCNJ2, AGT	341	113	20408	3.70737	1	0.660933	0.657149
GOTERM_BP_DIRECT	GO:0070588~calcium ion transmembrane transport	7	1.53173	0.0116672	TRPC7, SLC8A3, P2RX5, ITPR1, TRPM7, ATP2B1, RYR3	341	113	20408	3.70737	1	0.660933	0.657149
GOTERM_MF_DIRECT	GO:0016791~phosphatase activity	8	1.75055	0.0123475	CAR3, PTPRR, PTPRS, PTPRZ1, DNAJC6, ENPP1, PTPRK, DUSP15	331	141	18797	3.22204	0.999353	0.384071	0.380172
GOTERM_CC_DIRECT	GO:0060077~inhibitory synapse	4	0.875274	0.0126343	RIMS1, GAD1, IGSF9B, BSN	361	29	21301	8.1387	0.992889	0.163824	0.152454
GOTERM_BP_DIRECT	GO:0048169~regulation of long-term neuronal synaptic plasticity	4	0.875274	0.0133412	RIMS1, EGR1, BDNF, AGT	341	30	20408	7.97967	1	0.735872	0.731659
GOTERM_MF_DIRECT	GO:0045499~chemorepellent activity	4	0.875274	0.013978	SEMA7A, SEMA4D, SEMA3D, SEMA3E	331	29	18797	7.8329	0.999756	0.413049	0.408855
GOTERM_BP_DIRECT	GO:0048144~fibroblast proliferation	5	1.09409	0.0140883	ZFP469, PDGFC, CD248, NUPR1, AGT	341	56	20408	5.34353	1	0.757155	0.75282
GOTERM_CC_DIRECT	GO:0042734~presynaptic membrane	9	1.96937	0.014404	RIMS1, PTPRS, SYT1, CNR1, SNPH, ADORA1, LPAR1, ATP2B1, SLC6A2	361	187	21301	2.83984	0.996461	0.180444	0.16792
GOTERM_CC_DIRECT	GO:0070382~exocytic vesicle	4	0.875274	0.0151625	SYT1, RAB27B, SYTL2, SYT17	361	31	21301	7.61362	0.997377	0.180444	0.16792
GOTERM_CC_DIRECT	GO:0000139~Golgi membrane	18	3.93873	0.0153076	SLC35A2, SEC16B, GALNT5, ST8SIA1, TMEM132A, COPZ2, SLC39A13, ECE2, NMNAT2, ZDHHC14, RAB42, CHST11, CREB3L1, MYO18A, ST3GAL5, CHST13, ST6GALNAC3, SYBU	361	561	21301	1.89323	0.997523	0.180444	0.16792
GOTERM_BP_DIRECT	GO:0007613~memory	7	1.53173	0.0159115	SLC8A3, LMX1A, BDNF, CNR1, TRPM7, MAPT, SHANK2	341	121	20408	3.46225	1	0.833762	0.828988
GOTERM_CC_DIRECT	GO:0005604~basement membrane	7	1.53173	0.0163513	SPARC, CCDC80, SERPINF1, P3H2, AMTN, P3H1, TIMP1	361	120	21301	3.44199	0.99836	0.186048	0.173134
GOTERM_CC_DIRECT	GO:0048471~perinuclear region of cytoplasm	24	5.25164	0.0167395	TRPC7, BDNF, SORT1, ITGA2, SERPINF1, ITPR1, SLC39A13, PLA2G5, PRKCZ, BICD1, RYR3, PHEX, CX3CL1, BSPRY, SLC8A3, DAB1, RNF207, KCNMA1, APBA1, RHPN2, ENPP3, NUPR1, DYNC1I1, PACSIN1	361	842	21301	1.68187	0.998594	0.186048	0.173134
GOTERM_MF_DIRECT	GO:0050840~extracellular matrix binding	4	0.875274	0.0167595	SPARC, BGN, CD248, DMP1	331	31	18797	7.32755	0.999954	0.471661	0.466873
GOTERM_BP_DIRECT	GO:0045777~positive regulation of blood pressure	4	0.875274	0.0187294	CNR1, ADORA1, TAC2, AGT	341	34	20408	7.04088	1	0.957484	0.952002
GOTERM_BP_DIRECT	GO:0031032~actomyosin structure organization	4	0.875274	0.0202381	EPB41L5, MYH7B, MYO18A, TRPM7	341	35	20408	6.83972	1	1	0.994749
GOTERM_CC_DIRECT	GO:0098793~presynapse	11	2.407	0.0216468	MME, CNR1, DNAJC6, ITGA2, GAD1, NOS1AP, ITPR1, APBA1, BSN, SLC6A2, PACSIN1	361	281	21301	2.30983	0.999799	0.233905	0.21767
GOTERM_BP_DIRECT	GO:0050919~negative chemotaxis	4	0.875274	0.0218118	SEMA7A, SEMA4D, SEMA3D, SEMA3E	341	36	20408	6.64972	1	1	0.994749
GOTERM_BP_DIRECT	GO:0043589~skin morphogenesis	3	0.656455	0.0220653	COL1A1, COL1A2, ITGA2	341	14	20408	12.8245	1	1	0.994749
GOTERM_BP_DIRECT	GO:0001958~endochondral ossification	4	0.875274	0.0234505	CSGALNACT1, COL1A1, MMP16, ENPP1	341	37	20408	6.47	1	1	0.994749
GOTERM_MF_DIRECT	GO:0019902~phosphatase binding	5	1.09409	0.0247112	SPTBN4, DTNA, CNST, SH2D4A, SYTL2	331	63	18797	4.50703	1	0.663832	0.657092
GOTERM_BP_DIRECT	GO:2000463~positive regulation of excitatory postsynaptic potential	4	0.875274	0.0251541	RGS4, RIMS1, PRKCZ, SHANK1	341	38	20408	6.29974	1	1	0.994749
GOTERM_BP_DIRECT	GO:0045806~negative regulation of endocytosis	3	0.656455	0.0251835	SNPH, ANK3, PACSIN1	341	15	20408	11.9695	1	1	0.994749
GOTERM_CC_DIRECT	GO:0045121~membrane raft	12	2.62582	0.0252401	GPRC5B, ARC, MME, SGCA, CNR1, UNC5B, ITPR1, MAPT, ATP2B1, TNFRSF23, SLC6A2, PRKCZ	361	330	21301	2.14566	0.999952	0.265362	0.246944
GOTERM_BP_DIRECT	GO:0007584~response to nutrient	5	1.09409	0.026781	ALAD, CUBN, CNR1, MAPT, SHANK2	341	68	20408	4.40055	1	1	0.994749
GOTERM_BP_DIRECT	GO:0007420~brain development	11	2.407	0.0268031	RGS4, NDRG4, SYT1, AMIGO3, LMX1A, BGLAP, BGLAP2, ECE2, ATP2B1, NES, SHANK2	341	295	20408	2.2316	1	1	0.994749
GOTERM_BP_DIRECT	GO:0007156~homophilic cell adhesion via plasma membrane adhesion molecules	8	1.75055	0.0269153	PCDHGC5, PCDH20, PCDHGC4, PCDH11X, FAT3, IGSF9B, CDH17, MYPN	341	174	20408	2.75161	1	1	0.994749
GOTERM_BP_DIRECT	GO:0030182~neuron differentiation	10	2.18818	0.0271169	NRBP2, SALL1, DAB1, WNT11, WNT5B, LMX1A, SNPH, GFRA1, BHLHA15, LHX8	341	254	20408	2.3562	1	1	0.994749
GOTERM_MF_DIRECT	GO:0005516~calmodulin binding	9	1.96937	0.0279506	SLC8A3, MYH7B, SYT1, ARPP21, CAMK2A, ATP2B1, SCN3A, RYR3, SNTB1	331	204	18797	2.50538	1	0.692922	0.685888
GOTERM_MF_DIRECT	GO:0005546~phosphatidylinositol-4,5-bisphosphate binding	6	1.31291	0.028139	SYT1, PLA2G4E, APBA1, ANXA9, KCNJ2, SYTL2	331	97	18797	3.51269	1	0.692922	0.685888
GOTERM_CC_DIRECT	GO:0032587~ruffle membrane	6	1.31291	0.0295377	EPB41L5, PTPRZ1, PLEKHA1, PSD3, AIF1L, PACSIN1	361	102	21301	3.47091	0.999991	0.302373	0.281386
GOTERM_MF_DIRECT	GO:0005216~ion channel activity	8	1.75055	0.0307067	TRPC7, GABRB2, GLRB, KCNMA1, ITPR1, TRPM7, SCN3A, RYR3	331	170	18797	2.6724	1	0.725906	0.718536
GOTERM_BP_DIRECT	GO:0032963~collagen metabolic process	3	0.656455	0.0319155	COL1A2, P3H2, P3H1	341	17	20408	10.5613	1	1	0.994749
GOTERM_CC_DIRECT	GO:0033270~paranode region of axon	3	0.656455	0.0327694	SPTBN4, ANK3, NCMAP	361	17	21301	10.4127	0.999998	0.317997	0.295925
GOTERM_BP_DIRECT	GO:1905590~fibronectin fibril organization	2	0.437637	0.0330435	TNFAIP6, LOXL3	341	2	20408	59.8475	1	1	0.994749
GOTERM_CC_DIRECT	GO:1990257~piccolo-bassoon transport vesicle	2	0.437637	0.0335164	BSN, DYNC1I1	361	2	21301	59.0055	0.999998	0.317997	0.295925
GOTERM_CC_DIRECT	GO:0005584~collagen type I trimer	2	0.437637	0.0335164	COL1A1, COL1A2	361	2	21301	59.0055	0.999998	0.317997	0.295925
GOTERM_MF_DIRECT	GO:0001786~phosphatidylserine binding	5	1.09409	0.0346197	SYT1, MME, ANXA9, SYTL2, SYT17	331	70	18797	4.05632	1	0.786932	0.778943
GOTERM_BP_DIRECT	GO:0086004~regulation of cardiac muscle cell contraction	3	0.656455	0.0355167	MYH7B, ADORA1, KCNJ2	341	18	20408	9.97458	1	1	0.994749
GOTERM_BP_DIRECT	GO:0010812~negative regulation of cell-substrate adhesion	3	0.656455	0.0355167	COL1A1, PTPRZ1, CORO2B	341	18	20408	9.97458	1	1	0.994749
GOTERM_BP_DIRECT	GO:0030206~chondroitin sulfate biosynthetic process	3	0.656455	0.0355167	CSGALNACT1, CHST11, CHST13	341	18	20408	9.97458	1	1	0.994749
GOTERM_CC_DIRECT	GO:0030672~synaptic vesicle membrane	7	1.53173	0.0368832	PTPRS, SYT1, SLC35D3, TRPM7, RAB27B, ATP2B1, BSN	361	145	21301	2.84854	1	0.337962	0.314504
GOTERM_BP_DIRECT	GO:0042060~wound healing	6	1.31291	0.0370128	COL1A1, WNT5B, LOX, SMPD1, ITGA2, CX3CL1	341	110	20408	3.26441	1	1	0.994749
GOTERM_BP_DIRECT	GO:0008152~metabolic process	8	1.75055	0.0375758	ALAD, CEMIP, GCH1, SMPD1, HYAL4, ME2, ENPP3, GNE	341	187	20408	2.56032	1	1	0.994749
GOTERM_MF_DIRECT	GO:0004725~protein tyrosine phosphatase activity	6	1.31291	0.037723	PTPRR, PTPRS, PTPRZ1, DNAJC6, PTPRK, DUSP15	331	105	18797	3.24506	1	0.825715	0.817332
GOTERM_CC_DIRECT	GO:0098685~Schaffer collateral - CA1 synapse	7	1.53173	0.0379408	PTPRS, CAMK2A, ITPR1, APBA1, BSN, PRKCZ, SHANK1	361	146	21301	2.82903	1	0.337962	0.314504
GOTERM_BP_DIRECT	GO:1901215~negative regulation of neuron death	5	1.09409	0.0381011	GABRB2, BDNF, SERPINF1, NOS1AP, ITPR1	341	76	20408	3.93734	1	1	0.994749
GOTERM_CC_DIRECT	GO:0001917~photoreceptor inner segment	5	1.09409	0.0382271	EPB41L5, FAM161A, GNAT2, SAG, SHANK2	361	75	21301	3.9337	1	0.337962	0.314504
GOTERM_BP_DIRECT	GO:0007616~long-term memory	4	0.875274	0.0388852	EGR1, ARC, PRKCZ, SHANK1	341	45	20408	5.31978	1	1	0.994749
GOTERM_BP_DIRECT	GO:0071625~vocalization behavior	3	0.656455	0.0392665	MYH7B, SHANK2, SHANK1	341	19	20408	9.44961	1	1	0.994749
GOTERM_BP_DIRECT	GO:0048731~system development	3	0.656455	0.0392665	SEMA3D, SEMA3E, LHX8	341	19	20408	9.44961	1	1	0.994749
GOTERM_BP_DIRECT	GO:0006816~calcium ion transport	7	1.53173	0.0399517	SLC8A3, CAMK2A, ITPR1, TRPM7, ATP2B1, RYR3, BSPRY	341	150	20408	2.79288	1	1	0.994749
GOTERM_MF_DIRECT	GO:0004721~phosphoprotein phosphatase activity	7	1.53173	0.0406114	PPP2CB, PTPRR, PTPRS, PTPRZ1, DNAJC6, PTPRK, DUSP15	331	143	18797	2.77986	1	0.857191	0.848489
GOTERM_BP_DIRECT	GO:0055085~transmembrane transport	14	3.06346	0.0427976	TRPC7, SLC37A1, SLC45A3, ITPR1, SLC39A13, RYR3, SLC8A3, SLC22A23, SLC17A9, SLCO3A1, KCNMA1, TRPM7, SCN3A, SLC12A7	341	456	20408	1.83742	1	1	0.994749
GOTERM_MF_DIRECT	GO:0031418~L-ascorbic acid binding	3	0.656455	0.0431678	P3H2, P3H1, PLOD2	331	19	18797	8.96661	1	0.879731	0.870799
GOTERM_BP_DIRECT	GO:0043547~positive regulation of GTPase activity	8	1.75055	0.0442446	RGS4, CCL24, CD40, WNT11, SEMA4D, RASGEF1A, RAPGEFL1, CX3CL1	341	194	20408	2.46794	1	1	0.994749
GOTERM_MF_DIRECT	GO:0008373~sialyltransferase activity	3	0.656455	0.0474201	ST8SIA1, ST3GAL5, ST6GALNAC3	331	20	18797	8.51828	1	0.908118	0.898899
GOTERM_BP_DIRECT	GO:0001837~epithelial to mesenchymal transition	4	0.875274	0.0481215	EPB41L5, TGFBR3L, WNT11, LOXL3	341	49	20408	4.88551	1	1	0.994749
GOTERM_BP_DIRECT	GO:1901148~gene expression involved in extracellular matrix organization	2	0.437637	0.0491547	ZFP469, DSPP	341	3	20408	39.8983	1	1	0.994749
GOTERM_CC_DIRECT	GO:0048786~presynaptic active zone	4	0.875274	0.0498471	GAD1, ADORA1, BSN, SHANK2	361	49	21301	4.81678	1	0.4309	0.400992
GOTERM_CC_DIRECT	GO:0005788~endoplasmic reticulum lumen	6	1.31291	0.0516165	WNT5B, BDNF, CERCAM, FKBP7, HYOU1, PCSK5	361	119	21301	2.97507	1	0.436496	0.406199
GOTERM_MF_DIRECT	GO:0019797~procollagen-proline 3-dioxygenase activity	2	0.437637	0.0517515	P3H2, P3H1	331	3	18797	37.859	1	0.908118	0.898899
GOTERM_MF_DIRECT	GO:0047756~chondroitin 4-sulfotransferase activity	2	0.437637	0.0517515	CHST11, CHST13	331	3	18797	37.859	1	0.908118	0.898899
GOTERM_MF_DIRECT	GO:0008147~structural constituent of bone	2	0.437637	0.0517515	BGLAP, BGLAP2	331	3	18797	37.859	1	0.908118	0.898899
GOTERM_MF_DIRECT	GO:0005518~collagen binding	5	1.09409	0.0522437	SPARC, LOX, ITGA2, PCOLCE, DSPP	331	80	18797	3.54928	1	0.908118	0.898899
GOTERM_CC_DIRECT	GO:0005783~endoplasmic reticulum	39	8.53392	0.0528922	GUCY2C, FKBP11, CEMIP, FICD, SLC35D3, ITPR1, PLOD2, CMAH, RYR3, PHEX, PRSS50, CREB3L3, CREB3L1, CREG2, GSG1, ADORA1, ADAMTS9, LRRC8E, CCR10, SLC35A2, SEC16B, CUBN, SLC37A1, SLC36A2, SORT1, TMEM132A, P3H2, P3H1, SLC39A13, ELOVL7, ZDHHC14, COL1A1, SLC8A3, COL1A2, GLRB, KCNMA1, CERCAM, FKBP7, HYOU1	361	1715	21301	1.34182	1	0.437767	0.407382
GOTERM_BP_DIRECT	GO:0045184~establishment of protein localization	4	0.875274	0.0531064	RIPOR2, PLEKHA1, ITGA2, ANK3	341	51	20408	4.69392	1	1	0.994749
GOTERM_BP_DIRECT	GO:0055074~calcium ion homeostasis	4	0.875274	0.0531064	SLC8A3, NT5E, CIB3, ENPP1	341	51	20408	4.69392	1	1	0.994749
GOTERM_BP_DIRECT	GO:0008306~associative learning	4	0.875274	0.0531064	SPECC1, SHANK2, AGT, SHANK1	341	51	20408	4.69392	1	1	0.994749
GOTERM_BP_DIRECT	GO:0019228~neuronal action potential	4	0.875274	0.0531064	MYH7B, KCNMA1, ANK3, SCN3A	341	51	20408	4.69392	1	1	0.994749
GOTERM_BP_DIRECT	GO:0007409~axonogenesis	6	1.31291	0.053551	SPTBN4, DAB1, SEMA4D, PTPRZ1, MAPT, ANK3	341	122	20408	2.94332	1	1	0.994749
GOTERM_BP_DIRECT	GO:0008217~regulation of blood pressure	5	1.09409	0.0536502	COL1A2, GCH1, ADRA1D, ATP2B1, AGT	341	85	20408	3.52044	1	1	0.994749
GOTERM_BP_DIRECT	GO:0016042~lipid catabolic process	6	1.31291	0.0550946	PLA2G4E, ADORA1, PLBD1, PLA2G5, PLCXD2, ABHD15	341	123	20408	2.91939	1	1	0.994749
GOTERM_BP_DIRECT	GO:0033198~response to ATP	3	0.656455	0.0556358	NT5E, P2RX5, ENPP1	341	23	20408	7.8062	1	1	0.994749
GOTERM_BP_DIRECT	GO:0009395~phospholipid catabolic process	3	0.656455	0.0556358	PLA2G4E, PLBD1, PLA2G5	341	23	20408	7.8062	1	1	0.994749
GOTERM_BP_DIRECT	GO:0010035~response to inorganic substance	3	0.656455	0.0556358	NT5E, ADORA1, ENPP1	341	23	20408	7.8062	1	1	0.994749
GOTERM_BP_DIRECT	GO:0001755~neural crest cell migration	4	0.875274	0.0556883	SEMA7A, SEMA4D, SEMA3D, SEMA3E	341	52	20408	4.60365	1	1	0.994749
GOTERM_MF_DIRECT	GO:0051015~actin filament binding	9	1.96937	0.0606405	FHOD3, MYH7B, SPTBN4, ABLIM3, MYO5C, MYO18A, TNNI3, CORO2B, AIF1L	331	239	18797	2.13848	1	1	0.991525
GOTERM_CC_DIRECT	GO:0030176~integral component of endoplasmic reticulum membrane	6	1.31291	0.0612102	SLC37A1, FICD, CREB3L1, ITPR1, ELOVL7, LRRC8E	361	125	21301	2.83227	1	0.492709	0.458511
GOTERM_CC_DIRECT	GO:0005903~brush border	5	1.09409	0.0620636	CUBN, MYH7B, DAB1, MME, MYO18A	361	88	21301	3.35259	1	0.492709	0.458511
GOTERM_BP_DIRECT	GO:0098609~cell-cell adhesion	8	1.75055	0.0625734	ITGA10, ITGA2, FAT3, ANXA9, CLDN2, CDH17, CX3CL1, JAM2	341	210	20408	2.27991	1	1	0.994749
GOTERM_BP_DIRECT	GO:0001666~response to hypoxia	8	1.75055	0.0625734	ALAD, EGR1, ITGA2, KCNMA1, ADORA1, ITPR1, PLOD2, HYOU1	341	210	20408	2.27991	1	1	0.994749
GOTERM_BP_DIRECT	GO:0007568~aging	7	1.53173	0.0626198	CNR1, SERPINF1, GFRA1, ADRA1D, TIMP1, ATP2B1, AGT	341	168	20408	2.49365	1	1	0.994749
GOTERM_BP_DIRECT	GO:0000902~cell morphogenesis	6	1.31291	0.0631959	EPB41L5, GNAT2, ITPR1, ENPP1, DKK1, CDH17	341	128	20408	2.80535	1	1	0.994749
GOTERM_BP_DIRECT	GO:0048705~skeletal system morphogenesis	4	0.875274	0.0637844	COL1A1, PLEKHA1, COL11A1, COL11A2	341	55	20408	4.35255	1	1	0.994749
GOTERM_BP_DIRECT	GO:0007274~neuromuscular synaptic transmission	3	0.656455	0.0645656	EGR3, STAC3, ADARB1	341	25	20408	7.1817	1	1	0.994749
GOTERM_BP_DIRECT	GO:0090082~positive regulation of heart induction by negative regulation of canonical Wnt signaling pathway	2	0.437637	0.0649982	WNT11, DKK1	341	4	20408	29.9238	1	1	0.994749
GOTERM_BP_DIRECT	GO:0034505~tooth mineralization	2	0.437637	0.0649982	COL1A1, ENPP1	341	4	20408	29.9238	1	1	0.994749
GOTERM_BP_DIRECT	GO:0003093~regulation of glomerular filtration	2	0.437637	0.0649982	ADORA1, CORO2B	341	4	20408	29.9238	1	1	0.994749
GOTERM_BP_DIRECT	GO:0006931~substrate-dependent cell migration, cell attachment to substrate	2	0.437637	0.0649982	EPB41L5, TNFRSF12A	341	4	20408	29.9238	1	1	0.994749
GOTERM_BP_DIRECT	GO:0045586~regulation of gamma-delta T cell differentiation	2	0.437637	0.0649982	EGR3, RORC	341	4	20408	29.9238	1	1	0.994749
GOTERM_BP_DIRECT	GO:0043271~negative regulation of ion transport	2	0.437637	0.0649982	CNR1, BEST3	341	4	20408	29.9238	1	1	0.994749
GOTERM_BP_DIRECT	GO:0010977~negative regulation of neuron projection development	5	1.09409	0.0656586	PTPRS, AMIGO3, LPAR1, CRMP1, DKK1	341	91	20408	3.28832	1	1	0.994749
GOTERM_MF_DIRECT	GO:0005262~calcium channel activity	5	1.09409	0.0669971	TRPC7, ITPR1, TRPM7, ANXA9, RYR3	331	87	18797	3.26371	1	1	0.991525
GOTERM_MF_DIRECT	GO:0036218~dTTP diphosphatase activity	2	0.437637	0.0684016	ENPP1, ENPP3	331	4	18797	28.3943	1	1	0.991525
GOTERM_MF_DIRECT	GO:0004528~phosphodiesterase I activity	2	0.437637	0.0684016	ENPP1, ENPP3	331	4	18797	28.3943	1	1	0.991525
GOTERM_BP_DIRECT	GO:0006884~cell volume homeostasis	3	0.656455	0.0691984	GNB3, SLC12A7, LRRC8E	341	26	20408	6.90548	1	1	0.994749
GOTERM_MF_DIRECT	GO:0017075~syntaxin-1 binding	3	0.656455	0.0707404	SYT1, SNPH, SYBU	331	25	18797	6.81462	1	1	0.991525
GOTERM_CC_DIRECT	GO:0016528~sarcoplasm	3	0.656455	0.0709504	SLC8A3, KCNMA1, SCN3A	361	26	21301	6.80833	1	0.551994	0.513681
GOTERM_BP_DIRECT	GO:0060326~cell chemotaxis	5	1.09409	0.0721446	LOX, ACKR4, LPAR1, CX3CL1, CCR10	341	94	20408	3.18338	1	1	0.994749
GOTERM_BP_DIRECT	GO:0042311~vasodilation	4	0.875274	0.0723902	GCH1, KCNMA1, ADORA1, AGT	341	58	20408	4.12741	1	1	0.994749
GOTERM_BP_DIRECT	GO:0007162~negative regulation of cell adhesion	4	0.875274	0.0723902	RIPOR2, DAB1, SEMA4D, JAM2	341	58	20408	4.12741	1	1	0.994749
GOTERM_BP_DIRECT	GO:0042692~muscle cell differentiation	3	0.656455	0.0739367	FBXO40, WNT5B, NINJ1	341	27	20408	6.64972	1	1	0.994749
GOTERM_BP_DIRECT	GO:0030500~regulation of bone mineralization	3	0.656455	0.0739367	BGLAP, BGLAP2, ENPP1	341	27	20408	6.64972	1	1	0.994749
GOTERM_MF_DIRECT	GO:0005544~calcium-dependent phospholipid binding	4	0.875274	0.0753091	SYT1, PLA2G4E, ANXA9, SYT17	331	56	18797	4.05632	1	1	0.991525
GOTERM_BP_DIRECT	GO:0030514~negative regulation of BMP signaling pathway	4	0.875274	0.0753685	TNFAIP6, CRIM1, DKK1, CER1	341	59	20408	4.05746	1	1	0.994749
GOTERM_BP_DIRECT	GO:0030324~lung development	6	1.31291	0.0756029	ADAMTS2, SPARC, LOX, MME, LOXL3, PHEX	341	135	20408	2.65989	1	1	0.994749
GOTERM_BP_DIRECT	GO:0007160~cell-matrix adhesion	5	1.09409	0.0766435	ZFP469, ITGA10, ITGA2, ADAMTS12, AGT	341	96	20408	3.11706	1	1	0.994749
GOTERM_BP_DIRECT	GO:0019222~regulation of metabolic process	3	0.656455	0.0787756	BDNF, CNR1, LPAR1	341	28	20408	6.41223	1	1	0.994749
GOTERM_BP_DIRECT	GO:0006486~protein glycosylation	6	1.31291	0.0793735	GMPPB, GALNT5, ST8SIA1, ST3GAL5, B4GALT6, ST6GALNAC3	341	137	20408	2.62106	1	1	0.994749
GOTERM_BP_DIRECT	GO:0050728~negative regulation of inflammatory response	6	1.31291	0.0793735	NT5E, TNFAIP6, SERPINF1, ADORA1, PLA2G5, ENPP3	341	137	20408	2.62106	1	1	0.994749
GOTERM_BP_DIRECT	GO:2000381~negative regulation of mesoderm development	2	0.437637	0.0805786	SALL1, CER1	341	5	20408	23.939	1	1	0.994749
GOTERM_BP_DIRECT	GO:0018101~protein citrullination	2	0.437637	0.0805786	PADI2, PADI1	341	5	20408	23.939	1	1	0.994749
GOTERM_BP_DIRECT	GO:0032571~response to vitamin K	2	0.437637	0.0805786	BGLAP, BGLAP2	341	5	20408	23.939	1	1	0.994749
GOTERM_BP_DIRECT	GO:0036414~histone citrullination	2	0.437637	0.0805786	PADI2, PADI1	341	5	20408	23.939	1	1	0.994749
GOTERM_BP_DIRECT	GO:0097241~hematopoietic stem cell migration to bone marrow	2	0.437637	0.0805786	ENPP1, JAM2	341	5	20408	23.939	1	1	0.994749
GOTERM_BP_DIRECT	GO:0070278~extracellular matrix constituent secretion	2	0.437637	0.0805786	ZFP469, CREB3L1	341	5	20408	23.939	1	1	0.994749
GOTERM_BP_DIRECT	GO:2001206~positive regulation of osteoclast development	2	0.437637	0.0805786	GPR68, NINJ1	341	5	20408	23.939	1	1	0.994749
GOTERM_MF_DIRECT	GO:0005539~glycosaminoglycan binding	3	0.656455	0.0809175	TGFBR3L, CCDC80, BGN	331	27	18797	6.30984	1	1	0.991525
GOTERM_CC_DIRECT	GO:0045111~intermediate filament cytoskeleton	4	0.875274	0.081061	CARMIL1, SYNM, DTNA, NES	361	60	21301	3.9337	1	0.618289	0.575374
GOTERM_BP_DIRECT	GO:0007200~phospholipase C-activating G-protein coupled receptor signaling pathway	5	1.09409	0.08128	ITPR1, LPAR1, ADRA1D, F2RL2, RXFP3	341	98	20408	3.05344	1	1	0.994749
GOTERM_BP_DIRECT	GO:0006935~chemotaxis	6	1.31291	0.081296	RIPOR2, CCL24, NINJ1, ACKR4, CX3CL1, CCR10	341	138	20408	2.60207	1	1	0.994749
GOTERM_MF_DIRECT	GO:0017124~SH3 domain binding	6	1.31291	0.0833231	RIMS1, DNAJC6, MAPT, SHANK2, MYPN, SHANK1	331	132	18797	2.5813	1	1	0.991525
GOTERM_BP_DIRECT	GO:0003009~skeletal muscle contraction	3	0.656455	0.0837105	MYH7B, STAC3, TNNI3	341	29	20408	6.19112	1	1	0.994749
GOTERM_CC_DIRECT	GO:0098686~hippocampal mossy fiber to CA3 synapse	4	0.875274	0.0842359	SYT1, BDNF, BSN, SHANK2	361	61	21301	3.86922	1	0.630149	0.586412
GOTERM_BP_DIRECT	GO:0016477~cell migration	10	2.18818	0.0846674	TGFBR3L, CARMIL1, ARC, RASGEF1A, MYO18A, GFRA1, CD248, PTPRK, ADAMTS12, PRKCZ	341	317	20408	1.88793	1	1	0.994749
GOTERM_MF_DIRECT	GO:0098639~collagen binding involved in cell-matrix adhesion	2	0.437637	0.0847602	ITGA10, ITGA2	331	5	18797	22.7154	1	1	0.991525
GOTERM_MF_DIRECT	GO:0004668~protein-arginine deiminase activity	2	0.437637	0.0847602	PADI2, PADI1	331	5	18797	22.7154	1	1	0.991525
GOTERM_MF_DIRECT	GO:0001537~N-acetylgalactosamine 4-O-sulfotransferase activity	2	0.437637	0.0847602	CHST11, CHST13	331	5	18797	22.7154	1	1	0.991525
GOTERM_BP_DIRECT	GO:0006508~proteolysis	16	3.50109	0.0851772	CPM, MME, PCOLCE, ADAMTS12, PCSK5, PHEX, ADAMTS10, CTSO, ADAMTS14, ADAMTS2, PRSS50, BMP1, MMP16, RHBDL2, ADAMTS9, ADAMTS6	341	608	20408	1.57493	1	1	0.994749
GOTERM_BP_DIRECT	GO:0016525~negative regulation of angiogenesis	5	1.09409	0.0860521	MEG3, SPARC, SERPINF1, SEMA3E, AGT	341	100	20408	2.99238	1	1	0.994749
GOTERM_CC_DIRECT	GO:0043204~perikaryon	8	1.75055	0.0862081	DRP2, SLC8A3, PTPRS, BDNF, BGLAP, BGLAP2, CRMP1, PCSK5	361	224	21301	2.10734	1	0.632735	0.588818
GOTERM_BP_DIRECT	GO:0050729~positive regulation of inflammatory response	5	1.09409	0.0884882	CCL24, GPRC5B, ITGA2, NINJ1, CX3CL1	341	101	20408	2.96275	1	1	0.994749
GOTERM_BP_DIRECT	GO:0007179~transforming growth factor beta receptor signaling pathway	5	1.09409	0.0884882	TGFBR3L, COL1A2, CHST11, PTPRK, DUSP15	341	101	20408	2.96275	1	1	0.994749
GOTERM_BP_DIRECT	GO:0035335~peptidyl-tyrosine dephosphorylation	3	0.656455	0.0887369	PTPRR, PTPRS, PTPRZ1	341	30	20408	5.98475	1	1	0.994749
GOTERM_BP_DIRECT	GO:1903861~positive regulation of dendrite extension	3	0.656455	0.0887369	RIMS1, SYT1, SYT17	341	30	20408	5.98475	1	1	0.994749
GOTERM_BP_DIRECT	GO:0007416~synapse assembly	4	0.875274	0.0910442	BDNF, MAPT, BSN, SHANK2	341	64	20408	3.74047	1	1	0.994749
GOTERM_MF_DIRECT	GO:0046332~SMAD binding	4	0.875274	0.0918662	COL1A2, ACVR1C, CREB3L1, COL5A2	331	61	18797	3.72384	1	1	0.991525
GOTERM_BP_DIRECT	GO:0048041~focal adhesion assembly	3	0.656455	0.0938503	ITGA2, PTPRK, CORO2B	341	31	20408	5.79169	1	1	0.994749
GOTERM_BP_DIRECT	GO:0072539~T-helper 17 cell differentiation	2	0.437637	0.0959	ENTPD7, RORC	341	6	20408	19.9492	1	1	0.994749
GOTERM_BP_DIRECT	GO:0038065~collagen-activated signaling pathway	2	0.437637	0.0959	ITGA2, ENPP1	341	6	20408	19.9492	1	1	0.994749
GOTERM_BP_DIRECT	GO:0031960~response to corticosteroid	2	0.437637	0.0959	COL1A1, KCNMA1	341	6	20408	19.9492	1	1	0.994749
GOTERM_BP_DIRECT	GO:1990034~calcium ion export from cell	2	0.437637	0.0959	SLC8A3, ATP2B1	341	6	20408	19.9492	1	1	0.994749
GOTERM_BP_DIRECT	GO:0009143~nucleoside triphosphate catabolic process	2	0.437637	0.0959	ENPP1, ENPP3	341	6	20408	19.9492	1	1	0.994749
GOTERM_BP_DIRECT	GO:1901164~negative regulation of trophoblast cell migration	2	0.437637	0.0959	ACVR1C, TIMP1	341	6	20408	19.9492	1	1	0.994749
GOTERM_BP_DIRECT	GO:0006054~N-acetylneuraminate metabolic process	2	0.437637	0.0959	CMAH, GNE	341	6	20408	19.9492	1	1	0.994749
GOTERM_BP_DIRECT	GO:0060073~micturition	2	0.437637	0.0959	KCNMA1, ADRA1D	341	6	20408	19.9492	1	1	0.994749
GOTERM_BP_DIRECT	GO:1902949~positive regulation of tau-protein kinase activity	2	0.437637	0.0959	EGR1, DKK1	341	6	20408	19.9492	1	1	0.994749
GOTERM_BP_DIRECT	GO:0070175~positive regulation of enamel mineralization	2	0.437637	0.0959	AMTN, DSPP	341	6	20408	19.9492	1	1	0.994749
GOTERM_BP_DIRECT	GO:0071277~cellular response to calcium ion	5	1.09409	0.0959937	SYT1, SMPD1, CHP2, RYR3, SYT17	341	104	20408	2.87728	1	1	0.994749
GOTERM_CC_DIRECT	GO:0048787~presynaptic active zone membrane	4	0.875274	0.0974509	GABRB2, KCNMA1, APBA1, ATP2B1	361	65	21301	3.63111	1	0.702007	0.653282

## Sheet: Downregulated gene list
Gene	S2D1_count	S2D2_count	S2D3_count	baseMean	CTR1_count	CTR2_count	CTR3_count	FoldChange	Log2FoldChange	pval	padj	Up/Down	Significant	GeneName	Biotype	Position	NR:Seq-id	NR:Score	NR:Evalue	NR:Description	NT:Seq-id	NT:Score	NT:Evalue	NT:Description	Uniprot:UniProtKB-AC	Uniprot:Score	Uniprot:Evalue	Uniprot:Description	COG:gene	COG:Score	COG:Eval	COG:num	Pfam:pfam_ID	Pfam:pfam_Name	Pfam:pfam_Description	GO:biological_process	GO:cellular_component	GO:molecular_function	KEGG:KO	KEGG:Description
ENSMUSG00000000223	949	612	932	1073.35	1400	1354	1201	0.604228	-0.726836	0.000321472	0.048089	down	yes	Drp2	protein_coding	chrX:134404551-134456573:+	gb|EDL20400.1|	4965	0	dystrophin related protein 2, isoform CRA_b, partial [Mus musculus]	ref|NM_010078.3|	6983	0	Mus musculus dystrophin related protein 2 (Drp2), mRNA	Q05AA6	1887	0	Dystrophin-related protein 2	.	.	.	.	pfam09068	EF-hand_2	EF hand. Members of this family adopt a helix-loop-helix motif, as per other EF hand domains. However, since they do not contain the canonical pattern of calcium binding residues found in many EF hand domains, they do not bind calcium ions. The main function of this domain is the provision of specificity in beta-dystroglycan recognition, though in dystrophin it serves an additional role: stabilis…	GO:0007417|central nervous system development;GO:0050808|synapse organization;GO:0099536|synaptic signaling;	GO:0005829|cytosol;GO:0030425|dendrite;GO:0098978|glutamatergic synapse;GO:0016020|membrane;GO:0043204|perikaryon;GO:0005886|plasma membrane;GO:0014069|postsynaptic density;	GO:0008270|zinc ion binding;	.	.
ENSMUSG00000000631	2138	1595	3036	3026.76	3381	3554	4345	0.575886	-0.796144	0.0039447	0.212431	down	yes	Myo18a	protein_coding	chr11:77763246-77865980:+	ref|XP_006533667.1|	9918	0	unconventional myosin-XVIIIa isoform X28 [Mus musculus] >Q9JMH9.2 RecName: Full=Unconventional myosin-XVIIIa; AltName: Full=Molecule associated with JAK3 N-terminus; Short=MAJN; AltName: Full=Myosin containing a PDZ domain; AltName: Full=Surfactant protein receptor SP-R210; Short=SP-R210 [Mus musculus]	ref|XM_029484097.1|	6672	0	PREDICTED: Mus caroli myosin XVIIIA (Myo18a), transcript variant X16, mRNA	Q9JMH9	3825	0	Unconventional myosin-XVIIIa	SPCC645.05c	342	1e-94	COG5022	pfam00063	Myosin_head	Myosin head (motor domain).	GO:0031032|actomyosin structure organization;GO:0090164|asymmetric Golgi ribbon formation;GO:0016477|cell migration;GO:0071346|cellular response to interferon-gamma;GO:0007030|Golgi organization;GO:0090161|Golgi ribbon formation;GO:0048194|Golgi vesicle budding;GO:0043066|negative regulation of apoptotic process;GO:1903028|positive regulation of opsonization;GO:0050714|positive regulation of prot…	GO:0042641|actomyosin;GO:0005903|brush border;GO:0005856|cytoskeleton;GO:0005793|endoplasmic reticulum-Golgi intermediate compartment;GO:0000139|Golgi membrane;GO:0016459|myosin complex;GO:0045335|phagocytic vesicle;GO:0005802|trans-Golgi network;	GO:0051015|actin filament binding;GO:0043531|ADP binding;GO:0005524|ATP binding;	K10362	MYO18; myosin XVIII
ENSMUSG00000000686	61	55	67	82.223	95	137	79	0.56857	-0.81459	0.00711572	0.307505	down	yes	Abhd15	protein_coding	chr11:77515121-77538607:+	ref|NP_080461.3|	2047	0	protein ABHD15 precursor [Mus musculus] >Q5F2F2.1 RecName: Full=Protein ABHD15; AltName: Full=Alpha/beta hydrolase domain-containing protein 15; Short=Abhydrolase domain-containing protein 15; Flags: Precursor [Mus musculus] >ACI04513.1 alpha/beta hydrolase [Mus musculus] >EDL12888.1 RIKEN cDNA 1300007F04 [Mus musculus]	ref|NM_026185.4|	2662	0	Mus musculus abhydrolase domain containing 15 (Abhd15), mRNA	Q5F2F2	793	0	Protein ABHD15	PA0368	71.6	2e-12	COG0429	pfam15242	FAM53	Family of FAM53. The FAM53 protein family refers to a family of proteins, which bind to a transcriptional regulator that modulates cell proliferation. It is known to be highly important in neural tube development. It is found in eukaryotes and is typically between 303 and 413 amino acids in length.	GO:0044255|cellular lipid metabolic process;	GO:0005576|extracellular region;	GO:0047372|acylglycerol lipase activity;GO:0034338|short-chain carboxylesterase activity;	K13707	ABHD15; abhydrolase domain-containing protein 15
ENSMUSG00000000693	1838	1259	1634	1970.56	2297	2393	2408	0.636528	-0.651703	0.000150988	0.0299865	down	yes	Loxl3	protein_coding	chr6:83034173-83052562:+	ref|NP_038614.2|	3973	0	lysyl oxidase homolog 3 precursor [Mus musculus] >Q9Z175.2 RecName: Full=Lysyl oxidase homolog 3; AltName: Full=Lysyl oxidase-like protein 3; AltName: Full=Lysyl oxidase-related protein 2; Flags: Precursor [Mus musculus] >AAH11298.1 Lysyl oxidase-like 3 [Mus musculus] >EDK99047.1 lysyl oxidase-like 3 [Mus musculus] >BAC27016.1 unnamed protein product [Mus musculus]	ref|NM_013586.5|	4066	0	Mus musculus lysyl oxidase-like 3 (Loxl3), mRNA	Q9Z175	1535	0	Lysyl oxidase homolog 3	.	.	.	.	pfam01186	Lysyl_oxidase	Lysyl oxidase.	GO:0030199|collagen fibril organization;GO:0001837|epithelial to mesenchymal transition;GO:1905590|fibronectin fibril organization;GO:0006954|inflammatory response;GO:0030324|lung development;GO:2000329|negative regulation of T-helper 17 cell lineage commitment;GO:0045892|negative regulation of transcription, DNA-templated;GO:0018057|peptidyl-lysine oxidation;GO:2001046|positive regulation of int…	GO:0005737|cytoplasm;GO:0005576|extracellular region;GO:0005615|extracellular space;GO:0016020|membrane;GO:0005634|nucleus;	GO:0005507|copper ion binding;GO:0001968|fibronectin binding;GO:0004720|protein-lysine 6-oxidase activity;GO:0005044|scavenger receptor activity;	K00280	LOXL2_3_4; lysyl oxidase-like protein 2/3/4 [EC:1.4.3.-]
ENSMUSG00000000753	14137	13160	19227	20754.9	24198	24096	28958	0.579105	-0.788103	0.000516959	0.0607236	down	yes	Serpinf1	protein_coding	chr11:75409769-75422701:-	ref|NP_035470.3|	2007	0	pigment epithelium-derived factor precursor [Mus musculus] >P97298.2 RecName: Full=Pigment epithelium-derived factor; Short=PEDF; AltName: Full=Caspin; AltName: Full=Serpin F1; AltName: Full=Stromal cell-derived factor 3; Short=SDF-3; Flags: Precursor [Mus musculus] >AAC05731.1 pigment epithelium-derived factor [Mus musculus] >AAC05733.1 pigment epithelium-derived factor [Mus musculus] >AAH19852.…	gb|AF036164.1|	1600	0	Mus musculus pigment epithelium-derived factor (PEDF) mRNA, complete cds	P97298	777	0	Pigment epithelium-derived factor	all0778	108	7e-25	COG4826	pfam00079	Serpin	Serpin (serine protease inhibitor). Structure is a multi-domain fold containing a bundle of helices and a beta sandwich.	GO:0007568|aging;GO:0071279|cellular response to cobalt ion;GO:0071549|cellular response to dexamethasone stimulus;GO:0071333|cellular response to glucose stimulus;GO:0071300|cellular response to retinoic acid;GO:0001822|kidney development;GO:0016525|negative regulation of angiogenesis;GO:0010951|negative regulation of endopeptidase activity;GO:0010596|negative regulation of endothelial cell migr…	GO:0030424|axon;GO:0043203|axon hillock;GO:0005604|basement membrane;GO:0005576|extracellular region;GO:0005615|extracellular space;GO:0042470|melanosome;GO:0043025|neuronal cell body;GO:0048471|perinuclear region of cytoplasm;	GO:0004867|serine-type endopeptidase inhibitor activity;	K19614	SERPINF1, PEDF; pigment epithelium-derived factor
ENSMUSG00000001131	166	161	279	291.922	358	375	400	0.516724	-0.952535	0.000826115	0.0779602	down	yes	Timp1	protein_coding	chrX:20870166-20874735:+	gb|EDL00738.1|	1001	1.11e-135	tissue inhibitor of metalloproteinase 1, isoform CRA_b, partial [Mus musculus]	ref|NM_011593.2|	883	0	Mus musculus tissue inhibitor of metalloproteinase 1 (Timp1), transcript variant 2, mRNA	P12032	376	1e-130	Metalloproteinase inhibitor 1	.	.	.	.	pfam00965	TIMP	Tissue inhibitor of metalloproteinase. Members of this family are common in extracellular regions of vertebrate species	GO:0007568|aging;GO:0051216|cartilage development;GO:0001775|cell activation;GO:0071492|cellular response to UV-A;GO:0002248|connective tissue replacement involved in inflammatory response wound healing;GO:0043066|negative regulation of apoptotic process;GO:0043086|negative regulation of catalytic activity;GO:0010951|negative regulation of endopeptidase activity;GO:0051045|negative regulation of …	GO:0005604|basement membrane;GO:0031012|extracellular matrix;GO:0005615|extracellular space;	GO:0005125|cytokine activity;GO:0004857|enzyme inhibitor activity;GO:0008083|growth factor activity;GO:0008191|metalloendopeptidase inhibitor activity;GO:0030414|peptidase inhibitor activity;GO:0002020|protease binding;GO:0008270|zinc ion binding;	K16451	TIMP1; metallopeptidase inhibitor 1
ENSMUSG00000001506	101495	61617	552426	669196	1020922	1070962	1145246	0.217134	-2.20334	0.0138902	0.443842	down	yes	Col1a1	protein_coding	chr11:94936224-94953042:+	gb|AAB29425.1|	1384	2.73e-173	type I collagen alpha 1 chain, partial [Mus sp.]	ref|NM_007742.4|	5930	0	Mus musculus collagen, type I, alpha 1 (Col1a1), mRNA	P11087	555	4e-166	Collagen alpha-1(I) chain	.	.	.	.	pfam01410	COLFI	Fibrillar collagen C-terminal domain. Found at C-termini of fibrillar collagens: Ephydatia muelleri procollagen EMF1 alpha, vertebrate collagens alpha(1)III, alpha(1)II, alpha(2)V etc.	GO:0001568|blood vessel development;GO:0060346|bone trabecula formation;GO:0060351|cartilage development involved in endochondral bone morphogenesis;GO:0071230|cellular response to amino acid stimulus;GO:0071364|cellular response to epidermal growth factor stimulus;GO:0044344|cellular response to fibroblast growth factor stimulus;GO:1902618|cellular response to fluoride;GO:0071260|cellular respon…	GO:0005581|collagen trimer;GO:0005584|collagen type I trimer;GO:0062023|collagen-containing extracellular matrix;GO:0005737|cytoplasm;GO:0005783|endoplasmic reticulum;GO:0031012|extracellular matrix;GO:0005576|extracellular region;GO:0005615|extracellular space;GO:0005794|Golgi apparatus;GO:0030141|secretory granule;	GO:0005201|extracellular matrix structural constituent;GO:0042802|identical protein binding;GO:0046872|metal ion binding;GO:0048407|platelet-derived growth factor binding;GO:0002020|protease binding;	K06236	COL1A; collagen, type I, alpha
ENSMUSG00000001508	11	2	31	27.4305	30	36	52	0.358803	-1.47873	0.0487528	0.694846	down	yes	Sgca	protein_coding	chr11:94962791-94976327:-	ref|NP_033187.1|	1851	0	alpha-sarcoglycan precursor [Mus musculus] >XP_011247138.1 alpha-sarcoglycan isoform X1 [Mus musculus] >P82350.1 RecName: Full=Alpha-sarcoglycan; Short=Alpha-SG; AltName: Full=50 kDa dystrophin-associated glycoprotein; Short=50DAG; AltName: Full=Adhalin; Flags: Precursor [Mus musculus] >AAI60244.1 Sarcoglycan, alpha (dystrophin-associated glycoprotein) [synthetic construct] >AAC33447.1 alpha-sarc…	ref|NM_009161.4|	1724	0	Mus musculus sarcoglycan, alpha (dystrophin-associated glycoprotein) (Sgca), mRNA	P82350	717	0	Alpha-sarcoglycan	.	.	.	.	pfam05510	Sarcoglycan_2	Sarcoglycan alpha/epsilon. Sarcoglycans are a subcomplex of transmembrane proteins which are part of the dystrophin-glycoprotein complex. They are expressed in the skeletal, cardiac and smooth muscle. Although numerous studies have been conducted on the sarcoglycan subcomplex in skeletal and cardiac muscle, the manner of the distribution and localization of these proteins along the nonjunctional …	GO:0061024|membrane organization;GO:0014894|response to denervation involved in regulation of muscle adaptation;GO:0043403|skeletal muscle tissue regeneration;	GO:0005911|cell-cell junction;GO:0005737|cytoplasm;GO:0005856|cytoskeleton;GO:0016011|dystroglycan complex;GO:0005887|integral component of plasma membrane;GO:0045121|membrane raft;GO:0005886|plasma membrane;GO:0016012|sarcoglycan complex;GO:0042383|sarcolemma;	GO:0005509|calcium ion binding;	K12565	SGCA; alpha-sarcoglycan
ENSMUSG00000001604	223	280	536	488.609	710	637	529	0.541812	-0.884135	0.0110861	0.389617	down	yes	Tcea3	protein_coding	chr4:136247729-136274898:+	ref|NP_035672.1|	1543	0	transcription elongation factor A protein 3 [Mus musculus] >P23881.3 RecName: Full=Transcription elongation factor A protein 3; AltName: Full=Transcription elongation factor S-II protein 3; AltName: Full=Transcription elongation factor TFIIS.h [Mus musculus] >AAH10807.1 Transcription elongation factor A (SII), 3 [Mus musculus] >BAB25037.1 unnamed protein product [Mus musculus] >CAA11392.1 transcr…	ref|NM_011542.2|	1246	0	Mus musculus transcription elongation factor A (SII), 3 (Tcea3), mRNA	P23881	598	0	Transcription elongation factor A protein 3	SPAC20H4.03c	126	6e-32	COG1594	pfam07500	TFIIS_M	Transcription factor S-II (TFIIS), central domain. Transcription elongation by RNA polymerase II is regulated by the general elongation factor TFIIS. This factor stimulates RNA polymerase II to transcribe through regions of DNA that promote the formation of stalled ternary complexes. TFIIS is composed of three structural domains, termed I, II, and III. The two C-terminal domains (II and III), thi…	GO:0006355|regulation of transcription, DNA-templated;GO:0006351|transcription, DNA-templated;	GO:0005634|nucleus;	GO:0003677|DNA binding;GO:0008270|zinc ion binding;	K03145	TFIIS; transcription elongation factor S-II
ENSMUSG00000001622	15	25	9	26.6183	33	56	22	0.429024	-1.22087	0.0275367	0.568451	down	yes	Csn3	protein_coding	chr5:87925579-87932665:+	gb|EDL12147.1|	198	8.83e-16	mCG145184, partial [Mus musculus]	gb|BC005653.1|	1750	0	Mus musculus casein kappa, mRNA (cDNA clone IMAGE:3709407), partial cds	.	.	.	.	.	.	.	.	pfam12017	Tnp_P_element	Transposase protein. Protein in this family are transposases found in insects. This region is about 230 amino acids in length and is found associated with pfam05485.	.	.	.	.	.
ENSMUSG00000001864	306	194	504	493.374	697	566	675	0.499199	-1.00231	0.00330496	0.190513	down	yes	Aif1l	protein_coding	chr2:31950139-31973442:+	ref|NP_001102048.1|	780	9.71e-95	allograft inflammatory factor 1-like [Rattus norvegicus] >NP_660126.1 allograft inflammatory factor 1-like [Mus musculus] >XP_021008259.1 allograft inflammatory factor 1-like [Mus caroli] >XP_034351805.1 allograft inflammatory factor 1-like [Arvicanthis niloticus] >Q9EQX4.1 RecName: Full=Allograft inflammatory factor 1-like; AltName: Full=Ionized calcium-binding adapter molecule 2 [Mus musculus] …	ref|NM_145144.1|	2953	0	Mus musculus allograft inflammatory factor 1-like (Aif1l), mRNA >BC024599.1 Mus musculus allograft inflammatory factor 1-like, mRNA (cDNA clone MGC:30545 IMAGE:5044495), complete cds	Q9EQX4	305	3e-95	Allograft inflammatory factor 1-like	.	.	.	.	pfam13499	EF-hand_7	EF-hand domain pair.	GO:0051017|actin filament bundle assembly;GO:0097178|ruffle assembly;	GO:0015629|actin cytoskeleton;GO:0005884|actin filament;GO:0005737|cytoplasm;GO:0005925|focal adhesion;GO:0032991|protein-containing complex;GO:0032587|ruffle membrane;	GO:0051015|actin filament binding;GO:0005509|calcium ion binding;	K18617	AIF1; allograft inflammatory factor 1
ENSMUSG00000002020	736	525	434	724.076	912	865	883	0.605718	-0.723283	0.000316392	0.0477369	down	yes	Ltbp2	protein_coding	chr12:84783212-84876532:-	gb|EDL02830.1|	9273	0	latent transforming growth factor beta binding protein 2, isoform CRA_b [Mus musculus]	ref|NM_001370743.1|	6728	0	Mus musculus latent transforming growth factor beta binding protein 2 (Ltbp2), transcript variant 1, mRNA	O08999	3494	0	Latent-transforming growth factor beta-binding protein 2	.	.	.	.	pfam00683	TB	TB domain. This domain is also known as the 8 cysteine domain. This family includes the hybrid domains. This cysteine rich repeat is found in TGF binding protein and fibrillin.	GO:0097435|supramolecular fiber organization;	GO:0062023|collagen-containing extracellular matrix;GO:0005576|extracellular region;	GO:0005509|calcium ion binding;GO:0019838|growth factor binding;GO:0008201|heparin binding;GO:0050436|microfibril binding;	K08023	LTBP2_3_4; latent transforming growth factor beta binding protein 2/3/4
ENSMUSG00000002105	1394	1038	2011	1949.24	2280	2208	2700	0.593748	-0.752077	0.0065001	0.293208	down	yes	Slc39a13	protein_coding	chr2:91061791-91070417:-	ref|NP_080997.1|	1553	0	zinc transporter ZIP13 isoform b precursor [Mus musculus] >XP_017174725.1 zinc transporter ZIP13 isoform X2 [Mus musculus] >Q8BZH0.1 RecName: Full=Zinc transporter ZIP13; AltName: Full=Solute carrier family 39 member 13; AltName: Full=Zrt- and Irt-like protein 13; Short=ZIP-13 [Mus musculus] >AAI25526.1 Solute carrier family 39 (metal ion transporter), member 13 [Mus musculus] >AAI37753.1 Solute …	ref|NM_026721.3|	2367	0	Mus musculus solute carrier family 39 (metal ion transporter), member 13 (Slc39a13), transcript variant 2, mRNA	Q8BZH0	602	0	Zinc transporter ZIP13	YIL023c	118	9e-28	COG0428	pfam02535	Zip	ZIP Zinc transporter. The ZIP family consists of zinc transport proteins and many putative metal transporters. The main contribution to this family is from the Arabidopsis thaliana ZIP protein family these proteins are responsible for zinc uptake in the plant. Also found within this family are C. elegans proteins of unknown function which are annotated as being similar to human growth arrest indu…	GO:0006882|cellular zinc ion homeostasis;GO:0061448|connective tissue development;GO:0010043|response to zinc ion;GO:0071577|zinc ion transmembrane transport;	GO:0005783|endoplasmic reticulum;GO:0005794|Golgi apparatus;GO:0000139|Golgi membrane;GO:0016021|integral component of membrane;GO:0048471|perinuclear region of cytoplasm;	GO:0042803|protein homodimerization activity;GO:0005385|zinc ion transmembrane transporter activity;	K14719	SLC39A13, ZIP13; solute carrier family 39 (zinc transporter), member 13
ENSMUSG00000002732	929	1135	755	1175.22	1606	1600	1044	0.64206	-0.639219	0.0067687	0.300674	down	yes	Fkbp7	protein_coding	chr2:76663044-76673116:-	ref|NP_034352.1|	1174	3.95e-162	peptidyl-prolyl cis-trans isomerase FKBP7 isoform 1 precursor [Mus musculus] >O54998.1 RecName: Full=Peptidyl-prolyl cis-trans isomerase FKBP7; Short=PPIase FKBP7; AltName: Full=23 kDa FK506-binding protein; Short=23 kDa FKBP; Short=FKBP-23; AltName: Full=FK506-binding protein 7; Short=FKBP-7; AltName: Full=Rotamase; Flags: Precursor [Mus musculus] >AAC79959.1 FK506-binding protein [Mus musculus]…	ref|NM_010222.2|	860	0	Mus musculus FK506 binding protein 7 (Fkbp7), transcript variant 1, mRNA	O54998	456	4e-162	Peptidyl-prolyl cis-trans isomerase FKBP7	YDR519w	85.9	1e-19	COG0545	pfam00254	FKBP_C	FKBP-type peptidyl-prolyl cis-trans isomerase.	.	GO:0005783|endoplasmic reticulum;GO:0005788|endoplasmic reticulum lumen;	GO:0005509|calcium ion binding;GO:0003755|peptidyl-prolyl cis-trans isomerase activity;	K09573	FKBP7; FK506-binding protein 7 [EC:5.2.1.8]
ENSMUSG00000003355	182	189	238	270.449	331	301	372	0.583429	-0.777372	0.000880082	0.0804928	down	yes	Fkbp11	protein_coding	chr15:98724366-98728198:-	gb|EDL33388.1|	218	3.53e-18	mCG1045525, partial [Mus musculus]	gb|AC156543.10|	2411	0	Mus musculus chromosome 15, clone RP23-220F2, complete sequence	Q9NYL4	69.7	8e-12	Peptidyl-prolyl cis-trans isomerase FKBP11	.	.	.	.	pfam00254	FKBP_C	FKBP-type peptidyl-prolyl cis-trans isomerase.	GO:0061077|chaperone-mediated protein folding;	GO:0016021|integral component of membrane;GO:0016020|membrane;	GO:0003755|peptidyl-prolyl cis-trans isomerase activity;	K09576	FKBP11; FK506-binding protein 11 [EC:5.2.1.8]
ENSMUSG00000003452	173	134	176	208.694	306	277	190	0.602826	-0.730187	0.00251792	0.162017	down	yes	Bicd1	protein_coding	chr6:149408886-149563329:+	gb|AAA39398.2|	761	7.85e-101	ORF2 [Mus musculus domesticus]	gb|AC163647.3|	10443	0	Mus musculus BAC clone RP23-214L4 from chromosome 6, complete sequence	P11369	297	1e-102	LINE-1 retrotransposable element ORF2 protein	.	.	.	.	pfam08333	DUF1725	Protein of unknown function (DUF1725). This family include many eukaryotic and one bacterial sequence. Many of its members are annotated as being putative L1 retrotransposons or LINE-1 reverse transcriptase homologs. The region in question is found repeated in some family members.	GO:0006310|DNA recombination;	.	GO:0004519|endonuclease activity;GO:0046872|metal ion binding;GO:0003964|RNA-directed DNA polymerase activity;	.	.
ENSMUSG00000003546	1025	779	1704	1495.39	1694	1655	2059	0.624438	-0.679369	0.0292267	0.579958	down	yes	Klc4	protein_coding	chr17:46630624-46646022:-	ref|NP_001344059.1|	2826	0	kinesin light chain 4 [Mus musculus] >NP_083367.1 kinesin light chain 4 [Mus musculus] >XP_011244991.1 kinesin light chain 4 isoform X1 [Mus musculus] >Q9DBS5.1 RecName: Full=Kinesin light chain 4; Short=KLC 4; AltName: Full=Kinesin-like protein 8 [Mus musculus] >BAB23552.1 unnamed protein product [Mus musculus] >BAE42032.1 unnamed protein product [Mus musculus]	ref|NM_029091.3|	2322	0	Mus musculus kinesin light chain 4 (Klc4), transcript variant 1, mRNA	Q9DBS5	1093	0	Kinesin light chain 4	.	.	.	.	pfam13424	TPR_12	Tetratricopeptide repeat.	.	GO:0005737|cytoplasm;GO:0005871|kinesin complex;GO:0005874|microtubule;	.	K10407	KLC; kinesin light chain
ENSMUSG00000004814	8	8	23	24.1414	42	37	26	0.362818	-1.46268	0.00946584	0.359373	down	yes	Ccl24	protein_coding	chr5:135569937-135573049:-	gb|EDL19361.1|	580	3.8e-71	chemokine (C-C motif) ligand 24, isoform CRA_a, partial [Mus musculus]	ref|NM_019577.5|	1295	0	Mus musculus chemokine (C-C motif) ligand 24 (Ccl24), transcript variant 1, mRNA	Q9JKC0	213	6e-66	C-C motif chemokine 24	.	.	.	.	pfam00048	IL8	Small cytokines (intecrine/chemokine), interleukin-8 like. Includes a number of secreted growth factors and interferons involved in mitogenic, chemotactic, and inflammatory activity. Structure contains two highly conserved disulfide bonds.	GO:0071346|cellular response to interferon-gamma;GO:0071347|cellular response to interleukin-1;GO:0071356|cellular response to tumor necrosis factor;GO:0070098|chemokine-mediated signaling pathway;GO:0006935|chemotaxis;GO:0007010|cytoskeleton organization;GO:0048245|eosinophil chemotaxis;GO:0007186|G protein-coupled receptor signaling pathway;GO:0006954|inflammatory response;GO:0048247|lymphocyte…	GO:0005615|extracellular space;	GO:0048020|CCR chemokine receptor binding;GO:0031728|CCR3 chemokine receptor binding;GO:0008009|chemokine activity;GO:0005125|cytokine activity;GO:0048018|receptor ligand activity;	K21097	CCL24; C-C motif chemokine 24
ENSMUSG00000004891	9844	7576	15671	17895.1	26087	26769	21007	0.434352	-1.20306	2.28e-05	0.00830434	down	yes	Nes	protein_coding	chr3:87971078-87980451:+	gb|EDL15324.1|	8215	0	nestin, isoform CRA_a, partial [Mus musculus]	ref|NM_016701.3|	6126	0	Mus musculus nestin (Nes), mRNA >BC062893.1 Mus musculus nestin, mRNA (cDNA clone MGC:63382 IMAGE:6405026), complete cds	Q6P5H2	3141	0	Nestin	.	.	.	.	pfam02463	SMC_N	RecF/RecN/SMC N terminal domain. This domain is found at the N terminus of SMC proteins. The SMC (structural maintenance of chromosomes) superfamily proteins have ATP-binding domains at the N- and C-termini, and two extended coiled-coil domains separated by a hinge in the middle. The eukaryotic SMC proteins form two kind of heterodimers: the SMC1/SMC3 and the SMC2/SMC4 types. These heterodimers c…	GO:0007420|brain development;GO:0048858|cell projection morphogenesis;GO:0031076|embryonic camera-type eye development;GO:0000086|G2/M transition of mitotic cell cycle;GO:0043086|negative regulation of catalytic activity;GO:0043524|negative regulation of neuron apoptotic process;GO:0032091|negative regulation of protein binding;GO:0007399|nervous system development;GO:0030844|positive regulation …	GO:0005737|cytoplasm;GO:0005882|intermediate filament;	GO:0031730|CCR5 chemokine receptor binding;GO:0019215|intermediate filament binding;	K07609	NES; nestin
ENSMUSG00000005124	1324	1124	3650	3759.86	5488	5065	5653	0.366376	-1.4486	0.000506465	0.0598929	down	yes	Wisp1	protein_coding	chr15:66891320-66923201:+	gb|EDL29382.1|	1755	0	WNT1 inducible signaling pathway protein 1, isoform CRA_d, partial [Mus musculus]	ref|NM_018865.3|	5048	0	Mus musculus cellular communication network factor 4 (Ccn4), transcript variant 1, mRNA	O54775	674	0	CCN family member 4	.	.	.	.	pfam00219	IGFBP	Insulin-like growth factor binding protein.	GO:0060348|bone development;GO:0007155|cell adhesion;GO:0042593|glucose homeostasis;GO:0060548|negative regulation of cell death;GO:0032331|negative regulation of chondrocyte differentiation;GO:0045599|negative regulation of fat cell differentiation;GO:0001649|osteoblast differentiation;GO:0030316|osteoclast differentiation;GO:0061051|positive regulation of cell growth involved in cardiac muscle …	GO:0005737|cytoplasm;GO:0005829|cytosol;GO:0031012|extracellular matrix;GO:0005615|extracellular space;	GO:0008201|heparin binding;GO:0005520|insulin-like growth factor binding;GO:0005178|integrin binding;	K22471	WISP1; WNT1-inducible-signaling pathway protein 1
ENSMUSG00000005950	8	5	20	25.0343	41	42	33	0.276232	-1.85605	0.000976435	0.0850227	down	yes	P2rx5	protein_coding	chr11:73160421-73172685:+	ref|NP_201578.2|	2325	0	P2X purinoceptor 5 isoform 1 [Mus musculus] >EDL12711.1 purinergic receptor P2X, ligand-gated ion channel, 5 [Mus musculus] >BAE22231.1 unnamed protein product [Mus musculus]	ref|NM_033321.4|	2393	0	Mus musculus purinergic receptor P2X, ligand-gated ion channel, 5 (P2rx5), transcript variant 1, mRNA	P51578	847	0	P2X purinoceptor 5	.	.	.	.	pfam00864	P2X_receptor	ATP P2X receptor.	GO:0006812|cation transport;GO:1905665|positive regulation of calcium ion import across plasma membrane;GO:0043416|regulation of skeletal muscle tissue regeneration;GO:0033198|response to ATP;GO:0048630|skeletal muscle tissue growth;	GO:0005639|integral component of nuclear inner membrane;GO:0005887|integral component of plasma membrane;GO:0005886|plasma membrane;GO:0098794|postsynapse;	GO:0005524|ATP binding;GO:0004931|extracellularly ATP-gated cation channel activity;GO:0042802|identical protein binding;GO:0001614|purinergic nucleotide receptor activity;	K05219	P2RX5; P2X purinoceptor 5
ENSMUSG00000006241	198	98	103	174.833	284	250	128	0.575296	-0.797624	0.0253964	0.560637	down	yes	Ccdc159	protein_coding	chr9:21927471-21935872:+	ref|NP_080253.2|	1940	0	coiled-coil domain-containing protein 159 isoform 2 [Mus musculus] >AAI20703.1 RIKEN cDNA 2510048L02 gene [Mus musculus] >AAI20705.1 RIKEN cDNA 2510048L02 gene [Mus musculus] >EDL25232.1 RIKEN cDNA 2510048L02, isoform CRA_c [Mus musculus]	ref|NM_025977.3|	1531	0	Mus musculus coiled-coil domain containing 159 (Ccdc159), transcript variant 2, mRNA	.	.	.	.	.	.	.	.	pfam02063	MARCKS	MARCKS family.	.	.	.	.	.
ENSMUSG00000007653	11	10	26	35.3946	66	69	30	0.279101	-1.84114	0.000584102	0.0634966	down	yes	Gabrb2	protein_coding	chr11:42419757-42629028:+	ref|XP_004428620.1|	2388	0	PREDICTED: gamma-aminobutyric acid receptor subunit beta-2 isoform X1 [Ceratotherium simum simum]	ref|NM_008070.5|	3989	0	Mus musculus gamma-aminobutyric acid (GABA) A receptor, subunit beta 2 (Gabrb2), transcript variant 2, mRNA	P63138	921	0	Gamma-aminobutyric acid receptor subunit beta-2	.	.	.	.	pfam02931	Neur_chan_LBD	Neurotransmitter-gated ion-channel ligand binding domain. This family is the extracellular ligand binding domain of these ion channels. This domain forms a pentameric arrangement in the known structure.	GO:0071420|cellular response to histamine;GO:0007268|chemical synaptic transmission;GO:1902476|chloride transmembrane transport;GO:0090102|cochlea development;GO:0007214|gamma-aminobutyric acid signaling pathway;GO:1904862|inhibitory synapse assembly;GO:0060119|inner ear receptor cell development;GO:0060384|innervation;GO:0034220|ion transmembrane transport;GO:0043524|negative regulation of neuro…	GO:0034707|chloride channel complex;GO:0030659|cytoplasmic vesicle membrane;GO:0005829|cytosol;GO:1902710|GABA receptor complex;GO:1902711|GABA-A receptor complex;GO:0098982|GABA-ergic synapse;GO:0005887|integral component of plasma membrane;GO:0099060|integral component of postsynaptic specialization membrane;GO:0016020|membrane;GO:0043005|neuron projection;GO:0005886|plasma membrane;GO:0045202|…	GO:0005254|chloride channel activity;GO:0004890|GABA-A receptor activity;GO:0022851|GABA-gated chloride ion channel activity;GO:0005237|inhibitory extracellular ligand-gated ion channel activity;GO:0030594|neurotransmitter receptor activity;GO:1904315|transmitter-gated ion channel activity involved in regulation of postsynaptic membrane potential;	K05181	GABRB; gamma-aminobutyric acid receptor subunit beta
ENSMUSG00000008658	371	254	239	350.051	489	459	304	0.660926	-0.597439	0.0126037	0.420171	down	yes	Rbfox1	protein_coding	chr16:5885355-7411526:+	ref|XP_011244213.2|	1810	0	RNA binding protein fox-1 homolog 1 isoform X4 [Mus musculus]	ref|NM_001359723.1|	2967	0	Mus musculus RNA binding protein, fox-1 homolog (C. elegans) 1 (Rbfox1), transcript variant 3, mRNA	Q9JJ43	654	0	RNA binding protein fox-1 homolog 1	TP0356	50.4	3e-06	COG0724	pfam00076	RRM_1	RNA recognition motif. (a.k.a. RRM, RBD, or RNP domain). The RRM motif is probably diagnostic of an RNA binding protein. RRMs are found in a variety of RNA binding proteins, including various hnRNP proteins, proteins implicated in regulation of alternative splicing, and protein components of snRNPs. The motif also appears in a few single stranded DNA binding proteins. The RRM structure consists o…	GO:0006397|mRNA processing;GO:0007399|nervous system development;GO:0050885|neuromuscular process controlling balance;GO:0000381|regulation of alternative mRNA splicing, via spliceosome;GO:2001014|regulation of skeletal muscle cell differentiation;GO:0008380|RNA splicing;	GO:0005737|cytoplasm;GO:0010494|cytoplasmic stress granule;GO:0097165|nuclear stress granule;GO:0005654|nucleoplasm;GO:0005634|nucleus;GO:0005802|trans-Golgi network;	GO:0003730|mRNA 3'-UTR binding;GO:0003729|mRNA binding;GO:0008022|protein C-terminus binding;GO:0003723|RNA binding;	K14946	RBFOX, FOX; RNA binding protein fox-1
ENSMUSG00000008734	3596	3257	4597	5168.11	6368	6750	6338	0.567441	-0.817457	2.47e-05	0.00864221	down	yes	Gprc5b	protein_coding	chr7:118972047-118995211:-	gb|AAI66986.1|	1846	0	Gprc5b protein, partial [Rattus norvegicus]	ref|NM_022420.2|	4518	0	Mus musculus G protein-coupled receptor, family C, group 5, member B (Gprc5b), transcript variant 2, mRNA	Q923Z0	712	0	G-protein coupled receptor family C group 5 member B	.	.	.	.	pfam00003	7tm_3	7 transmembrane sweet-taste receptor of 3 GCPR. This is a domain of seven transmembrane regions that forms the C-terminus of some subclass 3 G-coupled-protein receptors. It is often associated with a downstream cysteine-rich linker domain, NCD3G pfam07562, which is the human sweet-taste receptor, and the N-terminal domain, ANF_receptor pfam01094. The seven TM regions assemble in such a way as to …	GO:0042593|glucose homeostasis;GO:0007626|locomotory behavior;GO:0090263|positive regulation of canonical Wnt signaling pathway;GO:0043123|positive regulation of I-kappaB kinase/NF-kappaB signaling;GO:0050729|positive regulation of inflammatory response;GO:0060907|positive regulation of macrophage cytokine production;GO:0045666|positive regulation of neuron differentiation;GO:0010976|positive reg…	GO:0009986|cell surface;GO:0005829|cytosol;GO:0070062|extracellular exosome;GO:0016021|integral component of membrane;GO:0043231|intracellular membrane-bounded organelle;GO:0045121|membrane raft;GO:0005730|nucleolus;GO:0005654|nucleoplasm;GO:0005886|plasma membrane;GO:0043235|receptor complex;	GO:0004930|G protein-coupled receptor activity;GO:0030295|protein kinase activator activity;GO:0019901|protein kinase binding;	K04619	GPRC5B; G protein-coupled receptor family C group 5 member B
ENSMUSG00000009108	17	11	27	34.8149	47	51	54	0.34782	-1.52359	0.000487787	0.0588776	down	yes	Gnat2	protein_coding	chr3:108092789-108101432:+	ref|XP_028613164.1|	1385	0	guanine nucleotide-binding protein G(t) subunit alpha-2 isoform X1 [Grammomys surdaster]	gb|BC085102.1|	2518	0	Mus musculus guanine nucleotide binding protein, alpha transducing 2, mRNA (cDNA clone IMAGE:6490362)	P50149	532	0	Guanine nucleotide-binding protein G(t) subunit alpha-2	.	.	.	.	pfam00503	G-alpha	G-protein alpha subunit. G proteins couple receptors of extracellular signals to intracellular signaling pathways. The G protein alpha subunit binds guanyl nucleotide and is a weak GTPase. A set of residues that are unique to G-alpha as compared to its ancestor the Arf-like family form a ring of residues centered on the nucleotide binding site. A Ggamma is found fused to an inactive Galpha in the…	GO:0007188|adenylate cyclase-modulating G protein-coupled receptor signaling pathway;GO:0001580|detection of chemical stimulus involved in sensory perception of bitter taste;GO:0050908|detection of light stimulus involved in visual perception;GO:0007186|G protein-coupled receptor signaling pathway;GO:0007199|G protein-coupled receptor signaling pathway coupled to cGMP nucleotide second messenger;…	GO:0005834|heterotrimeric G-protein complex;GO:0016020|membrane;GO:0001917|photoreceptor inner segment;GO:0001750|photoreceptor outer segment;GO:0005886|plasma membrane;	GO:0001664|G protein-coupled receptor binding;GO:0031683|G-protein beta/gamma-subunit complex binding;GO:0005525|GTP binding;GO:0003924|GTPase activity;GO:0046872|metal ion binding;	K04631	GNAT1_2; guanine nucleotide-binding protein G(t) subunit alpha 1/2
ENSMUSG00000009216	29	14	56	55.0994	83	80	67	0.416771	-1.26267	0.00824995	0.335792	down	yes	Fam163b	protein_coding	chr2:27110380-27142491:-	ref|NP_780636.1|	817	3.48e-100	protein FAM163B [Mus musculus] >XP_021011516.1 protein FAM163B [Mus caroli] >XP_021050721.1 protein FAM163B [Mus pahari] >Q8BUM6.1 RecName: Full=Protein FAM163B [Mus musculus] >AAI47287.1 Family with sequence similarity 163, member B [Mus musculus] >AAI47288.1 Family with sequence similarity 163, member B [Mus musculus] >EDL08358.1 RIKEN cDNA C630035N08 [Mus musculus] >BAC38843.1 unnamed protein …	ref|NM_175427.4|	2945	0	Mus musculus family with sequence similarity 163, member B (Fam163b), mRNA	Q8BUM6	319	1e-100	Protein FAM163B	.	.	.	.	pfam15069	FAM163	FAM163 family. This protein family is alternatively named Neuroblastoma-derived secretory proteins. Highly expressed in neuroblastoma compared to other tissues, suggesting that it may be used as a marker for metastasis in bone marrow.	.	GO:0016021|integral component of membrane;	.	.	.
ENSMUSG00000009630	1824	1863	2188	2439.38	2950	2977	2804	0.649145	-0.623388	0.000173566	0.0319763	down	yes	Ppp2cb	protein_coding	chr8:33599625-33619441:+	gb|RXN11841.1|	1710	0	serine threonine- phosphatase 2A catalytic subunit beta isoform [Labeo rohita]	ref|NM_017374.3|	1469	0	Mus musculus protein phosphatase 2 (formerly 2A), catalytic subunit, beta isoform (Ppp2cb), mRNA	P62716	650	0	Serine/threonine-protein phosphatase 2A catalytic subunit beta isoform	SPBC16H5.07c	535	0	COG0639	pfam00149	Metallophos	Calcineurin-like phosphoesterase. This family includes a diverse range of phosphoesterases, including protein phosphoserine phosphatases, nucleotidases, sphingomyelin phosphodiesterases and 2'-3' cAMP phosphodiesterases as well as nucleases such as bacterial SbcD or yeast MRE11. The most conserved regions in this superfamily centre around the metal chelating residues.	GO:0008637|apoptotic mitochondrial changes;GO:0046580|negative regulation of Ras protein signal transduction;GO:1904528|positive regulation of microtubule binding;GO:0043161|proteasome-mediated ubiquitin-dependent protein catabolic process;GO:0006470|protein dephosphorylation;GO:0010468|regulation of gene expression;GO:0046677|response to antibiotic;GO:0034976|response to endoplasmic reticulum st…	GO:0000775|chromosome, centromeric region;GO:0005737|cytoplasm;GO:0005634|nucleus;GO:0000159|protein phosphatase type 2A complex;GO:0000922|spindle pole;	GO:0046872|metal ion binding;GO:0004721|phosphoprotein phosphatase activity;GO:0008022|protein C-terminus binding;GO:0046982|protein heterodimerization activity;GO:0004722|protein serine/threonine phosphatase activity;	K04382	PPP2C; serine/threonine-protein phosphatase 2A catalytic subunit [EC:3.1.3.16]
ENSMUSG00000009633	264	307	360	443.031	546	563	601	0.525328	-0.928711	1.94e-05	0.00809974	down	yes	G0s2	protein_coding	chr1:193272161-193273217:-	ref|NP_032085.1|	425	5.23e-50	G0/G1 switch protein 2 [Mus musculus] >Q61585.1 RecName: Full=G0/G1 switch protein 2; AltName: Full=G0S2-like protein [Mus musculus] >AAI17039.1 G0/G1 switch gene 2 [Mus musculus] >AAI17041.1 G0/G1 switch gene 2 [Mus musculus] >EDL12948.1 G0/G1 switch gene 2 [Mus musculus] >CAA64601.1 G0S2-like protein [Mus musculus] >BAB22615.1 unnamed protein product [Mus musculus]	ref|NM_008059.3|	842	0	Mus musculus G0/G1 switch gene 2 (G0s2), mRNA	Q61585	168	2e-50	G0/G1 switch protein 2	.	.	.	.	pfam15103	G0-G1_switch_2	G0/G1 switch protein 2. This family of proteins regulate apoptosis by binding to Bcl-2 and preventing the formation of the anti-apoptotic BAX-BCL2 heterodimers.	GO:0097191|extrinsic apoptotic signaling pathway;GO:0120162|positive regulation of cold-induced thermogenesis;GO:2001238|positive regulation of extrinsic apoptotic signaling pathway;	GO:0005739|mitochondrion;	.	.	.
ENSMUSG00000010492	20	9	24	30.8409	55	31	45	0.387013	-1.36955	0.00491381	0.245273	down	yes	Uckl1os	antisense	chr2:181578480-181585170:+	ref|XP_031228977.1|	378	1.21e-34	uridine-cytidine kinase-like 1 isoform X3 [Mastomys coucha]	ref|NR_027290.1|	2018	0	Mus musculus uridine-cytidine kinase 1-like 1, opposite strand (Uckl1os), transcript variant 1, long non-coding RNA >BC047220.1 Mus musculus, clone IMAGE:6491798, mRNA	.	.	.	.	.	.	.	.	pfam08167	RIX1	rRNA processing/ribosome biogenesis. Rix1 is a nucleoplasmic particle involved in rRNA processing/ribosome assembly. It associates with two other proteins, Ipi1 and Ipi3, to form the RIX1 complex that allows Rea1 - the AAA ATPase - to associate with the 60S ribosomal subunit. More than 170 assembly factors are involved in the construction and maturation of yeast ribosomes, and after these factors…	.	.	.	.	.
ENSMUSG00000011751	151	84	91	144.972	239	215	99	0.565385	-0.822696	0.0221429	0.534544	down	yes	Sptbn4	protein_coding	chr7:27356383-27447686:-	gb|EDL24188.1|	11045	0	spectrin beta 4, isoform CRA_a, partial [Mus musculus]	ref|NM_032610.2|	8737	0	Mus musculus spectrin beta, non-erythrocytic 4 (Sptbn4), transcript variant sigma1, mRNA	Q9H254	3997	0	Spectrin beta chain, non-erythrocytic 4	SPAC15A10.08	251	5e-69	COG5069	pfam00307	CH	Calponin homology (CH) domain. The CH domain is found in both cytoskeletal proteins and signal transduction proteins. The CH domain is involved in actin binding in some members of the family. However in calponins there is evidence that the CH domain is not involved in its actin binding activity. Most member proteins have from two to four copies of the CH domain, however some proteins such as calp…	GO:0051693|actin filament capping;GO:0007628|adult walking behavior;GO:0007411|axon guidance;GO:0007409|axonogenesis;GO:0061337|cardiac conduction;GO:0021952|central nervous system projection neuron axonogenesis;GO:0045162|clustering of voltage-gated sodium channels;GO:0006888|ER to Golgi vesicle-mediated transport;GO:0009566|fertilization;GO:0000165|MAPK cascade;GO:0010459|negative regulation of…	GO:0005884|actin filament;GO:0043203|axon hillock;GO:0043194|axon initial segment;GO:0070852|cell body fiber;GO:0005737|cytoplasm;GO:0005829|cytosol;GO:0070062|extracellular exosome;GO:0014704|intercalated disc;GO:0016020|membrane;GO:0043025|neuronal cell body;GO:0033268|node of Ranvier;GO:0016363|nuclear matrix;GO:0033270|paranode region of axon;GO:0005886|plasma membrane;GO:0016605|PML body;GO:…	GO:0003779|actin binding;GO:0030506|ankyrin binding;GO:0106006|microtubule cortical anchor activity;GO:0019902|phosphatase binding;GO:0005543|phospholipid binding;GO:0030507|spectrin binding;GO:0005200|structural constituent of cytoskeleton;	K06115	SPTB; spectrin beta
ENSMUSG00000013236	8986	5507	9646	10187	11975	12602	12385	0.625122	-0.67779	0.00307272	0.182921	down	yes	Ptprs	protein_coding	chr17:56412426-56476483:-	ref|NP_035348.2|	9691	0	receptor-type tyrosine-protein phosphatase S isoform 1 precursor [Mus musculus] >XP_021005586.1 receptor-type tyrosine-protein phosphatase S isoform X4 [Mus caroli] >B0V2N1.1 RecName: Full=Receptor-type tyrosine-protein phosphatase S; Short=R-PTP-S; AltName: Full=PTPNU-3; AltName: Full=Receptor-type tyrosine-protein phosphatase sigma; Short=R-PTP-sigma; Flags: Precursor [Mus musculus] >EDL38168.1…	ref|NM_011218.2|	6852	0	Mus musculus protein tyrosine phosphatase, receptor type, S (Ptprs), transcript variant 1, mRNA	B0V2N1	3737	0	Receptor-type tyrosine-protein phosphatase S	SPAC11E3.09	150	7e-38	COG5599	pfam00102	Y_phosphatase	Protein-tyrosine phosphatase.	GO:0021549|cerebellum development;GO:0021987|cerebral cortex development;GO:0022038|corpus callosum development;GO:0090557|establishment of endothelial intestinal barrier;GO:0021766|hippocampus development;GO:0050804|modulation of chemical synaptic transmission;GO:0030517|negative regulation of axon extension;GO:0048681|negative regulation of axon regeneration;GO:0048671|negative regulation of co…	GO:0030424|axon;GO:0005829|cytosol;GO:0098978|glutamatergic synapse;GO:0030426|growth cone;GO:0099061|integral component of postsynaptic density membrane;GO:0099056|integral component of presynaptic membrane;GO:0030285|integral component of synaptic vesicle membrane;GO:0043204|perikaryon;GO:0005886|plasma membrane;GO:0098685|Schaffer collateral - CA1 synapse;	GO:0035374|chondroitin sulfate binding;GO:0043395|heparan sulfate proteoglycan binding;GO:0008201|heparin binding;GO:0004721|phosphoprotein phosphatase activity;GO:0004725|protein tyrosine phosphatase activity;	K06778	PTPRS; receptor-type tyrosine-protein phosphatase S [EC:3.1.3.48]
ENSMUSG00000015312	261	196	618	515.08	670	588	729	0.524337	-0.931433	0.0222861	0.534724	down	yes	Gadd45b	protein_coding	chr10:80930073-80932204:+	ref|NP_032681.1|	756	2.95e-97	growth arrest and DNA damage-inducible protein GADD45 beta [Mus musculus] >XP_021030602.1 growth arrest and DNA damage-inducible protein GADD45 beta [Mus caroli] >XP_031205180.1 growth arrest and DNA damage-inducible protein GADD45 beta [Mastomys coucha] >P22339.1 RecName: Full=Growth arrest and DNA damage-inducible protein GADD45 beta; AltName: Full=Myeloid differentiation primary response prote…	dbj|AK149895.1|	1282	0	Mus musculus bone marrow macrophage cDNA, RIKEN full-length enriched library, clone:G530102I21 product:growth arrest and DNA-damage-inducible 45 beta, full insert sequence	P22339	295	2e-97	Growth arrest and DNA damage-inducible protein GADD45 beta	.	.	.	.	pfam01248	Ribosomal_L7Ae	Ribosomal protein L7Ae/L30e/S12e/Gadd45 family. This family includes: Ribosomal L7A from metazoa, Ribosomal L8-A and L8-B from fungi, 30S ribosomal protein HS6 from archaebacteria, 40S ribosomal protein S12 from eukaryotes, Ribosomal protein L30 from eukaryotes and archaebacteria. Gadd45 and MyD118.	GO:0000186|activation of MAPKK activity;GO:0000185|activation of MAPKKK activity;GO:0006915|apoptotic process;GO:0030154|cell differentiation;GO:0007275|multicellular organism development;GO:0006469|negative regulation of protein kinase activity;GO:0043065|positive regulation of apoptotic process;GO:0046330|positive regulation of JNK cascade;GO:1900745|positive regulation of p38MAPK cascade;GO:00…	GO:0005737|cytoplasm;GO:0005634|nucleus;	.	K04402	GADD45; growth arrest and DNA-damage-inducible protein
ENSMUSG00000015533	199	180	687	531.282	720	662	707	0.498925	-1.0031	0.0342215	0.60551	down	yes	Itga2	protein_coding	chr13:114833081-114932100:-	emb|CAA82877.1|	5974	0	VLA-2 homologue [Mus musculus]	ref|NM_008396.3|	7108	0	Mus musculus integrin alpha 2 (Itga2), mRNA	Q62469	2303	0	Integrin alpha-2	.	.	.	.	pfam00092	VWA	von Willebrand factor type A domain.	GO:0033627|cell adhesion mediated by integrin;GO:0008283|cell proliferation;GO:0007160|cell-matrix adhesion;GO:0031589|cell-substrate adhesion;GO:0071392|cellular response to estradiol stimulus;GO:0071260|cellular response to mechanical stimulus;GO:0038065|collagen-activated signaling pathway;GO:0050966|detection of mechanical stimulus involved in sensory perception of pain;GO:0045184|establishme…	GO:0030424|axon;GO:0043679|axon terminus;GO:0045178|basal part of cell;GO:0042995|cell projection;GO:0009986|cell surface;GO:0009897|external side of plasma membrane;GO:0005925|focal adhesion;GO:0034666|integrin alpha2-beta1 complex;GO:0005634|nucleus;GO:0048471|perinuclear region of cytoplasm;GO:0005886|plasma membrane;	GO:0001540|amyloid-beta binding;GO:0005518|collagen binding;GO:0098639|collagen binding involved in cell-matrix adhesion;GO:0038064|collagen receptor activity;GO:0005178|integrin binding;GO:0043236|laminin binding;GO:0046872|metal ion binding;GO:0044877|protein-containing complex binding;	K06481	ITGA2, CD49b; integrin alpha 2
ENSMUSG00000015702	62	33	42	60.1666	76	88	62	0.578822	-0.788809	0.0153598	0.463494	down	yes	Anxa9	protein_coding	chr3:95296096-95307176:-	gb|EDL38798.1|	1806	0	annexin A9, isoform CRA_a, partial [Mus musculus]	ref|NM_001085383.1|	1872	0	Mus musculus annexin A9 (Anxa9), transcript variant 1, mRNA	Q9JHQ0	688	0	Annexin A9	.	.	.	.	pfam00191	Annexin	Annexin. This family of annexins also includes giardin that has been shown to function as an annexin.	GO:0098609|cell-cell adhesion;	GO:0009986|cell surface;GO:0062023|collagen-containing extracellular matrix;GO:0005737|cytoplasm;GO:0005829|cytosol;GO:0005615|extracellular space;GO:0005634|nucleus;GO:0005886|plasma membrane;GO:0045202|synapse;GO:0031982|vesicle;	GO:0015464|acetylcholine receptor activity;GO:0005262|calcium channel activity;GO:0005509|calcium ion binding;GO:0005544|calcium-dependent phospholipid binding;GO:0005546|phosphatidylinositol-4,5-bisphosphate binding;GO:0001786|phosphatidylserine binding;GO:0019834|phospholipase A2 inhibitor activity;GO:0005543|phospholipid binding;GO:0002020|protease binding;GO:0046790|virion binding;	K17090	ANXA9; annexin A9
ENSMUSG00000015957	138	93	407	313.617	348	387	486	0.506821	-0.980451	0.0458484	0.677908	down	yes	Wnt11	protein_coding	chr7:98835112-98855195:+	ref|NP_001272721.1|	1769	0	protein Wnt-11 isoform a precursor [Mus musculus] >NP_033545.1 protein Wnt-11 isoform a precursor [Mus musculus] >XP_006507649.1 protein Wnt-11 isoform X1 [Mus musculus] >XP_021024103.1 protein Wnt-11 isoform X1 [Mus caroli] >XP_029335670.1 protein Wnt-11 isoform X1 [Mus caroli] >XP_029335671.1 protein Wnt-11 isoform X1 [Mus caroli] >XP_029335672.1 protein Wnt-11 isoform X1 [Mus caroli] >P48615.1…	dbj|AK031573.1|	3065	0	Mus musculus 13 days embryo male testis cDNA, RIKEN full-length enriched library, clone:6030455A19 product:WNT-11 PROTEIN PRECURSOR, full insert sequence	P48615	686	0	Protein Wnt-11	.	.	.	.	pfam00110	wnt	wnt family. Wnt genes have been identified in vertebrates and invertebrates but not in plants, unicellular eukaryotes or prokaryotes. In humans, 19 WNT proteins are known. Because of their insolubility little is known about Wnt protein structure, but all have 23 or 24 Cys residues whose spacing is highly conserved. Signal transduction by Wnt proteins (including the Wnt/beta-catenin, the Wnt/Ca++,…	GO:0030325|adrenal gland development;GO:0009887|animal organ morphogenesis;GO:0048844|artery morphogenesis;GO:0003283|atrial septum development;GO:0070830|bicellular tight junction assembly;GO:0030282|bone mineralization;GO:0060070|canonical Wnt signaling pathway;GO:0045165|cell fate commitment;GO:0007267|cell-cell signaling;GO:0071260|cellular response to mechanical stimulus;GO:0060197|cloacal s…	GO:0005737|cytoplasm;GO:0031012|extracellular matrix;GO:0005576|extracellular region;GO:0005615|extracellular space;	GO:0005125|cytokine activity;GO:0005109|frizzled binding;GO:0005096|GTPase activator activity;GO:0030295|protein kinase activator activity;GO:0005102|signaling receptor binding;	K01384	WNT11; wingless-type MMTV integration site family, member 11
ENSMUSG00000016756	32	30	32	50.5702	85	81	44	0.433286	-1.20661	0.000894828	0.0804928	down	yes	Cmah	protein_coding	chr13:24327404-24477377:+	gb|EDL32502.1|	3268	0	cytidine monophospho-N-acetylneuraminic acid hydroxylase, isoform CRA_c, partial [Mus musculus]	ref|NM_001284519.1|	9639	0	Mus musculus cytidine monophospho-N-acetylneuraminic acid hydroxylase (Cmah), transcript variant 3, mRNA	Q61419	1199	0	Cytidine monophosphate-N-acetylneuraminic acid hydroxylase	.	.	.	.	pfam00552	IN_DBD_C	Integrase DNA binding domain. Integrase mediates integration of a DNA copy of the viral genome into the host chromosome. Integrase is composed of three domains. The amino-terminal domain is a zinc binding domain. The central domain is the catalytic domain pfam00665. This domain is the carboxyl terminal domain that is a non-specific DNA binding domain.	GO:0046381|CMP-N-acetylneuraminate metabolic process;GO:0006054|N-acetylneuraminate metabolic process;	GO:0005737|cytoplasm;GO:0005783|endoplasmic reticulum;	GO:0051537|2 iron, 2 sulfur cluster binding;GO:0030338|CMP-N-acetylneuraminate monooxygenase activity;GO:0046872|metal ion binding;	K08080	CMAH; CMP-N-acetylneuraminate monooxygenase [EC:1.14.18.2]
ENSMUSG00000017639	530	419	696	742.09	951	830	1005	0.567162	-0.818167	0.000804756	0.0769663	down	yes	Rab11fip4	protein_coding	chr11:79591212-79698023:+	ref|NP_780752.1|	2993	0	rab11 family-interacting protein 4 [Mus musculus] >Q8BQP8.1 RecName: Full=Rab11 family-interacting protein 4; Short=FIP4-Rab11; Short=Rab11-FIP4; Short=mRab11-FIP4A [Mus musculus] >AAI52734.1 RAB11 family interacting protein 4 (class II), partial [synthetic construct] >EDL15611.1 RAB11 family interacting protein 4 (class II) [Mus musculus] >BAC32850.1 unnamed protein product [Mus musculus]	dbj|AK147219.1|	7132	0	Mus musculus cDNA, RIKEN full-length enriched library, clone:M421011H12 product:Hypothetical EF-hand containing protein, full insert sequence	Q8BQP8	1157	0	Rab11 family-interacting protein 4	.	.	.	.	pfam09457	RBD-FIP	FIP domain. The FIP domain is the Rab11-binding domain (RBD) at the C-terminus of a family of Rab11-interacting proteins (FIPs). The Rab proteins constitute the largest family of small GTPases (>60 members in mammals). Among them Rab11 is a well characterized regulator of endocytic and recycling pathways. Rab11 associates with a broad range of post-Golgi organelles, including recycling endosomes.	GO:0007049|cell cycle;GO:0051301|cell division;GO:0032456|endocytic recycling;GO:0003407|neural retina development;GO:1903452|positive regulation of G1 to G0 transition;GO:0032465|regulation of cytokinesis;	GO:0032154|cleavage furrow;GO:0030139|endocytic vesicle;GO:0005768|endosome;GO:0030496|midbody;GO:0048471|perinuclear region of cytoplasm;GO:0055038|recycling endosome membrane;	GO:0005509|calcium ion binding;GO:0042803|protein homodimerization activity;GO:0031267|small GTPase binding;	K12485	RAB11FIP3_4; Rab11 family-interacting protein 3/4
ENSMUSG00000017652	110	88	260	255.358	347	327	384	0.419637	-1.25279	0.00193946	0.135728	down	yes	Cd40	protein_coding	chr2:165055627-165072948:+	ref|NP_035741.2|	1542	0	tumor necrosis factor receptor superfamily member 5 isoform 1 precursor [Mus musculus] >P27512.3 RecName: Full=Tumor necrosis factor receptor superfamily member 5; AltName: Full=B-cell surface antigen CD40; AltName: Full=Bp50; AltName: Full=CD40L receptor; AltName: CD_antigen=CD40; Flags: Precursor [Mus musculus] >EDL06442.1 CD40 antigen, isoform CRA_a [Mus musculus] >BAE31613.1 unnamed protein p…	gb|JN959884.1|	2229	0	Mus musculus targeted KO-first, conditional ready, lacZ-tagged mutant allele 1700025C18Rik:tm1a(KOMP)Ucd; transgenic	P27512	598	0	Tumor necrosis factor receptor superfamily member 5	.	.	.	.	pfam00020	TNFR_c6	TNFR/NGFR cysteine-rich region.	GO:0042113|B cell activation;GO:0019724|B cell mediated immunity;GO:0023035|CD40 signaling pathway;GO:0006874|cellular calcium ion homeostasis;GO:0036018|cellular response to erythropoietin;GO:0071347|cellular response to interleukin-1;GO:0071222|cellular response to lipopolysaccharide;GO:0071260|cellular response to mechanical stimulus;GO:0071356|cellular response to tumor necrosis factor;GO:004…	GO:0035631|CD40 receptor complex;GO:0009986|cell surface;GO:0005737|cytoplasm;GO:0009897|external side of plasma membrane;GO:0005615|extracellular space;GO:0043231|intracellular membrane-bounded organelle;GO:0043025|neuronal cell body;GO:0005886|plasma membrane;GO:0043196|varicosity;	GO:0003823|antigen binding;GO:0019899|enzyme binding;GO:0019904|protein domain specific binding;GO:0038023|signaling receptor activity;GO:0031625|ubiquitin protein ligase binding;	K03160	TNFRSF5, CD40; tumor necrosis factor receptor superfamily member 5
ENSMUSG00000017756	2475	1534	2548	2771.18	3388	3557	3142	0.623003	-0.682688	0.00164581	0.12154	down	yes	Slc12a7	protein_coding	chr13:73733094-73816754:+	dbj|BAD21379.1|	2238	0	mFLJ00098 protein, partial [Mus musculus]	gb|BC079677.1|	6987	0	Mus musculus cDNA clone IMAGE:30363668, **** WARNING: chimeric clone ****	Q9WVL3	851	0	Solute carrier family 12 member 7	YBR235w	110	5e-23	COG0531	pfam03522	SLC12	Solute carrier family 12.	GO:0140157|ammonium import across plasma membrane;GO:0006884|cell volume homeostasis;GO:0007268|chemical synaptic transmission;GO:0055064|chloride ion homeostasis;GO:1902476|chloride transmembrane transport;GO:0055075|potassium ion homeostasis;GO:1990573|potassium ion import across plasma membrane;	GO:0005887|integral component of plasma membrane;GO:0032991|protein-containing complex;GO:0045202|synapse;	GO:0008519|ammonium transmembrane transporter activity;GO:0015379|potassium:chloride symporter activity;GO:0019901|protein kinase binding;	K13627	SLC12A7, KCC4; solute carrier family 12 (potassium/chloride transporter), member 7
ENSMUSG00000018411	558	137	1683	2328.7	4262	4175	3043	0.202757	-2.30218	0.0089826	0.350923	down	yes	Mapt	protein_coding	chr11:104231390-104332090:+	gb|EDL34216.1|	1523	0	microtubule-associated protein tau, isoform CRA_g, partial [Mus musculus]	ref|NM_010838.4|	5207	0	Mus musculus microtubule-associated protein tau (Mapt), transcript variant 2, mRNA	Q9MYX8	524	5e-169	Microtubule-associated protein tau	.	.	.	.	pfam00418	Tubulin-binding	Tau and MAP protein, tubulin-binding repeat. This family includes the vertebrate proteins MAP2, MAP4 and Tau, as well as other animal homologs. MAP4 is present in many tissues but is usually absent from neurons; MAP2 and Tau are mainly neuronal. Members of this family have the ability to bind to and stabilize microtubules. As a result, they are involved in neuronal migration, supporting dendrite …	.	GO:0030424|axon;GO:0005737|cytoplasm;GO:0005829|cytosol;GO:0030425|dendrite;GO:0005874|microtubule;GO:0005886|plasma membrane;	GO:0008017|microtubule binding;	.	.
ENSMUSG00000018593	59150	57383	146109	159768	235072	218644	232338	0.372675	-1.42401	0.000109036	0.0247838	down	yes	Sparc	protein_coding	chr11:55394500-55423183:-	ref|NP_033268.1|	1485	0	SPARC precursor [Mus musculus] >XP_021031829.1 SPARC isoform X1 [Mus caroli] >XP_021068314.1 SPARC isoform X1 [Mus pahari] >P07214.1 RecName: Full=SPARC; AltName: Full=Basement-membrane protein 40; Short=BM-40; AltName: Full=Osteonectin; Short=ON; AltName: Full=Secreted protein acidic and rich in cysteine; Flags: Precursor [Mus musculus] >AAA40125.1 osteonectin [Mus musculus] >AAH04638.1 Secreted…	ref|NM_009242.5|	2300	0	Mus musculus secreted acidic cysteine rich glycoprotein (Sparc), transcript variant 1, mRNA	P07214	576	0	SPARC	.	.	.	.	pfam10591	SPARC_Ca_bdg	Secreted protein acidic and rich in cysteine Ca binding region. The SPARC_Ca_bdg domain of Secreted Protein Acidic and Rich in Cysteine is responsible for the anti-spreading activity of human urothelial cells. It is rich in alpha-helices. This extracellular calcium-binding domain contains two EF-hands that each coordinates one Ca2+ ion, forming a helix-loop-helix structure that not only drives th…	GO:0048856|anatomical structure development;GO:0060348|bone development;GO:0071363|cellular response to growth factor stimulus;GO:0030324|lung development;GO:0016525|negative regulation of angiogenesis;GO:0001937|negative regulation of endothelial cell proliferation;GO:0043473|pigmentation;GO:0010595|positive regulation of endothelial cell migration;GO:0022604|regulation of cell morphogenesis;GO:…	GO:0005604|basement membrane;GO:0009986|cell surface;GO:0062023|collagen-containing extracellular matrix;GO:0005737|cytoplasm;GO:0031012|extracellular matrix;GO:0005615|extracellular space;GO:0098978|glutamatergic synapse;GO:0043231|intracellular membrane-bounded organelle;GO:0016363|nuclear matrix;GO:0005634|nucleus;GO:0031091|platelet alpha granule;GO:0031092|platelet alpha granule membrane;GO:…	GO:0005509|calcium ion binding;GO:0005518|collagen binding;GO:0050840|extracellular matrix binding;	.	.
ENSMUSG00000018672	1595	1260	2203	2135.7	2553	2420	2734	0.631289	-0.663627	0.00708717	0.307029	down	yes	Copz2	protein_coding	chr11:96849870-96861203:+	ref|XP_034363858.1|	184	6.55e-13	coatomer subunit zeta-2 isoform X2 [Arvicanthis niloticus]	dbj|AK042645.1|	937	0	Mus musculus 7 days neonate cerebellum cDNA, RIKEN full-length enriched library, clone:A730013F24 product:unclassifiable, full insert sequence	Q9JHH9	75.5	1e-14	Coatomer subunit zeta-2	.	.	.	.	pfam15240	Pro-rich	Proline-rich. This family includes several eukaryotic proline-rich proteins.	GO:0006891|intra-Golgi vesicle-mediated transport;GO:0006886|intracellular protein transport;GO:0006890|retrograde vesicle-mediated transport, Golgi to ER;	GO:0030126|COPI vesicle coat;GO:0030137|COPI-coated vesicle;GO:0005829|cytosol;GO:0033116|endoplasmic reticulum-Golgi intermediate compartment membrane;GO:0000139|Golgi membrane;	.	K20472	COPZ, RET3; coatomer subunit zeta
ENSMUSG00000018740	81	45	130	116.179	166	148	126	0.562403	-0.830323	0.0304043	0.585714	down	yes	Slc25a35	protein_coding	chr11:68968131-68974365:+	ref|NP_082324.1|	1476	0	solute carrier family 25 member 35 [Mus musculus] >XP_006534336.1 solute carrier family 25 member 35 isoform X1 [Mus musculus] >XP_021031664.1 solute carrier family 25 member 35 isoform X1 [Mus caroli] >Q5SWT3.2 RecName: Full=Solute carrier family 25 member 35 [Mus musculus] >AAH19996.1 Solute carrier family 25, member 35 [Mus musculus] >EDL10461.1 solute carrier family 25, member 35, isoform CRA…	dbj|AK035739.1|	3645	0	Mus musculus adult male urinary bladder cDNA, RIKEN full-length enriched library, clone:9530097O21 product:RAN guanine nucleotide release factor, full insert sequence	Q5SWT3	573	0	Solute carrier family 25 member 35	.	.	.	.	pfam04603	Mog1	Ran-interacting Mog1 protein. Segregation of nuclear and cytoplasmic processes facilitates regulation of many eukaryotic cellular functions such as gene expression and cell cycle progression. Trafficking through the nuclear pore requires a number of highly conserved soluble factors that escort macromolecular substrates into and out of the nucleus. The Mog1 protein has been shown to interact with …	.	GO:0016021|integral component of membrane;GO:0005743|mitochondrial inner membrane;GO:0005739|mitochondrion;	.	K15117	SLC25A34_35, OAC1; solute carrier family 25, member 34/35
ENSMUSG00000019889	1458	1248	2244	2317.41	3036	2922	2929	0.538137	-0.893956	0.000482891	0.0586914	down	yes	Ptprk	protein_coding	chr10:28074820-28597397:+	ref|NP_033009.1|	7486	0	receptor-type tyrosine-protein phosphatase kappa isoform 2 precursor [Mus musculus] >P35822.1 RecName: Full=Receptor-type tyrosine-protein phosphatase kappa; Short=Protein-tyrosine phosphatase kappa; Short=R-PTP-kappa; Flags: Precursor [Mus musculus] >AAA40021.1 protein tyrosine phosphatase [Mus musculus]	ref|NM_008983.2|	6177	0	Mus musculus protein tyrosine phosphatase, receptor type, K (Ptprk), transcript variant 2, mRNA	P35822	2870	0	Receptor-type tyrosine-protein phosphatase kappa	SPAC11E3.09	154	2e-39	COG5599	pfam00102	Y_phosphatase	Protein-tyrosine phosphatase.	GO:0007155|cell adhesion;GO:0016477|cell migration;GO:0034614|cellular response to reactive oxygen species;GO:0034644|cellular response to UV;GO:0048041|focal adhesion assembly;GO:0045786|negative regulation of cell cycle;GO:0030336|negative regulation of cell migration;GO:0008285|negative regulation of cell proliferation;GO:0010839|negative regulation of keratinocyte proliferation;GO:0045892|neg…	GO:0030424|axon;GO:0030054|cell junction;GO:0009986|cell surface;GO:0005911|cell-cell junction;GO:0030425|dendrite;GO:0016021|integral component of membrane;GO:0043231|intracellular membrane-bounded organelle;GO:0031256|leading edge membrane;GO:0043025|neuronal cell body;GO:0001750|photoreceptor outer segment;GO:0005886|plasma membrane;	GO:0008013|beta-catenin binding;GO:0045295|gamma-catenin binding;GO:0019901|protein kinase binding;GO:0004725|protein tyrosine phosphatase activity;	K06776	PTPRK; receptor-type tyrosine-protein phosphatase kappa [EC:3.1.3.48]
ENSMUSG00000019936	52	58	25	74.6668	125	130	60	0.413908	-1.27262	0.00220347	0.148902	down	yes	Epyc	protein_coding	chr10:97644068-97682454:+	ref|NP_001101558.1|	1769	0	epiphycan [Rattus norvegicus] >EDM16829.1 dermatan sulphate proteoglycan 3 (predicted) [Rattus norvegicus]	dbj|AK157900.1|	2504	0	Mus musculus adult inner ear cDNA, RIKEN full-length enriched library, clone:F930006B21 product:dermatan sulphate proteoglycan 3, full insert sequence	P70186	656	0	Epiphycan	alr0124_1	55.5	5e-07	COG4886	pfam13855	LRR_8	Leucine rich repeat.	GO:0061975|articular cartilage development;GO:0060348|bone development;GO:0007605|sensory perception of sound;	GO:0031012|extracellular matrix;GO:0005576|extracellular region;	.	K08127	DSPG3; dermatan sulfate proteoglycan 3 (PG-Lb)
ENSMUSG00000019943	1689	1314	4368	4633	7119	6349	6678	0.35625	-1.48904	0.000286844	0.0444279	down	yes	Atp2b1	protein_coding	chr10:98914406-99026143:+	ref|NP_080758.1|	5900	0	plasma membrane calcium-transporting ATPase 1 isoform 2 [Mus musculus] >XP_011241851.1 plasma membrane calcium-transporting ATPase 1 isoform X2 [Mus musculus] >XP_021061131.1 plasma membrane calcium-transporting ATPase 1 isoform X3 [Mus pahari] >XP_028638913.1 plasma membrane calcium-transporting ATPase 1 isoform X1 [Grammomys surdaster] >XP_028638914.1 plasma membrane calcium-transporting ATPase…	ref|NM_026482.2|	7130	0	Mus musculus ATPase, Ca++ transporting, plasma membrane 1 (Atp2b1), transcript variant 2, mRNA	G5E829	2277	0	Plasma membrane calcium-transporting ATPase 1	.	.	.	.	pfam00689	Cation_ATPase_C	Cation transporting ATPase, C-terminus. Members of this families are involved in Na+/K+, H+/K+, Ca++ and Mg++ transport. This family represents 5 transmembrane helices.	GO:0007568|aging;GO:0007420|brain development;GO:1901660|calcium ion export;GO:1990034|calcium ion export across plasma membrane;GO:0006816|calcium ion transport;GO:0006874|cellular calcium ion homeostasis;GO:0071386|cellular response to corticosterone stimulus;GO:0071305|cellular response to vitamin D;GO:0001818|negative regulation of cytokine production;GO:0051481|negative regulation of cytosol…	GO:0045177|apical part of cell;GO:0016324|apical plasma membrane;GO:0016323|basolateral plasma membrane;GO:0009898|cytoplasmic side of plasma membrane;GO:0032590|dendrite membrane;GO:0032591|dendritic spine membrane;GO:0098982|GABA-ergic synapse;GO:0098978|glutamatergic synapse;GO:0001772|immunological synapse;GO:0005887|integral component of plasma membrane;GO:0099059|integral component of presy…	GO:0005524|ATP binding;GO:0016887|ATPase activity;GO:0019829|cation-transporting ATPase activity;GO:0015085|calcium ion transmembrane transporter activity;GO:0005516|calmodulin binding;GO:0046872|metal ion binding;GO:0005388|calcium-transporting ATPase activity;GO:1905056|calcium-transporting ATPase activity involved in regulation of presynaptic cytosolic calcium ion concentration;GO:0030165|PDZ …	K05850	ATP2B; P-type Ca2+ transporter type 2B [EC:7.2.2.10]
ENSMUSG00000019944	462	411	697	662.724	739	716	926	0.634032	-0.657373	0.0166309	0.475611	down	yes	Rhobtb1	protein_coding	chr10:69151434-69291791:+	ref|NP_001074816.1|	3621	0	rho-related BTB domain-containing protein 1 isoform 1 [Mus musculus] >NP_001239565.1 rho-related BTB domain-containing protein 1 isoform 1 [Mus musculus] >NP_001239566.1 rho-related BTB domain-containing protein 1 isoform 1 [Mus musculus] >XP_006514111.1 rho-related BTB domain-containing protein 1 isoform X1 [Mus musculus] >XP_006514112.1 rho-related BTB domain-containing protein 1 isoform X1 [Mu…	ref|NM_001252637.1|	4422	0	Mus musculus Rho-related BTB domain containing 1 (Rhobtb1), transcript variant 3, mRNA	Q9DAK3	1400	0	Rho-related BTB domain-containing protein 1	.	.	.	.	pfam00071	Ras	Ras family. Includes sub-families Ras, Rab, Rac, Ral, Ran, Rap Ypt1 and more. Shares P-loop motif with GTP_EFTU, arf and myosin_head. See pfam00009 pfam00025, pfam00063. As regards Rab GTPases, these are important regulators of vesicle formation, motility and fusion. They share a fold in common with all Ras GTPases: this is a six-stranded beta-sheet surrounded by five alpha-helices.	GO:0007015|actin filament organization;GO:0030865|cortical cytoskeleton organization;GO:0043652|engulfment of apoptotic cell;GO:0007163|establishment or maintenance of cell polarity;GO:0032956|regulation of actin cytoskeleton organization;GO:0008360|regulation of cell shape;GO:0007264|small GTPase mediated signal transduction;	GO:0005938|cell cortex;GO:0042995|cell projection;GO:0031410|cytoplasmic vesicle;GO:0005856|cytoskeleton;GO:0043231|intracellular membrane-bounded organelle;GO:0005886|plasma membrane;	GO:0005525|GTP binding;GO:0003924|GTPase activity;GO:0019901|protein kinase binding;	K07868	RHOBTB1_2; Rho-related BTB domain-containing protein 1/2
ENSMUSG00000019989	784	493	585	811.22	1139	1198	700	0.588355	-0.765241	0.00159935	0.120137	down	yes	Enpp3	protein_coding	chr10:24772406-24842823:-	gb|EDL04788.1|	4770	0	ectonucleotide pyrophosphatase/phosphodiesterase 3, partial [Mus musculus]	gb|BC005527.1|	3089	0	Mus musculus ectonucleotide pyrophosphatase/phosphodiesterase 3, mRNA (cDNA clone IMAGE:3495326), partial cds	Q6DYE8	1783	0	Ectonucleotide pyrophosphatase/phosphodiesterase family member 3	SPBC725.05c	231	3e-64	COG1524	pfam01663	Phosphodiest	Type I phosphodiesterase / nucleotide pyrophosphatase. This family consists of phosphodiesterases, including human plasma-cell membrane glycoprotein PC-1 / alkaline phosphodiesterase i / nucleotide pyrophosphatase (nppase). These enzymes catalyze the cleavage of phosphodiester and phosphosulfate bonds in NAD, deoxynucleotides and nucleotide sugars. Also in this family is ATX an autotaxin, tumor c…	GO:0046034|ATP metabolic process;GO:0002276|basophil activation involved in immune response;GO:0050728|negative regulation of inflammatory response;GO:0033007|negative regulation of mast cell activation involved in immune response;GO:0070667|negative regulation of mast cell proliferation;GO:0009143|nucleoside triphosphate catabolic process;GO:0006796|phosphate-containing compound metabolic proces…	GO:0016324|apical plasma membrane;GO:0009897|external side of plasma membrane;GO:0005576|extracellular region;GO:0016021|integral component of membrane;GO:0048471|perinuclear region of cytoplasm;	GO:0005509|calcium ion binding;GO:0036218|dTTP diphosphatase activity;GO:0035529|NADH pyrophosphatase activity;GO:0003676|nucleic acid binding;GO:0047429|nucleoside-triphosphate diphosphatase activity;GO:0004528|phosphodiesterase I activity;GO:0008270|zinc ion binding;	K01513	ENPP1_3, CD203; ectonucleotide pyrophosphatase/phosphodiesterase family member 1/3 [EC:3.1.4.1 3.6.1.9]
ENSMUSG00000020007	4	3	21	22.0908	32	27	43	0.266644	-1.90701	0.00938161	0.357976	down	yes	Il20ra	protein_coding	chr10:19712570-19760053:+	ref|NP_766374.1|	2788	0	interleukin-20 receptor subunit alpha precursor [Mus musculus] >XP_006512789.1 interleukin-20 receptor subunit alpha isoform X1 [Mus musculus] >Q6PHB0.2 RecName: Full=Interleukin-20 receptor subunit alpha; Short=IL-20 receptor subunit alpha; Short=IL-20R-alpha; Short=IL-20RA; AltName: Full=IL-20R1; Flags: Precursor [Mus musculus] >EDL03448.1 interleukin 20 receptor, alpha [Mus musculus] >BAC35695…	ref|XM_006512726.1|	2089	0	PREDICTED: Mus musculus interleukin 20 receptor, alpha (Il20ra), transcript variant X1, mRNA	Q6PHB0	1078	0	Interleukin-20 receptor subunit alpha	.	.	.	.	pfam01108	Tissue_fac	Tissue factor. This family is found in metazoa, and is very similar to the fibronectin type III domain. The family is found in cytokine receptors, interleukin and interferon receptors and coagulation factor III proteins. It occurs multiple times, as does fn3, family pfam00041.	GO:0019221|cytokine-mediated signaling pathway;GO:2001244|positive regulation of intrinsic apoptotic signaling pathway;GO:0045124|regulation of bone resorption;	GO:0016021|integral component of membrane;GO:0005886|plasma membrane;	GO:0004896|cytokine receptor activity;GO:0042015|interleukin-20 binding;	K05136	IL20RA; interleukin 20 receptor alpha
ENSMUSG00000020067	251	140	1430	1945.45	3235	3026	3404	0.185172	-2.43306	0.00963071	0.360764	down	yes	Mypn	protein_coding	chr10:63115795-63203952:-	dbj|BAD90521.1|	6435	0	mKIAA4170 protein, partial [Mus musculus]	ref|NM_182992.2|	5246	0	Mus musculus myopalladin (Mypn), mRNA	Q5DTJ9	2357	0	Myopalladin	.	.	.	.	pfam07679	I-set	Immunoglobulin I-set domain.	GO:0007411|axon guidance;GO:0070593|dendrite self-avoidance;GO:0007156|homophilic cell adhesion via plasma membrane adhesion molecules;GO:0045214|sarcomere organization;	GO:0030424|axon;GO:0031674|I band;GO:0005634|nucleus;GO:0005886|plasma membrane;GO:0030018|Z disc;	GO:0003779|actin binding;GO:0098632|cell-cell adhesion mediator activity;GO:0008092|cytoskeletal protein binding;GO:0051371|muscle alpha-actinin binding;GO:0017124|SH3 domain binding;	K22028	MYPN; myopalladin
ENSMUSG00000020099	10128	6678	14825	13091.4	14238	14991	17360	0.651954	-0.617158	0.0381568	0.624102	down	yes	Unc5b	protein_coding	chr10:60762593-60831581:-	gb|EDL32163.1|	4796	0	unc-5 homolog B (C. elegans), isoform CRA_a, partial [Mus musculus]	ref|NM_029770.3|	5868	0	Mus musculus unc-5 netrin receptor B (Unc5b), transcript variant 1, mRNA	Q8K1S3	1835	0	Netrin receptor UNC5B	.	.	.	.	pfam17217	UPA	UPA domain. The UPA domain is conserved in UNC5, PIDD, and Ankyrins. It has a beta sandwich structure.	GO:0001525|angiogenesis;GO:0033564|anterior/posterior axon guidance;GO:0006915|apoptotic process;GO:0007411|axon guidance;GO:2001240|negative regulation of extrinsic apoptotic signaling pathway in absence of ligand;GO:0043524|negative regulation of neuron apoptotic process;GO:2001241|positive regulation of extrinsic apoptotic signaling pathway in absence of ligand;GO:0014068|positive regulation o…	GO:0005829|cytosol;GO:0016021|integral component of membrane;GO:0045121|membrane raft;GO:0005886|plasma membrane;	GO:0005042|netrin receptor activity;	K07521	UNC5; netrin receptor unc-5
ENSMUSG00000020151	16	12	49	57.3613	86	88	89	0.28477	-1.81213	0.000462702	0.0570297	down	yes	Ptprr	protein_coding	chr10:116018213-116274932:+	ref|NP_035347.1|	3457	0	receptor-type tyrosine-protein phosphatase R isoform a precursor [Mus musculus] >Q62132.1 RecName: Full=Receptor-type tyrosine-protein phosphatase R; Short=R-PTP-R; AltName: Full=Phosphotyrosine phosphatase 13; AltName: Full=Protein-tyrosine-phosphatase SL; Flags: Precursor [Mus musculus] >AAI19231.1 Protein tyrosine phosphatase, receptor type, R [Mus musculus] >AAI20548.1 Protein tyrosine phosph…	ref|NM_011217.2|	3466	0	Mus musculus protein tyrosine phosphatase, receptor type, R (Ptprr), transcript variant 1, mRNA	Q62132	1336	0	Receptor-type tyrosine-protein phosphatase R	SPAC11E3.09	122	5e-29	COG5599	pfam00102	Y_phosphatase	Protein-tyrosine phosphatase.	GO:0038128|ERBB2 signaling pathway;GO:0001701|in utero embryonic development;GO:0010633|negative regulation of epithelial cell migration;GO:0070373|negative regulation of ERK1 and ERK2 cascade;GO:0006470|protein dephosphorylation;	GO:0030054|cell junction;GO:0005829|cytosol;GO:0016021|integral component of membrane;GO:0005886|plasma membrane;	GO:0019901|protein kinase binding;GO:0004725|protein tyrosine phosphatase activity;	K04458	PTPRR; receptor-type tyrosine-protein phosphatase R [EC:3.1.3.48]
ENSMUSG00000020169	9	2	21	21.269	23	21	49	0.327848	-1.6089	0.034226	0.60551	down	yes	Best3	protein_coding	chr10:116986314-117025040:+	ref|NP_001007584.1|	3286	0	bestrophin-3 [Mus musculus] >Q6H1V1.1 RecName: Full=Bestrophin-3; AltName: Full=Vitelliform macular dystrophy 2-like protein 3 [Mus musculus] >AAI48495.1 Bestrophin 3, partial [synthetic construct] >AAI53088.1 Bestrophin 3 [synthetic construct] >AAS09921.1 vitelliform macular dystrophy 2-like protein 3 [Mus musculus]	ref|NM_001007583.1|	2719	0	Mus musculus bestrophin 3 (Best3), mRNA >AY450426.1 Mus musculus vitelliform macular dystrophy 2-like protein 3 (Vmd2l3) mRNA, complete cds	Q6H1V1	1270	0	Bestrophin-3	.	.	.	.	pfam01062	Bestrophin	Bestrophin, RFP-TM, chloride channel. Bestrophin is a 68-kDa basolateral plasma membrane protein expressed in retinal pigment epithelial cells (RPE). It is encoded by the VMD2 gene, which is mutated in Best macular dystrophy, a disease characterized by a depressed light peak in the electrooculogram. VMD2 encodes a 585-amino acid protein with an approximate mass of 68 kDa which has been designated…	GO:0006821|chloride transport;GO:0015698|inorganic anion transport;GO:0043271|negative regulation of ion transport;	GO:0034707|chloride channel complex;GO:0005886|plasma membrane;	GO:0005254|chloride channel activity;	K13880	BEST3, VMD2L3; bestrophin-3
ENSMUSG00000020183	1728	1451	2895	2528.6	2902	2783	3326	0.650022	-0.621439	0.0337589	0.60551	down	yes	Cpm	protein_coding	chr10:117629500-117687352:+	gb|AAH47389.1|	2422	0	Cpm protein, partial [Mus musculus]	ref|NM_027468.1|	5195	0	Mus musculus carboxypeptidase M (Cpm), mRNA	Q80V42	928	0	Carboxypeptidase M	sll0236	68.2	2e-10	COG2866	pfam00246	Peptidase_M14	Zinc carboxypeptidase.	GO:0006518|peptide metabolic process;GO:0016485|protein processing;	GO:0031225|anchored component of membrane;GO:0005615|extracellular space;GO:0005886|plasma membrane;	GO:0004181|metallocarboxypeptidase activity;GO:0008270|zinc ion binding;	K01296	CPM; carboxypeptidase M [EC:3.4.17.12]
ENSMUSG00000020262	841	753	1691	1513.09	1773	1721	2216	0.555792	-0.847382	0.0126876	0.422163	down	yes	Adarb1	protein_coding	chr10:77290726-77418270:-	ref|XP_029338279.1|	3527	0	double-stranded RNA-specific editase 1 isoform X1 [Mus caroli]	dbj|AK147298.1|	6662	0	Mus musculus cDNA, RIKEN full-length enriched library, clone:M5C1010E10 product:adenosine deaminase, RNA-specific, B1, full insert sequence	Q91ZS8	1332	0	Double-stranded RNA-specific editase 1	.	.	.	.	pfam02137	A_deamin	Adenosine-deaminase (editase) domain. Adenosine deaminases acting on RNA (ADARs) can deaminate adenosine to form inosine. In long double-stranded RNA, this process is non-specific; it occurs site-specifically in RNA transcripts. The former is important in defense against viruses, whereas the latter may affect splicing or untranslated regions. They are primarily nuclear proteins, but a longer isof…	GO:0006382|adenosine to inosine editing;GO:0016553|base conversion or substitution editing;GO:0021610|facial nerve morphogenesis;GO:0021618|hypoglossal nerve morphogenesis;GO:0060384|innervation;GO:0061744|motor behavior;GO:0097049|motor neuron apoptotic process;GO:0016556|mRNA modification;GO:0006397|mRNA processing;GO:0035264|multicellular organism growth;GO:0060415|muscle tissue morphogenesis;…	GO:0005737|cytoplasm;GO:0005829|cytosol;GO:0005730|nucleolus;GO:0005654|nucleoplasm;GO:0005634|nucleus;GO:0045202|synapse;	GO:0003726|double-stranded RNA adenosine deaminase activity;GO:0003725|double-stranded RNA binding;GO:0042802|identical protein binding;GO:0046872|metal ion binding;GO:0003723|RNA binding;GO:0008251|tRNA-specific adenosine deaminase activity;	K13194	ADARB; double stranded RNA-specific editase B [EC:3.5.-.-]
ENSMUSG00000020264	33	31	289	320.206	471	385	670	0.226854	-2.14016	0.0419308	0.650044	down	yes	Slc36a2	protein_coding	chr11:55158470-55185077:-	gb|AAM44854.1|	2348	0	tramdorin 1 [Mus musculus] >AAM80481.1 proton/amino acid transporter 2 [Mus musculus]	ref|NM_153170.3|	2429	0	Mus musculus solute carrier family 36 (proton/amino acid symporter), member 2 (Slc36a2), mRNA	Q8BHK3	907	0	Proton-coupled amino acid transporter 2	YNL101w	126	5e-29	COG0814	pfam01490	Aa_trans	Transmembrane amino acid transporter protein. This transmembrane region is found in many amino acid transporters including UNC-47 and MTR. UNC-47 encodes a vesicular amino butyric acid (GABA) transporter, (VGAT). UNC-47 is predicted to have 10 transmembrane domains. MTR is a N system amino acid transporter system protein involved in methyltryptophan resistance. Other members of this family includ…	GO:0032973|amino acid export across plasma membrane;GO:0003333|amino acid transmembrane transport;GO:0015816|glycine transport;GO:0015808|L-alanine transport;GO:1900925|positive regulation of glycine import across plasma membrane;GO:0035524|proline transmembrane transport;GO:0015824|proline transport;GO:1902600|proton transmembrane transport;GO:0070881|regulation of proline transport;GO:0010155|r…	GO:0005737|cytoplasm;GO:0016021|integral component of membrane;GO:0005886|plasma membrane;	GO:0015171|amino acid transmembrane transporter activity;GO:0005280|amino acid:proton symporter activity;GO:0015187|glycine transmembrane transporter activity;GO:0015180|L-alanine transmembrane transporter activity;GO:0015193|L-proline transmembrane transporter activity;	K14209	SLC36A, PAT; solute carrier family 36 (proton-coupled amino acid transporter)
ENSMUSG00000020577	512	445	927	802.031	880	810	1196	0.628153	-0.670813	0.044985	0.673594	down	yes	Tspan13	protein_coding	chr12:36014557-36042500:-	gb|EDL36856.1|	1106	5.67e-146	tetraspanin 13, isoform CRA_b, partial [Mus musculus]	dbj|AK090322.1|	1926	0	Mus musculus 13 days embryo brain cDNA, RIKEN full-length enriched library, clone:G630051G24 product:TETRASPAN NET-6 homolog [Homo sapiens], full insert sequence	Q9D8C2	363	3e-120	Tetraspanin-13	.	.	.	.	pfam00335	Tetraspannin	Tetraspanin family.	GO:1903169|regulation of calcium ion transmembrane transport;	GO:0005887|integral component of plasma membrane;GO:0005886|plasma membrane;	GO:0005246|calcium channel regulator activity;	K17356	TSPAN13_31; tetraspanin-13/31
ENSMUSG00000020733	246	237	407	465.427	537	660	682	0.457253	-1.12894	7.23e-05	0.0183509	down	yes	Slc9a3r1	protein_coding	chr11:115163341-115181181:+	ref|NP_036160.1|	1623	0	Na(+)/H(+) exchange regulatory cofactor NHE-RF1 [Mus musculus] >P70441.3 RecName: Full=Na(+)/H(+) exchange regulatory cofactor NHE-RF1; Short=NHERF-1; AltName: Full=Ezrin-radixin-moesin-binding phosphoprotein 50; Short=EBP50; AltName: Full=Regulatory cofactor of Na(+)/H(+) exchanger; AltName: Full=Sodium-hydrogen exchanger regulatory factor 1; AltName: Full=Solute carrier family 9 isoform A3 regu…	ref|NM_012030.2|	1922	0	Mus musculus solute carrier family 9 (sodium/hydrogen exchanger), member 3 regulator 1 (Slc9a3r1), mRNA	P70441	629	0	Na(+)/H(+) exchange regulatory cofactor NHE-RF1	.	.	.	.	pfam09007	EBP50_C	EBP50, C-terminal. This C terminal domain allows interaction of EBP50 with FERM (four-point one ERM) domains, resulting in the activation of Ezrin-radixin-moesin (ERM), with subsequent cytoskeletal modulation and cellular growth control. It includes a disordered section between two reasonably well conserved hydrophobic regions.	GO:0030036|actin cytoskeleton organization;GO:0007191|adenylate cyclase-activating dopamine receptor signaling pathway;GO:0060088|auditory receptor cell stereocilium organization;GO:0032782|bile acid secretion;GO:0019933|cAMP-mediated signaling;GO:0030643|cellular phosphate ion homeostasis;GO:0034613|cellular protein localization;GO:0090660|cerebrospinal fluid circulation;GO:0044782|cilium organi…	GO:0045177|apical part of cell;GO:0016324|apical plasma membrane;GO:0031526|brush border membrane;GO:0071944|cell periphery;GO:0005737|cytoplasm;GO:0012505|endomembrane system;GO:0005576|extracellular region;GO:0030175|filopodium;GO:0016020|membrane;GO:0045121|membrane raft;GO:0005902|microvillus;GO:0031528|microvillus membrane;GO:0048471|perinuclear region of cytoplasm;GO:0005886|plasma membrane…	GO:0031698|beta-2 adrenergic receptor binding;GO:0008013|beta-catenin binding;GO:0017081|chloride channel regulator activity;GO:0050780|dopamine receptor binding;GO:0015185|gamma-aminobutyric acid transmembrane transporter activity;GO:0070851|growth factor receptor binding;GO:0060090|molecular adaptor activity;GO:0045159|myosin II binding;GO:0030165|PDZ domain binding;GO:0019902|phosphatase bindi…	K13365	SLC9A3R1, NHERF1; Na(+)/H(+) exchange regulatory cofactor NHE-RF1
ENSMUSG00000020747	1967	1077	4019	3284.25	3592	3802	5063	0.545778	-0.873613	0.038262	0.624102	down	yes	Tmem94	protein_coding	chr11:115765433-115799366:+	dbj|BAC65499.1|	6505	0	mKIAA0195 protein, partial [Mus musculus]	ref|NM_028014.3|	4996	0	Mus musculus transmembrane protein 94 (Tmem94), mRNA	Q7TSH8	2430	0	Transmembrane protein 94	.	.	.	.	pfam01500	Keratin_B2	Keratin, high sulfur B2 protein. High sulfur proteins are cysteine-rich proteins synthesized during the differentiation of hair matrix cells, and form hair fibres in association with hair keratin intermediate filaments. This family has been divided up into four regions, with the second region containing 8 copies of a short repeat. This family is also known as B2 or KAP1.	.	GO:0016021|integral component of membrane;	.	.	.
ENSMUSG00000021268	4617	2512	2817	4142.51	5404	4984	4652	0.627357	-0.672641	0.0021609	0.14716	down	yes	Meg3	lincRNA	chr12:109541001-109571726:+	gb|EDL18693.1|	939	5.42e-113	GTL2, imprinted maternally expressed untranslated mRNA [Mus musculus]	gb|AC152063.5|	13087	0	Mus musculus BAC clone RP23-204I16 from chromosome 12, complete sequence	.	.	.	.	.	.	.	.	pfam10292	7TM_GPCR_Srab	Serpentine type 7TM GPCR receptor class ab chemoreceptor. Chemoreception is mediated in Caenorhabditis elegans by members of the seven-transmembrane G-protein-coupled receptor class (7TM GPCRs) of proteins which are of the serpentine type. Srab is part of the Sra superfamily of chemoreceptors. Chemoperception is one of the central senses of soil nematodes like C. elegans which are otherwise 'blin…	.	.	.	.	.
ENSMUSG00000021338	1322	1098	2811	2714.63	3634	3460	3821	0.464617	-1.10588	0.00167813	0.122378	down	yes	Carmil1	protein_coding	chr13:24012344-24280795:-	ref|NP_081101.3|	6626	0	F-actin-uncapping protein LRRC16A isoform 1 [Mus musculus] >Q6EDY6.2 RecName: Full=F-actin-uncapping protein LRRC16A; AltName: Full=CARMIL homolog; AltName: Full=Capping protein regulator and myosin 1 linker protein 1; AltName: Full=Capping protein, Arp2/3 and myosin-I linker homolog 1; AltName: Full=Capping protein, Arp2/3 and myosin-I linker protein 1; Short=CARML1; AltName: Full=Leucine-rich r…	ref|NM_026825.3|	4983	0	Mus musculus capping protein regulator and myosin 1 linker 1 (Carmil1), transcript variant 1, mRNA	Q6EDY6	2556	0	F-actin-uncapping protein LRRC16A	.	.	.	.	pfam16000	CARMIL_C	CARMIL C-terminus. This domain is found near to the C-terminus of leucine-rich repeat-containing proteins in the CARMIL family. In leucine-rich repeat-containing protein 16A (LRRC16A) it includes the region responsible for interaction with F-actin-capping protein subunit alpha-2 (CAPZA2).	GO:0051639|actin filament network formation;GO:0051638|barbed-end actin filament uncapping;GO:0016477|cell migration;GO:0007163|establishment or maintenance of cell polarity;GO:0030032|lamellipodium assembly;GO:0044351|macropinocytosis;GO:2000813|negative regulation of barbed-end actin filament capping;GO:0030838|positive regulation of actin filament polymerization;GO:0030335|positive regulation …	GO:0031252|cell leading edge;GO:0005737|cytoplasm;GO:0005829|cytosol;GO:0031941|filamentous actin;GO:0045111|intermediate filament cytoskeleton;GO:0030027|lamellipodium;GO:0044354|macropinosome;GO:0016607|nuclear speck;GO:0005654|nucleoplasm;GO:0005634|nucleus;GO:0005886|plasma membrane;	GO:0044877|protein-containing complex binding;	K20493	LRRC16, CARMIL; leucine-rich repeat-containing protein 16
ENSMUSG00000021451	562	432	909	885.04	1005	948	1405	0.543684	-0.87916	0.00694774	0.306033	down	yes	Sema4d	protein_coding	chr13:51685529-51793747:-	ref|NP_001268809.1|	4364	0	semaphorin-4D isoform 1 precursor [Mus musculus] >NP_001365242.1 semaphorin-4D isoform 1 precursor [Mus musculus] >NP_001365243.1 semaphorin-4D isoform 1 precursor [Mus musculus] >NP_001365244.1 semaphorin-4D isoform 1 precursor [Mus musculus] >NP_001365245.1 semaphorin-4D isoform 1 precursor [Mus musculus] >NP_038688.2 semaphorin-4D isoform 1 precursor [Mus musculus] >O09126.2 RecName: Full=Sema…	ref|NM_013660.5|	4411	0	Mus musculus sema domain, immunoglobulin domain (Ig), transmembrane domain (TM) and short cytoplasmic domain, (semaphorin) 4D (Sema4d), transcript variant 2, mRNA	O09126	1685	0	Semaphorin-4D	.	.	.	.	pfam01403	Sema	Sema domain. The Sema domain occurs in semaphorins, which are a large family of secreted and transmembrane proteins, some of which function as repellent signals during axon guidance. Sema domains also occur in the hepatocyte growth factor receptor and plexin-A3	GO:0007411|axon guidance;GO:0070486|leukocyte aggregation;GO:0050919|negative chemotaxis;GO:0010693|negative regulation of alkaline phosphatase activity;GO:0048843|negative regulation of axon extension involved in axon guidance;GO:0007162|negative regulation of cell adhesion;GO:0045668|negative regulation of osteoblast differentiation;GO:0050732|negative regulation of peptidyl-tyrosine phosphoryl…	GO:0005615|extracellular space;GO:0005887|integral component of plasma membrane;GO:0016020|membrane;	GO:0045499|chemorepellent activity;GO:0042802|identical protein binding;GO:0030215|semaphorin receptor binding;GO:0038023|signaling receptor activity;GO:0005102|signaling receptor binding;GO:0004888|transmembrane signaling receptor activity;	K06521	SEMA4, CD100; semaphorin 4
ENSMUSG00000021541	0	0	9	11.7809	15	19	26	0.147066	-2.76546	0.0137095	0.441886	down	yes	Trpc7	protein_coding	chr13:56773113-56895993:-	ref|XP_021071016.2|	4697	0	short transient receptor potential channel 7 isoform X2 [Mus pahari]	ref|NM_001302372.1|	3519	0	Mus musculus transient receptor potential cation channel, subfamily C, member 7 (Trpc7), transcript variant 2, mRNA	Q9WVC5	1665	0	Short transient receptor potential channel 7	.	.	.	.	pfam08344	TRP_2	Transient receptor ion channel II. This domain is found in the transient receptor ion channel (Trp) family of proteins. There is strong evidence that Trp proteins are structural elements of calcium-ion entry channels activated by G protein-coupled receptors. This domain does not tend to appear with the TRP domain (pfam06011) but is often found to the C-terminus of Ankyrin repeats (pfam00023).	GO:0070588|calcium ion transmembrane transport;GO:0006816|calcium ion transport;GO:0006828|manganese ion transport;GO:0051480|regulation of cytosolic calcium ion concentration;GO:0007338|single fertilization;	GO:0034703|cation channel complex;GO:0005801|cis-Golgi network;GO:0016021|integral component of membrane;GO:0005887|integral component of plasma membrane;GO:0005635|nuclear envelope;GO:0048471|perinuclear region of cytoplasm;	GO:0005262|calcium channel activity;GO:0070679|inositol 1,4,5 trisphosphate binding;GO:0015279|store-operated calcium channel activity;	K04970	TRPC7; transient receptor potential cation channel subfamily C member 7
ENSMUSG00000021566	1	0	2	4.20228	8	8	6	0.131412	-2.92783	0.0163705	NA	down	yes	Slc6a19os	antisense	chr13:73699826-73709853:+	gb|EDL37070.1|	632	1.03e-77	mCG20944, isoform CRA_b [Mus musculus] >BAB30695.1 unnamed protein product [Mus musculus]	dbj|AK017337.1|	1523	0	Mus musculus 6 days neonate head cDNA, RIKEN full-length enriched library, clone:5430425J12 product:hypothetical protein, full insert sequence	.	.	.	.	.	.	.	.	pfam07024	ImpE	ImpE protein. This family consists of several bacterial proteins including ImpE from Rhizobium leguminosarum. It has been suggested that the imp locus is involved in the secretion to the environment of proteins, including periplasmic RbsB protein, that cause blocking of infection specifically in pea plants. The exact function of this family is unknown.	.	.	.	.	.
ENSMUSG00000021675	8	7	38	84.9554	141	159	149	0.115408	-3.11518	3.33e-08	6.48e-05	down	yes	F2rl2	protein_coding	chr13:95696853-95702739:+	ref|NP_034300.3|	1943	0	proteinase-activated receptor 3 precursor [Mus musculus] >O08675.2 RecName: Full=Proteinase-activated receptor 3; Short=PAR-3; AltName: Full=Coagulation factor II receptor-like 2; AltName: Full=Thrombin receptor-like 2; Flags: Precursor [Mus musculus] >AAI65957.1 Coagulation factor II (thrombin) receptor-like 2 [synthetic construct] >BAE22460.1 unnamed protein product [Mus musculus]	ref|NM_010170.4|	2435	0	Mus musculus coagulation factor II (thrombin) receptor-like 2 (F2rl2), mRNA	O08675	753	0	Proteinase-activated receptor 3	.	.	.	.	pfam00001	7tm_1	7 transmembrane receptor (rhodopsin family). This family contains, amongst other G-protein-coupled receptors (GCPRs), members of the opsin family, which have been considered to be typical members of the rhodopsin superfamily. They share several motifs, mainly the seven transmembrane helices, GCPRs of the rhodopsin superfamily. All opsins bind a chromophore, such as 11-cis-retinal. The function of…	GO:0007596|blood coagulation;GO:0051482|positive regulation of cytosolic calcium ion concentration involved in phospholipase C-activating G protein-coupled signaling pathway;GO:0035025|positive regulation of Rho protein signal transduction;	GO:0016324|apical plasma membrane;GO:0005887|integral component of plasma membrane;GO:0032991|protein-containing complex;	GO:0004930|G protein-coupled receptor activity;GO:0015057|thrombin-activated receptor activity;	K04235	F2RL2, PAR3; coagulation factor II (thrombin) receptor-like 2
ENSMUSG00000021696	7	6	30	30.9254	48	69	25	0.299472	-1.73951	0.010826	0.385195	down	yes	Elovl7	protein_coding	chr13:108214404-108285683:+	ref|NP_083277.3|	1511	0	elongation of very long chain fatty acids protein 7 [Mus musculus] >Q9D2Y9.1 RecName: Full=Elongation of very long chain fatty acids protein 7; AltName: Full=3-keto acyl-CoA synthase Elovl7; AltName: Full=ELOVL fatty acid elongase 7; Short=ELOVL FA elongase 7; AltName: Full=Very long chain 3-ketoacyl-CoA synthase 7; AltName: Full=Very long chain 3-oxoacyl-CoA synthase 7 [Mus musculus] >AAH05602.1…	ref|NM_029001.5|	4013	0	Mus musculus ELOVL family member 7, elongation of long chain fatty acids (yeast) (Elovl7), mRNA	Q9D2Y9	586	0	Elongation of very long chain fatty acids protein 7	.	.	.	.	pfam01151	ELO	GNS1/SUR4 family. Members of this family are involved in long chain fatty acid elongation systems that produce the 26-carbon precursors for ceramide and sphingolipid synthesis. Predicted to be integral membrane proteins, in eukaryotes they are probably located on the endoplasmic reticulum. Yeast ELO3 affects plasma membrane H+-ATPase activity, and may act on a glucose-signaling pathway that contr…	GO:0034625|fatty acid elongation, monounsaturated fatty acid;GO:0034626|fatty acid elongation, polyunsaturated fatty acid;GO:0019367|fatty acid elongation, saturated fatty acid;GO:0035338|long-chain fatty-acyl-CoA biosynthetic process;GO:0030148|sphingolipid biosynthetic process;GO:0006636|unsaturated fatty acid biosynthetic process;GO:0042761|very long-chain fatty acid biosynthetic process;	GO:0005783|endoplasmic reticulum;GO:0030176|integral component of endoplasmic reticulum membrane;	GO:0102336|3-oxo-arachidoyl-CoA synthase activity;GO:0102337|3-oxo-cerotoyl-CoA synthase activity;GO:0102338|3-oxo-lignoceronyl-CoA synthase activity;GO:0009922|fatty acid elongase activity;GO:0102756|very-long-chain 3-ketoacyl-CoA synthase activity;	K10250	ELOVL7; elongation of very long chain fatty acids protein 7 [EC:2.3.1.199]
ENSMUSG00000021933	5	3	13	15.276	26	25	19	0.291406	-1.7789	0.00658786	0.295283	down	yes	Gucy1b2	protein_coding	chr14:62392676-62456289:-	ref|NP_766398.1|	4456	0	guanylate cyclase soluble subunit beta-2 isoform 1 [Mus musculus] >BAC32968.1 unnamed protein product [Mus musculus]	ref|NM_172810.3|	2711	0	Mus musculus guanylate cyclase 1, soluble, beta 2 (Gucy1b2), transcript variant 1, mRNA	P22717	1273	0	Guanylate cyclase soluble subunit beta-2	all0661	191	1e-51	COG2114	pfam00211	Guanylate_cyc	Adenylate and Guanylate cyclase catalytic domain.	GO:0019934|cGMP-mediated signaling;	GO:0005829|cytosol;	GO:0005525|GTP binding;GO:0004383|guanylate cyclase activity;GO:0020037|heme binding;GO:0043167|ion binding;GO:0046872|metal ion binding;	K12319	GUCY1B; guanylate cyclase soluble subunit beta [EC:4.6.1.2]
ENSMUSG00000022098	9474	6295	8988	10210.7	12531	12697	11384	0.647621	-0.626778	0.000545348	0.0614837	down	yes	Bmp1	protein_coding	chr14:70474558-70520234:-	ref|XP_029397440.1|	2942	0	bone morphogenetic protein 1 isoform X2 [Mus pahari]	dbj|AK147534.1|	5356	0	Mus musculus cDNA, RIKEN full-length enriched library, clone:M5C1066F11 product:bone morphogenetic protein 1, full insert sequence	P98063	1085	0	Bone morphogenetic protein 1	.	.	.	.	pfam01400	Astacin	Astacin (Peptidase family M12A). The members of this family are enzymes that cleave peptides. These proteases require zinc for catalysis. Members of this family contain two conserved disulphide bridges, these are joined 1-4 and 2-3. Members of this family have an amino terminal propeptide which is cleaved to give the active protease domain. All other linked domains are found to the carboxyl termi…	GO:0051216|cartilage development;GO:0030154|cell differentiation;GO:0001503|ossification;GO:0061036|positive regulation of cartilage development;GO:0006508|proteolysis;	GO:0062023|collagen-containing extracellular matrix;GO:0005615|extracellular space;GO:0005794|Golgi apparatus;GO:0031982|vesicle;	GO:0005509|calcium ion binding;GO:0005125|cytokine activity;GO:0008083|growth factor activity;GO:0042802|identical protein binding;GO:0004222|metalloendopeptidase activity;GO:0008233|peptidase activity;GO:0008270|zinc ion binding;	K05502	BMP1, TLD; bone morphogenetic protein 1 [EC:3.4.24.19]
ENSMUSG00000022340	21	19	88	70.4236	71	86	130	0.432834	-1.20811	0.0447072	0.670557	down	yes	Sybu	protein_coding	chr15:44671856-44788063:-	dbj|BAC31638.1|	627	2.22e-72	unnamed protein product [Mus musculus] >BAC33929.1 unnamed protein product [Mus musculus]	dbj|AK049811.1|	3983	0	Mus musculus adult male hippocampus cDNA, RIKEN full-length enriched library, clone:C630001F02 product:hypothetical protein, full insert sequence	.	.	.	.	.	.	.	.	pfam15726	DUF4677	Domain of unknown function (DUF4677). This family of proteins is found in eukaryotes. Proteins in this family are typically between 157 and 195 amino acids in length.	.	.	.	.	.
ENSMUSG00000022602	29	9	105	158.807	345	373	93	0.175265	-2.51239	0.0159797	0.468923	down	yes	Arc	protein_coding	chr15:74669083-74672570:-	ref|NP_001263613.1|	2103	0	activity-regulated cytoskeleton-associated protein [Mus musculus] >NP_061260.1 activity-regulated cytoskeleton-associated protein [Mus musculus] >XP_021038373.1 activity-regulated cytoskeleton-associated protein [Mus caroli] >XP_021073083.1 activity-regulated cytoskeleton-associated protein [Mus pahari] >XP_029325310.1 activity-regulated cytoskeleton-associated protein [Mus caroli] >XP_029404022.…	ref|NM_018790.3|	3055	0	Mus musculus activity regulated cytoskeletal-associated protein (Arc), transcript variant 1, mRNA	Q9WV31	814	0	Activity-regulated cytoskeleton-associated protein	.	.	.	.	pfam15449	Retinal	Retinal protein. This family of proteins is found in the photoreceptor cells of the retina. Mutations of the gene encoding this protein have been associated with retinal disorders such as retinitis pigmentosa and late-onset progressive retinal atrophy. The function of this family of proteins is unknown, but it is likely to be important in the development and function of the retina.	GO:0009952|anterior/posterior pattern specification;GO:0016477|cell migration;GO:0007010|cytoskeleton organization;GO:0006897|endocytosis;GO:0007492|endoderm development;GO:0007612|learning;GO:0007616|long-term memory;GO:0050804|modulation of chemical synaptic transmission;GO:0051028|mRNA transport;GO:2000969|positive regulation of AMPA receptor activity;GO:0051260|protein homooligomerization;GO:…	GO:0001669|acrosomal vesicle;GO:0015629|actin cytoskeleton;GO:0005938|cell cortex;GO:0005737|cytoplasm;GO:0005856|cytoskeleton;GO:0030425|dendrite;GO:0043197|dendritic spine;GO:0031901|early endosome membrane;GO:1903561|extracellular vesicle;GO:0098978|glutamatergic synapse;GO:0045121|membrane raft;GO:0071598|neuronal ribonucleoprotein granule;GO:0005886|plasma membrane;GO:0098839|postsynaptic de…	GO:0003779|actin binding;GO:0003729|mRNA binding;	K15867	ARC; activity-regulated cytoskeleton-associated protein
ENSMUSG00000022610	155	99	240	244.755	324	332	312	0.492194	-1.0227	0.00162868	0.121298	down	yes	Mapk12	protein_coding	chr15:89130584-89140703:-	ref|NP_038899.1|	1915	0	mitogen-activated protein kinase 12 [Mus musculus] >XP_021039727.1 mitogen-activated protein kinase 12 [Mus caroli] >O08911.1 RecName: Full=Mitogen-activated protein kinase 12; Short=MAP kinase 12; Short=MAPK 12; AltName: Full=Extracellular signal-regulated kinase 6; Short=ERK-6; AltName: Full=Mitogen-activated protein kinase p38 gamma; Short=MAP kinase p38 gamma; AltName: Full=Stress-activated p…	dbj|AK011286.1|	1925	0	Mus musculus 10 days embryo whole body cDNA, RIKEN full-length enriched library, clone:2610002F22 product:MITOGEN-ACTIVATED PROTEIN KINASE 12 (EC 2.7.1.-) (EXTRACELLULAR SIGNAL-REGULATED KINASE 6) (ERK-6) (STRESS-ACTIVATED PROTEIN KINASE-3) (MITOGEN-ACTIVATED PROTEIN KINASE P38 GAMMA) (MAP KINASE P38 GAMMA) homolog [Mus musculus], full insert sequence	O08911	742	0	Mitogen-activated protein kinase 12	.	.	.	.	pfam00069	Pkinase	Protein kinase domain.	GO:0007049|cell cycle;GO:0035556|intracellular signal transduction;GO:0045445|myoblast differentiation;GO:0045786|negative regulation of cell cycle;GO:0018105|peptidyl-serine phosphorylation;GO:0006468|protein phosphorylation;	GO:0005737|cytoplasm;GO:0005739|mitochondrion;GO:0005654|nucleoplasm;GO:0005634|nucleus;	GO:0005524|ATP binding;GO:0000287|magnesium ion binding;GO:0004707|MAP kinase activity;GO:0004674|protein serine/threonine kinase activity;	K04441	P38; p38 MAP kinase [EC:2.7.11.24]
ENSMUSG00000022665	289	214	457	652.53	1094	1177	675	0.317111	-1.65694	3.24e-07	0.000378489	down	yes	Ccdc80	protein_coding	chr16:45093402-45128077:+	ref|NP_080715.2|	3876	0	coiled-coil domain-containing protein 80 precursor [Mus musculus] >XP_006522561.1 coiled-coil domain-containing protein 80 isoform X1 [Mus musculus] >XP_006522562.1 coiled-coil domain-containing protein 80 isoform X1 [Mus musculus] >XP_006522563.1 coiled-coil domain-containing protein 80 isoform X1 [Mus musculus] >XP_006522564.1 coiled-coil domain-containing protein 80 isoform X1 [Mus musculus] >…	dbj|AK144183.1|	3964	0	Mus musculus RCB-0035 WEHI-3 cDNA, RIKEN full-length enriched library, clone:G430079O13 product:URB precursor, full insert sequence	Q8R2G6	1497	0	Coiled-coil domain-containing protein 80	.	.	.	.	pfam13778	DUF4174	Domain of unknown function (DUF4174). This domain of unknown function is found in a putative tumor suppressor gene and in a ligand for the the urokinase-type plasminogen activator receptor, which plays a role in cellular migration and adhesion.	GO:0030198|extracellular matrix organization;GO:0010811|positive regulation of cell-substrate adhesion;GO:0009617|response to bacterium;	GO:0005604|basement membrane;GO:0031012|extracellular matrix;GO:0005576|extracellular region;GO:0005614|interstitial matrix;	GO:0001968|fibronectin binding;GO:0005539|glycosaminoglycan binding;GO:0008201|heparin binding;	.	.
ENSMUSG00000022842	37	18	32	41.2339	61	67	34	0.516276	-0.953785	0.0226865	0.539482	down	yes	Ece2	protein_coding	chr16:20629828-20646485:+	gb|AAH30900.1|	2750	0	Ece2 protein, partial [Mus musculus]	gb|BC030900.1|	3445	0	Mus musculus endothelin converting enzyme 2, mRNA (cDNA clone IMAGE:4502901), partial cds	B2RQR8	944	0	Endothelin-converting enzyme 2	MA2001	268	4e-76	COG3590	pfam05649	Peptidase_M13_N	Peptidase family M13. M13 peptidases are well-studied proteases found in a wide range of organisms including mammals and bacteria. In mammals they participate in processes such as cardiovascular development, blood-pressure regulation, nervous control of respiration, and regulation of the function of neuropeptides in the central nervous system. In bacteria they may be used for digestion of milk.	GO:0016486|peptide hormone processing;GO:0016485|protein processing;	GO:0030659|cytoplasmic vesicle membrane;GO:0000139|Golgi membrane;GO:0016021|integral component of membrane;GO:0005886|plasma membrane;GO:0005802|trans-Golgi network;GO:0030658|transport vesicle membrane;	GO:0046872|metal ion binding;GO:0004222|metalloendopeptidase activity;	K01415	ECE; endothelin-converting enzyme [EC:3.4.24.71]
ENSMUSG00000022861	4	9	12	14.4153	20	14	26	0.402841	-1.31172	0.042196	0.652266	down	yes	Dgkg	protein_coding	chr16:22468461-22657221:-	.	.	.	.	gb|AC164296.2|	3916	0	Mus musculus BAC clone RP24-342N6 from chromosome 16, complete sequence	.	.	.	.	.	.	.	.	pfam02161	Prog_receptor	Progesterone receptor.	.	.	.	.	.
ENSMUSG00000023036	42	26	35	44.0068	49	54	58	0.610083	-0.712923	0.0365114	0.616817	down	yes	Pcdhgc4	protein_coding	chr18:37815079-37841873:+	ref|NP_291060.1|	4719	0	protocadherin gamma-C4 [Mus musculus] >XP_021006518.1 protocadherin gamma-C4 isoform X2 [Mus caroli] >XP_031221338.1 protocadherin gamma-C4 isoform X2 [Mastomys coucha] >AAH64808.1 Protocadherin gamma subfamily C, 4 [Mus musculus] >AAK26101.1 protocadherin gamma C4 [Mus musculus] >EDL10135.1 mCG133388, isoform CRA_r [Mus musculus]	ref|NM_033582.2|	5024	0	Mus musculus protocadherin gamma subfamily C, 4 (Pcdhgc4), mRNA >BC064808.1 Mus musculus protocadherin gamma subfamily C, 4, mRNA (cDNA clone MGC:66828 IMAGE:6825007), complete cds	Q5DRA3	1771	0	Protocadherin gamma-C4	.	.	.	.	pfam08266	Cadherin_2	Cadherin-like. This cadherin domain is usually the most N-terminal copy of the domain.	GO:0007155|cell adhesion;GO:0007156|homophilic cell adhesion via plasma membrane adhesion molecules;	GO:0005887|integral component of plasma membrane;	GO:0005509|calcium ion binding;	.	.
ENSMUSG00000023393	149	81	407	392.028	529	445	706	0.366369	-1.44863	0.00425155	0.22146	down	yes	Slc17a9	protein_coding	chr2:180725263-180742280:+	ref|NP_898984.3|	2238	0	solute carrier family 17 member 9 [Mus musculus] >Q8VCL5.3 RecName: Full=Solute carrier family 17 member 9 [Mus musculus] >EDL07354.1 cDNA sequence BC019537, isoform CRA_c [Mus musculus]	ref|NM_183161.3|	2197	0	Mus musculus solute carrier family 17, member 9 (Slc17a9), mRNA	Q8VCL5	866	0	Solute carrier family 17 member 9	.	.	.	.	pfam07690	MFS_1	Major Facilitator Superfamily.	GO:0015866|ADP transport;GO:1904669|ATP export;GO:0015867|ATP transport;GO:0006887|exocytosis;GO:1903790|guanine nucleotide transmembrane transport;	GO:0042584|chromaffin granule membrane;GO:0016021|integral component of membrane;GO:0030141|secretory granule;	GO:0015217|ADP transmembrane transporter activity;GO:0005347|ATP transmembrane transporter activity;GO:0001409|guanine nucleotide transmembrane transporter activity;	K12303	SLC17A9; MFS transporter, ACS family, solute carrier family 17 (sodium-dependent inorganic phosphate cotransporter), member 9
ENSMUSG00000023439	13	10	14	18.9075	32	19	25	0.467048	-1.09836	0.0288905	0.577215	down	yes	Gnb3	protein_coding	chr6:124834240-124840275:-	ref|XP_014722023.1|	1836	0	PREDICTED: guanine nucleotide-binding protein G(I)/G(S)/G(T) subunit beta-3 isoform X1 [Equus asinus]	ref|NM_013530.1|	1846	0	Mus musculus guanine nucleotide binding protein (G protein), beta 3 (Gnb3), mRNA >BC018239.1 Mus musculus guanine nucleotide binding protein (G protein), beta 3, mRNA (cDNA clone MGC:25269 IMAGE:4511683), complete cds	Q61011	703	0	Guanine nucleotide-binding protein G(I)/G(S)/G(T) subunit beta-3	.	.	.	.	pfam00400	WD40	WD domain, G-beta repeat.	GO:0006884|cell volume homeostasis;GO:0007186|G protein-coupled receptor signaling pathway;GO:0090181|regulation of cholesterol metabolic process;GO:0045598|regulation of fat cell differentiation;GO:0010468|regulation of gene expression;GO:0010906|regulation of glucose metabolic process;GO:0032350|regulation of hormone metabolic process;GO:1903725|regulation of phospholipid metabolic process;GO:0…	GO:0044297|cell body;GO:0005737|cytoplasm;GO:0030425|dendrite;GO:0005834|heterotrimeric G-protein complex;GO:0043005|neuron projection;	GO:0031682|G-protein gamma-subunit binding;GO:0003924|GTPase activity;GO:0051020|GTPase binding;GO:0030507|spectrin binding;	K07825	GNB3; guanine nucleotide-binding protein G(I)/G(S)/G(T) subunit beta-3
ENSMUSG00000023905	95	62	243	234.858	355	389	258	0.390431	-1.35686	0.00311167	0.183988	down	yes	Tnfrsf12a	protein_coding	chr17:23675445-23677468:-	ref|NP_038777.2|	486	2.85e-58	tumor necrosis factor receptor superfamily member 12A isoform 1 precursor [Mus musculus] >Q9CR75.1 RecName: Full=Tumor necrosis factor receptor superfamily member 12A; AltName: Full=Fibroblast growth factor-inducible immediate-early response protein 14; Short=FGF-inducible 14; AltName: Full=Fibroblast growth factor-regulated protein 2; AltName: Full=Tweak-receptor; Short=TweakR; AltName: CD_antig…	ref|NM_013749.2|	965	0	Mus musculus tumor necrosis factor receptor superfamily, member 12a (Tnfrsf12a), transcript variant 1, mRNA	Q9CR75	191	1e-58	Tumor necrosis factor receptor superfamily member 12A	.	.	.	.	pfam12191	stn_TNFRSF12A	tumor necrosis factor receptor stn_TNFRSF12A_TNFR domain. This family of proteins is found in eukaryotes. Proteins in this family are typically between 129 and 184 amino acids in length. This is the stn_TNFRSF12A_TNFR domain from the tumor necrosis factor receptor. The function of this domain is unknown.	GO:0001525|angiogenesis;GO:0007155|cell adhesion;GO:0097191|extrinsic apoptotic signaling pathway;GO:0043065|positive regulation of apoptotic process;GO:0045773|positive regulation of axon extension;GO:2001238|positive regulation of extrinsic apoptotic signaling pathway;GO:0045765|regulation of angiogenesis;GO:0061041|regulation of wound healing;GO:0006931|substrate-dependent cell migration, cell…	GO:0009986|cell surface;GO:0016021|integral component of membrane;GO:0005886|plasma membrane;GO:0001726|ruffle;	.	K05149	TNFRSF12A, FN14, TWEAKR, CD266; tumor necrosis factor receptor superfamily member 12A
ENSMUSG00000024036	86	66	95	106.075	130	136	123	0.610066	-0.712964	0.00413672	0.218734	down	yes	Slc37a1	protein_coding	chr17:31295483-31350696:+	ref|NP_001229356.1|	2681	0	glucose-6-phosphate exchanger SLC37A1 [Mus musculus] >NP_694702.1 glucose-6-phosphate exchanger SLC37A1 [Mus musculus] >XP_006524160.1 glucose-6-phosphate exchanger SLC37A1 isoform X1 [Mus musculus] >XP_011244698.1 glucose-6-phosphate exchanger SLC37A1 isoform X1 [Mus musculus] >XP_036016419.1 glucose-6-phosphate exchanger SLC37A1 isoform X1 [Mus musculus] >Q8R070.1 RecName: Full=Glucose-6-phosph…	ref|NM_001242427.1|	3349	0	Mus musculus solute carrier family 37 (glycerol-3-phosphate transporter), member 1 (Slc37a1), transcript variant 1, mRNA	Q8R070	1037	0	Glucose-6-phosphate exchanger SLC37A1	PA1569	100	3e-21	COG2271	pfam07690	MFS_1	Major Facilitator Superfamily.	GO:0008643|carbohydrate transport;GO:0015760|glucose-6-phosphate transport;GO:0035435|phosphate ion transmembrane transport;	GO:0030176|integral component of endoplasmic reticulum membrane;	GO:0061513|glucose 6-phosphate:inorganic phosphate antiporter activity;	K13783	SLC37A1_2; MFS transporter, OPA family, solute carrier family 37 (glycerol-3-phosphate transporter), member 1/2
ENSMUSG00000024059	178	157	309	323.396	411	448	425	0.485339	-1.04294	0.000492404	0.0590277	down	yes	Clip4	protein_coding	chr17:71768473-71864273:+	ref|NP_001258412.1|	2013	0	CAP-Gly domain-containing linker protein 4 isoform 3 [Mus musculus] >XP_006525210.1 CAP-Gly domain-containing linker protein 4 isoform X2 [Mus musculus] >XP_030106006.1 CAP-Gly domain-containing linker protein 4 isoform X2 [Mus musculus]	ref|XM_006525146.1|	1579	0	PREDICTED: Mus musculus CAP-GLY domain containing linker protein family, member 4 (Clip4), transcript variant X4, mRNA	Q8CI96	776	0	CAP-Gly domain-containing linker protein 4	SPAC27D7.13c	71.6	9e-12	COG5244	pfam01302	CAP_GLY	CAP-Gly domain. Cytoskeleton-associated proteins (CAPs) are involved in the organisation of microtubules and transportation of vesicles and organelles along the cytoskeletal network. A conserved motif, CAP-Gly, has been identified in a number of CAPs, including CLIP-170 and dynactins. The crystal structure of Caenorhabditis elegans F53F4.3 protein CAP-Gly domain was recently solved. The domain co…	GO:0031122|cytoplasmic microtubule organization;	GO:0005737|cytoplasm;GO:0043231|intracellular membrane-bounded organelle;GO:0035371|microtubule plus-end;GO:0005634|nucleus;	GO:0051010|microtubule plus-end binding;	K10423	CLIP3_4; CAP-Gly domain-containing linker protein 3/4
ENSMUSG00000024074	1039	906	1205	1343.17	1494	1579	1804	0.619436	-0.690974	0.00053768	0.0614837	down	yes	Crim1	protein_coding	chr17:78200248-78376592:+	ref|NP_056615.1|	5026	0	cysteine-rich motor neuron 1 protein precursor [Mus musculus] >Q9JLL0.2 RecName: Full=Cysteine-rich motor neuron 1 protein; Short=CRIM-1; Flags: Precursor [Mus musculus] >AAI00349.1 Cysteine rich transmembrane BMP regulator 1 (chordin like) [Mus musculus]	ref|NM_015800.3|	5995	0	Mus musculus cysteine rich transmembrane BMP regulator 1 (chordin like) (Crim1), mRNA	Q9JLL0	1940	0	Cysteine-rich motor neuron 1 protein	.	.	.	.	pfam00219	IGFBP	Insulin-like growth factor binding protein.	GO:0030514|negative regulation of BMP signaling pathway;GO:0045668|negative regulation of osteoblast differentiation;	GO:0005576|extracellular region;GO:0016021|integral component of membrane;	GO:0004857|enzyme inhibitor activity;GO:0005520|insulin-like growth factor binding;GO:0030165|PDZ domain binding;GO:0004867|serine-type endopeptidase inhibitor activity;	.	.
ENSMUSG00000024219	717	562	1395	1219.37	1387	1359	1829	0.563391	-0.827793	0.0197745	0.509709	down	yes	Anks1	protein_coding	chr17:27909306-28062775:+	gb|EDL22557.1|	5819	0	ankyrin repeat and SAM domain containing 1, isoform CRA_b, partial [Mus musculus] >BAC97904.1 mKIAA0229 protein, partial [Mus musculus]	ref|NM_001286040.1|	6846	0	Mus musculus ankyrin repeat and SAM domain containing 1 (Anks1), transcript variant 1, mRNA	P59672	2169	0	Ankyrin repeat and SAM domain-containing protein 1A	all2748	99.8	9e-21	COG0666	pfam12796	Ank_2	Ankyrin repeats (3 copies).	GO:0048013|ephrin receptor signaling pathway;GO:2000059|negative regulation of ubiquitin-dependent protein catabolic process;GO:0016322|neuron remodeling;GO:1901187|regulation of ephrin receptor signaling pathway;GO:0006929|substrate-dependent cell migration;	GO:0005829|cytosol;GO:0043005|neuron projection;GO:0005654|nucleoplasm;	GO:0046875|ephrin receptor binding;	K21413	ANKS1; ankyrin repeat and SAM domain-containing protein 1
ENSMUSG00000024299	11245	6645	10472	11679.4	15398	15580	11061	0.647622	-0.626777	0.00602843	0.282224	down	yes	Adamts10	protein_coding	chr17:33524204-33553782:+	ref|NP_001316082.1|	3150	0	A disintegrin and metalloproteinase with thrombospondin motifs 10 isoform 4 [Mus musculus] >NP_001316083.1 A disintegrin and metalloproteinase with thrombospondin motifs 10 isoform 4 [Mus musculus] >NP_001316131.1 A disintegrin and metalloproteinase with thrombospondin motifs 10 isoform 4 [Mus musculus] >XP_017172913.1 A disintegrin and metalloproteinase with thrombospondin motifs 10 isoform X5 […	ref|NM_001329153.1|	4121	0	Mus musculus a disintegrin-like and metallopeptidase (reprolysin type) with thrombospondin type 1 motif, 10 (Adamts10), transcript variant 8, mRNA	P58459	1202	0	A disintegrin and metalloproteinase with thrombospondin motifs 10	.	.	.	.	pfam01562	Pep_M12B_propep	Reprolysin family propeptide. This region is the propeptide for members of peptidase family M12B. The propeptide contains a sequence motif similar to the "cysteine switch" of the matrixins. This motif is found at the C terminus of the alignment but is not well aligned.	GO:0030198|extracellular matrix organization;	GO:0062023|collagen-containing extracellular matrix;GO:0031012|extracellular matrix;GO:0005576|extracellular region;GO:0001527|microfibril;	GO:0046872|metal ion binding;GO:0004222|metalloendopeptidase activity;	K08625	ADAMTS10; a disintegrin and metalloproteinase with thrombospondin motifs 10 [EC:3.4.24.-]
ENSMUSG00000024302	532	561	516	780.283	1073	948	1032	0.506389	-0.981682	1.17e-09	6.33e-06	down	yes	Dtna	protein_coding	chr18:23415135-23659715:+	gb|EDK96977.1|	3493	0	dystrobrevin alpha, isoform CRA_b, partial [Mus musculus]	ref|NM_207650.4|	6295	0	Mus musculus dystrobrevin alpha (Dtna), transcript variant 5, mRNA	Q9D2N4	1231	0	Dystrobrevin alpha	.	.	.	.	pfam09068	EF-hand_2	EF hand. Members of this family adopt a helix-loop-helix motif, as per other EF hand domains. However, since they do not contain the canonical pattern of calcium binding residues found in many EF hand domains, they do not bind calcium ions. The main function of this domain is the provision of specificity in beta-dystroglycan recognition, though in dystrophin it serves an additional role: stabilis…	GO:0099536|synaptic signaling;	GO:0030424|axon;GO:0030054|cell junction;GO:0042995|cell projection;GO:0005737|cytoplasm;GO:0016014|dystrobrevin complex;GO:0031234|extrinsic component of cytoplasmic side of plasma membrane;GO:0045111|intermediate filament cytoskeleton;GO:0005654|nucleoplasm;GO:0005886|plasma membrane;GO:0032991|protein-containing complex;GO:0042383|sarcolemma;GO:0045202|synapse;	GO:0030165|PDZ domain binding;GO:0008270|zinc ion binding;	.	.
ENSMUSG00000024330	4024	1544	25040	28720.4	41207	42209	55086	0.216615	-2.20679	0.0185951	0.498393	down	yes	Col11a2	protein_coding	chr17:34039437-34066685:+	gb|AAA67751.1|	2539	0	putative collagen alpha-2 (XI) chain, partial [Mus musculus]	ref|NM_009926.2|	6047	0	Mus musculus collagen, type XI, alpha 2 (Col11a2), transcript variant 2, mRNA	Q64739	897	0	Collagen alpha-2(XI) chain	.	.	.	.	pfam01410	COLFI	Fibrillar collagen C-terminal domain. Found at C-termini of fibrillar collagens: Ephydatia muelleri procollagen EMF1 alpha, vertebrate collagens alpha(1)III, alpha(1)II, alpha(2)V etc.	GO:0051216|cartilage development;GO:0002062|chondrocyte differentiation;GO:0030199|collagen fibril organization;GO:0030198|extracellular matrix organization;GO:0001649|osteoblast differentiation;GO:0060021|roof of mouth development;GO:0007605|sensory perception of sound;GO:0001501|skeletal system development;GO:0048705|skeletal system morphogenesis;GO:0060023|soft palate development;GO:0001894|ti…	GO:0005581|collagen trimer;GO:0062023|collagen-containing extracellular matrix;GO:0031012|extracellular matrix;GO:0005615|extracellular space;	GO:0005201|extracellular matrix structural constituent;GO:0046872|metal ion binding;	K19721	COL5AS; collagen, type V/XI/XXIV/XXVII, alpha
ENSMUSG00000024511	85	72	97	104.419	129	137	107	0.656279	-0.607618	0.0150936	0.459422	down	yes	Rab27b	protein_coding	chr18:69979131-70141605:-	ref|NP_001076022.1|	1171	3.53e-144	ras-related protein Rab-27B isoform 1 [Mus musculus] >NP_001289727.1 ras-related protein Rab-27B isoform 1 [Mus musculus] >NP_085031.3 ras-related protein Rab-27B isoform 1 [Mus musculus] >Q99P58.3 RecName: Full=Ras-related protein Rab-27B [Mus musculus] >AAH32928.1 Rab27b protein [Mus musculus] >AAK11242.1 Ras-related protein RAB27b [Mus musculus] >EDL09585.1 RAB27b, member RAS oncogene family, …	ref|NM_001082553.2|	6891	0	Mus musculus RAB27B, member RAS oncogene family (Rab27b), transcript variant 2, mRNA	Q99P58	455	4e-145	Ras-related protein Rab-27B	.	.	.	.	pfam00071	Ras	Ras family. Includes sub-families Ras, Rab, Rac, Ral, Ran, Rap Ypt1 and more. Shares P-loop motif with GTP_EFTU, arf and myosin_head. See pfam00009 pfam00025, pfam00063. As regards Rab GTPases, these are important regulators of vesicle formation, motility and fusion. They share a fold in common with all Ras GTPases: this is a six-stranded beta-sheet surrounded by five alpha-helices.	GO:0099641|anterograde axonal protein transport;GO:0032402|melanosome transport;GO:0071985|multivesicular body sorting pathway;GO:0045921|positive regulation of exocytosis;GO:0017157|regulation of exocytosis;GO:0048488|synaptic vesicle endocytosis;	GO:0098993|anchored component of synaptic vesicle membrane;GO:0016324|apical plasma membrane;GO:1904115|axon cytoplasm;GO:0005794|Golgi apparatus;GO:0005795|Golgi stack;GO:0005770|late endosome;GO:0042470|melanosome;GO:0032585|multivesicular body membrane;GO:0030141|secretory granule;GO:0030667|secretory granule membrane;GO:0030140|trans-Golgi network transport vesicle;GO:0042589|zymogen granule …	GO:0019003|GDP binding;GO:0005525|GTP binding;GO:0003924|GTPase activity;GO:0031489|myosin V binding;GO:0019904|protein domain specific binding;	K07886	RAB27B; Ras-related protein Rab-27B
ENSMUSG00000024529	1060	1116	2878	3486.15	5382	5325	4942	0.315513	-1.66423	1.38e-05	0.00667775	down	yes	Lox	protein_coding	chr18:52516069-52529867:-	ref|NP_001273110.1|	1830	0	protein-lysine 6-oxidase preproprotein [Mus musculus] >NP_001273111.1 protein-lysine 6-oxidase preproprotein [Mus musculus] >NP_034858.2 protein-lysine 6-oxidase preproprotein [Mus musculus] >P28301.1 RecName: Full=Protein-lysine 6-oxidase; AltName: Full=Lysyl oxidase; AltName: Full=Ras excision protein; Contains: RecName: Full=Protein-lysine 6-oxidase, long form; Contains: RecName: Full=Protein-…	ref|NM_001286182.1|	4468	0	Mus musculus lysyl oxidase (Lox), transcript variant 3, mRNA	P28301	709	0	Protein-lysine 6-oxidase	.	.	.	.	pfam01186	Lysyl_oxidase	Lysyl oxidase.	GO:0035904|aorta development;GO:0035905|ascending aorta development;GO:0001568|blood vessel development;GO:0048514|blood vessel morphogenesis;GO:0030282|bone mineralization;GO:0060326|cell chemotaxis;GO:1990869|cellular response to chemokine;GO:0071310|cellular response to organic substance;GO:0030199|collagen fibril organization;GO:0061448|connective tissue development;GO:0035906|descending aort…	GO:0005581|collagen trimer;GO:0062023|collagen-containing extracellular matrix;GO:0031012|extracellular matrix;GO:0005576|extracellular region;GO:0005615|extracellular space;GO:0005634|nucleus;	GO:0005518|collagen binding;GO:0005507|copper ion binding;GO:0004720|protein-lysine 6-oxidase activity;	K00277	LOX; protein-lysine 6-oxidase [EC:1.4.3.13]
ENSMUSG00000024556	571	503	1075	929.331	1115	990	1280	0.613044	-0.705936	0.0299249	0.582587	down	yes	Me2	protein_coding	chr18:73770040-73815392:-	ref|XP_006525559.1|	3185	0	NAD-dependent malic enzyme, mitochondrial isoform X1 [Mus musculus]	ref|NM_145494.3|	2455	0	Mus musculus malic enzyme 2, NAD(+)-dependent, mitochondrial (Me2), transcript variant 1, mRNA; nuclear gene for mitochondrial product	Q99KE1	1225	0	NAD-dependent malic enzyme, mitochondrial	VC1188	426	2e-137	COG0281	pfam03949	Malic_M	Malic enzyme, NAD binding domain.	GO:0006108|malate metabolic process;GO:0006090|pyruvate metabolic process;GO:1902031|regulation of NADP metabolic process;	GO:0043231|intracellular membrane-bounded organelle;GO:0005759|mitochondrial matrix;GO:0005739|mitochondrion;	GO:0004471|malate dehydrogenase (decarboxylating) (NAD+) activity;GO:0004473|malate dehydrogenase (decarboxylating) (NADP+) activity;GO:0004470|malic enzyme activity;GO:0046872|metal ion binding;GO:0051287|NAD binding;GO:0008948|oxaloacetate decarboxylase activity;	K00027	ME2, sfcA, maeA; malate dehydrogenase (oxaloacetate-decarboxylating) [EC:1.1.1.38]
ENSMUSG00000024593	108	96	187	211.407	289	326	256	0.435474	-1.19934	9.38e-05	0.0228127	down	yes	Megf10	protein_coding	chr18:57133090-57297467:+	ref|NP_001001979.1|	5601	0	multiple epidermal growth factor-like domains protein 10 precursor [Mus musculus] >Q6DIB5.1 RecName: Full=Multiple epidermal growth factor-like domains protein 10; Short=Multiple EGF-like domains protein 10; Flags: Precursor [Mus musculus] >AAH75647.1 Multiple EGF-like-domains 10 [Mus musculus] >BAE27788.1 unnamed protein product [Mus musculus]	ref|NM_001001979.2|	7514	0	Mus musculus multiple EGF-like-domains 10 (Megf10), mRNA	Q6DIB5	2162	0	Multiple epidermal growth factor-like domains protein 10	.	.	.	.	pfam07546	EMI	EMI domain. The Pfam alignment is truncated at the C-terminus and does not include the final cysteine defined in Callebaut et al. This is to stop the family overlapping with other domains.	GO:0043277|apoptotic cell clearance;GO:1902742|apoptotic process involved in development;GO:0043652|engulfment of apoptotic cell;GO:0034109|homotypic cell-cell adhesion;GO:0055001|muscle cell development;GO:0033002|muscle cell proliferation;GO:0048627|myoblast development;GO:0051451|myoblast migration;GO:0022409|positive regulation of cell-cell adhesion;GO:2000288|positive regulation of myoblast …	GO:0042995|cell projection;GO:0016021|integral component of membrane;GO:0001891|phagocytic cup;GO:0005886|plasma membrane;	GO:0001849|complement component C1q binding;GO:0005112|Notch binding;GO:0005044|scavenger receptor activity;	.	.
ENSMUSG00000024617	65	32	56	82.5741	123	113	106	0.427189	-1.22705	6.31e-05	0.0164816	down	yes	Camk2a	protein_coding	chr18:60925618-60988152:+	dbj|BAC65692.3|	2556	0	mKIAA0968 protein, partial [Mus musculus]	ref|NM_177407.4|	4956	0	Mus musculus calcium/calmodulin-dependent protein kinase II alpha (Camk2a), transcript variant 2, mRNA	Q5RCC4	975	0	Calcium/calmodulin-dependent protein kinase type II subunit alpha	.	.	.	.	pfam00069	Pkinase	Protein kinase domain.	GO:0060996|dendritic spine development;GO:0051346|negative regulation of hydrolase activity;GO:1990443|peptidyl-threonine autophosphorylation;GO:2000124|regulation of endocannabinoid signaling pathway;GO:2001222|regulation of neuron migration;	GO:0005954|calcium- and calmodulin-dependent protein kinase complex;GO:0043197|dendritic spine;GO:0014069|postsynaptic density;	GO:0005524|ATP binding;GO:0005516|calmodulin binding;GO:0004683|calmodulin-dependent protein kinase activity;GO:0046872|metal ion binding;GO:0004674|protein serine/threonine kinase activity;	K04515	CAMK2; calcium/calmodulin-dependent protein kinase (CaM kinase) II [EC:2.7.11.17]
ENSMUSG00000024713	1160	869	2327	2794.48	4014	4143	4099	0.344482	-1.5375	1.07e-05	0.00533256	down	yes	Pcsk5	protein_coding	chr19:17432832-17837632:-	ref|NP_001177412.1|	9580	0	proprotein convertase subtilisin/kexin type 5 isoform 1 preproprotein [Mus musculus] >Q04592.3 RecName: Full=Proprotein convertase subtilisin/kexin type 5; AltName: Full=Proprotein convertase 5; Short=PC5; AltName: Full=Proprotein convertase 6; Short=PC6; AltName: Full=Subtilisin-like proprotein convertase 6; Short=SPC6; AltName: Full=Subtilisin/kexin-like protease PC5; Flags: Precursor [Mus musc…	ref|NM_001190483.2|	6675	0	Mus musculus proprotein convertase subtilisin/kexin type 5 (Pcsk5), transcript variant 1, mRNA	Q04592	3670	0	Proprotein convertase subtilisin/kexin type 5	SPAC22E12.09c_1	276	1e-79	COG1404	pfam00082	Peptidase_S8	Subtilase family. Subtilases are a family of serine proteases. They appear to have independently and convergently evolved an Asp/Ser/His catalytic triad, like that found in the trypsin serine proteases (see pfam00089). Structure is an alpha/beta fold containing a 7-stranded parallel beta sheet, order 2314567.	GO:0009952|anterior/posterior pattern specification;GO:0003279|cardiac septum development;GO:0060976|coronary vasculature development;GO:0007368|determination of left/right symmetry;GO:0007566|embryo implantation;GO:0048566|embryonic digestive tract development;GO:0048706|embryonic skeletal system development;GO:0007507|heart development;GO:0001822|kidney development;GO:0035108|limb morphogenesis…	GO:0005788|endoplasmic reticulum lumen;GO:0005615|extracellular space;GO:0005794|Golgi apparatus;GO:0005797|Golgi medial cisterna;GO:0030173|integral component of Golgi membrane;GO:0016020|membrane;GO:0043204|perikaryon;GO:0005886|plasma membrane;GO:1990635|proximal dendrite;GO:0030141|secretory granule;GO:0005802|trans-Golgi network;	GO:0004175|endopeptidase activity;GO:0008233|peptidase activity;GO:0042277|peptide binding;GO:0004252|serine-type endopeptidase activity;	K08654	PCSK5; proprotein convertase subtilisin/kexin type 5 [EC:3.4.21.-]
ENSMUSG00000024736	1592	1199	2076	1994.48	2030	2272	2745	0.661697	-0.595757	0.022025	0.53317	down	yes	Tmem132a	protein_coding	chr19:10857822-10869940:-	gb|EDL41385.1|	3443	0	transmembrane protein 132A, isoform CRA_b, partial [Mus musculus]	dbj|AK036651.1|	3884	0	Mus musculus adult male bone cDNA, RIKEN full-length enriched library, clone:9830146A04 product:hypothetical protein DKFZp547E212.1 (fragment) homolog [Homo sapiens], full insert sequence	Q922P8	1279	0	Transmembrane protein 132A	.	.	.	.	pfam16070	TMEM132	Transmembrane protein family 132. This presumed domain is found in members of the TMEM132 family. TMEM132A may be involved in embryonic and postnatal brain development. TMEM132D may be a marker for oligodendrocyte differentiation.	GO:0043069|negative regulation of programmed cell death;	GO:0005783|endoplasmic reticulum;GO:0005789|endoplasmic reticulum membrane;GO:0005794|Golgi apparatus;GO:0000139|Golgi membrane;GO:0016021|integral component of membrane;	.	K17599	TMEM132; transmembrane protein 132
ENSMUSG00000024754	644	457	1064	1009.23	1220	1304	1333	0.541552	-0.884828	0.00458139	0.234454	down	yes	Tmem2	protein_coding	chr19:21778342-21858327:+	ref|NP_001028931.1|	7408	0	cell surface hyaluronidase [Mus musculus] >NP_114386.3 cell surface hyaluronidase [Mus musculus] >Q5FWI3.1 RecName: Full=Cell surface hyaluronidase; AltName: Full=Cell migration-inducing hyaluronidase 2; AltName: Full=Transmembrane protein 2 [Mus musculus] >AAH89353.1 Transmembrane protein 2 [Mus musculus]	ref|NM_031997.4|	6667	0	Mus musculus cell migration inducing hyaluronidase 2 (Cemip2), transcript variant 1, mRNA	Q5FWI3	2858	0	Cell surface hyaluronidase	.	.	.	.	pfam10162	G8	G8 domain. This domain is found in disease proteins PKHD1 and KIAA1199 and is named G8 after its 8 conserved glycines. It is predicted to contain 10 beta strands and an alpha helix.	GO:0001525|angiogenesis;GO:0030214|hyaluronan catabolic process;GO:1903670|regulation of sprouting angiogenesis;	GO:0005887|integral component of plasma membrane;GO:0043231|intracellular membrane-bounded organelle;GO:0005886|plasma membrane;	GO:0005509|calcium ion binding;GO:0004415|hyalurononglucosaminidase activity;	K22144	TEME2; cell surface hyaluronidase [EC:3.2.1.35]
ENSMUSG00000024868	79	46	144	158.928	179	164	326	0.383781	-1.38165	0.00255636	0.162696	down	yes	Dkk1	protein_coding	chr19:30545863-30549665:-	gb|AAC02426.1|	1329	9.57e-177	mdkk-1 [Mus musculus]	dbj|AK141693.1|	2254	0	Mus musculus 9 days embryo whole body cDNA, RIKEN full-length enriched library, clone:D030025M19 product:dickkopf homolog 1 (Xenopus laevis), full insert sequence	O54908	496	5e-169	Dickkopf-related protein 1	.	.	.	.	pfam04706	Dickkopf_N	Dickkopf N-terminal cysteine-rich region. Dickkopf proteins are a class of Wnt antagonists. They possess two conserved cysteine-rich regions. This family represents the N-terminal one. The C-terminal region has been found to share significant sequence similarity to the colipase fold, pfam01114, pfam02740.	GO:0000904|cell morphogenesis involved in differentiation;GO:0030326|embryonic limb morphogenesis;GO:0007492|endoderm development;GO:0001706|endoderm formation;GO:0060325|face morphogenesis;GO:0030900|forebrain development;GO:0001942|hair follicle development;GO:0060323|head morphogenesis;GO:0007611|learning or memory;GO:0060173|limb development;GO:0001707|mesoderm formation;GO:0090647|modulation…	GO:0005576|extracellular region;GO:0005615|extracellular space;GO:0005886|plasma membrane;	GO:0039706|co-receptor binding;GO:0050750|low-density lipoprotein particle receptor binding;GO:0048019|receptor antagonist activity;	K02165	DKK; dickkopf
ENSMUSG00000024897	293	222	454	440.238	432	465	748	0.563105	-0.828525	0.0178241	0.488963	down	yes	Apba1	protein_coding	chr19:23758876-23949597:+	ref|NP_796008.2|	4104	0	amyloid-beta A4 precursor protein-binding family A member 1 [Mus musculus] >XP_006527202.1 amyloid-beta A4 precursor protein-binding family A member 1 isoform X1 [Mus musculus] >XP_030106827.1 amyloid-beta A4 precursor protein-binding family A member 1 isoform X1 [Mus musculus] >XP_030106828.1 amyloid-beta A4 precursor protein-binding family A member 1 isoform X1 [Mus musculus] >B2RUJ5.2 RecName:…	ref|NM_177034.3|	6632	0	Mus musculus amyloid beta (A4) precursor protein binding, family A, member 1 (Apba1), mRNA	B2RUJ5	1585	0	Amyloid-beta A4 precursor protein-binding family A member 1	.	.	.	.	pfam00640	PID	Phosphotyrosine interaction domain (PTB/PID).	GO:0007268|chemical synaptic transmission;GO:0014051|gamma-aminobutyric acid secretion;GO:0014047|glutamate secretion;GO:0001701|in utero embryonic development;GO:0006886|intracellular protein transport;GO:0007626|locomotory behavior;GO:0035264|multicellular organism growth;GO:0065003|protein-containing complex assembly;GO:0010468|regulation of gene expression;GO:2000300|regulation of synaptic ve…	GO:0005737|cytoplasm;GO:0005829|cytosol;GO:0043197|dendritic spine;GO:0098978|glutamatergic synapse;GO:0005794|Golgi apparatus;GO:0016020|membrane;GO:0005634|nucleus;GO:0048471|perinuclear region of cytoplasm;GO:0005886|plasma membrane;GO:0048787|presynaptic active zone membrane;GO:0032991|protein-containing complex;GO:0098685|Schaffer collateral - CA1 synapse;GO:0008021|synaptic vesicle;	GO:0001540|amyloid-beta binding;GO:0030165|PDZ domain binding;GO:0005546|phosphatidylinositol-4,5-bisphosphate binding;GO:0044877|protein-containing complex binding;	K04531	APBA1, X11; amyloid beta A4 precursor protein-binding family A member 1
ENSMUSG00000024968	247	157	423	453.276	538	600	728	0.426036	-1.23095	0.00062085	0.0666633	down	yes	Rcor2	protein_coding	chr19:7267325-7275225:+	ref|XP_008758335.1|	2120	0	PREDICTED: REST corepressor 2 isoform X1 [Rattus norvegicus]	ref|NM_001320554.1|	2801	0	Mus musculus REST corepressor 2 (Rcor2), transcript variant 1, mRNA	Q8C796	804	0	REST corepressor 2	.	.	.	.	pfam01448	ELM2	ELM2 domain. The ELM2 (Egl-27 and MTA1 homology 2) domain is a small domain of unknown function. It is found in the MTA1 protein that is part of the NuRD complex. The domain is usually found to the N terminus of a myb-like DNA binding domain pfam00249. ELM2 is also found associated with an ARID DNA binding domain pfam01388 in ARID1. This suggests that ELM2 may also be involved in DNA binding, or …	GO:0016575|histone deacetylation;GO:0045892|negative regulation of transcription, DNA-templated;GO:0006357|regulation of transcription by RNA polymerase II;	GO:0000785|chromatin;GO:0000118|histone deacetylase complex;GO:0005634|nucleus;GO:0005667|transcription factor complex;	GO:0019899|enzyme binding;GO:0003714|transcription corepressor activity;	.	.
ENSMUSG00000025089	142	123	275	231.878	264	313	268	0.620062	-0.689516	0.042761	0.654085	down	yes	Gfra1	protein_coding	chr19:58235604-58455909:-	ref|NP_034409.1|	2394	0	GDNF family receptor alpha-1 isoform 1 preproprotein [Mus musculus] >XP_006526744.1 GDNF family receptor alpha-1 isoform X1 [Mus musculus] >XP_006526745.1 GDNF family receptor alpha-1 isoform X1 [Mus musculus] >XP_006526746.1 GDNF family receptor alpha-1 isoform X1 [Mus musculus] >XP_006526747.1 GDNF family receptor alpha-1 isoform X1 [Mus musculus] >P97785.2 RecName: Full=GDNF family receptor al…	ref|NM_010279.3|	4641	0	Mus musculus glial cell line derived neurotrophic factor family receptor alpha 1 (Gfra1), transcript variant 1, mRNA	P97785	926	0	GDNF family receptor alpha-1	.	.	.	.	pfam02351	GDNF	GDNF/GAS1 domain. This cysteine rich domain is found in multiple copies in GNDF and GAS1 proteins. GDNF and neurturin (NTN) receptors are potent survival factors for sympathetic, sensory and central nervous system neurons. GDNF and neurturin promote neuronal survival by signaling through similar multicomponent receptors that consist of a common receptor tyrosine kinase and a member of a GPI-linke…	GO:0009653|anatomical structure morphogenesis;GO:0016477|cell migration;GO:0007399|nervous system development;GO:0030182|neuron differentiation;GO:0031175|neuron projection development;GO:0050731|positive regulation of peptidyl-tyrosine phosphorylation;GO:0007169|transmembrane receptor protein tyrosine kinase signaling pathway;	GO:0031225|anchored component of membrane;GO:0030424|axon;GO:0009897|external side of plasma membrane;GO:0005615|extracellular space;GO:0019898|extrinsic component of membrane;GO:0005794|Golgi apparatus;GO:0005771|multivesicular body;GO:0043025|neuronal cell body;GO:0098797|plasma membrane protein complex;GO:0043235|receptor complex;	GO:0005178|integrin binding;GO:0005030|neurotrophin receptor activity;GO:0038023|signaling receptor activity;	K19895	GFRA1, GDNFRA; GDNF family receptor alpha 1
ENSMUSG00000025140	418	328	765	697.553	810	790	1038	0.551791	-0.857805	0.0117187	0.403077	down	yes	Pycr1	protein_coding	chr11:120635712-120643769:-	ref|NP_001366015.1|	1647	0	pyrroline-5-carboxylate reductase 1, mitochondrial isoform a precursor [Mus musculus] >XP_036012386.1 pyrroline-5-carboxylate reductase 1, mitochondrial isoform X1 [Mus musculus]	dbj|AK139185.1|	2914	0	Mus musculus 7 days neonate cerebellum cDNA, RIKEN full-length enriched library, clone:A730060J19 product:pyrroline-5-carboxylate reductase 1, full insert sequence	Q922W5	597	0	Pyrroline-5-carboxylate reductase 1, mitochondrial	MA4102	190	3e-53	COG0345	pfam14748	P5CR_dimer	Pyrroline-5-carboxylate reductase dimerisation. Pyrroline-5-carboxylate reductase consists of two domains, an N-terminal catalytic domain (pfam03807) and a C-terminal dimerisation domain. This is the dimerisation domain.	GO:0034599|cellular response to oxidative stress;GO:0055129|L-proline biosynthetic process;GO:1903206|negative regulation of hydrogen peroxide-induced cell death;GO:0006561|proline biosynthetic process;GO:0051881|regulation of mitochondrial membrane potential;	GO:0005739|mitochondrion;	GO:0042802|identical protein binding;GO:0004735|pyrroline-5-carboxylate reductase activity;	K00286	proC; pyrroline-5-carboxylate reductase [EC:1.5.1.2]
ENSMUSG00000025185	202	121	1406	1667.55	2536	2506	3057	0.20991	-2.25216	0.0293943	0.57998	down	yes	Loxl4	protein_coding	chr19:42593982-42612813:-	ref|NP_444313.3|	3776	0	lysyl oxidase homolog 4 isoform 2 precursor [Mus musculus] >Q924C6.2 RecName: Full=Lysyl oxidase homolog 4; AltName: Full=Lysyl oxidase-like protein 4; AltName: Full=Lysyl oxidase-related protein C; Flags: Precursor [Mus musculus]	ref|NM_053083.3|	3731	0	Mus musculus lysyl oxidase-like 4 (Loxl4), transcript variant 2, mRNA	Q924C6	1455	0	Lysyl oxidase homolog 4	.	.	.	.	pfam01186	Lysyl_oxidase	Lysyl oxidase.	GO:0030199|collagen fibril organization;GO:0018057|peptidyl-lysine oxidation;	GO:0005576|extracellular region;GO:0005615|extracellular space;GO:0016020|membrane;GO:0043235|receptor complex;	GO:0005507|copper ion binding;GO:0004720|protein-lysine 6-oxidase activity;GO:0005044|scavenger receptor activity;	K00280	LOXL2_3_4; lysyl oxidase-like protein 2/3/4 [EC:1.4.3.-]
ENSMUSG00000025192	221	160	184	234.111	281	292	269	0.641983	-0.639392	0.00056639	0.0623457	down	yes	Entpd7	protein_coding	chr19:43689672-43733697:+	ref|NP_444333.3|	3003	0	ectonucleoside triphosphate diphosphohydrolase 7 [Mus musculus] >Q3TCT4.1 RecName: Full=Ectonucleoside triphosphate diphosphohydrolase 7; Short=NTPDase 7; AltName: Full=Lysosomal apyrase-like protein 1 [Mus musculus] >AAI37710.1 Ectonucleoside triphosphate diphosphohydrolase 7 [Mus musculus] >AAI37718.1 Ectonucleoside triphosphate diphosphohydrolase 7 [Mus musculus] >BAE27889.1 unnamed protein pr…	ref|NM_053103.5|	5894	0	Mus musculus ectonucleoside triphosphate diphosphohydrolase 7 (Entpd7), mRNA	Q3TCT4	1161	0	Ectonucleoside triphosphate diphosphohydrolase 7	YER005w	241	7e-66	COG5371	pfam01150	GDA1_CD39	GDA1/CD39 (nucleoside phosphatase) family.	GO:0006254|CTP catabolic process;GO:0046039|GTP metabolic process;GO:0034656|nucleobase-containing small molecule catabolic process;GO:0009134|nucleoside diphosphate catabolic process;GO:0050776|regulation of immune response;GO:0009191|ribonucleoside diphosphate catabolic process;GO:0009203|ribonucleoside triphosphate catabolic process;GO:0072539|T-helper 17 cell differentiation;GO:0006256|UDP ca…	GO:0030659|cytoplasmic vesicle membrane;GO:0005794|Golgi apparatus;GO:0016021|integral component of membrane;GO:0016020|membrane;GO:0005634|nucleus;	GO:0016887|ATPase activity;GO:0043273|CTPase activity;GO:0003924|GTPase activity;GO:0004382|guanosine-diphosphatase activity;GO:0046872|metal ion binding;GO:0017110|nucleoside-diphosphatase activity;GO:0017111|nucleoside-triphosphatase activity;GO:0045134|uridine-diphosphatase activity;	K14643	ENTPD7; ectonucleoside triphosphate diphosphohydrolase 7 [EC:3.6.1.-]
ENSMUSG00000025213	1244	1180	2454	2433.75	2756	2873	3930	0.492161	-1.0228	0.00244658	0.159776	down	yes	Kazald1	protein_coding	chr19:45075241-45079289:+	ref|NP_001349327.1|	1432	0	kazal-type serine protease inhibitor domain-containing protein 1 isoform 1 precursor [Mus musculus] >NP_849260.2 kazal-type serine protease inhibitor domain-containing protein 1 isoform 1 precursor [Mus musculus] >XP_006526629.1 kazal-type serine protease inhibitor domain-containing protein 1 isoform X1 [Mus musculus] >XP_006526630.1 kazal-type serine protease inhibitor domain-containing protein …	ref|NM_001362398.1|	1625	0	Mus musculus Kazal-type serine peptidase inhibitor domain 1 (Kazald1), transcript variant 1, mRNA	Q8BJ66	556	0	Kazal-type serine protease inhibitor domain-containing protein 1	.	.	.	.	pfam07679	I-set	Immunoglobulin I-set domain.	GO:0030154|cell differentiation;GO:0030198|extracellular matrix organization;GO:0007275|multicellular organism development;GO:0001503|ossification;GO:0001558|regulation of cell growth;GO:0009966|regulation of signal transduction;	GO:0031012|extracellular matrix;GO:0005576|extracellular region;GO:0005614|interstitial matrix;	GO:0005520|insulin-like growth factor binding;	.	.
ENSMUSG00000025329	6	9	10	14.4994	19	19	23	0.394941	-1.34029	0.0182118	0.494175	down	yes	Padi1	protein_coding	chr4:140812983-140845778:-	ref|NP_035189.1|	3382	0	protein-arginine deiminase type-1 [Mus musculus] >Q9Z185.1 RecName: Full=Protein-arginine deiminase type-1; AltName: Full=Peptidylarginine deiminase I; AltName: Full=Protein-arginine deiminase type I [Mus musculus] >AAI56172.1 Peptidyl arginine deiminase, type I, partial [synthetic construct] >AAI57011.1 Peptidyl arginine deiminase, type I [synthetic construct] >EDL13328.1 peptidyl arginine deimi…	ref|NM_011059.2|	3754	0	Mus musculus peptidyl arginine deiminase, type I (Padi1), mRNA	Q9Z185	1304	0	Protein-arginine deiminase type-1	.	.	.	.	pfam03068	PAD	Protein-arginine deiminase (PAD). Members of this family are found in mammals. In the presence of calcium ions, PAD enzymes EC:3.5.3.15 catalyze the post-translational modification reaction responsible for the formation of citrulline residues: Protein L-arginine + H2O <=> Protein L-citrulline + NH3. Several types are recognized (and included in the family) on the basis of molecular mass, substrat…	GO:0036414|histone citrullination;GO:0018101|protein citrullination;	GO:0005737|cytoplasm;GO:0005829|cytosol;GO:0005654|nucleoplasm;GO:0005634|nucleus;	GO:0005509|calcium ion binding;GO:0004668|protein-arginine deiminase activity;	K01481	E3.5.3.15; protein-arginine deiminase [EC:3.5.3.15]
ENSMUSG00000025400	12	6	110	188.784	367	336	287	0.128279	-2.96264	0.010119	0.370507	down	yes	Tac2	protein_coding	chr10:127724478-127731768:+	gb|EDL24519.1|	712	7.72e-93	tachykinin 2, isoform CRA_a, partial [Mus musculus]	ref|NM_001199971.1|	852	0	Mus musculus tachykinin 2 (Tac2), transcript variant 2, mRNA	P55099	237	3e-77	Tachykinin-3	.	.	.	.	pfam03823	Neurokinin_B	Neurokinin B.	GO:0007218|neuropeptide signaling pathway;GO:0045777|positive regulation of blood pressure;GO:1902093|positive regulation of flagellated sperm motility;GO:0007217|tachykinin receptor signaling pathway;	GO:0005615|extracellular space;	GO:0031836|neuromedin K receptor binding;GO:0031837|substance K receptor binding;	K05240	TAC2_3; tachykinin 2/3
ENSMUSG00000025702	1342	1148	1728	1793.5	2253	2162	2104	0.623676	-0.681131	0.000945855	0.0831877	down	yes	2025-03-08	protein_coding	chr6:116338024-116409540:+	ref|NP_001101352.1|	1434	0	E3 ubiquitin-protein ligase MARCH8 [Rattus norvegicus] >NP_001289312.1 E3 ubiquitin-protein ligase MARCHF8 isoform 1 [Mus musculus] >NP_001289313.1 E3 ubiquitin-protein ligase MARCHF8 isoform 1 [Mus musculus] >NP_082196.1 E3 ubiquitin-protein ligase MARCHF8 isoform 1 [Mus musculus] >XP_017448137.1 PREDICTED: E3 ubiquitin-protein ligase MARCH8 isoform X3 [Rattus norvegicus] >XP_036008204.1 E3 ubiq…	ref|NM_027920.5|	4611	0	Mus musculus membrane associated ring-CH-type finger 8 (Marchf8), transcript variant 1, mRNA	Q9DBD2	556	0	E3 ubiquitin-protein ligase MARCHF8	SPBC14F5.07	73.9	3e-12	COG5183	pfam12906	RINGv	RING-variant domain.	GO:0002250|adaptive immune response;GO:0002495|antigen processing and presentation of peptide antigen via MHC class II;GO:0006955|immune response;GO:0045347|negative regulation of MHC class II biosynthetic process;GO:0000209|protein polyubiquitination;GO:0016567|protein ubiquitination;	GO:0005737|cytoplasm;GO:0030659|cytoplasmic vesicle membrane;GO:0031901|early endosome membrane;GO:0005768|endosome;GO:0016021|integral component of membrane;GO:0031902|late endosome membrane;GO:0005765|lysosomal membrane;GO:0005764|lysosome;	GO:0042289|MHC class II protein binding;GO:0042287|MHC protein binding;GO:0061630|ubiquitin protein ligase activity;GO:0004842|ubiquitin-protein transferase activity;GO:0008270|zinc ion binding;	K10656	MARCH1_8; E3 ubiquitin-protein ligase MARCH1/8 [EC:2.3.2.27]
ENSMUSG00000025738	161	92	199	189.215	213	212	255	0.63561	-0.653786	0.0369269	0.618962	down	yes	Fbxl16	protein_coding	chr17:25809085-25821244:+	gb|OBS82683.1|	2151	0	hypothetical protein A6R68_23326 [Neotoma lepida]	ref|NM_001164225.2|	3464	0	Mus musculus F-box and leucine-rich repeat protein 16 (Fbxl16), transcript variant 1, mRNA	A2RT62	822	0	F-box/LRR-repeat protein 16	.	.	.	.	pfam03154	Atrophin-1	Atrophin-1 family. Atrophin-1 is the protein product of the dentatorubral-pallidoluysian atrophy (DRPLA) gene. DRPLA OMIM:125370 is a progressive neurodegenerative disorder. It is caused by the expansion of a CAG repeat in the DRPLA gene on chromosome 12p. This results in an extended polyglutamine region in atrophin-1, that is thought to confer toxicity to the protein, possibly through altering i…	GO:0031146|SCF-dependent proteasomal ubiquitin-dependent protein catabolic process;	GO:0005737|cytoplasm;GO:0019005|SCF ubiquitin ligase complex;	.	K10282	FBXL16; F-box and leucine-rich repeat protein 16
ENSMUSG00000025790	801	735	1278	1267.74	1521	1507	1716	0.572246	-0.805292	0.00254297	0.162696	down	yes	Slco3a1	protein_coding	chr7:74275419-74554780:-	ref|NP_076397.2|	3269	0	solute carrier organic anion transporter family member 3A1 isoform 1 [Mus musculus] >XP_031242858.1 solute carrier organic anion transporter family member 3A1 isoform X1 [Mastomys coucha] >Q8R3L5.1 RecName: Full=Solute carrier organic anion transporter family member 3A1; AltName: Full=MJAM; AltName: Full=Organic anion-transporting polypeptide D; Short=OATP-D; AltName: Full=Sodium-independent orga…	ref|NM_023908.2|	4531	0	Mus musculus solute carrier organic anion transporter family, member 3a1 (Slco3a1), transcript variant 1, mRNA	Q8R3L5	1263	0	Solute carrier organic anion transporter family member 3A1	.	.	.	.	pfam03137	OATP	Organic Anion Transporter Polypeptide (OATP) family. This family consists of several eukaryotic Organic-Anion-Transporting Polypeptides (OATPs). Several have been identified mostly in human and rat. Different OATPs vary in tissue distribution and substrate specificity. Since the numbering of different OATPs in particular species was based originally on the order of discovery, similarly numbered O…	GO:0006857|oligopeptide transport;GO:0015711|organic anion transport;GO:0051092|positive regulation of NF-kappaB transcription factor activity;GO:0001934|positive regulation of protein phosphorylation;GO:0015732|prostaglandin transport;GO:0043252|sodium-independent organic anion transport;	GO:0016324|apical plasma membrane;GO:0009925|basal plasma membrane;GO:0009986|cell surface;GO:0005887|integral component of plasma membrane;GO:0005886|plasma membrane;	GO:0035673|oligopeptide transmembrane transporter activity;GO:0008514|organic anion transmembrane transporter activity;GO:0015347|sodium-independent organic anion transmembrane transporter activity;	K14353	SLCO3A; solute carrier organic anion transporter family, member 3A
ENSMUSG00000025813	200	173	315	303.075	365	365	391	0.592099	-0.75609	0.00695927	0.306033	down	yes	Homer2	protein_coding	chr7:81600481-81707527:-	ref|NP_036113.1|	1867	0	homer protein homolog 2 isoform 1 [Mus musculus] >XP_029335944.1 homer protein homolog 2 isoform X1 [Mus caroli] >Q9QWW1.1 RecName: Full=Homer protein homolog 2; Short=Homer-2; AltName: Full=Cupidin; AltName: Full=VASP/Ena-related gene up-regulated during seizure and LTP 2; Short=Vesl-2 [Mus musculus] >AAI48403.1 Homer homolog 2 (Drosophila), partial [synthetic construct] >AAC71024.1 homer-2b [Mu…	ref|NM_001164087.1|	10982	0	Mus musculus homer scaffolding protein 2 (Homer2), transcript variant 3, mRNA	Q9QWW1	723	0	Homer protein homolog 2	.	.	.	.	pfam00568	WH1	WH1 domain. WASp Homology domain 1 (WH1) domain. WASP is the protein that is defective in Wiskott-Aldrich syndrome (WAS). The majority of point mutations occur within the amino- terminal WH1 domain. The metabotropic glutamate receptors mGluR1alpha and mGluR5 bind a protein called homer, which is a WH1 domain homolog. A subset of WH1 domains has been termed a "EVH1" domain and appear to bind a pol…	GO:0048148|behavioral response to cocaine;GO:0035584|calcium-mediated signaling using intracellular calcium source;GO:0048875|chemical homeostasis within a tissue;GO:0007216|G protein-coupled glutamate receptor signaling pathway;GO:0070885|negative regulation of calcineurin-NFAT signaling cascade;GO:0032703|negative regulation of interleukin-2 production;GO:0008277|regulation of G protein-coupled…	GO:0045177|apical part of cell;GO:0005737|cytoplasm;GO:0005829|cytosol;GO:0030425|dendrite;GO:0098978|glutamatergic synapse;GO:0043229|intracellular organelle;GO:0043025|neuronal cell body;GO:0005886|plasma membrane;GO:0014069|postsynaptic density;GO:0032426|stereocilium tip;	GO:0003779|actin binding;GO:0035256|G protein-coupled glutamate receptor binding;GO:0035254|glutamate receptor binding;GO:0042802|identical protein binding;GO:0019904|protein domain specific binding;GO:0044877|protein-containing complex binding;GO:0030160|GKAP/Homer scaffold activity;	K15010	HOMER; homer
ENSMUSG00000025997	101	91	94	116.647	143	164	109	0.662536	-0.59393	0.0134141	0.436381	down	yes	Ikzf2	protein_coding	chr1:69531214-69687245:-	ref|XP_034353420.1|	2841	0	zinc finger protein Helios isoform X1 [Arvicanthis niloticus] >XP_034353422.1 zinc finger protein Helios isoform X1 [Arvicanthis niloticus] >XP_034353423.1 zinc finger protein Helios isoform X1 [Arvicanthis niloticus]	ref|NM_011770.4|	9278	0	Mus musculus IKAROS family zinc finger 2 (Ikzf2), mRNA	P81183	1069	0	Zinc finger protein Helios	.	.	.	.	pfam13465	zf-H2C2_2	Zinc-finger double domain.	GO:0045944|positive regulation of transcription by RNA polymerase II;GO:0006357|regulation of transcription by RNA polymerase II;	GO:0005634|nucleus;	GO:0003700|DNA-binding transcription factor activity;GO:0042802|identical protein binding;GO:0046872|metal ion binding;GO:0000978|RNA polymerase II proximal promoter sequence-specific DNA binding;	K09220	IKZF, ZNFN1A; IKAROS family zinc finger protein
ENSMUSG00000026042	13033	10606	14953	19270.2	26934	26873	22955	0.484461	-1.04555	7.11e-09	2.07e-05	down	yes	Col5a2	protein_coding	chr1:45374321-45503282:-	dbj|BAE27850.1|	3068	0	unnamed protein product [Mus musculus]	ref|NM_007737.2|	6615	0	Mus musculus collagen, type V, alpha 2 (Col5a2), mRNA	Q3U962	1184	0	Collagen alpha-2(V) chain	.	.	.	.	pfam01410	COLFI	Fibrillar collagen C-terminal domain. Found at C-termini of fibrillar collagens: Ephydatia muelleri procollagen EMF1 alpha, vertebrate collagens alpha(1)III, alpha(1)II, alpha(2)V etc.	GO:0071230|cellular response to amino acid stimulus;GO:0030199|collagen fibril organization;GO:0030198|extracellular matrix organization;GO:0048592|eye morphogenesis;GO:1903225|negative regulation of endodermal cell differentiation;GO:0001503|ossification;GO:0001501|skeletal system development;GO:0043588|skin development;	GO:0005581|collagen trimer;GO:0005588|collagen type V trimer;GO:0062023|collagen-containing extracellular matrix;GO:0031012|extracellular matrix;GO:0005615|extracellular space;	GO:0005201|extracellular matrix structural constituent;GO:0046872|metal ion binding;GO:0046332|SMAD binding;	K19721	COL5AS; collagen, type V/XI/XXIV/XXVII, alpha
ENSMUSG00000026113	740	417	893	1043.62	1510	1454	1238	0.469121	-1.09197	8.45e-05	0.0211274	down	yes	Inpp4a	protein_coding	chr1:37299865-37410736:+	ref|NP_084542.2|	4808	0	inositol polyphosphate-4-phosphatase type I A isoform 1 [Mus musculus]	ref|NM_030266.4|	5691	0	Mus musculus inositol polyphosphate-4-phosphatase, type I (Inpp4a), transcript variant 1, mRNA	Q62784	1834	0	Inositol polyphosphate-4-phosphatase type I A	.	.	.	.	pfam01139	RtcB	tRNA-splicing ligase RtcB. This family of RNA ligases (EC:6.5.1.3) join 2',3'-cyclic phosphate and 5'-OH ends. They catalyze the splicing of tRNA and may also participate in tRNA repair and recovery from stress-induced RNA damage.	.	GO:0005737|cytoplasm;GO:0031901|early endosome membrane;GO:0005634|nucleus;GO:0005886|plasma membrane;GO:0014069|postsynaptic density;GO:0055038|recycling endosome membrane;	GO:0017161|inositol-1,3,4-trisphosphate 4-phosphatase activity;GO:0052828|inositol-3,4-bisphosphate 4-phosphatase activity;GO:0016316|phosphatidylinositol-3,4-bisphosphate 4-phosphatase activity;GO:0034597|phosphatidylinositol-4,5-bisphosphate 4-phosphatase activity;	K01109	INPP4; inositol polyphosphate-4-phosphatase [EC:3.1.3.66]
ENSMUSG00000026383	184	119	198	203.499	271	221	229	0.666355	-0.585637	0.0200403	0.514113	down	yes	Epb41l5	protein_coding	chr1:119545037-119649000:-	ref|NP_001106887.1|	2677	0	band 4.1-like protein 5 isoform 2 [Mus musculus] >XP_006529463.1 band 4.1-like protein 5 isoform X3 [Mus musculus] >AAH03937.1 Epb4.1l5 protein [Mus musculus] >AAH11476.1 Epb4.1l5 protein [Mus musculus] >BAC37601.1 unnamed protein product [Mus musculus] >BAE22832.1 unnamed protein product [Mus musculus] >BAE36211.1 unnamed protein product [Mus musculus]	gb|AC132393.4|	5319	0	Mus musculus BAC clone RP23-386K20 from 1, complete sequence	Q9MYU8	943	0	Band 4.1-like protein 5	.	.	.	.	pfam00373	FERM_M	FERM central domain. This domain is the central structural domain of the FERM domain.	GO:0031032|actomyosin structure organization;	GO:0005912|adherens junction;GO:0005737|cytoplasm;GO:0005856|cytoskeleton;GO:0001917|photoreceptor inner segment;GO:0005886|plasma membrane;	GO:0008092|cytoskeletal protein binding;	.	.
ENSMUSG00000026435	313	197	495	667.902	935	1073	964	0.326271	-1.61586	5.33e-07	0.000517823	down	yes	Slc45a3	protein_coding	chr1:131962967-131982969:+	ref|NP_001171099.1|	2565	0	solute carrier family 45 member 3 [Mus musculus] >NP_666089.1 solute carrier family 45 member 3 [Mus musculus] >XP_006529404.1 solute carrier family 45 member 3 isoform X1 [Mus musculus] >XP_006529405.1 solute carrier family 45 member 3 isoform X1 [Mus musculus] >Q8K0H7.1 RecName: Full=Solute carrier family 45 member 3; AltName: Full=Prostate cancer-associated protein 6; AltName: Full=Prostein [M…	ref|NM_145977.2|	3340	0	Mus musculus solute carrier family 45, member 3 (Slc45a3), transcript variant 1, mRNA	Q8K0H7	992	0	Solute carrier family 45 member 3	.	.	.	.	pfam07690	MFS_1	Major Facilitator Superfamily.	GO:0045723|positive regulation of fatty acid biosynthetic process;GO:0010907|positive regulation of glucose metabolic process;GO:0048713|regulation of oligodendrocyte differentiation;GO:0015770|sucrose transport;	GO:0016021|integral component of membrane;GO:0016020|membrane;	GO:0008506|sucrose:proton symporter activity;	K15379	SLC45A3; solute carrier family 45, member 3
ENSMUSG00000026589	302	214	621	543.255	661	618	813	0.524483	-0.931031	0.0155834	0.465517	down	yes	Sec16b	protein_coding	chr1:157506728-157568425:+	dbj|BAD32580.1|	4868	0	mKIAA1928 protein, partial [Mus musculus]	ref|XM_006497049.2|	4638	0	PREDICTED: Mus musculus SEC16 homolog B (S. cerevisiae) (Sec16b), transcript variant X3, mRNA	Q91XT4	1852	0	Protein transport protein Sec16B	.	.	.	.	pfam12931	Sec16_C	Sec23-binding domain of Sec16. Sec16 is a multi-domain vesicle coat protein. The C-terminal region is the part that binds to Sec23, a COPII vesicle coat protein. This association is part of the transport vesicle coat structure.	GO:0006914|autophagy;GO:0048208|COPII vesicle coating;GO:0007029|endoplasmic reticulum organization;GO:0006888|ER to Golgi vesicle-mediated transport;GO:0007030|Golgi organization;GO:0016559|peroxisome fission;GO:0007031|peroxisome organization;GO:0010628|positive regulation of gene expression;GO:0070863|positive regulation of protein exit from endoplasmic reticulum;GO:0070973|protein localizatio…	GO:0070971|endoplasmic reticulum exit site;GO:0005789|endoplasmic reticulum membrane;GO:0012507|ER to Golgi transport vesicle membrane;GO:0000139|Golgi membrane;GO:0043231|intracellular membrane-bounded organelle;	.	K20353	SEC16; COPII coat assembly protein SEC16
ENSMUSG00000026632	359	279	170	331.462	508	442	250	0.645261	-0.632045	0.0499714	0.700055	down	yes	Tatdn3	protein_coding	chr1:191045826-191062932:-	ref|NP_081171.1|	1474	0	putative deoxyribonuclease TATDN3 isoform 1 [Mus musculus]	ref|NM_026895.1|	1242	0	Mus musculus TatD DNase domain containing 3 (Tatdn3), transcript variant 1, mRNA	Q3U1C6	569	0	Putative deoxyribonuclease TATDN3	BS_yabD	152	1e-41	COG0084	pfam01026	TatD_DNase	TatD related DNase. This family of proteins are related to a large superfamily of metalloenzymes. TatD, a member of this family has been shown experimentally to be a DNase enzyme.	.	GO:0005739|mitochondrion;GO:0005634|nucleus;	GO:0046872|metal ion binding;GO:0004518|nuclease activity;	K03424	tatD; TatD DNase family protein [EC:3.1.21.-]
ENSMUSG00000026686	13	5	11	16.6974	27	34	11	0.38822	-1.36505	0.030495	0.585714	down	yes	Lmx1a	protein_coding	chr1:167689237-167848741:+	ref|XP_031244437.1|	1909	0	LIM homeobox transcription factor 1-alpha isoform X2 [Mastomys coucha]	ref|NM_033652.5|	3338	0	Mus musculus LIM homeobox transcription factor 1 alpha (Lmx1a), mRNA	Q9JKU8	728	0	LIM homeobox transcription factor 1-alpha	.	.	.	.	pfam00412	LIM	LIM domain. This family represents two copies of the LIM structural domain.	GO:0007411|axon guidance;GO:0007420|brain development;GO:0007417|central nervous system development;GO:0021953|central nervous system neuron differentiation;GO:0021549|cerebellum development;GO:0021542|dentate gyrus development;GO:0071542|dopaminergic neuron differentiation;GO:0021766|hippocampus development;GO:0007626|locomotory behavior;GO:0007613|memory;GO:0030901|midbrain development;GO:19049…	GO:0005634|nucleus;	GO:0001228|DNA-binding transcription activator activity, RNA polymerase II-specific;GO:0000981|DNA-binding transcription factor activity, RNA polymerase II-specific;GO:0046872|metal ion binding;GO:0000977|RNA polymerase II regulatory region sequence-specific DNA binding;GO:1990837|sequence-specific double-stranded DNA binding;	K09371	LMX1; LIM homeobox transcription factor 1
ENSMUSG00000026726	423	277	489	511.679	577	633	664	0.607599	-0.718808	0.00362354	0.201331	down	yes	Cubn	protein_coding	chr2:13276338-13491813:-	ref|NP_001074553.1|	18961	0	cubilin precursor [Mus musculus] >Q9JLB4.3 RecName: Full=Cubilin; AltName: Full=Intrinsic factor-cobalamin receptor; Flags: Precursor [Mus musculus]	ref|NM_001081084.2|	11262	0	Mus musculus cubilin (intrinsic factor-cobalamin receptor) (Cubn), mRNA	Q9JLB4	7308	0	Cubilin	.	.	.	.	pfam00431	CUB	CUB domain.	GO:0008203|cholesterol metabolic process;GO:0042366|cobalamin catabolic process;GO:0015889|cobalamin transport;GO:0020028|endocytic hemoglobin import;GO:0001701|in utero embryonic development;GO:0042953|lipoprotein transport;GO:0006898|receptor-mediated endocytosis;GO:0009617|response to bacterium;GO:0007584|response to nutrient;	GO:0045177|apical part of cell;GO:0016324|apical plasma membrane;GO:0005903|brush border;GO:0031526|brush border membrane;GO:0005905|clathrin-coated pit;GO:0030135|coated vesicle;GO:0005737|cytoplasm;GO:0030139|endocytic vesicle;GO:0030666|endocytic vesicle membrane;GO:0005783|endoplasmic reticulum;GO:0005768|endosome;GO:0070062|extracellular exosome;GO:0005794|Golgi apparatus;GO:0005798|Golgi-as…	GO:0005509|calcium ion binding;GO:0038024|cargo receptor activity;GO:0031419|cobalamin binding;GO:0030492|hemoglobin binding;GO:0042802|identical protein binding;GO:0042803|protein homodimerization activity;GO:0038023|signaling receptor activity;	K14616	CUBN; cubilin
ENSMUSG00000026828	315	229	582	595.51	835	768	818	0.449828	-1.15255	0.000689187	0.0696059	down	yes	Galnt5	protein_coding	chr2:57997884-58045860:+	ref|NP_766443.2|	4957	0	polypeptide N-acetylgalactosaminyltransferase 5 [Mus musculus] >XP_006498111.1 polypeptide N-acetylgalactosaminyltransferase 5 isoform X1 [Mus musculus] >XP_006498112.1 polypeptide N-acetylgalactosaminyltransferase 5 isoform X1 [Mus musculus] >Q8C102.2 RecName: Full=Polypeptide N-acetylgalactosaminyltransferase 5; AltName: Full=Polypeptide GalNAc transferase 5; Short=GalNAc-T5; Short=pp-GaNTase 5…	dbj|AK029323.1|	3569	0	Mus musculus 0 day neonate head cDNA, RIKEN full-length enriched library, clone:4832424J23 product:POLYPEPTIDE N-ACETYLGALACTOSAMINYLTRANSFERASE (EC 2.4.1.41) (PROTEIN- UDP ACETYLGALACTOSAMINYLTRANSFERASE) (UDP-GALNAC:POLYPEPTIDE, N-ACETYLGALACTOSAMINYLTRANSFERASE) (GALNAC-T5) homolog [Rattus norvegicus], full insert sequence	Q8C102	1914	0	Polypeptide N-acetylgalactosaminyltransferase 5	.	.	.	.	pfam00535	Glycos_transf_2	Glycosyl transferase family 2. Diverse family, transferring sugar from UDP-glucose, UDP-N-acetyl- galactosamine, GDP-mannose or CDP-abequose, to a range of substrates including cellulose, dolichol phosphate and teichoic acids.	GO:0006486|protein glycosylation;	GO:0005794|Golgi apparatus;GO:0000139|Golgi membrane;GO:0016021|integral component of membrane;	GO:0030246|carbohydrate binding;GO:0046872|metal ion binding;GO:0004653|polypeptide N-acetylgalactosaminyltransferase activity;	K00710	GALNT; polypeptide N-acetylgalactosaminyltransferase [EC:2.4.1.41]
ENSMUSG00000026834	10	11	13	21.2008	33	39	21	0.354424	-1.49645	0.0025035	0.161684	down	yes	Acvr1c	protein_coding	chr2:58267453-58357895:-	ref|NP_001104500.1|	2530	0	activin receptor type-1C isoform 1 precursor [Mus musculus] >Q8K348.3 RecName: Full=Activin receptor type-1C; AltName: Full=Activin receptor type IC; Short=ACTR-IC; AltName: Full=Activin receptor-like kinase 7; Short=ALK-7; Flags: Precursor [Mus musculus] >EDL26940.1 mCG15330 [Mus musculus]	ref|NM_001111030.1|	9025	0	Mus musculus activin A receptor, type IC (Acvr1c), transcript variant 1, mRNA	Q8K348	979	0	Activin receptor type-1C	.	.	.	.	pfam07714	Pkinase_Tyr	Protein tyrosine kinase.	GO:0032924|activin receptor signaling pathway;GO:0030262|apoptotic nuclear changes;GO:0030154|cell differentiation;GO:0071363|cellular response to growth factor stimulus;GO:0019915|lipid storage;GO:1901383|negative regulation of chorionic trophoblast cell proliferation;GO:0046676|negative regulation of insulin secretion;GO:1901164|negative regulation of trophoblast cell migration;GO:0007399|nervo…	GO:0048179|activin receptor complex;GO:0009986|cell surface;GO:0005737|cytoplasm;GO:0005886|plasma membrane;GO:0043235|receptor complex;	GO:0048185|activin binding;GO:0016361|activin receptor activity, type I;GO:0005524|ATP binding;GO:0070700|BMP receptor binding;GO:0019838|growth factor binding;GO:0046872|metal ion binding;GO:0038100|nodal binding;GO:0004674|protein serine/threonine kinase activity;GO:0046332|SMAD binding;	K13568	ACVR1C, ALK7; activin receptor type-1C [EC:2.7.11.30]
ENSMUSG00000026841	10	4	23	43.8625	69	69	84	0.160436	-2.63993	8.92e-07	0.000709278	down	yes	Fibcd1	protein_coding	chr2:31813290-31846005:-	ref|NP_849218.2|	2219	0	fibrinogen C domain-containing protein 1 [Mus musculus] >A2AV25.1 RecName: Full=Fibrinogen C domain-containing protein 1 [Mus musculus] >EDL08516.1 fibrinogen C domain containing 1 [Mus musculus]	ref|NM_178887.4|	4751	0	Mus musculus fibrinogen C domain containing 1 (Fibcd1), mRNA	A2AV25	859	0	Fibrinogen C domain-containing protein 1	.	.	.	.	pfam00147	Fibrinogen_C	Fibrinogen beta and gamma chains, C-terminal globular domain.	GO:0007155|cell adhesion;	GO:0062023|collagen-containing extracellular matrix;GO:0005615|extracellular space;GO:0016021|integral component of membrane;GO:0016020|membrane;	GO:0008061|chitin binding;GO:0046872|metal ion binding;GO:0005102|signaling receptor binding;	.	.
ENSMUSG00000026888	474	395	987	1075.29	1685	1713	1170	0.396693	-1.33391	0.000181876	0.0321534	down	yes	Grb14	protein_coding	chr2:64912476-65024987:-	ref|XP_006499946.1|	449	7.33e-45	growth factor receptor-bound protein 14 isoform X2 [Mus musculus]	dbj|AK034134.1|	2794	0	Mus musculus adult male diencephalon cDNA, RIKEN full-length enriched library, clone:9330158P05 product:unclassifiable, full insert sequence	Q9JLM9	177	7e-46	Growth factor receptor-bound protein 14	.	.	.	.	pfam00169	PH	PH domain. PH stands for pleckstrin homology.	GO:0032869|cellular response to insulin stimulus;GO:0008286|insulin receptor signaling pathway;GO:0046627|negative regulation of insulin receptor signaling pathway;GO:1904145|negative regulation of meiotic cell cycle process involved in oocyte maturation;GO:0007165|signal transduction;	GO:0005737|cytoplasm;GO:0005768|endosome;GO:0010008|endosome membrane;GO:0005794|Golgi apparatus;GO:0043231|intracellular membrane-bounded organelle;GO:0005886|plasma membrane;	GO:0051219|phosphoprotein binding;GO:0030674|protein binding, bridging;GO:0030971|receptor tyrosine kinase binding;	.	.
ENSMUSG00000027230	1071	765	2643	2500.58	3008	3226	4104	0.419232	-1.25418	0.00309329	0.183521	down	yes	Creb3l1	protein_coding	chr2:91982328-92024502:-	ref|XP_021011382.1|	2321	0	cyclic AMP-responsive element-binding protein 3-like protein 1 isoform X2 [Mus caroli]	ref|XM_021155723.2|	2505	0	PREDICTED: Mus caroli cAMP responsive element binding protein 3 like 1 (Creb3l1), transcript variant X2, mRNA	Q9Z125	892	0	Cyclic AMP-responsive element-binding protein 3-like protein 1	.	.	.	.	pfam00170	bZIP_1	bZIP transcription factor. The Pfam entry includes the basic region and the leucine zipper region.	GO:0030968|endoplasmic reticulum unfolded protein response;GO:0070278|extracellular matrix constituent secretion;GO:0007275|multicellular organism development;GO:1902236|negative regulation of endoplasmic reticulum stress-induced intrinsic apoptotic signaling pathway;GO:0040037|negative regulation of fibroblast growth factor receptor signaling pathway;GO:0010629|negative regulation of gene expres…	GO:0000785|chromatin;GO:0005829|cytosol;GO:0005783|endoplasmic reticulum;GO:0005789|endoplasmic reticulum membrane;GO:0000139|Golgi membrane;GO:0030176|integral component of endoplasmic reticulum membrane;GO:0016020|membrane;GO:0005654|nucleoplasm;GO:0005634|nucleus;	GO:0035497|cAMP response element binding;GO:0003682|chromatin binding;GO:0001228|DNA-binding transcription activator activity, RNA polymerase II-specific;GO:0003700|DNA-binding transcription factor activity;GO:0000981|DNA-binding transcription factor activity, RNA polymerase II-specific;GO:0001227|DNA-binding transcription repressor activity, RNA polymerase II-specific;GO:1990837|sequence-specifi…	K09048	CREB3; cyclic AMP-responsive element-binding protein 3
ENSMUSG00000027333	1475	1154	2701	2627.84	3173	3054	4059	0.499187	-1.00235	0.00284798	0.171431	down	yes	Smox	protein_coding	chr2:131491496-131525922:+	ref|NP_001171308.1|	1992	0	spermine oxidase isoform f [Mus musculus] >BAE38724.1 unnamed protein product [Mus musculus]	dbj|AK166350.1|	2256	0	Mus musculus mammary gland RCB-0526 Jyg-MC(A) cDNA, RIKEN full-length enriched library, clone:G830047P14 product:spermine oxidase, full insert sequence	Q99K82	391	9e-125	Spermine oxidase	.	.	.	.	pfam01593	Amino_oxidase	Flavin containing amine oxidoreductase. This family consists of various amine oxidases, including maze polyamine oxidase (PAO) and various flavin containing monoamine oxidases (MAO). The aligned region includes the flavin binding site of these enzymes. The family also contains phytoene dehydrogenases and related enzymes. In vertebrates MAO plays an important role regulating the intracellular leve…	GO:0006598|polyamine catabolic process;GO:0046208|spermine catabolic process;	GO:0005737|cytoplasm;GO:0005829|cytosol;GO:0043231|intracellular membrane-bounded organelle;GO:0031965|nuclear membrane;GO:0005654|nucleoplasm;GO:0005634|nucleus;	GO:0052895|N1-acetylspermine:oxygen oxidoreductase (N1-acetylspermidine-forming) activity;GO:0052894|norspermine:oxygen oxidoreductase activity;GO:0016491|oxidoreductase activity;GO:0046592|polyamine oxidase activity;GO:0052901|spermine:oxygen oxidoreductase (spermidine-forming) activity;	K12259	SMOX, PAO5; spermine oxidase [EC:1.5.3.16 1.5.3.-]
ENSMUSG00000027335	5	5	32	43.0073	74	78	61	0.194112	-2.36504	0.000369212	0.0518771	down	yes	Adra1d	protein_coding	chr2:131545850-131562283:-	ref|NP_038488.4|	2156	0	alpha-1D adrenergic receptor [Mus musculus] >XP_021012172.1 alpha-1D adrenergic receptor [Mus caroli] >AAI67230.1 Adrenergic receptor, alpha 1d [synthetic construct]	ref|NM_013460.5|	1899	0	Mus musculus adrenergic receptor, alpha 1d (Adra1d), mRNA	P23944	808	0	Alpha-1D adrenergic receptor	.	.	.	.	pfam00001	7tm_1	7 transmembrane receptor (rhodopsin family). This family contains, amongst other G-protein-coupled receptors (GCPRs), members of the opsin family, which have been considered to be typical members of the rhodopsin superfamily. They share several motifs, mainly the seven transmembrane helices, GCPRs of the rhodopsin superfamily. All opsins bind a chromophore, such as 11-cis-retinal. The function of…	GO:0071880|adenylate cyclase-activating adrenergic receptor signaling pathway;GO:0007568|aging;GO:0007267|cell-cell signaling;GO:0060073|micturition;GO:0001986|negative regulation of the force of heart contraction involved in baroreceptor response to increased systemic arterial blood pressure;GO:0001994|norepinephrine-epinephrine vasoconstriction involved in regulation of systemic arterial blood …	GO:0005829|cytosol;GO:0005887|integral component of plasma membrane;	GO:0004937|alpha1-adrenergic receptor activity;GO:0004930|G protein-coupled receptor activity;GO:0042802|identical protein binding;	K04137	ADRA1D; adrenergic receptor alpha-1D
ENSMUSG00000027365	4904	4041	7864	8285.98	12173	11150	9415	0.497927	-1.00599	0.000263866	0.0419835	down	yes	Trpm7	protein_coding	chr2:126791565-126876230:-	ref|NP_067425.2|	9834	0	transient receptor potential cation channel subfamily M member 7 isoform 1 [Mus musculus] >Q923J1.1 RecName: Full=Transient receptor potential cation channel subfamily M member 7; AltName: Full=Channel-kinase 1; AltName: Full=Long transient receptor potential channel 7; Short=LTrpC-7; Short=LTrpC7; AltName: Full=Transient receptor potential-phospholipase C-interacting kinase; Short=TRP-PLIK [Mus …	ref|NM_021450.2|	7107	0	Mus musculus transient receptor potential cation channel, subfamily M, member 7 (Trpm7), transcript variant 1, mRNA	Q923J1	3792	0	Transient receptor potential cation channel subfamily M member 7	.	.	.	.	pfam02816	Alpha_kinase	Alpha-kinase family. This family is a novel family of eukaryotic protein kinase catalytic domains, which have no detectable similarity to conventional kinases. The family contains myosin heavy chain kinases and Elongation Factor-2 kinase and a bifunctional ion channel. This family is known as the alpha-kinase family. The structure of the kinase domain revealed unexpected similarity to eukaryotic …	GO:0031032|actomyosin structure organization;GO:0006816|calcium ion transport;GO:0016340|calcium-dependent cell-matrix adhesion;GO:0098655|cation transmembrane transport;GO:0010961|cellular magnesium ion homeostasis;GO:0072507|divalent inorganic cation homeostasis;GO:0007613|memory;GO:0070266|necroptotic process;GO:0043065|positive regulation of apoptotic process;GO:0046777|protein autophosphoryl…	GO:0005737|cytoplasm;GO:0016021|integral component of membrane;GO:0005887|integral component of plasma membrane;GO:0043005|neuron projection;GO:0043025|neuronal cell body;GO:0005886|plasma membrane;GO:0001726|ruffle;GO:0030672|synaptic vesicle membrane;GO:0043196|varicosity;	GO:0003779|actin binding;GO:0005524|ATP binding;GO:0005262|calcium channel activity;GO:0005261|cation channel activity;GO:0016301|kinase activity;GO:0046872|metal ion binding;GO:0017022|myosin binding;GO:0004672|protein kinase activity;	K04982	TRPM7, CHAK1; transient receptor potential cation channel subfamily M member 7 [EC:2.7.11.1]
ENSMUSG00000027452	140	72	154	161.493	179	217	206	0.581266	-0.782728	0.0115722	0.401645	down	yes	Acss1	protein_coding	chr2:150618105-150668500:-	dbj|BAD32553.1|	3429	0	mKIAA1846 protein, partial [Mus musculus]	ref|NM_080575.2|	3594	0	Mus musculus acyl-CoA synthetase short-chain family member 1 (Acss1), mRNA; nuclear gene for mitochondrial product	Q99NB1	1324	0	Acetyl-coenzyme A synthetase 2-like, mitochondrial	PA4733	692	0	COG0365	pfam00501	AMP-binding	AMP-binding enzyme.	GO:0019413|acetate biosynthetic process;GO:0006085|acetyl-CoA biosynthetic process;GO:0019427|acetyl-CoA biosynthetic process from acetate;GO:0019542|propionate biosynthetic process;	GO:0005759|mitochondrial matrix;GO:0005739|mitochondrion;	GO:0003987|acetate-CoA ligase activity;GO:0016208|AMP binding;GO:0005524|ATP binding;GO:0050218|propionate-CoA ligase activity;	K01895	ACSS, acs; acetyl-CoA synthetase [EC:6.2.1.1]
ENSMUSG00000027457	58	52	105	117.696	165	149	171	0.428158	-1.22378	0.000290892	0.0446596	down	yes	Snph	protein_coding	chr2:151590549-151632593:-	dbj|BAC65544.1|	2463	0	mKIAA0374 protein, partial [Mus musculus]	dbj|AK138230.1|	4906	0	Mus musculus adult male hypothalamus cDNA, RIKEN full-length enriched library, clone:A230039O20 product:syntaphilin, full insert sequence	Q80U23	871	0	Syntaphilin	.	.	.	.	pfam15290	Syntaphilin	Golgi-localized syntaxin-1-binding clamp. Syntaphilin or Syntabulin is a family of eukaryotic proteins. Syntaphilin binds to syntaxin-1 thereby inhibiting SNARE complex formation by absorbing free syntaxin-1. So it is a syntaxin-1 clamp that controls SNARE assembly.	GO:0007420|brain development;GO:0045806|negative regulation of endocytosis;GO:0030182|neuron differentiation;GO:0006906|vesicle fusion;	GO:0005737|cytoplasm;GO:0005881|cytoplasmic microtubule;GO:0016021|integral component of membrane;GO:0031966|mitochondrial membrane;GO:0005739|mitochondrion;GO:0043005|neuron projection;GO:0043025|neuronal cell body;GO:0005886|plasma membrane;GO:0042734|presynaptic membrane;	GO:0008017|microtubule binding;GO:0017075|syntaxin-1 binding;	.	.
ENSMUSG00000027525	66	60	209	319.388	521	554	484	0.210159	-2.25045	5.98e-07	0.000550501	down	yes	Phactr3	protein_coding	chr2:178118975-178338492:+	dbj|BAD90539.1|	2712	0	mKIAA4224 protein, partial [Mus musculus]	ref|NM_001177790.1|	4858	0	Mus musculus phosphatase and actin regulator 3 (Phactr3), transcript variant 4, mRNA	Q8BYK5	944	0	Phosphatase and actin regulator 3	.	.	.	.	pfam02755	RPEL	RPEL repeat. The RPEL repeat is named after four conserved amino acids it contains. The RPEL motif binds to actin.	GO:0030036|actin cytoskeleton organization;	GO:0016363|nuclear matrix;GO:0005654|nucleoplasm;	GO:0003779|actin binding;GO:0008157|protein phosphatase 1 binding;GO:0004864|protein phosphatase inhibitor activity;GO:0019888|protein phosphatase regulator activity;	K17594	PHACTR3; phosphatase and actin regulator 3
ENSMUSG00000027559	78	83	195	212.001	320	267	315	0.383672	-1.38206	0.000343926	0.0504993	down	yes	Car3	protein_coding	chr3:14863512-14872523:+	ref|NP_031632.2|	1401	0	carbonic anhydrase 3 [Mus musculus] >P16015.3 RecName: Full=Carbonic anhydrase 3; AltName: Full=Carbonate dehydratase III; AltName: Full=Carbonic anhydrase III; Short=CA-III [Mus musculus] >AAG22029.1 carbonic anhydrase III [Mus musculus] >AAH11129.1 Carbonic anhydrase 3 [Mus musculus] >EDL05131.1 carbonic anhydrase 3, isoform CRA_a [Mus musculus]	dbj|AK003671.1|	1663	0	Mus musculus 18-day embryo whole body cDNA, RIKEN full-length enriched library, clone:1110013P06 product:carbonic anhydrase 3, full insert sequence	P16015	544	0	Carbonic anhydrase 3	all2929	127	4e-32	COG3338	pfam00194	Carb_anhydrase	Eukaryotic-type carbonic anhydrase.	GO:0006730|one-carbon metabolic process;GO:0009617|response to bacterium;GO:0045471|response to ethanol;GO:0006979|response to oxidative stress;	GO:0005829|cytosol;	GO:0004089|carbonate dehydratase activity;GO:0016836|hydro-lyase activity;GO:0016151|nickel cation binding;GO:0016791|phosphatase activity;GO:0008270|zinc ion binding;	K01672	CA; carbonic anhydrase [EC:4.2.1.1]
ENSMUSG00000027656	11	6	42	55.457	99	103	69	0.213647	-2.2267	0.00027835	0.0434971	down	yes	Wisp2	protein_coding	chr2:163820861-163833146:+	ref|NP_058569.2|	1168	4.88e-156	CCN family member 5 precursor [Mus musculus] >EDL06353.1 WNT1 inducible signaling pathway protein 2, isoform CRA_a [Mus musculus]	ref|NM_016873.2|	1719	0	Mus musculus cellular communication network factor 5 (Ccn5), mRNA	Q9Z0G4	453	1e-155	CCN family member 5	.	.	.	.	pfam00219	IGFBP	Insulin-like growth factor binding protein.	GO:0007155|cell adhesion;GO:0060548|negative regulation of cell death;GO:0008285|negative regulation of cell proliferation;GO:0001558|regulation of cell growth;GO:0007165|signal transduction;	GO:0009986|cell surface;GO:0005737|cytoplasm;GO:0031012|extracellular matrix;GO:0005615|extracellular space;GO:0005634|nucleus;GO:0005886|plasma membrane;GO:0002102|podosome;	GO:0008083|growth factor activity;GO:0008201|heparin binding;GO:0005520|insulin-like growth factor binding;GO:0005178|integrin binding;	K23089	WISP2; WNT1-inducible-signaling pathway protein 2
ENSMUSG00000027820	1461	1337	2996	3332.38	5108	4812	4149	0.400999	-1.31833	5.46e-05	0.0147101	down	yes	Mme	protein_coding	chr3:63241537-63386030:+	gb|EDL35389.1|	3656	0	membrane metallo endopeptidase, isoform CRA_a, partial [Mus musculus]	gb|AC121840.3|	5800	0	Mus musculus BAC clone RP24-79E2 from chromosome 3, complete sequence	Q61391	1412	0	Neprilysin	ML2613	289	2e-81	COG3590	pfam05649	Peptidase_M13_N	Peptidase family M13. M13 peptidases are well-studied proteases found in a wide range of organisms including mammals and bacteria. In mammals they participate in processes such as cardiovascular development, blood-pressure regulation, nervous control of respiration, and regulation of the function of neuropeptides in the central nervous system. In bacteria they may be used for digestion of milk.	GO:0097242|amyloid-beta clearance;GO:0150094|amyloid-beta clearance by cellular catabolic process;GO:0050435|amyloid-beta metabolic process;GO:0071345|cellular response to cytokine stimulus;GO:0071492|cellular response to UV-A;GO:0071493|cellular response to UV-B;GO:0046449|creatinine metabolic process;GO:0001822|kidney development;GO:0007611|learning or memory;GO:0030324|lung development;GO:0061…	GO:0030424|axon;GO:0005903|brush border;GO:0005737|cytoplasm;GO:0031410|cytoplasmic vesicle;GO:0030425|dendrite;GO:0005769|early endosome;GO:0016021|integral component of membrane;GO:0016020|membrane;GO:0045121|membrane raft;GO:0044306|neuron projection terminus;GO:0043025|neuronal cell body;GO:0005886|plasma membrane;GO:0098793|presynapse;GO:0045202|synapse;GO:0008021|synaptic vesicle;GO:0005802…	GO:1901612|cardiolipin binding;GO:0004175|endopeptidase activity;GO:0008238|exopeptidase activity;GO:0004222|metalloendopeptidase activity;GO:0008237|metallopeptidase activity;GO:0070012|oligopeptidase activity;GO:0008233|peptidase activity;GO:0042277|peptide binding;GO:0001786|phosphatidylserine binding;GO:0042803|protein homodimerization activity;GO:0008270|zinc ion binding;	K01389	MME, CD10; neprilysin [EC:3.4.24.11]
ENSMUSG00000027966	2970	2170	6593	9212.45	14745	14695	13557	0.265318	-1.9142	4e-07	0.000437853	down	yes	Col11a1	protein_coding	chr3:114030540-114220718:+	ref|NP_031755.2|	2165	0	collagen alpha-1(XI) chain preproprotein [Mus musculus] >Q61245.2 RecName: Full=Collagen alpha-1(XI) chain; Flags: Precursor [Mus musculus] >AAH52161.1 Collagen, type XI, alpha 1 [Mus musculus]	ref|NM_007729.3|	7667	0	Mus musculus collagen, type XI, alpha 1 (Col11a1), mRNA	Q61245	838	0	Collagen alpha-1(XI) chain	.	.	.	.	pfam01410	COLFI	Fibrillar collagen C-terminal domain. Found at C-termini of fibrillar collagens: Ephydatia muelleri procollagen EMF1 alpha, vertebrate collagens alpha(1)III, alpha(1)II, alpha(2)V etc.	GO:0001502|cartilage condensation;GO:0051216|cartilage development;GO:0002063|chondrocyte development;GO:0030199|collagen fibril organization;GO:0050910|detection of mechanical stimulus involved in sensory perception of sound;GO:0048704|embryonic skeletal system morphogenesis;GO:0035987|endodermal cell differentiation;GO:0030198|extracellular matrix organization;GO:0003007|heart morphogenesis;GO:…	GO:0005581|collagen trimer;GO:0005592|collagen type XI trimer;GO:0062023|collagen-containing extracellular matrix;GO:0031012|extracellular matrix;GO:0005615|extracellular space;	GO:0005201|extracellular matrix structural constituent;GO:1904399|heparan sulfate binding;GO:0008201|heparin binding;GO:0046872|metal ion binding;	K19721	COL5AS; collagen, type V/XI/XXIV/XXVII, alpha
ENSMUSG00000027993	1622	1385	1954	2110.37	2783	2578	2329	0.62215	-0.684667	0.000304136	0.0462868	down	yes	Trim2	protein_coding	chr3:84160439-84306877:-	ref|NP_109631.2|	4065	0	tripartite motif-containing protein 2 isoform 3 [Mus musculus] >XP_034355436.1 tripartite motif-containing protein 2 isoform X2 [Arvicanthis niloticus] >BAE27883.1 unnamed protein product [Mus musculus]	ref|NM_001271727.1|	7395	0	Mus musculus tripartite motif-containing 2 (Trim2), transcript variant 3, mRNA	Q9ESN6	1541	0	Tripartite motif-containing protein 2	.	.	.	.	pfam00630	Filamin	Filamin/ABP280 repeat.	GO:1990830|cellular response to leukemia inhibitory factor;GO:0043161|proteasome-mediated ubiquitin-dependent protein catabolic process;GO:0000209|protein polyubiquitination;GO:0043523|regulation of neuron apoptotic process;	GO:0005737|cytoplasm;	GO:0017022|myosin binding;GO:0061630|ubiquitin protein ligase activity;GO:0004842|ubiquitin-protein transferase activity;GO:0008270|zinc ion binding;	K11997	TRIM2_3; tripartite motif-containing protein 2/3
ENSMUSG00000028015	1311	1275	1095	1502.17	2050	1956	1358	0.661977	-0.595148	0.00152714	0.117228	down	yes	Ctso	protein_coding	chr3:81932601-81956725:+	ref|NP_808330.1|	1574	0	cathepsin O preproprotein [Mus musculus] >Q8BM88.1 RecName: Full=Cathepsin O; Flags: Precursor [Mus musculus] >BAC28728.1 unnamed protein product [Mus musculus] >BAE38466.1 unnamed protein product [Mus musculus] >BAE38573.1 unnamed protein product [Mus musculus]	ref|NM_177662.3|	3468	0	Mus musculus cathepsin O (Ctso), mRNA	Q8BM88	612	0	Cathepsin O	AF1946_2	79.3	4e-15	COG4870	pfam00112	Peptidase_C1	Papain family cysteine protease.	GO:0051603|proteolysis involved in cellular protein catabolic process;	GO:0005615|extracellular space;GO:0005764|lysosome;	GO:0004197|cysteine-type endopeptidase activity;	K01374	CTSO; cathepsin O [EC:3.4.22.42]
ENSMUSG00000028019	248	207	430	470.592	726	599	597	0.446108	-1.16454	0.000138706	0.0282283	down	yes	Pdgfc	protein_coding	chr3:81036416-81214040:+	ref|NP_064355.1|	1643	0	platelet-derived growth factor C isoform 1 precursor [Mus musculus] >Q8CI19.2 RecName: Full=Platelet-derived growth factor C; Short=PDGF-C; AltName: Full=Fallotein; AltName: Full=Spinal cord-derived growth factor; Short=SCDGF; AltName: Full=VEGF-E; Contains: RecName: Full=Platelet-derived growth factor C, latent form; Short=PDGFC latent form; Contains: RecName: Full=Platelet-derived growth factor…	ref|NM_019971.3|	3521	0	Mus musculus platelet-derived growth factor, C polypeptide (Pdgfc), transcript variant 1, mRNA	Q8CI19	637	0	Platelet-derived growth factor C	.	.	.	.	pfam00431	CUB	CUB domain.	GO:0007171|activation of transmembrane receptor protein tyrosine kinase activity;GO:0009887|animal organ morphogenesis;GO:0060348|bone development;GO:0071230|cellular response to amino acid stimulus;GO:0048565|digestive tract development;GO:0048568|embryonic organ development;GO:0048008|platelet-derived growth factor receptor signaling pathway;GO:0051781|positive regulation of cell division;GO:00…	GO:0009986|cell surface;GO:0005829|cytosol;GO:0005576|extracellular region;GO:0005615|extracellular space;GO:0005634|nucleus;GO:0005886|plasma membrane;	GO:0008083|growth factor activity;GO:0070851|growth factor receptor binding;GO:0005161|platelet-derived growth factor receptor binding;GO:0042803|protein homodimerization activity;	K05450	PDGFC_D; platelet derived growth factor C/D
ENSMUSG00000028020	38	38	63	63.1874	95	64	79	0.564297	-0.825474	0.0217954	0.532319	down	yes	Glrb	protein_coding	chr3:80843599-80913660:-	ref|NP_034428.2|	2315	0	glycine receptor subunit beta isoform 4 precursor [Mus musculus] >P48168.2 RecName: Full=Glycine receptor subunit beta; AltName: Full=Glycine receptor 58 kDa subunit; Flags: Precursor [Mus musculus] >AAH37605.1 Glycine receptor, beta subunit [Mus musculus] >EDL15445.1 glycine receptor, beta subunit, isoform CRA_a [Mus musculus] >BAC38831.1 unnamed protein product [Mus musculus]	ref|NM_010298.6|	3029	0	Mus musculus glycine receptor, beta subunit (Glrb), transcript variant 4, mRNA	P48168	896	0	Glycine receptor subunit beta	.	.	.	.	pfam02931	Neur_chan_LBD	Neurotransmitter-gated ion-channel ligand binding domain. This family is the extracellular ligand binding domain of these ion channels. This domain forms a pentameric arrangement in the known structure.	GO:0007340|acrosome reaction;GO:0007628|adult walking behavior;GO:0007268|chemical synaptic transmission;GO:1902476|chloride transmembrane transport;GO:0097112|gamma-aminobutyric acid receptor clustering;GO:0034220|ion transmembrane transport;GO:0006811|ion transport;GO:0007399|nervous system development;GO:0050877|nervous system process;GO:0050905|neuromuscular process;GO:0007218|neuropeptide si…	GO:0030425|dendrite;GO:0005783|endoplasmic reticulum;GO:0009897|external side of plasma membrane;GO:0098982|GABA-ergic synapse;GO:0016935|glycine-gated chloride channel complex;GO:0098690|glycinergic synapse;GO:0005887|integral component of plasma membrane;GO:0016020|membrane;GO:0043005|neuron projection;GO:0045211|postsynaptic membrane;GO:0045202|synapse;	GO:0016934|extracellularly glycine-gated chloride channel activity;GO:0016933|extracellularly glycine-gated ion channel activity;GO:0016594|glycine binding;GO:0030594|neurotransmitter receptor activity;GO:0044877|protein-containing complex binding;GO:0004888|transmembrane signaling receptor activity;GO:1904315|transmitter-gated ion channel activity involved in regulation of postsynaptic membrane …	K05196	GLRB; glycine receptor beta
ENSMUSG00000028150	199	234	186	261.33	329	310	307	0.629765	-0.667115	0.000674222	0.0694131	down	yes	Rorc	protein_coding	chr3:94372794-94398276:+	dbj|BAE23510.1|	1507	0	unnamed protein product [Mus musculus]	ref|NR_121656.1|	2592	0	Mus musculus RAR-related orphan receptor gamma (Rorc), transcript variant 3, non-coding RNA	P51450	548	0	Nuclear receptor ROR-gamma	.	.	.	.	pfam00105	zf-C4	Zinc finger, C4 type (two domains). In nearly all cases, this is the DNA binding domain of a nuclear hormone receptor. The alignment contains two Zinc finger domains that are too dissimilar to be aligned with each other.	GO:0060612|adipose tissue development;GO:0046632|alpha-beta T cell differentiation;GO:0030154|cell differentiation;GO:0036315|cellular response to sterol;GO:0032922|circadian regulation of gene expression;GO:0048535|lymph node development;GO:0048537|mucosal-associated lymphoid tissue development;GO:0070244|negative regulation of thymocyte apoptotic process;GO:0000122|negative regulation of transc…	GO:0009897|external side of plasma membrane;GO:0016604|nuclear body;GO:0005654|nucleoplasm;GO:0005634|nucleus;	GO:0003700|DNA-binding transcription factor activity;GO:0000981|DNA-binding transcription factor activity, RNA polymerase II-specific;GO:0001227|DNA-binding transcription repressor activity, RNA polymerase II-specific;GO:0098531|transcription factor activity, direct ligand regulated sequence-specific DNA binding;GO:0004879|nuclear receptor activity;GO:0008142|oxysterol binding;GO:0000978|RNA poly…	K08534	NR1F3, RORC; RAR-related orphan receptor gamma
ENSMUSG00000028197	2014	1287	1915	2400.13	2913	2701	3517	0.543679	-0.879172	0.000105629	0.0243253	down	yes	Col24a1	protein_coding	chr3:145292472-145552011:+	ref|NP_082046.2|	5626	0	collagen alpha-1(XXIV) chain isoform 1 precursor [Mus musculus] >XP_006502160.1 collagen alpha-1(XXIV) chain isoform X1 [Mus musculus] >XP_011238534.1 collagen alpha-1(XXIV) chain isoform X1 [Mus musculus] >Q30D77.2 RecName: Full=Collagen alpha-1(XXIV) chain; Flags: Precursor [Mus musculus]	ref|NM_027770.3|	7143	0	Mus musculus collagen, type XXIV, alpha 1 (Col24a1), transcript variant 1, mRNA	Q30D77	2171	0	Collagen alpha-1(XXIV) chain	.	.	.	.	pfam01410	COLFI	Fibrillar collagen C-terminal domain. Found at C-termini of fibrillar collagens: Ephydatia muelleri procollagen EMF1 alpha, vertebrate collagens alpha(1)III, alpha(1)II, alpha(2)V etc.	GO:0001525|angiogenesis;GO:0001886|endothelial cell morphogenesis;GO:0030198|extracellular matrix organization;GO:0002244|hematopoietic progenitor cell differentiation;	GO:0005581|collagen trimer;GO:0062023|collagen-containing extracellular matrix;GO:0031012|extracellular matrix;GO:0005615|extracellular space;	GO:0005201|extracellular matrix structural constituent;	K19721	COL5AS; collagen, type V/XI/XXIV/XXVII, alpha
ENSMUSG00000028217	14	13	22	31.9155	43	40	57	0.335743	-1.57457	0.00035708	0.0516497	down	yes	Cdh17	protein_coding	chr4:11758147-11817895:+	ref|NP_062727.1|	4248	0	cadherin-17 precursor [Mus musculus] >XP_006537646.1 cadherin-17 isoform X1 [Mus musculus] >XP_006537647.1 cadherin-17 isoform X1 [Mus musculus] >Q9R100.1 RecName: Full=Cadherin-17; AltName: Full=BILL-cadherin; AltName: Full=Liver-intestine cadherin; Short=LI-cadherin; AltName: Full=P130; Flags: Precursor [Mus musculus] >AAD51125.1 liver-intestine cadherin [Mus musculus] >AAH42891.1 Cadherin 17 […	ref|NM_019753.4|	3452	0	Mus musculus cadherin 17 (Cdh17), mRNA	Q9R100	1640	0	Cadherin-17	.	.	.	.	pfam00028	Cadherin	Cadherin domain.	GO:0030183|B cell differentiation;GO:0016339|calcium-dependent cell-cell adhesion via plasma membrane cell adhesion molecules;GO:0098742|cell-cell adhesion via plasma-membrane adhesion molecules;GO:0002314|germinal center B cell differentiation;GO:0007156|homophilic cell adhesion via plasma membrane adhesion molecules;GO:0007229|integrin-mediated signaling pathway;GO:0002315|marginal zone B cell …	GO:0016323|basolateral plasma membrane;GO:0016342|catenin complex;GO:0030054|cell junction;GO:0009986|cell surface;GO:0005887|integral component of plasma membrane;GO:0005654|nucleoplasm;GO:0005886|plasma membrane;	GO:0045296|cadherin binding;GO:0005509|calcium ion binding;GO:0005178|integrin binding;GO:0005427|proton-dependent oligopeptide secondary active transmembrane transporter activity;	K06811	CDH17; cadherin 17, LI cadherin
ENSMUSG00000028226	536	412	437	561.693	690	673	629	0.665411	-0.587682	9.02e-05	0.0222275	down	yes	Mmp16	protein_coding	chr4:17852893-18119145:+	ref|XP_019781900.1|	3012	0	matrix metalloproteinase-16 [Tursiops truncatus] >XP_026945538.1 matrix metalloproteinase-16 [Lagenorhynchus obliquidens] >XP_030695121.1 matrix metalloproteinase-16 [Globicephala melas]	ref|XM_029476386.1|	4635	0	PREDICTED: Mus caroli matrix metallopeptidase 16 (Mmp16), transcript variant X2, mRNA	Q9WTR0	1162	0	Matrix metalloproteinase-16	MA4674	54.7	4e-07	COG5549	pfam00413	Peptidase_M10	Matrixin. The members of this family are enzymes that cleave peptides. These proteases require zinc for catalysis.	GO:0060348|bone development;GO:0035988|chondrocyte proliferation;GO:0030574|collagen catabolic process;GO:0097094|craniofacial suture morphogenesis;GO:0048701|embryonic cranial skeleton morphogenesis;GO:0001958|endochondral ossification;GO:0030198|extracellular matrix organization;GO:0001503|ossification;GO:0016485|protein processing;GO:0006508|proteolysis;GO:0001501|skeletal system development;	GO:0031012|extracellular matrix;GO:0005887|integral component of plasma membrane;	GO:0070006|metalloaminopeptidase activity;GO:0004222|metalloendopeptidase activity;GO:0008270|zinc ion binding;	K07996	MMP16; matrix metalloproteinase-16 (membrane-inserted) [EC:3.4.24.-]
ENSMUSG00000028392	8	7	4	17.1977	25	26	32	0.217977	-2.19775	9.84e-05	0.0232693	down	yes	Bspry	protein_coding	chr4:62480053-62497298:+	gb|EDL31141.1|	2059	0	B-box and SPRY domain containing, isoform CRA_d, partial [Mus musculus]	ref|NM_001368623.1|	2158	0	Mus musculus B-box and SPRY domain containing (Bspry), transcript variant 2, mRNA	Q80YW5	785	0	B box and SPRY domain-containing protein	.	.	.	.	pfam13765	PRY	SPRY-associated domain. SPRY and PRY domains occur on PYRIN proteins. Their function is not known.	GO:0006816|calcium ion transport;GO:1990830|cellular response to leukemia inhibitory factor;GO:0016567|protein ubiquitination;	GO:0031252|cell leading edge;GO:0005737|cytoplasm;GO:0016020|membrane;GO:0048471|perinuclear region of cytoplasm;	GO:0061630|ubiquitin protein ligase activity;GO:0005499|vitamin D binding;GO:0008270|zinc ion binding;	.	.
ENSMUSG00000028393	513	507	681	699.227	798	778	900	0.6612	-0.596842	0.00613307	0.283971	down	yes	Alad	protein_coding	chr4:62509169-62519918:-	ref|XP_029396141.1|	1074	6.55e-140	delta-aminolevulinic acid dehydratase isoform X1 [Mus pahari]	gb|BC018236.1|	1766	0	Mus musculus aminolevulinate, delta-, dehydratase, mRNA (cDNA clone MGC:18970 IMAGE:3992605), complete cds	P10518	382	1e-126	Delta-aminolevulinic acid dehydratase	SPAC1805.06c	198	1e-56	COG0113	pfam00490	ALAD	Delta-aminolevulinic acid dehydratase.	GO:0071353|cellular response to interleukin-4;GO:0071284|cellular response to lead ion;GO:0006783|heme biosynthetic process;GO:1901799|negative regulation of proteasomal protein catabolic process;GO:0051260|protein homooligomerization;GO:0006782|protoporphyrinogen IX biosynthetic process;GO:0014823|response to activity;GO:0010044|response to aluminum ion;GO:0043200|response to amino acid;GO:00466…	GO:0005829|cytosol;GO:0005615|extracellular space;	GO:0042802|identical protein binding;GO:0004655|porphobilinogen synthase activity;GO:1904854|proteasome core complex binding;GO:0008270|zinc ion binding;	K01698	hemB, ALAD; porphobilinogen synthase [EC:4.2.1.24]
ENSMUSG00000028438	61	30	44	58.1193	75	72	68	0.597942	-0.741922	0.0232446	0.543887	down	yes	Kif24	protein_coding	chr4:41390745-41464887:-	ref|NP_077203.2|	6677	0	kinesin-like protein KIF24 [Mus musculus] >XP_006537612.1 kinesin-like protein KIF24 isoform X1 [Mus musculus] >XP_030108937.1 kinesin-like protein KIF24 isoform X1 [Mus musculus] >XP_030108938.1 kinesin-like protein KIF24 isoform X1 [Mus musculus] >Q6NWW5.2 RecName: Full=Kinesin-like protein KIF24 [Mus musculus]	ref|NM_024241.2|	5590	0	Mus musculus kinesin family member 24 (Kif24), mRNA	Q6NWW5	2576	0	Kinesin-like protein KIF24	ECU11g0470	268	1e-75	COG5059	pfam00225	Kinesin	Kinesin motor domain.	GO:0060271|cilium assembly;GO:0007019|microtubule depolymerization;GO:0007018|microtubule-based movement;	GO:0005814|centriole;GO:0005737|cytoplasm;GO:0005874|microtubule;GO:0032991|protein-containing complex;	GO:0005524|ATP binding;GO:1990939|ATP-dependent microtubule motor activity;GO:0042802|identical protein binding;GO:0008017|microtubule binding;GO:0003777|microtubule motor activity;	K10393	KIF2_24, MCAK; kinesin family member 2/24
ENSMUSG00000028457	5	5	11	14.0091	24	28	11	0.325845	-1.61774	0.0149953	0.458477	down	yes	Atp8b5	protein_coding	chr4:43267159-43373833:+	ref|NP_796169.2|	6154	0	phospholipid-transporting ATPase FetA [Mus musculus] >A3FIN4.1 RecName: Full=Phospholipid-transporting ATPase FetA; AltName: Full=ATPase class I type 8B member 2-like protein; AltName: Full=ATPase class I type 8B member 5; AltName: Full=Flippase expressed in testis A [Mus musculus] >ABN48718.1 testis flippase isoform A [Mus musculus]	dbj|AK029992.1|	4701	0	Mus musculus adult male testis cDNA, RIKEN full-length enriched library, clone:4932413K14 product:weakly similar to POTENTIAL PHOSPHOLIPID-TRANSPORTING ATPASE ID (EC 3.6.3.1) (FRAGMENT) [Homo sapiens], full insert sequence	A3FIN4	2375	0	Phospholipid-transporting ATPase FetA	YAL026c	749	0	COG0474	pfam16212	PhoLip_ATPase_C	Phospholipid-translocating P-type ATPase C-terminal. PhoLip_ATPase_C is found at the C-terminus of a number of phospholipid-translocating ATPases. It is found in higher eukaryotes.	GO:0007030|Golgi organization;GO:0045332|phospholipid translocation;GO:0015914|phospholipid transport;	GO:0002080|acrosomal membrane;GO:0001669|acrosomal vesicle;GO:0016021|integral component of membrane;GO:0016020|membrane;GO:0005886|plasma membrane;GO:0005802|trans-Golgi network;	GO:0005524|ATP binding;GO:0000287|magnesium ion binding;GO:0090555|phosphatidylethanolamine-translocating ATPase activity;	K01530	E7.6.2.1; phospholipid-translocating ATPase [EC:7.6.2.1]
ENSMUSG00000028479	718	730	904	999.777	1224	1217	1188	0.625228	-0.677546	0.000230592	0.0380738	down	yes	Gne	protein_coding	chr4:44034075-44084177:-	ref|NP_056643.3|	3760	0	bifunctional UDP-N-acetylglucosamine 2-epimerase/N-acetylmannosamine kinase isoform 2 [Mus musculus] >BAE23055.1 unnamed protein product [Mus musculus] >CAM91426.1 UDP-N-acetylglucosamine 2-epimerase/N-acetylmannosamine kinase [Mus musculus]	ref|NM_015828.3|	5384	0	Mus musculus glucosamine (UDP-N-acetyl)-2-epimerase/N-acetylmannosamine kinase (Gne), transcript variant 2, mRNA	Q91WG8	1387	0	Bifunctional UDP-N-acetylglucosamine 2-epimerase/N-acetylmannosamine kinase	Cj1142	184	4e-49	COG0381	pfam02350	Epimerase_2	UDP-N-acetylglucosamine 2-epimerase. This family consists of UDP-N-acetylglucosamine 2-epimerases EC:5.1.3.14 this enzyme catalyzes the production of UDP-ManNAc from UDP-GlcNAc. Note that some of the enzymes is this family are bifunctional, in these instances Pfam matches only the N-terminal half of the protein suggesting that the additional C-terminal part (when compared to mono-functional membe…	GO:0006045|N-acetylglucosamine biosynthetic process;GO:0006054|N-acetylneuraminate metabolic process;GO:0006047|UDP-N-acetylglucosamine metabolic process;	GO:0005829|cytosol;	GO:0005524|ATP binding;GO:0003824|catalytic activity;GO:0004553|hydrolase activity, hydrolyzing O-glycosyl compounds;GO:0046872|metal ion binding;GO:0009384|N-acylmannosamine kinase activity;GO:0008761|UDP-N-acetylglucosamine 2-epimerase activity;	K12409	GNE; bifunctional UDP-N-acetylglucosamine 2-epimerase / N-acetylmannosamine kinase [EC:3.2.1.183 2.7.1.60]
ENSMUSG00000028519	86	64	295	322.168	494	422	544	0.296896	-1.75197	0.000548021	0.0614837	down	yes	Dab1	protein_coding	chr4:103619359-104744844:+	ref|NP_001355975.1|	2589	0	disabled homolog 1 isoform 2 [Mus musculus] >NP_001355976.1 disabled homolog 1 isoform 2 [Mus musculus] >NP_796233.2 disabled homolog 1 isoform 2 [Mus musculus] >XP_021015897.1 disabled homolog 1 isoform X2 [Mus caroli] >XP_029332278.1 disabled homolog 1 isoform X2 [Mus caroli] >XP_030109030.1 disabled homolog 1 isoform X4 [Mus musculus] >XP_036019533.1 disabled homolog 1 isoform X4 [Mus musculus…	ref|NM_177259.4|	5278	0	Mus musculus disabled 1 (Dab1), transcript variant 2, mRNA	Q8CJH2	990	0	Disabled homolog 1	.	.	.	.	pfam00640	PID	Phosphotyrosine interaction domain (PTB/PID).	GO:0007628|adult walking behavior;GO:0007420|brain development;GO:0021813|cell-cell adhesion involved in neuronal-glial interactions involved in cerebral cortex radial glia guided migration;GO:0021589|cerebellum structural organization;GO:0021795|cerebral cortex cell migration;GO:0021987|cerebral cortex development;GO:0021799|cerebral cortex radially oriented cell migration;GO:0016358|dendrite de…	GO:0045177|apical part of cell;GO:0005903|brush border;GO:0005737|cytoplasm;GO:0005829|cytosol;GO:0043231|intracellular membrane-bounded organelle;GO:0016020|membrane;GO:0043005|neuron projection;GO:0043025|neuronal cell body;GO:0048471|perinuclear region of cytoplasm;GO:0014069|postsynaptic density;	GO:0043548|phosphatidylinositol 3-kinase binding;	K20054	DAB1; disabled homolog 1
ENSMUSG00000028528	58	59	150	143.714	200	176	210	0.442658	-1.17574	0.00417489	0.220066	down	yes	Dnajc6	protein_coding	chr4:101496648-101642799:+	ref|NP_001158055.1|	4579	0	putative tyrosine-protein phosphatase auxilin isoform a [Mus musculus]	ref|NM_001164583.1|	5208	0	Mus musculus DnaJ heat shock protein family (Hsp40) member C6 (Dnajc6), transcript variant 1, mRNA	Q80TZ3	1694	0	Putative tyrosine-protein phosphatase auxilin	.	.	.	.	pfam10409	PTEN_C2	C2 domain of PTEN tumor-suppressor protein. This is the C2 domain-like domain, in greek key form, of the PTEN protein, phosphatidyl-inositol triphosphate phosphatase, and it is the C-terminus. This domain may well include a CBR3 loop which means it plays a central role in membrane binding. This domain associates across an extensive interface with the N-terminal phosphatase domain DSPc (pfam00782)…	GO:0072318|clathrin coat disassembly;GO:0072583|clathrin-dependent endocytosis;GO:2000369|regulation of clathrin-dependent endocytosis;GO:0016191|synaptic vesicle uncoating;	GO:0005737|cytoplasm;GO:0043231|intracellular membrane-bounded organelle;GO:0014069|postsynaptic density;GO:0098793|presynapse;GO:0045202|synapse;GO:0031982|vesicle;	GO:0030276|clathrin binding;GO:0004725|protein tyrosine phosphatase activity;GO:0017124|SH3 domain binding;	K09526	DNAJC6; DnaJ homolog subfamily C member 6
ENSMUSG00000028555	22	25	48	44.279	68	62	40	0.545788	-0.873587	0.0466146	0.681578	down	yes	Ttc39a	protein_coding	chr4:109406623-109444745:+	gb|EDL30709.1|	2927	0	RIKEN cDNA 4922503N01, isoform CRA_d, partial [Mus musculus]	ref|NM_153392.2|	2343	0	Mus musculus tetratricopeptide repeat domain 39A (Ttc39a), transcript variant 2, mRNA	A2ACP1	1098	0	Tetratricopeptide repeat protein 39A	.	.	.	.	pfam10300	DUF3808	Protein of unknown function (DUF3808). This is a family of proteins conserved from fungi to humans. Members of this family also carry a TPR_2 domain pfam07719 at their C-terminus.	.	GO:0005813|centrosome;	.	.	.
ENSMUSG00000028584	1	0	17	17.7626	34	26	27	0.204585	-2.28923	0.026428	0.562177	down	yes	Lrrc38	protein_coding	chr4:143349757-143371032:+	gb|AAI29964.1|	1955	0	Lrrc38 protein, partial [Mus musculus]	ref|NM_001162983.1|	2320	0	Mus musculus leucine rich repeat containing 38 (Lrrc38), mRNA	A2VDH3	542	0	Leucine-rich repeat-containing protein 38	SPy1798	59.7	3e-08	COG4886	pfam13855	LRR_8	Leucine rich repeat.	GO:1903818|positive regulation of voltage-gated potassium channel activity;GO:0071805|potassium ion transmembrane transport;	GO:0008076|voltage-gated potassium channel complex;	GO:0044325|ion channel binding;GO:0099104|potassium channel activator activity;GO:0005249|voltage-gated potassium channel activity;	.	.
ENSMUSG00000028641	2751	2421	3427	3534.31	3821	3781	4901	0.659199	-0.601214	0.00824338	0.335792	down	yes	P3h1	protein_coding	chr4:119232915-119248975:+	ref|NP_001273077.1|	3590	0	prolyl 3-hydroxylase 1 isoform 4 precursor [Mus musculus]	ref|NM_001286148.1|	3188	0	Mus musculus prolyl 3-hydroxylase 1 (P3h1), transcript variant 4, mRNA	Q3V1T4	1361	0	Prolyl 3-hydroxylase 1	.	.	.	.	pfam13640	2OG-FeII_Oxy_3	2OG-Fe(II) oxygenase superfamily. This family contains members of the 2-oxoglutarate (2OG) and Fe(II)-dependent oxygenase superfamily.	GO:0060348|bone development;GO:0030199|collagen fibril organization;GO:0032963|collagen metabolic process;GO:0030308|negative regulation of cell growth;GO:1901874|negative regulation of post-translational protein modification;GO:0010976|positive regulation of neuron projection development;GO:0006457|protein folding;GO:0018126|protein hydroxylation;GO:0050821|protein stabilization;GO:0030278|regul…	GO:0005604|basement membrane;GO:0005737|cytoplasm;GO:0005783|endoplasmic reticulum;GO:0005576|extracellular region;GO:0005634|nucleus;GO:0005886|plasma membrane;	GO:0005506|iron ion binding;GO:0031418|L-ascorbic acid binding;GO:0019797|procollagen-proline 3-dioxygenase activity;	K08134	P3H1; procollagen-proline 3-dioxygenase 1 [EC:1.14.11.7]
ENSMUSG00000028803	854	792	1792	1546.1	1662	1800	2287	0.577837	-0.791265	0.0241087	0.551558	down	yes	Nipal3	protein_coding	chr4:135445420-135495038:-	ref|NP_001348413.1|	1785	0	NIPA-like protein 3 isoform 2 [Mus musculus] >NP_083271.1 NIPA-like protein 3 isoform 2 [Mus musculus] >Q8BGN5.1 RecName: Full=NIPA-like protein 3 [Mus musculus] >EDL29979.1 NIPA-like domain containing 3, isoform CRA_b [Mus musculus] >BAC33879.1 unnamed protein product [Mus musculus] >BAC40011.1 unnamed protein product [Mus musculus] >BAE23796.1 unnamed protein product [Mus musculus]	ref|NM_028995.4|	5108	0	Mus musculus NIPA-like domain containing 3 (Nipal3), transcript variant 2, mRNA	Q8BGN5	692	0	NIPA-like protein 3	.	.	.	.	pfam05653	Mg_trans_NIPA	Magnesium transporter NIPA. NIPA (nonimprinted in Prader-Willi/Angelman syndrome) is a family of integral membrane proteins which function as magnesium transporters.	GO:0015693|magnesium ion transport;	GO:0016021|integral component of membrane;GO:0016020|membrane;	GO:0015095|magnesium ion transmembrane transporter activity;	K22733	NIPA, SLC57A2S; magnesium transporter
ENSMUSG00000028804	2	2	2	5.96857	8	6	15	0.196319	-2.34873	0.0154159	NA	down	yes	Csmd2	protein_coding	chr4:127987857-128567656:+	ref|NP_001268884.1|	18748	0	CUB and sushi domain-containing protein 2 [Mus musculus]	ref|NM_001281955.1|	13555	0	Mus musculus CUB and Sushi multiple domains 2 (Csmd2), mRNA	Q7Z408	5522	0	CUB and sushi domain-containing protein 2	.	.	.	.	pfam00431	CUB	CUB domain.	.	GO:0016021|integral component of membrane;GO:0005886|plasma membrane;	.	K17495	CSMD; CUB and sushi domain-containing protein
ENSMUSG00000028825	10	6	24	29.5656	46	38	51	0.285793	-1.80696	0.00104022	0.0892444	down	yes	Rhd	protein_coding	chr4:134864536-134896172:+	ref|NP_035400.3|	1977	0	blood group Rh(D) polypeptide [Mus musculus] >AAC64038.1 Rhesus blood group protein [Mus musculus] >AAD13391.1 Rh-like protein [Mus musculus] >BAC37610.1 unnamed protein product [Mus musculus] >BAE42581.1 unnamed protein product [Mus musculus]	ref|NM_011270.3|	1514	0	Mus musculus Rh blood group, D antigen (Rhd), mRNA	Q8CF94	763	0	Blood group Rh(D) polypeptide	.	.	.	.	pfam00909	Ammonium_transp	Ammonium Transporter Family.	GO:0072488|ammonium transmembrane transport;GO:0015696|ammonium transport;GO:0048821|erythrocyte development;GO:0060586|multicellular organismal iron ion homeostasis;	GO:0016021|integral component of membrane;GO:0005887|integral component of plasma membrane;GO:0016020|membrane;	GO:0008519|ammonium transmembrane transporter activity;	K06579	RH, CD240; Rhesus blood group glycoprotein
ENSMUSG00000028862	250	228	380	367.869	402	421	512	0.618387	-0.693419	0.0123229	0.415276	down	yes	Map3k6	protein_coding	chr4:133240818-133252929:+	ref|NP_057902.5|	6269	0	mitogen-activated protein kinase kinase kinase 6 [Mus musculus]	ref|NM_016693.5|	4333	0	Mus musculus mitogen-activated protein kinase kinase kinase 6 (Map3k6), mRNA	Q9WTR2	2405	0	Mitogen-activated protein kinase kinase kinase 6	.	.	.	.	pfam13281	DUF4071	Domain of unknown function (DUF4071). This domain is found at the N-terminus of many serine-threonine kinase-like proteins.	GO:0000186|activation of MAPKK activity;GO:0006468|protein phosphorylation;	.	GO:0005524|ATP binding;GO:0000287|magnesium ion binding;GO:0004709|MAP kinase kinase kinase activity;GO:0004672|protein kinase activity;	.	.
ENSMUSG00000028927	48	9	21	45.9774	71	80	49	0.367255	-1.44515	0.00578537	0.275151	down	yes	Padi2	protein_coding	chr4:140906344-140952586:+	ref|NP_032838.2|	3607	0	protein-arginine deiminase type-2 [Mus musculus] >Q08642.2 RecName: Full=Protein-arginine deiminase type-2; AltName: Full=Peptidylarginine deiminase II; AltName: Full=Protein-arginine deiminase type II [Mus musculus] >BAD16624.1 peptidylarginine deiminase, type II [Mus musculus]	ref|NM_008812.2|	4758	0	Mus musculus peptidyl arginine deiminase, type II (Padi2), mRNA	Q08642	1394	0	Protein-arginine deiminase type-2	.	.	.	.	pfam03068	PAD	Protein-arginine deiminase (PAD). Members of this family are found in mammals. In the presence of calcium ions, PAD enzymes EC:3.5.3.15 catalyze the post-translational modification reaction responsible for the formation of citrulline residues: Protein L-arginine + H2O <=> Protein L-citrulline + NH3. Several types are recognized (and included in the family) on the basis of molecular mass, substrat…	GO:1990830|cellular response to leukemia inhibitory factor;GO:0048096|chromatin-mediated maintenance of transcription;GO:0036414|histone citrullination;GO:0036413|histone H3-R26 citrullination;GO:0030520|intracellular estrogen receptor signaling pathway;GO:0070100|negative regulation of chemokine-mediated signaling pathway;GO:1901624|negative regulation of lymphocyte chemotaxis;GO:0018101|protein…	GO:0005737|cytoplasm;GO:0005634|nucleus;GO:0035327|transcriptionally active chromatin;	GO:0005509|calcium ion binding;GO:0030331|estrogen receptor binding;GO:0042803|protein homodimerization activity;GO:0004668|protein-arginine deiminase activity;	K01481	E3.5.3.15; protein-arginine deiminase [EC:3.5.3.15]
ENSMUSG00000028957	1843	1002	1152	1632.85	2362	2322	1219	0.647934	-0.626081	0.0306795	0.585714	down	yes	Per3	protein_coding	chr4:151003652-151044665:-	ref|NP_035197.2|	5380	0	period circadian protein homolog 3 isoform 2 [Mus musculus] >O70361.2 RecName: Full=Period circadian protein homolog 3; Short=mPER3; AltName: Full=Circadian clock protein PERIOD 3 [Mus musculus]	ref|NM_011067.3|	5996	0	Mus musculus period circadian clock 3 (Per3), transcript variant 2, mRNA	O70361	2076	0	Period circadian protein homolog 3	.	.	.	.	pfam12114	Period_C	Period protein 2/3C-terminal region. This domain is found in eukaryotes. This domain is typically between 164 to 200 amino acids in length. This domain is found associated with pfam08447.	GO:0032922|circadian regulation of gene expression;GO:0007623|circadian rhythm;GO:0043153|entrainment of circadian clock by photoperiod;GO:0000122|negative regulation of transcription by RNA polymerase II;GO:0050821|protein stabilization;GO:0045187|regulation of circadian sleep/wake cycle, sleep;	GO:0005737|cytoplasm;GO:0005634|nucleus;	GO:0019900|kinase binding;GO:0001222|transcription corepressor binding;GO:0000976|transcription regulatory region sequence-specific DNA binding;GO:0031625|ubiquitin protein ligase binding;	K21945	PER3; period circadian protein 3
ENSMUSG00000029053	61	47	139	137.062	183	179	205	0.421831	-1.24526	0.00259542	0.162767	down	yes	Prkcz	protein_coding	chr4:155260129-155361361:-	gb|ERE82697.1|	2578	0	protein kinase C iota type-like protein [Cricetulus griseus]	ref|NM_001039079.2|	4083	0	Mus musculus protein kinase C, zeta (Prkcz), transcript variant 2, mRNA	Q02956	994	0	Protein kinase C zeta type	.	.	.	.	pfam00069	Pkinase	Protein kinase domain.	GO:0031584|activation of phospholipase D activity;GO:0032148|activation of protein kinase B activity;GO:0016477|cell migration;GO:0007166|cell surface receptor signaling pathway;GO:0034613|cellular protein localization;GO:0032869|cellular response to insulin stimulus;GO:0030010|establishment of cell polarity;GO:0006954|inflammatory response;GO:0035556|intracellular signal transduction;GO:0007616|…	GO:0045179|apical cortex;GO:0016324|apical plasma membrane;GO:0043203|axon hillock;GO:0005923|bicellular tight junction;GO:0005938|cell cortex;GO:0031252|cell leading edge;GO:0005911|cell-cell junction;GO:0005737|cytoplasm;GO:0005829|cytosol;GO:0005768|endosome;GO:0098978|glutamatergic synapse;GO:0043231|intracellular membrane-bounded organelle;GO:0045121|membrane raft;GO:0005815|microtubule orga…	GO:0071889|14-3-3 protein binding;GO:0005524|ATP binding;GO:0004698|calcium-dependent protein kinase C activity;GO:0046872|metal ion binding;GO:0043274|phospholipase binding;GO:0015459|potassium channel regulator activity;GO:0004672|protein kinase activity;GO:0019901|protein kinase binding;GO:0004697|protein kinase C activity;GO:0004674|protein serine/threonine kinase activity;GO:0044877|protein-…	K18952	PRKCZ; atypical protein kinase C zeta type [EC:2.7.11.13]
ENSMUSG00000029121	46	27	112	130.069	154	206	225	0.305729	-1.70968	0.000376361	0.0518907	down	yes	Crmp1	protein_coding	chr5:37241940-37292133:+	gb|EDL37523.1|	3428	0	collapsin response mediator protein 1, isoform CRA_b, partial [Mus musculus]	ref|NM_001136058.2|	3051	0	Mus musculus collapsin response mediator protein 1 (Crmp1), transcript variant 1, mRNA	P97427	1053	0	Dihydropyrimidinase-related protein 1	SMc01821	417	2e-133	COG0044	pfam01979	Amidohydro_1	Amidohydrolase family. This family of enzymes are a a large metal dependent hydrolase superfamily. The family includes Adenine deaminase EC:3.5.4.2 that hydrolyses adenine to form hypoxanthine and ammonia. Adenine deaminases reaction is important for adenine utilisation as a purine and also as a nitrogen source. This family also includes dihydroorotase and N-acetylglucosamine-6-phosphate deacetyl…	GO:0007411|axon guidance;GO:0000226|microtubule cytoskeleton organization;GO:1904530|negative regulation of actin filament binding;GO:0010977|negative regulation of neuron projection development;GO:0071526|semaphorin-plexin signaling pathway;	GO:0015629|actin cytoskeleton;GO:0005813|centrosome;GO:0005737|cytoplasm;GO:0005829|cytosol;GO:0030425|dendrite;GO:0030426|growth cone;GO:0030496|midbody;GO:0043025|neuronal cell body;GO:0005634|nucleus;GO:0043204|perikaryon;GO:0005819|spindle;	GO:0031005|filamin binding;GO:0016810|hydrolase activity, acting on carbon-nitrogen (but not peptide) bonds;GO:0042802|identical protein binding;GO:0051219|phosphoprotein binding;	.	.
ENSMUSG00000029161	271	284	1062	1320.09	2007	1942	2236	0.255734	-1.96729	4.67e-05	0.0129742	down	yes	Cgref1	protein_coding	chr5:30933143-30945591:-	ref|NP_081046.1|	1357	0	cell growth regulator with EF hand domain protein 1 isoform 1 [Mus musculus]	ref|NM_026770.1|	1331	0	Mus musculus cell growth regulator with EF hand domain 1 (Cgref1), transcript variant 1, mRNA	Q8R1U2	514	0	Cell growth regulator with EF hand domain protein 1	.	.	.	.	pfam13499	EF-hand_7	EF-hand domain pair.	GO:0007155|cell adhesion;GO:0007050|cell cycle arrest;GO:0030308|negative regulation of cell growth;	GO:0005576|extracellular region;	GO:0005509|calcium ion binding;	.	.
ENSMUSG00000029282	91	85	75	140.029	395	168	35	0.410622	-1.28412	0.0369401	0.618962	down	yes	Amtn	protein_coding	chr5:88376108-88385916:+	ref|NP_082069.1|	783	8.09e-102	amelotin precursor [Mus musculus] >Q9D3J8.1 RecName: Full=Amelotin; Flags: Precursor [Mus musculus] >BAB30704.1 unnamed protein product [Mus musculus]	ref|NM_027793.1|	1022	0	Mus musculus amelotin (Amtn), mRNA	Q9D3J8	306	5e-102	Amelotin	.	.	.	.	pfam15757	Amelotin	Amelotin. This ameloblast-specific family of proteins may play a role in dental enamel formation.	GO:0031214|biomineral tissue development;GO:0007155|cell adhesion;GO:0042475|odontogenesis of dentin-containing tooth;GO:0070169|positive regulation of biomineral tissue development;GO:0070175|positive regulation of enamel mineralization;	GO:0005604|basement membrane;GO:0005911|cell-cell junction;GO:0031012|extracellular matrix;GO:0005576|extracellular region;	.	.	.
ENSMUSG00000029307	101	24	164	205.099	263	357	312	0.297824	-1.74747	0.000771207	0.0743468	down	yes	Dmp1	protein_coding	chr5:104202613-104214102:+	ref|NP_001345942.1|	1293	2.22e-166	dentin matrix acidic phosphoprotein 1 precursor [Mus musculus] >NP_058059.2 dentin matrix acidic phosphoprotein 1 precursor [Mus musculus] >O55188.2 RecName: Full=Dentin matrix acidic phosphoprotein 1; Short=DMP-1; Short=Dentin matrix protein 1; AltName: Full=AG1; Flags: Precursor [Mus musculus] >EDL20228.1 dentin matrix protein 1 [Mus musculus] >BAE21014.1 unnamed protein product [Mus musculus] …	ref|NM_016779.2|	2760	0	Mus musculus dentin matrix protein 1 (Dmp1), transcript variant 2, mRNA	O55188	502	2e-166	Dentin matrix acidic phosphoprotein 1	.	.	.	.	pfam07263	DMP1	Dentin matrix protein 1 (DMP1). This family consists of several mammalian dentin matrix protein 1 (DMP1) sequences. The dentin matrix acidic phosphoprotein 1 (DMP1) gene has been mapped to human chromosome 4q21. DMP1 is a bone and teeth specific protein initially identified from mineralised dentin. DMP1 is primarily localized in the nuclear compartment of undifferentiated osteoblasts. In the nucl…	GO:0031214|biomineral tissue development;GO:0030198|extracellular matrix organization;GO:0001503|ossification;GO:0010811|positive regulation of cell-substrate adhesion;GO:0070173|regulation of enamel mineralization;	GO:0005737|cytoplasm;GO:0031012|extracellular matrix;GO:0005576|extracellular region;GO:0005634|nucleus;	GO:0050840|extracellular matrix binding;GO:0030544|Hsp70 protein binding;	.	.
ENSMUSG00000029360	19	13	14	22.9199	22	34	35	0.481315	-1.05495	0.023506	0.547077	down	yes	Gm9754	antisense	chr5:118065360-118069710:+	dbj|BAB29803.1|	821	1.1e-100	unnamed protein product [Mus musculus]	dbj|AK015338.1|	2977	0	Mus musculus adult male testis cDNA, RIKEN full-length enriched library, clone:4930438M06 product:hypothetical protein, full insert sequence	Q8BIA4	87	4e-16	F-box/WD repeat-containing protein 8	.	.	.	.	pfam10129	OpgC_C	OpgC protein. This domain, found in various hypothetical and OpgC prokaryotic proteins. It is likely to act as an acyltransferase enzyme.	GO:0008283|cell proliferation;GO:0007030|Golgi organization;GO:0060716|labyrinthine layer blood vessel development;GO:0050775|positive regulation of dendrite morphogenesis;GO:1901485|positive regulation of transcription factor catabolic process;GO:0016567|protein ubiquitination;GO:0060712|spongiotrophoblast layer development;GO:0006511|ubiquitin-dependent protein catabolic process;	GO:1990393|3M complex;GO:0031467|Cul7-RING ubiquitin ligase complex;GO:0005829|cytosol;GO:0005794|Golgi apparatus;GO:0048471|perinuclear region of cytoplasm;GO:0030687|preribosome, large subunit precursor;GO:0019005|SCF ubiquitin ligase complex;	GO:0004842|ubiquitin-protein transferase activity;	K10264	FBXW8; F-box and WD-40 domain protein 8
ENSMUSG00000029452	36	22	31	39.2666	54	48	45	0.579422	-0.787314	0.0251867	0.560637	down	yes	Tmem116	protein_coding	chr5:121451893-121524183:+	gb|EDL19723.1|	743	5.06e-151	transmembrane protein 116, isoform CRA_a, partial [Mus musculus]	dbj|AK039773.1|	2214	0	Mus musculus adult male spinal cord cDNA, RIKEN full-length enriched library, clone:A330106A04 product:RIKEN cDNA C030022K24 gene, full insert sequence	Q8NCL8	229	1e-67	Transmembrane protein 116	.	.	.	.	pfam00001	7tm_1	7 transmembrane receptor (rhodopsin family). This family contains, amongst other G-protein-coupled receptors (GCPRs), members of the opsin family, which have been considered to be typical members of the rhodopsin superfamily. They share several motifs, mainly the seven transmembrane helices, GCPRs of the rhodopsin superfamily. All opsins bind a chromophore, such as 11-cis-retinal. The function of…	.	GO:0016021|integral component of membrane;	.	.	.
ENSMUSG00000029490	161	70	291	280.957	364	363	423	0.436687	-1.19533	0.0060687	0.282485	down	yes	Mfsd7a	protein_coding	chr5:108441054-108448891:-	ref|NP_766471.1|	2372	0	solute carrier family 49 member A3 isoform 1 [Mus musculus] >Q8CE47.1 RecName: Full=Solute carrier family 49 member A3; AltName: Full=Major facilitator superfamily domain-containing protein 7A [Mus musculus] >EDL20114.1 major facilitator superfamily domain containing 7, isoform CRA_a [Mus musculus] >BAC26248.1 unnamed protein product [Mus musculus]	ref|NM_172883.3|	2508	0	Mus musculus major facilitator superfamily domain containing 7A (Mfsd7a), transcript variant 1, mRNA	Q8CE47	918	0	Solute carrier family 49 member A3	.	.	.	.	pfam07690	MFS_1	Major Facilitator Superfamily.	.	GO:0016021|integral component of membrane;	GO:0022857|transmembrane transporter activity;	K12306	MSFD7, SLC49A4; MFS transporter, FLVCR family, MFS-domain-containing protein 7
ENSMUSG00000029661	91070	72787	350079	350719	496379	477652	585436	0.321772	-1.63589	0.0327582	0.595982	down	yes	Col1a2	protein_coding	chr6:4504814-4541544:+	dbj|BAE36029.1|	2003	0	unnamed protein product, partial [Mus musculus]	ref|NM_007743.3|	5222	0	Mus musculus collagen, type I, alpha 2 (Col1a2), mRNA	Q01149	774	0	Collagen alpha-2(I) chain	.	.	.	.	pfam01410	COLFI	Fibrillar collagen C-terminal domain. Found at C-termini of fibrillar collagens: Ephydatia muelleri procollagen EMF1 alpha, vertebrate collagens alpha(1)III, alpha(1)II, alpha(2)V etc.	GO:0001568|blood vessel development;GO:0030282|bone mineralization;GO:0071230|cellular response to amino acid stimulus;GO:0030199|collagen fibril organization;GO:0032963|collagen metabolic process;GO:0085029|extracellular matrix assembly;GO:0030198|extracellular matrix organization;GO:0070208|protein heterotrimerization;GO:0008217|regulation of blood pressure;GO:0007266|Rho protein signal transdu…	GO:0005581|collagen trimer;GO:0005584|collagen type I trimer;GO:0062023|collagen-containing extracellular matrix;GO:0005783|endoplasmic reticulum;GO:0031012|extracellular matrix;GO:0005615|extracellular space;	GO:0005201|extracellular matrix structural constituent;GO:0042802|identical protein binding;GO:0046872|metal ion binding;GO:0048407|platelet-derived growth factor binding;GO:0002020|protease binding;GO:0030674|protein binding, bridging;GO:0046332|SMAD binding;	K06236	COL1A; collagen, type I, alpha
ENSMUSG00000029680	12	4	44	92.9794	177	193	123	0.119378	-3.06639	9.32e-07	0.000709278	down	yes	Hyal4	protein_coding	chr6:24748329-24767662:+	ref|NP_084124.1|	2389	0	hyaluronidase-4 [Mus musculus] >Q05A56.1 RecName: Full=Hyaluronidase-4; Short=Hyal-4; AltName: Full=Chondroitin sulfate endo-beta-N-acetylgalactosaminidase; AltName: Full=Chondroitin sulfate hydrolase; Short=CSHY; AltName: Full=Hyaluronoglucosaminidase-4 [Mus musculus] >AAI25403.1 Hyaluronoglucosaminidase 4 [Mus musculus] >AAI32097.1 Hyaluronoglucosaminidase 4 [Mus musculus] >EDL13816.1 mCG22859 …	dbj|AK014599.1|	3228	0	Mus musculus 0 day neonate skin cDNA, RIKEN full-length enriched library, clone:4632428M18 product:similar to HYALURONIDASE 4 [Homo sapiens], full insert sequence	Q05A56	924	0	Hyaluronidase-4	.	.	.	.	pfam01630	Glyco_hydro_56	Hyaluronidase.	GO:0005975|carbohydrate metabolic process;GO:0030207|chondroitin sulfate catabolic process;GO:0030214|hyaluronan catabolic process;	GO:0009986|cell surface;GO:0031410|cytoplasmic vesicle;GO:0016021|integral component of membrane;	GO:0004415|hyalurononglucosaminidase activity;	K01197	hya; hyaluronoglucosaminidase [EC:3.2.1.35]
ENSMUSG00000029718	7361	6624	10536	12154	14914	14582	18318	0.49305	-1.02019	4.07e-05	0.0116679	down	yes	Pcolce	protein_coding	chr5:137605103-137613784:-	ref|NP_032814.2|	1673	0	procollagen C-endopeptidase enhancer 1 precursor [Mus musculus] >Q61398.2 RecName: Full=Procollagen C-endopeptidase enhancer 1; AltName: Full=P14; AltName: Full=Procollagen COOH-terminal proteinase enhancer 1; Short=PCPE-1; Short=Procollagen C-proteinase enhancer 1; AltName: Full=Type 1 procollagen C-proteinase enhancer protein; AltName: Full=Type I procollagen COOH-terminal proteinase enhancer; …	dbj|AK162524.1|	2543	0	Mus musculus adult male urinary bladder cDNA, RIKEN full-length enriched library, clone:9530057E20 product:procollagen C-proteinase enhancer protein, full insert sequence	Q61398	649	0	Procollagen C-endopeptidase enhancer 1	.	.	.	.	pfam00431	CUB	CUB domain.	GO:1990830|cellular response to leukemia inhibitory factor;GO:0006508|proteolysis;	GO:0005615|extracellular space;	GO:0005518|collagen binding;GO:0008201|heparin binding;GO:0016504|peptidase activator activity;	.	.
ENSMUSG00000029757	373	314	668	661.763	902	794	892	0.506297	-0.981943	0.00156341	0.11921	down	yes	Dync1i1	protein_coding	chr6:5725639-6028039:+	ref|NP_001177955.1|	3199	0	cytoplasmic dynein 1 intermediate chain 1 isoform 3 [Mus musculus] >XP_017176869.1 cytoplasmic dynein 1 intermediate chain 1 isoform X3 [Mus musculus] >BAE34570.1 unnamed protein product [Mus musculus]	ref|NM_001191026.1|	2718	0	Mus musculus dynein cytoplasmic 1 intermediate chain 1 (Dync1i1), transcript variant 3, mRNA	O88485	1224	0	Cytoplasmic dynein 1 intermediate chain 1	.	.	.	.	pfam11540	Dynein_IC2	Cytoplasmic dynein 1 intermediate chain 2. Intermediate chain IC 2 forms part of the complex cytoplasmic dynein 1 along with a heavy chain (HC), two light intermediate chains (LICs) and three light chains (LCs). The complex is responsible for hydrolysing ATP to generate force toward the minus end of microtubules. IC binds to the HC via the N terminal binding domain on the HC and ICs contain bindi…	GO:0007018|microtubule-based movement;GO:0010970|transport along microtubule;GO:0047496|vesicle transport along microtubule;	GO:1904115|axon cytoplasm;GO:0000777|condensed chromosome kinetochore;GO:0005737|cytoplasm;GO:0005868|cytoplasmic dynein complex;GO:0036464|cytoplasmic ribonucleoprotein granule;GO:0000776|kinetochore;GO:0005874|microtubule;GO:0005634|nucleus;GO:0048471|perinuclear region of cytoplasm;GO:0055037|recycling endosome;GO:0000922|spindle pole;GO:0031982|vesicle;	GO:0045504|dynein heavy chain binding;GO:0045503|dynein light chain binding;GO:0008017|microtubule binding;GO:0003777|microtubule motor activity;GO:0030507|spectrin binding;	K10415	DYNC1I, DNCI; dynein intermediate chain, cytosolic
ENSMUSG00000030022	1205	815	2108	2058.86	2591	2571	2969	0.489403	-1.03091	0.0022035	0.148902	down	yes	Adamts9	protein_coding	chr6:92772699-92943492:-	ref|NP_780523.3|	9995	0	A disintegrin and metalloproteinase with thrombospondin motifs 9 precursor [Mus musculus]	ref|NM_175314.4|	8015	0	Mus musculus a disintegrin-like and metallopeptidase (reprolysin type) with thrombospondin type 1 motif, 9 (Adamts9), mRNA	Q9P2N4	3474	0	A disintegrin and metalloproteinase with thrombospondin motifs 9	.	.	.	.	pfam08685	GON	GON domain. The GON domain is found in the ADAMTS (a disintegrin and metalloproteinase domain with thrombospondin type-1 modules) family of proteins. It contains several conserved cysteine residues.	GO:0035909|aorta morphogenesis;GO:0090673|endothelial cell-matrix adhesion;GO:0030198|extracellular matrix organization;GO:0006516|glycoprotein catabolic process;GO:0003179|heart valve morphogenesis;GO:0007275|multicellular organism development;GO:0010596|negative regulation of endothelial cell migration;GO:1903671|negative regulation of sprouting angiogenesis;GO:0015031|protein transport;GO:0006…	GO:0005783|endoplasmic reticulum;GO:0031012|extracellular matrix;GO:0005576|extracellular region;GO:0043231|intracellular membrane-bounded organelle;	GO:0004222|metalloendopeptidase activity;GO:0008237|metallopeptidase activity;GO:0008270|zinc ion binding;	K08624	ADAMTS9; a disintegrin and metalloproteinase with thrombospondin motifs 9 [EC:3.4.24.-]
ENSMUSG00000030102	1226	854	1784	1612.2	1769	1677	2307	0.643649	-0.635653	0.036256	0.615831	down	yes	Itpr1	protein_coding	chr6:108213096-108551109:+	ref|NP_034715.3|	14078	0	inositol 1,4,5-trisphosphate receptor type 1 [Mus musculus] >P11881.2 RecName: Full=Inositol 1,4,5-trisphosphate receptor type 1; AltName: Full=IP3 receptor isoform 1; Short=IP3R 1; Short=InsP3R1; AltName: Full=Inositol 1,4,5-trisphosphate-binding protein P400; AltName: Full=Protein PCD-6; AltName: Full=Purkinje cell protein 1; AltName: Full=Type 1 inositol 1,4,5-trisphosphate receptor; Short=Typ…	ref|NM_010585.5|	9870	0	Mus musculus inositol 1,4,5-trisphosphate receptor 1 (Itpr1), mRNA	P11881	5427	0	Inositol 1,4,5-trisphosphate receptor type 1	.	.	.	.	pfam08709	Ins145_P3_rec	Inositol 1,4,5-trisphosphate/ryanodine receptor. This domain corresponds to the ligand binding region on inositol 1,4,5-trisphosphate receptor, and the N terminal region of the ryanodine receptor. Both receptors are involved in Ca2+ release. They can couple to the activation of neurotransmitter-gated receptors and voltage-gated Ca2+ channels on the plasma membrane, thus allowing the endoplasmic r…	GO:0006816|calcium ion transport;GO:0071320|cellular response to cAMP;GO:0032469|endoplasmic reticulum calcium ion homeostasis;GO:0042045|epithelial fluid transport;GO:0070059|intrinsic apoptotic signaling pathway in response to endoplasmic reticulum stress;GO:0097421|liver regeneration;GO:0050849|negative regulation of calcium-mediated signaling;GO:1901215|negative regulation of neuron death;GO:…	GO:0005955|calcineurin complex;GO:0005737|cytoplasm;GO:0030659|cytoplasmic vesicle membrane;GO:0030425|dendrite;GO:0005783|endoplasmic reticulum;GO:0005789|endoplasmic reticulum membrane;GO:0098982|GABA-ergic synapse;GO:0030176|integral component of endoplasmic reticulum membrane;GO:0043231|intracellular membrane-bounded organelle;GO:0045121|membrane raft;GO:0043025|neuronal cell body;GO:0005635|…	GO:0019855|calcium channel inhibitor activity;GO:0005509|calcium ion binding;GO:0015278|calcium-release channel activity;GO:0042802|identical protein binding;GO:0070679|inositol 1,4,5 trisphosphate binding;GO:0098695|inositol 1,4,5-trisphosphate receptor activity involved in regulation of postsynaptic cytosolic calcium levels;GO:0005220|inositol 1,4,5-trisphosphate-sensitive calcium-release chann…	K04958	ITPR1; inositol 1,4,5-triphosphate receptor type 1
ENSMUSG00000030134	32	21	137	111.592	125	140	203	0.394644	-1.34138	0.029508	0.57998	down	yes	Rasgef1a	protein_coding	chr6:118011438-118091546:+	ref|NP_001349034.1|	2447	0	ras-GEF domain-containing family member 1A isoform 4 [Mus musculus]	ref|NM_001316749.2|	3217	0	Mus musculus RasGEF domain family, member 1A (Rasgef1a), transcript variant 2, mRNA	Q8N9B8	894	0	Ras-GEF domain-containing family member 1A	.	.	.	.	pfam00617	RasGEF	RasGEF domain. Guanine nucleotide exchange factor for Ras-like small GTPases.	GO:0016477|cell migration;GO:0000165|MAPK cascade;GO:0046579|positive regulation of Ras protein signal transduction;GO:0007264|small GTPase mediated signal transduction;	GO:0005829|cytosol;	GO:0005085|guanyl-nucleotide exchange factor activity;	.	.
ENSMUSG00000030170	208	157	465	408.661	549	523	532	0.502399	-0.993096	0.0103261	0.373985	down	yes	Wnt5b	protein_coding	chr6:119432531-119544347:-	gb|OBS60158.1|	1912	0	hypothetical protein A6R68_08722 [Neotoma lepida]	ref|NM_009525.3|	2371	0	Mus musculus wingless-type MMTV integration site family, member 5B (Wnt5b), transcript variant 1, mRNA	P22726	709	0	Protein Wnt-5b	.	.	.	.	pfam00110	wnt	wnt family. Wnt genes have been identified in vertebrates and invertebrates but not in plants, unicellular eukaryotes or prokaryotes. In humans, 19 WNT proteins are known. Because of their insolubility little is known about Wnt protein structure, but all have 23 or 24 Cys residues whose spacing is highly conserved. Signal transduction by Wnt proteins (including the Wnt/beta-catenin, the Wnt/Ca++,…	GO:0009887|animal organ morphogenesis;GO:0060070|canonical Wnt signaling pathway;GO:0045165|cell fate commitment;GO:0007267|cell-cell signaling;GO:0042692|muscle cell differentiation;GO:0090090|negative regulation of canonical Wnt signaling pathway;GO:0030182|neuron differentiation;GO:0030335|positive regulation of cell migration;GO:1904105|positive regulation of convergent extension involved in …	GO:0009986|cell surface;GO:0005788|endoplasmic reticulum lumen;GO:0031012|extracellular matrix;GO:0005615|extracellular space;	GO:0005125|cytokine activity;GO:0005109|frizzled binding;GO:0005102|signaling receptor binding;	K00444	WNT5; wingless-type MMTV integration site family, member 5
ENSMUSG00000030206	9	8	15	17.9158	30	24	21	0.412637	-1.27706	0.0154823	0.465517	down	yes	Gsg1	protein_coding	chr6:135237326-135254351:-	ref|NP_001074021.1|	1669	0	germ cell-specific gene 1 protein isoform a [Mus musculus]	ref|NM_010352.2|	1426	0	Mus musculus germ cell associated 1 (Gsg1), transcript variant 3, mRNA	Q8R1W2	535	0	Germ cell-specific gene 1 protein	.	.	.	.	pfam07803	GSG-1	GSG1-like protein. This family contains sequences bearing similarity to a region of GSG1, a protein specifically expressed in testicular germ cells. It is possible that overexpression of the human homolog may be involved in tumorigenesis of human testicular germ cell tumors. The region in question has four highly-conserved cysteine residues.	.	GO:0005783|endoplasmic reticulum;GO:0005789|endoplasmic reticulum membrane;GO:0016021|integral component of membrane;GO:0005886|plasma membrane;	GO:0070063|RNA polymerase binding;	.	.
ENSMUSG00000030207	805	633	906	980.207	1171	1152	1204	0.637814	-0.648793	0.000731047	0.0714792	down	yes	Fam234b	protein_coding	chr6:135197977-135244955:+	ref|NP_001349039.1|	3203	0	protein FAM234B isoform 1 [Mus musculus]	ref|NM_028982.4|	4209	0	Mus musculus family with sequence similarity 234, member B (Fam234b), transcript variant 2, mRNA	Q8BYI8	1197	0	Protein FAM234B	.	.	.	.	pfam13360	PQQ_2	PQQ-like domain. This domain contains several repeats of the PQQ repeat.	.	GO:0005856|cytoskeleton;GO:0005794|Golgi apparatus;GO:0016021|integral component of membrane;	.	.	.
ENSMUSG00000030214	160	146	120	222.382	376	385	155	0.450566	-1.15019	0.000629175	0.0671452	down	yes	Plbd1	protein_coding	chr6:136612070-136661928:-	ref|NP_080082.1|	2310	0	phospholipase B-like 1 precursor [Mus musculus] >BAB22618.1 unnamed protein product [Mus musculus]	dbj|AK170196.1|	1962	0	Mus musculus NOD-derived CD11c +ve dendritic cells cDNA, RIKEN full-length enriched library, clone:F630027C15 product:hypothetical Laminin A containing protein, full insert sequence	Q8VCI0	892	0	Phospholipase B-like 1	.	.	.	.	pfam04916	Phospholip_B	Phospholipase B. Phospholipase B (PLB) catalyzes the hydrolytic cleavage of both acylester bonds of glycerophospholipids. This family of PLB enzymes has been identified in mammals, flies and nematodes but not in yeast. In Drosophila this protein was named LAMA for laminin ancestor since it is expressed in the neuronal and glial precursors that surround the lamina.	GO:0009395|phospholipid catabolic process;	GO:0005576|extracellular region;GO:0005615|extracellular space;GO:0005764|lysosome;	GO:0004620|phospholipase activity;	.	.
ENSMUSG00000030257	766	494	537	804.963	1194	1110	755	0.562621	-0.829765	0.000210433	0.0350762	down	yes	Srgap3	protein_coding	chr6:112717971-112947266:-	ref|NP_536696.4|	5432	0	SLIT-ROBO Rho GTPase-activating protein 3 [Mus musculus] >XP_021020804.1 SLIT-ROBO Rho GTPase-activating protein 3 isoform X1 [Mus caroli] >AAI67211.1 SLIT-ROBO Rho GTPase activating protein 3 [synthetic construct]	ref|NM_080448.4|	8887	0	Mus musculus SLIT-ROBO Rho GTPase activating protein 3 (Srgap3), mRNA	Q812A2	2094	0	SLIT-ROBO Rho GTPase-activating protein 3	.	.	.	.	pfam00620	RhoGAP	RhoGAP domain. GTPase activator proteins towards Rho/Rac/Cdc42-like small GTPases.	GO:0030336|negative regulation of cell migration;GO:0043547|positive regulation of GTPase activity;GO:0007165|signal transduction;	GO:0005737|cytoplasm;	GO:0005096|GTPase activator activity;	K07526	SRGAP; SLIT-ROBO Rho GTPase activating protein
ENSMUSG00000030283	492	533	1373	1394.63	2190	1931	1777	0.397798	-1.32989	0.000672508	0.0694131	down	yes	St8sia1	protein_coding	chr6:142821545-142964452:-	ref|NP_035504.2|	1926	0	alpha-N-acetylneuraminide alpha-2,8-sialyltransferase [Mus musculus] >Q64687.2 RecName: Full=Alpha-N-acetylneuraminide alpha-2,8-sialyltransferase; AltName: Full=Alpha-2,8-sialyltransferase 8A; AltName: Full=Ganglioside GD3 synthase; AltName: Full=Ganglioside GT3 synthase; AltName: Full=Sialyltransferase 8A; Short=SIAT8-A; AltName: Full=Sialyltransferase St8Sia I; Short=ST8SiaI [Mus musculus] >AA…	ref|NM_011374.2|	8991	0	Mus musculus ST8 alpha-N-acetyl-neuraminide alpha-2,8-sialyltransferase 1 (St8sia1), mRNA	Q64687	746	0	Alpha-N-acetylneuraminide alpha-2,8-sialyltransferase	.	.	.	.	pfam00777	Glyco_transf_29	Glycosyltransferase family 29 (sialyltransferase). Members of this family belong to glycosyltransferase family 29.	GO:0034605|cellular response to heat;GO:0006491|N-glycan processing;GO:0009311|oligosaccharide metabolic process;GO:0008284|positive regulation of cell proliferation;GO:0006486|protein glycosylation;GO:0006665|sphingolipid metabolic process;	GO:0000139|Golgi membrane;GO:0016021|integral component of membrane;	GO:0003828|alpha-N-acetylneuraminate alpha-2,8-sialyltransferase activity;GO:0008373|sialyltransferase activity;	K03371	SIAT8A; alpha-N-acetyl-neuraminate alpha-2,8-sialyltransferase (sialyltransferase 8A) [EC:2.4.99.8]
ENSMUSG00000030313	677	481	658	760.922	1048	943	770	0.632172	-0.661611	0.000692002	0.0696059	down	yes	Dennd5b	protein_coding	chr6:148988071-149101680:-	ref|NP_796166.2|	6504	0	DENN domain-containing protein 5B [Mus musculus] >A2RSQ0.2 RecName: Full=DENN domain-containing protein 5B; AltName: Full=Rab6IP1-like protein [Mus musculus]	ref|NM_177192.3|	9831	0	Mus musculus DENN/MADD domain containing 5B (Dennd5b), mRNA	A2RSQ0	2506	0	DENN domain-containing protein 5B	.	.	.	.	pfam02141	DENN	DENN (AEX-3) domain. DENN (after differentially expressed in neoplastic vs normal cells) is a domain which occurs in several proteins involved in Rab- mediated processes or regulation of MAPK signalling pathways.	GO:1905885|positive regulation of triglyceride transport;	GO:0016021|integral component of membrane;	GO:0005085|guanyl-nucleotide exchange factor activity;	K20164	DENND5; DENN domain-containing protein 5
ENSMUSG00000030329	290	155	479	422.348	495	431	663	0.556851	-0.844637	0.032201	0.593663	down	yes	Pianp	protein_coding	chr6:124996694-125003096:+	ref|XP_008761507.1|	905	1.89e-112	PREDICTED: PILR alpha-associated neural protein isoform X1 [Rattus norvegicus]	gb|JN962554.1|	1671	0	Mus musculus targeted KO-first, conditional ready, lacZ-tagged mutant allele C530028O21Rik:tm1a(KOMP)Wtsi; transgenic	Q6P1B3	339	3e-108	PILR alpha-associated neural protein	.	.	.	.	pfam15298	AJAP1_PANP_C	AJAP1/PANP C-terminus. This family includes the C-terminus of adherens junction-associated protein 1 (AJAP1) and of PILR-associating neural protein (PANP). AJAP1 inhibits cell adhesion and migration. PANP is a ligand for the immune inhibitory receptor paired immunoglobulin-like type 2 receptor alpha.	GO:0050776|regulation of immune response;	GO:0016323|basolateral plasma membrane;GO:0016021|integral component of membrane;GO:0016020|membrane;	.	.	.
ENSMUSG00000030465	1430	1139	2350	2077.28	2506	2236	2734	0.634202	-0.656985	0.0266039	0.564096	down	yes	Psd3	protein_coding	chr8:67689082-68212027:-	ref|NP_808366.2|	5164	0	PH and SEC7 domain-containing protein 3 isoform 2 [Mus musculus] >BAE73186.1 guanine nucleotide exchange factor for ADP ribosylation factor 6 [Mus musculus]	ref|NM_177698.5|	11306	0	Mus musculus pleckstrin and Sec7 domain containing 3 (Psd3), transcript variant 2, mRNA	Q2PFD7	1970	0	PH and SEC7 domain-containing protein 3	YDR170c	104	5e-21	COG5307	pfam01369	Sec7	Sec7 domain. The Sec7 domain is a guanine-nucleotide-exchange-factor (GEF) for the pfam00025 family.	GO:0032011|ARF protein signal transduction;GO:0032012|regulation of ARF protein signal transduction;	GO:0016020|membrane;GO:0014069|postsynaptic density;GO:0032587|ruffle membrane;	GO:0005085|guanyl-nucleotide exchange factor activity;	K12494	PSD; PH and SEC7 domain-containing protein
ENSMUSG00000030494	38	40	54	60.3845	85	74	70	0.556821	-0.844714	0.00699508	0.306116	down	yes	Rhpn2	protein_coding	chr7:35334170-35392289:+	gb|EDL03021.1|	3555	0	rhophilin, Rho GTPase binding protein 2, isoform CRA_b, partial [Mus musculus]	ref|NM_027897.4|	3439	0	Mus musculus rhophilin, Rho GTPase binding protein 2 (Rhpn2), mRNA	Q8BWR8	1360	0	Rhophilin-2	.	.	.	.	pfam03097	BRO1	BRO1-like domain. This domain is found in a number proteins including Rhophilin and BRO1. It is known to have a role in endosomal targeting. ESCRT-III subunit Snf7 binds to a conserved hydrophobic patch in the BRO1 domain that is required for protein complex formation and for the protein-sorting function of BRO1.	GO:0007165|signal transduction;	GO:0048471|perinuclear region of cytoplasm;	.	.	.
ENSMUSG00000030554	235	249	455	502.861	668	665	718	0.44368	-1.17241	0.000116111	0.0254022	down	yes	Synm	protein_coding	chr7:67730160-67759742:-	ref|NP_964001.2|	7471	0	synemin isoform H [Mus musculus] >Q70IV5.2 RecName: Full=Synemin; AltName: Full=Desmuslin [Mus musculus] >AAI67233.1 Synemin, intermediate filament protein [synthetic construct]	ref|NM_201639.2|	7817	0	Mus musculus synemin, intermediate filament protein (Synm), transcript variant 1, mRNA	Q70IV5	2882	0	Synemin	.	.	.	.	pfam00038	Filament	Intermediate filament protein.	GO:0031443|fast-twitch skeletal muscle fiber contraction;GO:0045104|intermediate filament cytoskeleton organization;	GO:0005912|adherens junction;GO:0043034|costamere;GO:0005882|intermediate filament;GO:0045111|intermediate filament cytoskeleton;GO:0016020|membrane;GO:0060053|neurofilament cytoskeleton;GO:0042383|sarcolemma;GO:0030018|Z disc;	GO:0019215|intermediate filament binding;GO:0030674|protein binding, bridging;GO:0005200|structural constituent of cytoskeleton;GO:0008307|structural constituent of muscle;GO:0017166|vinculin binding;	K10376	DMN; desmuslin
ENSMUSG00000030616	301	177	448	634.703	1013	1066	786	0.312589	-1.67766	2.34e-07	0.000292866	down	yes	Sytl2	protein_coding	chr7:90302252-90410719:+	ref|NP_001355807.1|	5874	0	synaptotagmin-like protein 2 isoform 9 [Mus musculus] >XP_036009492.1 synaptotagmin-like protein 2 isoform X1 [Mus musculus]	ref|NM_001368878.1|	4347	0	Mus musculus synaptotagmin-like 2 (Sytl2), transcript variant 11, mRNA	Q99N50	848	0	Synaptotagmin-like protein 2	.	.	.	.	pfam00168	C2	C2 domain.	GO:0006887|exocytosis;GO:0006886|intracellular protein transport;GO:0010923|negative regulation of phosphatase activity;GO:0070257|positive regulation of mucus secretion;GO:0072659|protein localization to plasma membrane;GO:0006904|vesicle docking involved in exocytosis;	GO:0005737|cytoplasm;GO:0070382|exocytic vesicle;GO:0019897|extrinsic component of plasma membrane;GO:0042470|melanosome;GO:0033162|melanosome membrane;GO:0016020|membrane;GO:0005886|plasma membrane;	GO:0042043|neurexin family protein binding;GO:0019902|phosphatase binding;GO:0005546|phosphatidylinositol-4,5-bisphosphate binding;GO:0001786|phosphatidylserine binding;GO:0031267|small GTPase binding;	K17598	SYTL; synaptotagmin-like protein
ENSMUSG00000030717	173	146	548	491.222	655	611	776	0.413134	-1.27532	0.0063594	0.290606	down	yes	Nupr1	protein_coding	chr7:126623249-126630861:-	ref|XP_008758146.1|	222	9.97e-19	PREDICTED: nuclear protein 1 [Rattus norvegicus] >EDM17431.1 nuclear protein 1, isoform CRA_b [Rattus norvegicus]	gb|AC125169.4|	2121	0	Mus musculus BAC clone RP24-464B24 from chromosome 7, complete sequence	O54842	89.7	1e-19	Nuclear protein 1	.	.	.	.	pfam10195	Phospho_p8	DNA-binding nuclear phosphoprotein p8. P8 is a short 80-82 amino acid protein that is conserved from nematodes to humans. It carries at least one protein kinase C domain suggesting a possible role in signal transduction and it is thought to be a phosphoprotein, but the sites of phosphorylation and the kinases involved remain to be determined.	GO:0002526|acute inflammatory response;GO:0042771|intrinsic apoptotic signaling pathway in response to DNA damage by p53 class mediator;GO:0008584|male gonad development;GO:0043066|negative regulation of apoptotic process;GO:1902902|negative regulation of autophagosome assembly;GO:0010507|negative regulation of autophagy;GO:0010667|negative regulation of cardiac muscle cell apoptotic process;GO:0…	GO:0005737|cytoplasm;GO:0005634|nucleus;GO:0048471|perinuclear region of cytoplasm;GO:0032993|protein-DNA complex;	GO:0010698|acetyltransferase activator activity;GO:0003682|chromatin binding;GO:0003677|DNA binding;GO:0003713|transcription coactivator activity;	K15626	NUPR1, COM1; nuclear protein, 1
ENSMUSG00000030745	135	65	66	118.759	136	166	148	0.558585	-0.840151	0.00734664	0.31209	down	yes	Il21r	protein_coding	chr7:125603429-125633570:+	ref|NP_068687.1|	2447	0	interleukin-21 receptor precursor [Mus musculus] >Q9JHX3.1 RecName: Full=Interleukin-21 receptor; Short=IL-21 receptor; Short=IL-21R; AltName: Full=Lymphocyte receptor beta; Short=LR-beta; AltName: Full=Novel cytokine receptor 8; Short=NR8; AltName: Full=Novel interleukin receptor; AltName: CD_antigen=CD360; Flags: Precursor [Mus musculus] >AAF86350.1 lymphocyte receptor beta [Mus musculus] >AAG2…	ref|NM_021887.2|	2499	0	Mus musculus interleukin 21 receptor (Il21r), mRNA	Q9JHX3	947	0	Interleukin-21 receptor	.	.	.	.	pfam15720	DUF4675	Domain of unknown function (DUF4675). This family of proteins is found in eukaryotes. Proteins in this family are approximately 190 amino acids in length.	.	GO:0016021|integral component of membrane;	GO:0004896|cytokine receptor activity;GO:0004888|transmembrane signaling receptor activity;	K05075	IL21R, CD360; interleukin 21 receptor
ENSMUSG00000030865	205	195	635	793.11	1307	1260	1108	0.275776	-1.85843	1.86e-05	0.00792668	down	yes	Chp2	protein_coding	chr7:122219496-122222824:+	ref|NP_081639.1|	986	1.17e-130	calcineurin B homologous protein 2 [Mus musculus] >XP_011240201.1 calcineurin B homologous protein 2 isoform X1 [Mus musculus] >XP_021074254.1 calcineurin B homologous protein 2 [Mus pahari] >Q9D869.4 RecName: Full=Calcineurin B homologous protein 2; AltName: Full=Hepatocellular carcinoma-associated antigen 520 homolog [Mus musculus] >AAI19203.1 RIKEN cDNA 2010110P09 gene [Mus musculus] >AAI19205…	ref|XM_021167875.2|	1355	0	PREDICTED: Mus caroli calcineurin like EF-hand protein 2 (Chp2), mRNA	Q9D869	384	9e-131	Calcineurin B homologous protein 2	YKL190w	112	6e-28	COG5126	pfam13499	EF-hand_7	EF-hand domain pair.	GO:0071277|cellular response to calcium ion;GO:0070886|positive regulation of calcineurin-NFAT signaling cascade;GO:0008284|positive regulation of cell proliferation;GO:0010922|positive regulation of phosphatase activity;GO:0042307|positive regulation of protein import into nucleus;GO:0045944|positive regulation of transcription by RNA polymerase II;GO:0015031|protein transport;GO:0006885|regulat…	GO:0005737|cytoplasm;GO:0005634|nucleus;GO:0005886|plasma membrane;	GO:0005509|calcium ion binding;	K17611	CHP2; calcineurin B homologous protein 2
ENSMUSG00000031156	671	585	883	876.448	986	1004	1111	0.663358	-0.592141	0.00815788	0.335792	down	yes	Slc35a2	protein_coding	chrX:7884028-7894492:+	gb|EDL33931.1|	1702	0	solute carrier family 35 (UDP-galactose transporter), member 2, isoform CRA_b, partial [Mus musculus]	dbj|AK146830.1|	2758	0	Mus musculus 16 days embryo kidney cDNA, RIKEN full-length enriched library, clone:I920062F11 product:solute carrier family 35 (UDP-galactose transporter), member 2, full insert sequence	Q9R0M8	640	0	UDP-galactose translocator	SPCC1795.03	239	1e-69	COG0697	pfam04142	Nuc_sug_transp	Nucleotide-sugar transporter. This family of membrane proteins transport nucleotide sugars from the cytoplasm into Golgi vesicles. SSLC35A1 transports CMP-sialic acid, SLC35A2 transports UDP-galactose and SLC35A3 transports UDP-GlcNAc.	GO:0008643|carbohydrate transport;GO:0072334|UDP-galactose transmembrane transport;	GO:0000139|Golgi membrane;GO:0030173|integral component of Golgi membrane;	GO:0005459|UDP-galactose transmembrane transporter activity;	K15272	SLC35A1_2_3; solute carrier family 35 (UDP-sugar transporter), member A1/2/3
ENSMUSG00000031375	16226	12443	21985	24896	31914	31319	34636	0.497636	-1.00684	3.49e-05	0.0101732	down	yes	Bgn	protein_coding	chrX:73483602-73495933:+	.	.	.	.	emb|AL732461.23|	2666	0	Mouse DNA sequence from clone RP23-95K12 on chromosome X, complete sequence	.	.	.	.	.	.	.	.	pfam13430	DUF4112	Domain of unknown function (DUF4112). This family has several highly conserved GD sequence-motifs of unknown function. The family is found in bacteria, archaea and fungi.	.	.	.	.	.
ENSMUSG00000031570	868	709	1306	1219.71	1370	1270	1747	0.631009	-0.664267	0.0207632	0.523628	down	yes	Plpp5	protein_coding	chr8:25720037-25724887:+	gb|EDL32825.1|	722	4.9e-89	mCG14513, isoform CRA_b, partial [Mus musculus]	dbj|AK007542.1|	2056	0	Mus musculus 10 day old male pancreas cDNA, RIKEN full-length enriched library, clone:1810019D05 product:weakly similar to HTPAP [Homo sapiens], full insert sequence	Q3UMZ3	231	1e-68	Phospholipid phosphatase 5	SPBC409.18	78.6	4e-15	COG0671	pfam01569	PAP2	PAP2 superfamily. This family includes the enzyme type 2 phosphatidic acid phosphatase (PAP2), Glucose-6-phosphatase EC:3.1.3.9, Phosphatidylglycerophosphatase B EC:3.1.3.27 and bacterial acid phosphatase EC:3.1.3.2. The family also includes a variety of haloperoxidases that function by oxidising halides in the presence of hydrogen peroxide to form the corresponding hypohalous acids.	GO:0046839|phospholipid dephosphorylation;GO:0006644|phospholipid metabolic process;	GO:0016021|integral component of membrane;GO:0005886|plasma membrane;	GO:0000810|diacylglycerol diphosphate phosphatase activity;GO:0042577|lipid phosphatase activity;GO:0008195|phosphatidate phosphatase activity;	K18693	DPP1, DPPL, PLPP4_5; diacylglycerol diphosphate phosphatase / phosphatidate phosphatase [EC:3.1.3.81 3.1.3.4]
ENSMUSG00000031595	988	762	957	1177.99	1521	1478	1362	0.595587	-0.747616	1.33e-06	0.000832779	down	yes	Pdgfrl	protein_coding	chr8:40926212-40990785:+	ref|NP_081116.3|	489	4.45e-52	platelet-derived growth factor receptor-like protein precursor [Mus musculus] >BAE21269.1 unnamed protein product [Mus musculus]	dbj|AK081847.1|	2047	0	Mus musculus 16 days embryo head cDNA, RIKEN full-length enriched library, clone:C130081L23 product:platelet-derived growth factor receptor-like, full insert sequence	Q6PE55	190	2e-52	Platelet-derived growth factor receptor-like protein	.	.	.	.	pfam10446	DUF2457	Protein of unknown function (DUF2457). This is a family of uncharacterized proteins.	.	GO:0005576|extracellular region;	.	.	.
ENSMUSG00000031665	355	277	576	562.353	686	653	803	0.542942	-0.88113	0.00385047	0.20978	down	yes	Sall1	protein_coding	chr8:89027235-89044162:-	ref|NP_001357998.1|	5890	0	sal-like protein 1 [Mus musculus] >NP_001357999.1 sal-like protein 1 [Mus musculus] >NP_067365.2 sal-like protein 1 [Mus musculus] >AAH62937.1 Sal-like 1 (Drosophila) [Mus musculus]	ref|NM_021390.3|	5258	0	Mus musculus spalt like transcription factor 1 (Sall1), mRNA >BC062937.1 Mus musculus sal-like 1 (Drosophila), mRNA (cDNA clone MGC:86172 IMAGE:6839137), complete cds	Q9ER74	2262	0	Sal-like protein 1	.	.	.	.	pfam13465	zf-H2C2_2	Zinc-finger double domain.	GO:0001658|branching involved in ureteric bud morphogenesis;GO:0048566|embryonic digestive tract development;GO:0042733|embryonic digit morphogenesis;GO:0035136|forelimb morphogenesis;GO:0007507|heart development;GO:0035137|hindlimb morphogenesis;GO:0031129|inductive cell-cell signaling;GO:0001822|kidney development;GO:0072073|kidney epithelium development;GO:0060173|limb development;GO:0072309|m…	GO:0010369|chromocenter;GO:0005737|cytoplasm;GO:0000792|heterochromatin;GO:0005634|nucleus;GO:0016581|NuRD complex;	GO:0008013|beta-catenin binding;GO:0003682|chromatin binding;GO:0000987|proximal promoter sequence-specific DNA binding;GO:0003677|DNA binding;GO:0000981|DNA-binding transcription factor activity, RNA polymerase II-specific;GO:0046872|metal ion binding;GO:0044877|protein-containing complex binding;GO:0000978|RNA polymerase II proximal promoter sequence-specific DNA binding;GO:0001085|RNA polymera…	.	.
ENSMUSG00000031778	289	193	292	345.643	407	450	440	0.571065	-0.808274	0.000191254	0.0334732	down	yes	Cx3cl1	protein_coding	chr8:94772009-94782427:+	ref|NP_033168.2|	1800	0	fractalkine precursor [Mus musculus] >O35188.3 RecName: Full=Fractalkine; AltName: Full=C-X3-C motif chemokine 1; AltName: Full=CX3C membrane-anchored chemokine; AltName: Full=Neurotactin; AltName: Full=Small-inducible cytokine D1; Contains: RecName: Full=Processed fractalkine; Flags: Precursor [Mus musculus] >AAB66331.1 neurotactin [Mus musculus] >AAD41620.1 fractalkine/neurotactin [Mus musculus…	ref|NM_009142.3|	3144	0	Mus musculus chemokine (C-X3-C motif) ligand 1 (Cx3cl1), mRNA	O35188	697	0	Fractalkine	.	.	.	.	pfam00048	IL8	Small cytokines (intecrine/chemokine), interleukin-8 like. Includes a number of secreted growth factors and interferons involved in mitogenic, chemotactic, and inflammatory activity. Structure contains two highly conserved disulfide bonds.	GO:0060055|angiogenesis involved in wound healing;GO:0035425|autocrine signaling;GO:0007155|cell adhesion;GO:0060326|cell chemotaxis;GO:0098609|cell-cell adhesion;GO:0071346|cellular response to interferon-gamma;GO:0071347|cellular response to interleukin-1;GO:0071356|cellular response to tumor necrosis factor;GO:0070098|chemokine-mediated signaling pathway;GO:0006935|chemotaxis;GO:0019221|cytoki…	GO:0044297|cell body;GO:0042995|cell projection;GO:0009986|cell surface;GO:0005737|cytoplasm;GO:0005576|extracellular region;GO:0005615|extracellular space;GO:0016021|integral component of membrane;GO:0016020|membrane;GO:0043005|neuron projection;GO:0043025|neuronal cell body;GO:0048471|perinuclear region of cytoplasm;GO:0005886|plasma membrane;GO:0098794|postsynapse;	GO:0048020|CCR chemokine receptor binding;GO:0042056|chemoattractant activity;GO:0008009|chemokine activity;GO:0031737|CX3C chemokine receptor binding;GO:0045237|CXCR1 chemokine receptor binding;GO:0005178|integrin binding;	K05508	CX3CL1, NTT; C-X3-C motif chemokine 1
ENSMUSG00000031853	19	5	78	64.5541	75	75	128	0.355199	-1.4933	0.0442332	0.667964	down	yes	Map3k21	protein_coding	chr8:125910450-125947440:+	ref|NP_663583.2|	4172	0	mitogen-activated protein kinase kinase kinase 21 [Mus musculus] >Q8VDG6.2 RecName: Full=Mitogen-activated protein kinase kinase kinase 21; AltName: Full=Mitogen-activated protein kinase kinase kinase MLK4; AltName: Full=Mixed lineage kinase 4 [Mus musculus]	ref|NM_145608.2|	5692	0	Mus musculus mitogen-activated protein kinase kinase kinase 21 (Map3k21), mRNA	Q8VDG6	1611	0	Mitogen-activated protein kinase kinase kinase 21	.	.	.	.	pfam00069	Pkinase	Protein kinase domain.	GO:0007257|activation of JUN kinase activity;	.	GO:0005524|ATP binding;GO:0004706|JUN kinase kinase kinase activity;GO:0004672|protein kinase activity;	K17534	MLK4, KIAA1804; mitogen-activated protein kinase kinase kinase MLK4 [EC:2.7.11.25]
ENSMUSG00000031980	280	219	259	325.6	332	417	442	0.607836	-0.718247	0.000682958	0.0696059	down	yes	Agt	protein_coding	chr8:124556534-124569706:-	ref|XP_030099108.1|	2551	0	angiotensinogen isoform X1 [Mus musculus] >AAI56112.1 Angiotensinogen (serpin peptidase inhibitor, clade A, member 8), partial [synthetic construct] >AAI56905.1 Angiotensinogen (serpin peptidase inhibitor, clade A, member 8) [synthetic construct] >BAE23913.1 unnamed protein product [Mus musculus]	dbj|AK139179.1|	1888	0	Mus musculus 7 days neonate cerebellum cDNA, RIKEN full-length enriched library, clone:A730059G17 product:angiotensinogen, full insert sequence	P11859	969	0	Angiotensinogen	all0778	65.5	1e-10	COG4826	pfam00079	Serpin	Serpin (serine protease inhibitor). Structure is a multi-domain fold containing a bundle of helices and a beta sandwich.	GO:0000187|activation of MAPK activity;GO:0007250|activation of NF-kappaB-inducing kinase activity;GO:0007202|activation of phospholipase C activity;GO:0038166|angiotensin-activated signaling pathway;GO:0003051|angiotensin-mediated drinking behavior;GO:0001998|angiotensin-mediated vasoconstriction involved in regulation of systemic arterial blood pressure;GO:0014824|artery smooth muscle contracti…	GO:0005737|cytoplasm;GO:0005615|extracellular space;	GO:0005179|hormone activity;GO:0048018|receptor ligand activity;GO:0004867|serine-type endopeptidase inhibitor activity;GO:0017080|sodium channel regulator activity;GO:0031702|type 1 angiotensin receptor binding;GO:0031703|type 2 angiotensin receptor binding;	.	.
ENSMUSG00000032062	33	33	54	60.3884	85	63	91	0.483354	-1.04885	0.00420346	0.220066	down	yes	2310030G06Rik	protein_coding	chr9:50739691-50746536:-	gb|AAH27409.1|	755	2.11e-97	RIKEN cDNA 2310030G06 gene [Mus musculus] >EDL25755.1 RIKEN cDNA 2310030G06, isoform CRA_b [Mus musculus] >BAB25134.1 unnamed protein product [Mus musculus] >BAB26348.1 unnamed protein product [Mus musculus]	ref|NM_025865.3|	1248	0	Mus musculus RIKEN cDNA 2310030G06 gene (2310030G06Rik), mRNA	.	.	.	.	.	.	.	.	pfam15147	DUF4578	Domain of unknown function (DUF4578). This family of proteins is found in eukaryotes. Proteins in this family are typically between 44 and 137 amino acids in length.	.	.	.	.	.
ENSMUSG00000032115	1210	1001	1375	1569.36	1560	1644	2554	0.593334	-0.753084	0.00520836	0.253829	down	yes	Hyou1	protein_coding	chr9:44379490-44392369:+	gb|EDL25586.1|	1658	0	hypoxia up-regulated 1, isoform CRA_b, partial [Mus musculus]	gb|BC058255.1|	4922	0	Mus musculus hypoxia up-regulated 1, mRNA (cDNA clone IMAGE:6466472), with apparent retained intron	Q9JKR6	608	0	Hypoxia up-regulated protein 1	SPAC1F5.06	176	5e-50	COG0443	pfam00012	HSP70	Hsp70 protein. Hsp70 chaperones help to fold many proteins. Hsp70 assisted folding involves repeated cycles of substrate binding and release. Hsp70 activity is ATP dependent. Hsp70 proteins are made up of two regions: the amino terminus is the ATPase domain and the carboxyl terminus is the substrate binding region.	GO:0071456|cellular response to hypoxia;GO:0006888|ER to Golgi vesicle-mediated transport;GO:0043066|negative regulation of apoptotic process;GO:1903382|negative regulation of endoplasmic reticulum stress-induced neuron intrinsic apoptotic signaling pathway;GO:1903298|negative regulation of hypoxia-induced intrinsic apoptotic signaling pathway;GO:0001666|response to hypoxia;GO:0002931|response to…	GO:0034663|endoplasmic reticulum chaperone complex;GO:0005788|endoplasmic reticulum lumen;GO:0005576|extracellular region;GO:0005790|smooth endoplasmic reticulum;	GO:0005524|ATP binding;GO:0016887|ATPase activity;	K09486	HYOU1; hypoxia up-regulated 1
ENSMUSG00000032374	1820	1648	3196	2782.88	3444	3013	3486	0.648058	-0.625804	0.0315298	0.589259	down	yes	Plod2	protein_coding	chr9:92542223-92608428:+	ref|NP_001136388.1|	3925	0	procollagen-lysine,2-oxoglutarate 5-dioxygenase 2 isoform 1 precursor [Mus musculus]	ref|NM_001142916.1|	3663	0	Mus musculus procollagen lysine, 2-oxoglutarate 5-dioxygenase 2 (Plod2), transcript variant 1, mRNA	Q9R0B9	1460	0	Procollagen-lysine,2-oxoglutarate 5-dioxygenase 2	.	.	.	.	pfam03171	2OG-FeII_Oxy	2OG-Fe(II) oxygenase superfamily. This family contains members of the 2-oxoglutarate (2OG) and Fe(II)-dependent oxygenase superfamily. This family includes the C-terminal of prolyl 4-hydroxylase alpha subunit. The holoenzyme has the activity EC:1.14.11.2 catalyzing the reaction: Procollagen L-proline + 2-oxoglutarate + O2 <=> procollagen trans- 4-hydroxy-L-proline + succinate + CO2. The full enzy…	GO:0046947|hydroxylysine biosynthetic process;GO:0017185|peptidyl-lysine hydroxylation;	GO:0005783|endoplasmic reticulum;GO:0030867|rough endoplasmic reticulum membrane;	GO:0005506|iron ion binding;GO:0031418|L-ascorbic acid binding;GO:0008475|procollagen-lysine 5-dioxygenase activity;	K13645	PLOD2; procollagen-lysine,2-oxoglutarate 5-dioxygenase 2 [EC:1.14.11.4]
ENSMUSG00000032420	441	425	1059	893.64	1118	1146	1132	0.5517	-0.858045	0.0191144	0.503067	down	yes	Nt5e	protein_coding	chr9:88327197-88372092:+	ref|NP_035981.1|	2964	0	5'-nucleotidase preproprotein [Mus musculus] >Q61503.2 RecName: Full=5'-nucleotidase; Short=5'-NT; AltName: Full=Ecto-5'-nucleotidase; AltName: CD_antigen=CD73; Flags: Precursor [Mus musculus] >AAC13542.1 ecto-5'-nucleotidase [Mus musculus domesticus] >AAI19269.1 5' nucleotidase, ecto [Mus musculus] >AAI19271.1 5' nucleotidase, ecto [Mus musculus] >EDL26528.1 5' nucleotidase, ecto, isoform CRA_a …	ref|NM_011851.4|	3580	0	Mus musculus 5' nucleotidase, ecto (Nt5e), mRNA	Q61503	1122	0	5'-nucleotidase	mlr3017_1	342	3e-101	COG0737	pfam02872	5_nucleotid_C	5'-nucleotidase, C-terminal domain.	GO:0046086|adenosine biosynthetic process;GO:0046085|adenosine metabolic process;GO:0046032|ADP catabolic process;GO:0006196|AMP catabolic process;GO:0007159|leukocyte cell-cell adhesion;GO:0050728|negative regulation of inflammatory response;	GO:0031225|anchored component of membrane;GO:0009986|cell surface;GO:0005829|cytosol;GO:0009897|external side of plasma membrane;GO:0016020|membrane;GO:0005654|nucleoplasm;GO:0005886|plasma membrane;GO:0097060|synaptic membrane;	GO:0008253|5'-nucleotidase activity;GO:0008198|ferrous iron binding;GO:0000166|nucleotide binding;	K19970	NT5E, CD73; 5'-nucleotidase [EC:3.1.3.5]
ENSMUSG00000032498	236	186	206	309.254	438	405	382	0.491391	-1.02506	1.45e-09	6.33e-06	down	yes	Mlh1	protein_coding	chr9:111228228-111271791:-	ref|NP_081086.2|	2272	0	DNA mismatch repair protein Mlh1 isoform 1 [Mus musculus] >Q9JK91.2 RecName: Full=DNA mismatch repair protein Mlh1; AltName: Full=MutL protein homolog 1 [Mus musculus] >BAE40671.1 unnamed protein product [Mus musculus]	dbj|AK163861.1|	3753	0	Mus musculus 16 days embryo head cDNA, RIKEN full-length enriched library, clone:C130092E22 product:mutL homolog 1 (E. coli), full insert sequence	Q9JK91	879	0	DNA mismatch repair protein Mlh1	YMR167w	228	6e-66	COG0323	pfam16413	Mlh1_C	DNA mismatch repair protein Mlh1 C-terminus. This is the C-terminal domain of DNA mismatch repair protein Mlh1, these proteins belong to the MutL family. This domain forms part of the endonuclease active site.	GO:0006974|cellular response to DNA damage stimulus;GO:0006281|DNA repair;GO:0006303|double-strand break repair via nonhomologous end joining;GO:0016321|female meiosis chromosome segregation;GO:0007129|synapsis;GO:0045143|homologous chromosome segregation;GO:0008630|intrinsic apoptotic signaling pathway in response to DNA damage;GO:0045190|isotype switching;GO:0007060|male meiosis chromosome segr…	GO:0005712|chiasma;GO:0005694|chromosome;GO:0000793|condensed chromosome;GO:0000794|condensed nuclear chromosome;GO:0005715|late recombination nodule;GO:0001673|male germ cell nucleus;GO:0032300|mismatch repair complex;GO:0032389|MutLalpha complex;GO:0005654|nucleoplasm;GO:0005634|nucleus;GO:0000795|synaptonemal complex;	GO:0005524|ATP binding;GO:0016887|ATPase activity;GO:0003682|chromatin binding;GO:0019899|enzyme binding;GO:0032137|guanine/thymine mispair binding;GO:0032407|MutSalpha complex binding;GO:0003697|single-stranded DNA binding;	K08734	MLH1; DNA mismatch repair protein MLH1
ENSMUSG00000032503	11	23	25	31.5996	42	48	39	0.445461	-1.16663	0.00957553	0.360411	down	yes	Arpp21	protein_coding	chr9:112065091-112235938:-	ref|NP_001348957.1|	2175	0	cAMP-regulated phosphoprotein 21 isoform 11 [Mus musculus] >NP_001348958.1 cAMP-regulated phosphoprotein 21 isoform 11 [Mus musculus] >XP_030100526.1 cAMP-regulated phosphoprotein 21 isoform X5 [Mus musculus] >XP_030100527.1 cAMP-regulated phosphoprotein 21 isoform X5 [Mus musculus] >XP_036011245.1 cAMP-regulated phosphoprotein 21 isoform X5 [Mus musculus]	gb|BC098368.1|	5189	0	Mus musculus cDNA clone IMAGE:30544391, **** WARNING: chimeric clone ****	Q9DCB4	771	0	cAMP-regulated phosphoprotein 21	.	.	.	.	pfam01424	R3H	R3H domain. The name of the R3H domain comes from the characteristic spacing of the most conserved arginine and histidine residues. The function of the domain is predicted to be binding ssDNA.	GO:0034605|cellular response to heat;	GO:0005737|cytoplasm;	GO:0005516|calmodulin binding;GO:0003676|nucleic acid binding;	.	.
ENSMUSG00000032514	22	18	51	51.9485	77	70	71	0.404872	-1.30446	0.00365788	0.202595	down	yes	Ttc21a	protein_coding	chr9:119937606-119967793:+	ref|NP_083011.2|	6595	0	tetratricopeptide repeat protein 21A [Mus musculus] >Q8C0S4.2 RecName: Full=Tetratricopeptide repeat protein 21A; Short=TPR repeat protein 21A; AltName: Full=Tetratricopeptide repeat-containing hedgehog modulator 2 [Mus musculus]	ref|NM_028735.3|	4182	0	Mus musculus tetratricopeptide repeat domain 21A (Ttc21a), mRNA	Q8C0S4	2544	0	Tetratricopeptide repeat protein 21A	.	.	.	.	pfam13432	TPR_16	Tetratricopeptide repeat. This family is found predominantly at the C-terminus of transglutaminase enzyme core regions.	GO:0030317|flagellated sperm motility;GO:0035721|intraciliary retrograde transport;GO:0061512|protein localization to cilium;GO:0007286|spermatid development;	GO:0005929|cilium;GO:0030991|intraciliary transport particle A;	.	.	.
ENSMUSG00000032589	72	39	41	68.8359	105	94	65	0.549465	-0.863901	0.0101085	0.370507	down	yes	Bsn	protein_coding	chr9:108096022-108190384:-	ref|NP_031593.2|	9949	0	protein bassoon [Mus musculus] >XP_006511697.1 protein bassoon isoform X1 [Mus musculus] >O88737.4 RecName: Full=Protein bassoon [Mus musculus]	ref|NM_007567.2|	15937	0	Mus musculus bassoon (Bsn), mRNA	O88737	3836	0	Protein bassoon	.	.	.	.	pfam05715	zf-piccolo	Piccolo Zn-finger. This (predicted) Zinc finger is found in the bassoon and piccolo proteins. There are eight conserved cysteines, suggesting that it coordinates two zinc ligands.	GO:0008088|axo-dendritic transport;GO:0099526|presynapse to nucleus signaling pathway;GO:1904071|presynaptic active zone assembly;GO:0035418|protein localization to synapse;GO:0098693|regulation of synaptic vesicle cycle;GO:1904666|regulation of ubiquitin protein ligase activity;GO:0008090|retrograde axonal transport;GO:0050808|synapse organization;	GO:0030424|axon;GO:1904115|axon cytoplasm;GO:0009986|cell surface;GO:0048788|cytoskeleton of presynaptic active zone;GO:0030425|dendrite;GO:0060076|excitatory synapse;GO:0019898|extrinsic component of membrane;GO:0098982|GABA-ergic synapse;GO:0098978|glutamatergic synapse;GO:0005798|Golgi-associated vesicle;GO:0098686|hippocampal mossy fiber to CA3 synapse;GO:0060077|inhibitory synapse;GO:0044306…	GO:0045503|dynein light chain binding;GO:0046872|metal ion binding;GO:0098882|structural constituent of presynaptic active zone;GO:0001222|transcription corepressor binding;	.	.
ENSMUSG00000032593	161	97	218	210.611	253	238	291	0.583264	-0.777778	0.0148136	0.457597	down	yes	Amigo3	protein_coding	chr9:108053159-108055701:+	dbj|BAC98266.1|	2300	0	mKIAA1851 protein, partial [Mus musculus]	ref|NM_177275.4|	2543	0	Mus musculus adhesion molecule with Ig like domain 3 (Amigo3), mRNA	Q8C2S7	875	0	Amphoterin-induced protein 3	.	.	.	.	pfam13855	LRR_8	Leucine rich repeat.	GO:0007420|brain development;GO:0007155|cell adhesion;GO:0007157|heterophilic cell-cell adhesion via plasma membrane cell adhesion molecules;GO:0010977|negative regulation of neuron projection development;GO:0007399|nervous system development;GO:0051965|positive regulation of synapse assembly;	GO:0016021|integral component of membrane;	GO:0044877|protein-containing complex binding;	K22529	AMIGO; amphoterin-induced protein
ENSMUSG00000032735	961	682	1584	1612.91	2210	2263	1938	0.487286	-1.03716	0.000719691	0.071091	down	yes	Ablim3	protein_coding	chr18:61799395-61911852:-	dbj|BAD32318.1|	3466	0	mKIAA0843 protein, partial [Mus musculus]	ref|NM_198649.3|	4532	0	Mus musculus actin binding LIM protein family, member 3 (Ablim3), transcript variant 1, mRNA	Q69ZX8	1323	0	Actin-binding LIM protein 3	.	.	.	.	pfam16182	AbLIM_anchor	Putative adherens-junction anchoring region of AbLIM. AbLIM_anchor is a domain lying between the LIM actin-binding and the vilin-head domain of actin-binding LIM proteins. It is likely that this domain is involved in anchoring abLIMs to circumferential actin bundles in specific cell types.	GO:0030036|actin cytoskeleton organization;GO:0060271|cilium assembly;GO:0030032|lamellipodium assembly;GO:0045944|positive regulation of transcription by RNA polymerase II;GO:0006351|transcription, DNA-templated;	GO:0015629|actin cytoskeleton;GO:0005737|cytoplasm;GO:0098978|glutamatergic synapse;GO:0030027|lamellipodium;GO:0001725|stress fiber;GO:0045202|synapse;	GO:0051015|actin filament binding;GO:0046872|metal ion binding;	K07520	ABLIM; actin-binding LIM protein
ENSMUSG00000033590	9	13	26	32.6041	58	48	40	0.320861	-1.63998	0.000857451	0.079825	down	yes	Myo5c	protein_coding	chr9:75232020-75305451:+	ref|NP_001074791.1|	9389	0	unconventional myosin-Vc [Mus musculus]	ref|NM_001081322.1|	6727	0	Mus musculus myosin VC (Myo5c), mRNA	Q9NQX4	3242	0	Unconventional myosin-Vc	YOR326w	781	0	COG5022	pfam00063	Myosin_head	Myosin head (motor domain).	GO:0007015|actin filament organization;GO:0030050|vesicle transport along actin filament;	GO:0015629|actin cytoskeleton;GO:0005737|cytoplasm;GO:0070062|extracellular exosome;GO:0016459|myosin complex;GO:0031982|vesicle;	GO:0051015|actin filament binding;GO:0030898|actin-dependent ATPase activity;GO:0005524|ATP binding;GO:0005516|calmodulin binding;GO:0000146|microfilament motor activity;	K10357	MYO5; myosin V
ENSMUSG00000033730	78	55	452	543.298	841	822	958	0.2192	-2.18968	0.0183364	0.495044	down	yes	Egr3	protein_coding	chr14:70077203-70082614:+	tpg|DAA26724.1|	2131	0	TPA: early growth response 3-like [Bos taurus]	ref|NM_018781.4|	3937	0	Mus musculus early growth response 3 (Egr3), transcript variant 1, mRNA	P43300	800	0	Early growth response protein 3	SPAC4G8.13c	86.7	3e-16	COG5048	pfam11928	DUF3446	Domain of unknown function (DUF3446). This presumed domain is functionally uncharacterized. This domain is found in eukaryotes. This domain is typically between 80 to 99 amino acids in length. This domain is found associated with pfam00096. This domain has a single completely conserved residue P that may be functionally important.	GO:0002042|cell migration involved in sprouting angiogenesis;GO:0044344|cellular response to fibroblast growth factor stimulus;GO:0035924|cellular response to vascular endothelial growth factor stimulus;GO:0035767|endothelial cell chemotaxis;GO:0043066|negative regulation of apoptotic process;GO:0007274|neuromuscular synaptic transmission;GO:0007422|peripheral nervous system development;GO:000193…	GO:0005654|nucleoplasm;GO:0045202|synapse;	GO:0001228|DNA-binding transcription activator activity, RNA polymerase II-specific;GO:0000981|DNA-binding transcription factor activity, RNA polymerase II-specific;GO:0046872|metal ion binding;GO:0000978|RNA polymerase II proximal promoter sequence-specific DNA binding;GO:0043565|sequence-specific DNA binding;GO:1990837|sequence-specific double-stranded DNA binding;	K12497	EGR3; early growth response protein 3
ENSMUSG00000034127	43	73	93	120.944	223	205	88	0.399383	-1.32415	0.00185095	0.131688	down	yes	Tspan8	protein_coding	chr10:115816832-115849893:+	ref|NP_001162150.1|	1075	6.79e-144	tetraspanin-8 [Mus musculus] >NP_001162151.1 tetraspanin-8 [Mus musculus] >NP_666122.1 tetraspanin-8 [Mus musculus] >XP_006513605.1 tetraspanin-8 isoform X1 [Mus musculus] >Q8R3G9.1 RecName: Full=Tetraspanin-8; Short=Tspan-8 [Mus musculus] >AAH25461.1 Tspan8 protein [Mus musculus] >AAH27777.1 Tspan8 protein [Mus musculus] >AAH29068.1 Tspan8 protein [Mus musculus] >AAH29808.1 Tetraspanin 8 [Mus mu…	ref|NM_001168679.1|	1380	0	Mus musculus tetraspanin 8 (Tspan8), transcript variant 2, mRNA	Q8R3G9	418	6e-144	Tetraspanin-8	.	.	.	.	pfam00335	Tetraspannin	Tetraspanin family.	GO:0030195|negative regulation of blood coagulation;GO:0010468|regulation of gene expression;GO:0007283|spermatogenesis;	GO:0009986|cell surface;GO:0005887|integral component of plasma membrane;	GO:0005178|integrin binding;	K17349	TSPAN8; tetraspanin-8
ENSMUSG00000034173	137	112	263	282.95	356	316	492	0.423077	-1.24101	0.000863509	0.0799637	down	yes	Zbed5	protein_coding	chr5:129895723-129903623:+	ref|NP_898911.2|	3736	0	SCAN domain containing 3 isoform 1 [Mus musculus] >AAI37611.1 SCAN domain containing 3 [Mus musculus] >EDL19492.1 mCG130675 [Mus musculus]	ref|NM_183088.2|	2492	0	Mus musculus zinc finger, BED type containing 5 (Zbed5), transcript variant 1, mRNA	A4Z943	404	4e-127	Zinc finger BED domain-containing protein 5	.	.	.	.	pfam05699	Dimer_Tnp_hAT	hAT family C-terminal dimerisation region. This dimerisation region is found at the C terminus of the transposases of elements belonging to the Activator superfamily (hAT element superfamily). The isolated dimerisation region forms extremely stable dimers in vitro.	.	.	GO:0003677|DNA binding;GO:0046872|metal ion binding;	.	.
ENSMUSG00000034265	245	178	264	326.992	416	436	418	0.518913	-0.946436	5.39e-06	0.00294864	down	yes	Zdhhc14	protein_coding	chr17:5492557-5753811:+	gb|EDL01658.1|	2720	0	zinc finger, DHHC domain containing 14, isoform CRA_b, partial [Mus musculus]	gb|BC059814.1|	3078	0	Mus musculus zinc finger, DHHC domain containing 14, mRNA (cDNA clone MGC:69577 IMAGE:6813525), complete cds	Q8BQQ1	937	0	Palmitoyltransferase ZDHHC14	SPBC3H7.09	155	6e-40	COG5273	pfam01529	zf-DHHC	DHHC palmitoyltransferase. This family includes the well known DHHC zinc binding domain as well as three of the four conserved transmembrane regions found in this family of palmitoyltransferase enzymes.	GO:0018230|peptidyl-L-cysteine S-palmitoylation;GO:0018345|protein palmitoylation;GO:0006612|protein targeting to membrane;	GO:0005783|endoplasmic reticulum;GO:0005789|endoplasmic reticulum membrane;GO:0005794|Golgi apparatus;GO:0000139|Golgi membrane;GO:0016021|integral component of membrane;	GO:0016409|palmitoyltransferase activity;GO:0019706|protein-cysteine S-palmitoyltransferase activity;	K16675	ZDHHC9_14_18; palmitoyltransferase ZDHHC9/14/18 [EC:2.3.1.225]
ENSMUSG00000034275	71	24	142	161.549	244	255	226	0.316175	-1.66121	0.000913642	0.0815845	down	yes	Igsf9b	protein_coding	chr9:27299204-27357546:+	ref|NP_001313631.1|	6527	0	protein turtle homolog B isoform 2 precursor [Mus musculus] >XP_021028308.1 protein turtle homolog B isoform X1 [Mus caroli]	ref|NM_001326702.1|	16144	0	Mus musculus immunoglobulin superfamily, member 9B (Igsf9b), transcript variant 2, mRNA	E9PZ19	2353	0	Protein turtle homolog B	.	.	.	.	pfam07679	I-set	Immunoglobulin I-set domain.	GO:0007156|homophilic cell adhesion via plasma membrane adhesion molecules;GO:0007399|nervous system development;GO:0097151|positive regulation of inhibitory postsynaptic potential;GO:0099560|synaptic membrane adhesion;	GO:0030425|dendrite;GO:0098982|GABA-ergic synapse;GO:0060077|inhibitory synapse;GO:0016021|integral component of membrane;GO:0043005|neuron projection;GO:0043025|neuronal cell body;GO:0014069|postsynaptic density;GO:0045211|postsynaptic membrane;GO:0099629|postsynaptic specialization of symmetric synapse;	GO:0019900|kinase binding;	.	.
ENSMUSG00000034295	524	335	660	701.346	805	923	945	0.544934	-0.875846	0.00117849	0.0968352	down	yes	Fhod3	protein_coding	chr18:24709445-25133500:+	ref|NP_780485.2|	6859	0	FH1/FH2 domain-containing protein 3 isoform 1 [Mus musculus] >Q76LL6.1 RecName: Full=FH1/FH2 domain-containing protein 3; AltName: Full=Formin homolog overexpressed in spleen 2; Short=mFHOS2 [Mus musculus] >BAC98302.1 FHOS2L splicing variant [Mus musculus]	ref|NM_175276.4|	5408	0	Mus musculus formin homology 2 domain containing 3 (Fhod3), transcript variant 1, mRNA	Q76LL6	2646	0	FH1/FH2 domain-containing protein 3	.	.	.	.	pfam02181	FH2	Formin Homology 2 Domain.	GO:0051639|actin filament network formation;GO:0055003|cardiac myofibril assembly;GO:0030866|cortical actin cytoskeleton organization;GO:0030837|negative regulation of actin filament polymerization;GO:0045214|sarcomere organization;	GO:0005737|cytoplasm;GO:0005856|cytoskeleton;GO:0030017|sarcomere;GO:0005865|striated muscle thin filament;GO:0030018|Z disc;	GO:0051015|actin filament binding;	.	.
ENSMUSG00000034612	1173	902	1868	1738.41	2115	2002	2313	0.590901	-0.759012	0.00900654	0.351075	down	yes	Chst11	protein_coding	chr10:82985498-83195900:+	ref|NP_067414.2|	1913	0	carbohydrate sulfotransferase 11 [Mus musculus] >Q9JME2.1 RecName: Full=Carbohydrate sulfotransferase 11; AltName: Full=Chondroitin 4-O-sulfotransferase 1; AltName: Full=Chondroitin 4-sulfotransferase 1; Short=C4S-1; Short=C4ST-1; Short=C4ST1 [Mus musculus] >AAI37630.1 Carbohydrate sulfotransferase 11 [Mus musculus] >EDL21380.1 carbohydrate sulfotransferase 11 [Mus musculus] >BAA92942.1 chondroIt…	ref|NM_021439.2|	5527	0	Mus musculus carbohydrate sulfotransferase 11 (Chst11), mRNA	Q9JME2	741	0	Carbohydrate sulfotransferase 11	.	.	.	.	pfam03567	Sulfotransfer_2	Sulfotransferase family. This family includes a variety of sulfotransferase enzymes. Chondroitin 6-sulfotransferase catalyzes the transfer of sulfate to position 6 of the N-acetylgalactosamine residue of chondroitin. This family also includes Heparan sulfate 2-O-sulfotransferase (HS2ST) and Heparan sulfate 6-sulfotransferase (HS6ST). Heparan sulfate (HS) is a co-receptor for a number of growth fa…	GO:0016051|carbohydrate biosynthetic process;GO:0051216|cartilage development;GO:0002063|chondrocyte development;GO:0030206|chondroitin sulfate biosynthetic process;GO:0030204|chondroitin sulfate metabolic process;GO:0048589|developmental growth;GO:0042733|embryonic digit morphogenesis;GO:0030326|embryonic limb morphogenesis;GO:0048704|embryonic skeletal system morphogenesis;GO:0048703|embryonic …	GO:0000139|Golgi membrane;GO:0016021|integral component of membrane;	GO:0047756|chondroitin 4-sulfotransferase activity;GO:0001537|N-acetylgalactosamine 4-O-sulfotransferase activity;GO:0050659|N-acetylgalactosamine 4-sulfate 6-O-sulfotransferase activity;GO:0008146|sulfotransferase activity;	K01017	CHST11; chondroitin 4-sulfotransferase 11 [EC:2.8.2.5]
ENSMUSG00000034755	22	16	27	30.1281	37	50	29	0.541089	-0.886063	0.0379056	0.623549	down	yes	Pcdh11x	protein_coding	chrX:120290259-120910619:+	ref|XP_006528449.1|	6979	0	protocadherin-11 X-linked isoform X1 [Mus musculus]	ref|NM_001271809.1|	8242	0	Mus musculus protocadherin 11 X-linked (Pcdh11x), transcript variant 1, mRNA	Q6X862	2240	0	Protocadherin-11 X-linked	.	.	.	.	pfam08374	Protocadherin	Protocadherin. The structure of protocadherins is similar to that of classic cadherins (pfam00028), but particularly on the cytoplasmic domains they also have some unique features. They are expressed in a variety of organisms and are found in high concentrations in the brain where they seem to be localized mainly at cell-cell contact sites. Their expression seems to be developmentally regulated.	GO:0007155|cell adhesion;GO:0007156|homophilic cell adhesion via plasma membrane adhesion molecules;GO:0010923|negative regulation of phosphatase activity;	GO:0005887|integral component of plasma membrane;	GO:0005509|calcium ion binding;	.	.
ENSMUSG00000034771	12453	6435	9181	11674.5	16479	16565	9531	0.631335	-0.663522	0.0147729	0.457597	down	yes	Tle2	protein_coding	chr10:81574561-81590845:+	gb|EDL31395.1|	1674	0	transducin-like enhancer of split 2, homolog of Drosophila E(spl), isoform CRA_b, partial [Mus musculus]	dbj|AK160999.1|	4134	0	Mus musculus 15 days embryo head cDNA, RIKEN full-length enriched library, clone:4022435E12 product:transducin-like enhancer of split 2, homolog of Drosophila E(spl), full insert sequence	Q62441	457	1e-140	Transducin-like enhancer protein 4	.	.	.	.	pfam03920	TLE_N	Groucho/TLE N-terminal Q-rich domain. The N-terminal domain of the Grouch/TLE co-repressor proteins are involved in oligomerization.	GO:1990830|cellular response to leukemia inhibitory factor;GO:0090090|negative regulation of canonical Wnt signaling pathway;GO:0000122|negative regulation of transcription by RNA polymerase II;GO:0045892|negative regulation of transcription, DNA-templated;GO:0016055|Wnt signaling pathway;	GO:1990907|beta-catenin-TCF complex;GO:0005654|nucleoplasm;GO:0005634|nucleus;GO:0005667|transcription factor complex;	GO:0003682|chromatin binding;GO:0000981|DNA-binding transcription factor activity, RNA polymerase II-specific;GO:0070491|repressing transcription factor binding;GO:0003714|transcription corepressor activity;	K04497	GROUCHO; groucho
ENSMUSG00000035041	17	11	60	66.3174	98	92	114	0.281449	-1.82905	0.00136241	0.106928	down	yes	Creb3l3	protein_coding	chr10:81084324-81098874:-	ref|NP_001369747.1|	2360	0	cyclic AMP-responsive element-binding protein 3-like protein 3 [Mus musculus] >NP_663340.1 cyclic AMP-responsive element-binding protein 3-like protein 3 [Mus musculus] >Q91XE9.1 RecName: Full=Cyclic AMP-responsive element-binding protein 3-like protein 3; Short=cAMP-responsive element-binding protein 3-like protein 3; AltName: Full=Transcription factor CREB-H; Contains: RecName: Full=Processed c…	ref|NM_145365.3|	2283	0	Mus musculus cAMP responsive element binding protein 3-like 3 (Creb3l3), transcript variant 2, mRNA	Q91XE9	913	0	Cyclic AMP-responsive element-binding protein 3-like protein 3	.	.	.	.	pfam00170	bZIP_1	bZIP transcription factor. The Pfam entry includes the basic region and the leucine zipper region.	GO:0030968|endoplasmic reticulum unfolded protein response;GO:0045944|positive regulation of transcription by RNA polymerase II;GO:1990440|positive regulation of transcription from RNA polymerase II promoter in response to endoplasmic reticulum stress;GO:0006357|regulation of transcription by RNA polymerase II;	GO:0005829|cytosol;GO:0005783|endoplasmic reticulum;GO:0005789|endoplasmic reticulum membrane;GO:0016021|integral component of membrane;GO:0016020|membrane;GO:0005654|nucleoplasm;GO:0005634|nucleus;	GO:0035497|cAMP response element binding;GO:0001228|DNA-binding transcription activator activity, RNA polymerase II-specific;GO:0000981|DNA-binding transcription factor activity, RNA polymerase II-specific;GO:0046982|protein heterodimerization activity;GO:0042803|protein homodimerization activity;GO:0000978|RNA polymerase II proximal promoter sequence-specific DNA binding;GO:0000977|RNA polymeras…	K09048	CREB3; cyclic AMP-responsive element-binding protein 3
ENSMUSG00000035126	144	76	311	279.029	393	363	375	0.454826	-1.13661	0.00983523	0.364085	down	yes	Wdr78	protein_coding	chr4:103038065-103114555:-	dbj|BAC27209.1|	1601	0	unnamed protein product [Mus musculus]	dbj|AK030997.1|	5196	0	Mus musculus adult male thymus cDNA, RIKEN full-length enriched library, clone:5830484E02 product:hypothetical Glutamic acid-rich region/G-protein beta WD-40 repeats containing protein, full insert sequence	E9PYY5	619	0	Dynein axonemal intermediate chain 4	.	.	.	.	pfam10325	7TM_GPCR_Srz	Serpentine type 7TM GPCR chemoreceptor Srz. Chemoreception is mediated in Caenorhabditis elegans by members of the seven-transmembrane G-protein-coupled receptor class (7TM GPCRs) of proteins which are of the serpentine type. Srz is a solo families amongst the superfamilies of chemoreceptors. Chemoperception is one of the central senses of soil nematodes like C. elegans which are otherwise 'blind…	GO:0070286|axonemal dynein complex assembly;GO:0003341|cilium movement;GO:0002244|hematopoietic progenitor cell differentiation;GO:0007018|microtubule-based movement;	GO:0005858|axonemal dynein complex;GO:0005930|axoneme;GO:0031514|motile cilium;	GO:0045504|dynein heavy chain binding;GO:0045503|dynein light chain binding;	.	.
ENSMUSG00000035275	1169	1105	1500	1702	2058	1966	2356	0.568596	-0.814525	0.000122872	0.0262257	down	yes	Raver2	protein_coding	chr4:101068983-101152370:+	ref|NP_898845.1|	3235	0	ribonucleoprotein PTB-binding 2 [Mus musculus] >Q7TPD6.1 RecName: Full=Ribonucleoprotein PTB-binding 2; AltName: Full=Protein raver-2 [Mus musculus] >AAH55329.1 Ribonucleoprotein, PTB-binding 2 [Mus musculus]	ref|NM_183024.1|	3990	0	Mus musculus ribonucleoprotein, PTB-binding 2 (Raver2), mRNA >BC055329.1 Mus musculus ribonucleoprotein, PTB-binding 2, mRNA (cDNA clone MGC:65671 IMAGE:6835616), complete cds	Q7TPD6	1250	0	Ribonucleoprotein PTB-binding 2	.	.	.	.	pfam00076	RRM_1	RNA recognition motif. (a.k.a. RRM, RBD, or RNP domain). The RRM motif is probably diagnostic of an RNA binding protein. RRMs are found in a variety of RNA binding proteins, including various hnRNP proteins, proteins implicated in regulation of alternative splicing, and protein components of snRNPs. The motif also appears in a few single stranded DNA binding proteins. The RRM structure consists o…	GO:0000398|mRNA splicing, via spliceosome;	GO:0005737|cytoplasm;GO:0005634|nucleus;	GO:0003676|nucleic acid binding;GO:0003723|RNA binding;	.	.
ENSMUSG00000035458	115	75	103	118.783	161	163	100	0.664884	-0.588825	0.035848	0.613905	down	yes	Tnni3	protein_coding	chr7:4518305-4524229:-	ref|XP_011232083.2|	882	6.12e-116	troponin I, cardiac muscle [Ailuropoda melanoleuca]	ref|NM_009406.4|	912	0	Mus musculus troponin I, cardiac 3 (Tnni3), mRNA	P48787	339	1e-115	Troponin I, cardiac muscle	.	.	.	.	pfam00992	Troponin	Troponin. Troponin (Tn) contains three subunits, Ca2+ binding (TnC), inhibitory (TnI), and tropomyosin binding (TnT). this Pfam contains members of the TnT subunit. Troponin is a complex of three proteins, Ca2+ binding (TnC), inhibitory (TnI), and tropomyosin binding (TnT). The troponin complex regulates Ca++ induced muscle contraction. This family includes troponin T and troponin I. Troponin I b…	GO:0060048|cardiac muscle contraction;GO:0006874|cellular calcium ion homeostasis;GO:0060047|heart contraction;GO:0007507|heart development;GO:0006936|muscle contraction;GO:0032780|negative regulation of ATPase activity;GO:0010882|regulation of cardiac muscle contraction by calcium ion signaling;GO:0006937|regulation of muscle contraction;GO:0006940|regulation of smooth muscle contraction;GO:0001…	GO:0097512|cardiac myofibril;GO:1990584|cardiac Troponin complex;GO:0043292|contractile fiber;GO:0005737|cytoplasm;GO:0030016|myofibril;GO:0030017|sarcomere;GO:0005861|troponin complex;	GO:0003779|actin binding;GO:0051015|actin filament binding;GO:0019855|calcium channel inhibitor activity;GO:0048306|calcium-dependent protein binding;GO:0046872|metal ion binding;GO:0019904|protein domain specific binding;GO:0019901|protein kinase binding;GO:0030172|troponin C binding;GO:0031014|troponin T binding;	K12044	TNNI3; troponin I, cardiac muscle
ENSMUSG00000035713	385	183	380	419.207	522	535	512	0.576674	-0.794171	0.00512525	0.251267	down	yes	Usp35	protein_coding	chr7:97309380-97332020:-	ref|XP_006507886.1|	4913	0	ubiquitin carboxyl-terminal hydrolase 35 isoform X1 [Mus musculus]	ref|NM_001177412.2|	4236	0	Mus musculus ubiquitin specific peptidase 35 (Usp35), mRNA	Q9P2H5	1146	0	Ubiquitin carboxyl-terminal hydrolase 35	SPBC713.02c	68.6	1e-10	COG5077	pfam00443	UCH	Ubiquitin carboxyl-terminal hydrolase.	GO:0016579|protein deubiquitination;GO:0006511|ubiquitin-dependent protein catabolic process;	GO:0005829|cytosol;GO:0005634|nucleus;	GO:0004197|cysteine-type endopeptidase activity;GO:0004843|thiol-dependent ubiquitin-specific protease activity;	K11854	USP35_38; ubiquitin carboxyl-terminal hydrolase 35/38 [EC:3.4.19.12]
ENSMUSG00000035849	102	81	149	164.485	227	197	225	0.492513	-1.02177	0.00042293	0.0548305	down	yes	Krt222	protein_coding	chr11:99232761-99244085:-	ref|NP_766534.1|	1460	0	keratin-like protein KRT222 isoform 1 [Mus musculus] >Q8CCX5.1 RecName: Full=Keratin-like protein KRT222; AltName: Full=Keratin-222 [Mus musculus] >EDL16184.1 keratin 222, isoform CRA_a [Mus musculus] >BAC27620.1 unnamed protein product [Mus musculus]	ref|NM_172946.3|	3072	0	Mus musculus keratin 222 (Krt222), transcript variant 1, mRNA	Q8CCX5	566	0	Keratin-like protein KRT222	.	.	.	.	pfam00038	Filament	Intermediate filament protein.	.	GO:0005882|intermediate filament;	GO:0005198|structural molecule activity;	.	.
ENSMUSG00000035864	10	10	15	19.966	27	43	15	0.401325	-1.31716	0.0201407	0.515049	down	yes	Syt1	protein_coding	chr10:108497650-109010982:-	ref|XP_031205112.1|	1721	0	synaptotagmin-1 isoform X1 [Mastomys coucha]	ref|NM_001252341.1|	4820	0	Mus musculus synaptotagmin I (Syt1), transcript variant 1, mRNA	P46096	657	0	Synaptotagmin-1	SPAPYUK71.03c	59.7	7e-08	COG5038	pfam00168	C2	C2 domain.	GO:0007420|brain development;GO:0048791|calcium ion-regulated exocytosis of neurotransmitter;GO:0099502|calcium-dependent activation of synaptic vesicle fusion;GO:0017156|calcium ion regulated exocytosis;GO:0030154|cell differentiation;GO:0071277|cellular response to calcium ion;GO:0005513|detection of calcium ion;GO:0098746|fast, calcium ion-dependent exocytosis of neurotransmitter;GO:0007269|ne…	GO:0030424|axon;GO:0042584|chromaffin granule membrane;GO:0005737|cytoplasm;GO:0031045|dense core granule;GO:0060076|excitatory synapse;GO:0070382|exocytic vesicle;GO:0098978|glutamatergic synapse;GO:0005794|Golgi apparatus;GO:0098686|hippocampal mossy fiber to CA3 synapse;GO:0030285|integral component of synaptic vesicle membrane;GO:0043229|intracellular organelle;GO:0043005|neuron projection;GO…	GO:0005509|calcium ion binding;GO:0061891|calcium ion sensor activity;GO:0005544|calcium-dependent phospholipid binding;GO:0048306|calcium-dependent protein binding;GO:0005516|calmodulin binding;GO:0030276|clathrin binding;GO:0042802|identical protein binding;GO:0050750|low-density lipoprotein particle receptor binding;GO:0005546|phosphatidylinositol-4,5-bisphosphate binding;GO:0001786|phosphatid…	K15290	SYT1; synaptotagmin-1
ENSMUSG00000036006	220	221	341	379.902	496	482	505	0.50945	-0.972986	0.000112368	0.0252135	down	yes	Ripor2	protein_coding	chr13:24582189-24733816:+	dbj|BAC65551.1|	5505	0	mKIAA0386 protein, partial [Mus musculus]	ref|NM_029679.2|	5598	0	Mus musculus RHO family interacting cell polarization regulator 2 (Ripor2), transcript variant 1, mRNA	Q80U16	1998	0	Rho family-interacting cell polarization regulator 2	.	.	.	.	pfam15903	PL48	Filopodia upregulated, FAM65. PL48 is associated with cytotrophoblast and lineage-specific HL-60 cell differentiation. The N-terminal part of the family is found to induce the formation of filopodia. It is found in vertebrates.	GO:0060088|auditory receptor cell stereocilium organization;GO:0007155|cell adhesion;GO:1990869|cellular response to chemokine;GO:0071260|cellular response to mechanical stimulus;GO:0006935|chemotaxis;GO:0045184|establishment of protein localization;GO:0007162|negative regulation of cell adhesion;GO:1903904|negative regulation of establishment of T cell polarity;GO:1905872|negative regulation of …	GO:0016324|apical plasma membrane;GO:0005737|cytoplasm;GO:0005856|cytoskeleton;GO:0030175|filopodium;GO:0032420|stereocilium;GO:0060171|stereocilium membrane;	GO:0071889|14-3-3 protein binding;GO:0042802|identical protein binding;	.	.
ENSMUSG00000036242	826	829	882	1049.79	1298	1246	1209	0.650802	-0.61971	2.69e-05	0.00899339	down	yes	Armh4	protein_coding	chr14:49675952-49783383:-	ref|NP_080418.2|	3766	0	armadillo-like helical domain-containing protein 4 precursor [Mus musculus] >Q8BT18.2 RecName: Full=Armadillo-like helical domain-containing protein 4; Flags: Precursor [Mus musculus] >BAC27694.1 unnamed protein product [Mus musculus] >BAC33748.1 unnamed protein product [Mus musculus]	gb|AC140393.3|	6467	0	Mus musculus BAC clone RP24-179D17 from 14, complete sequence	Q8BT18	1455	0	Armadillo-like helical domain-containing protein 4	.	.	.	.	pfam15767	DUF4696	Domain of unknown function (DUF4696). This family of proteins is found in eukaryotes. Proteins in this family are typically between 599 and 780 amino acids in length. There is a conserved AFP sequence motif.	.	GO:0016021|integral component of membrane;	.	.	.
ENSMUSG00000036356	259	232	377	359.9	416	448	421	0.652162	-0.616697	0.0128771	0.426041	down	yes	Csgalnact1	protein_coding	chr8:68356781-68735146:-	ref|NP_001239552.1|	2720	0	chondroitin sulfate N-acetylgalactosaminyltransferase 1 [Mus musculus] >NP_001351185.1 chondroitin sulfate N-acetylgalactosaminyltransferase 1 [Mus musculus] >NP_766341.4 chondroitin sulfate N-acetylgalactosaminyltransferase 1 [Mus musculus] >XP_006509689.1 chondroitin sulfate N-acetylgalactosaminyltransferase 1 isoform X1 [Mus musculus] >XP_006509690.1 chondroitin sulfate N-acetylgalactosaminylt…	ref|NM_172753.5|	3943	0	Mus musculus chondroitin sulfate N-acetylgalactosaminyltransferase 1 (Csgalnact1), transcript variant 2, mRNA	Q8BJQ9	1050	0	Chondroitin sulfate N-acetylgalactosaminyltransferase 1	.	.	.	.	pfam05679	CHGN	Chondroitin N-acetylgalactosaminyltransferase.	GO:0051216|cartilage development;GO:0030206|chondroitin sulfate biosynthetic process;GO:0030204|chondroitin sulfate metabolic process;GO:0050653|chondroitin sulfate proteoglycan biosynthetic process, polysaccharide chain biosynthetic process;GO:0001958|endochondral ossification;GO:0030198|extracellular matrix organization;GO:0046398|UDP-glucuronate metabolic process;GO:0019276|UDP-N-acetylgalacto…	GO:0032580|Golgi cisterna membrane;GO:0016021|integral component of membrane;	GO:0008376|acetylgalactosaminyltransferase activity;GO:0047238|glucuronosyl-N-acetylgalactosaminyl-proteoglycan 4-beta-N-acetylgalactosaminyltransferase activity;GO:0015020|glucuronosyltransferase activity;GO:0047237|glucuronylgalactosylproteoglycan 4-beta-N-acetylgalactosaminyltransferase activity;GO:0046872|metal ion binding;GO:0008955|peptidoglycan glycosyltransferase activity;	K00746	CSGALNACT1_2; chondroitin sulfate N-acetylgalactosaminyltransferase 1/2 [EC:2.4.1.174 2.4.1.175]
ENSMUSG00000036492	13	2	31	29.9693	29	43	59	0.336587	-1.57095	0.0336337	0.60551	down	yes	Rnf39	protein_coding	chr17:36942918-36947986:+	ref|NP_001093102.1|	1598	0	RING finger protein 39 [Mus musculus] >AAI32406.1 Ring finger protein 39 [Mus musculus] >AAI45678.1 Ring finger protein 39 [Mus musculus] >EDL23311.1 mCG22610 [Mus musculus]	ref|XM_021149179.1|	1471	0	PREDICTED: Mus caroli ring finger protein 39 (Rnf39), mRNA	Q920M2	592	0	RING finger protein 39	.	.	.	.	pfam13765	PRY	SPRY-associated domain. SPRY and PRY domains occur on PYRIN proteins. Their function is not known.	GO:0045087|innate immune response;GO:0016567|protein ubiquitination;GO:0010468|regulation of gene expression;GO:0048168|regulation of neuronal synaptic plasticity;	GO:0005737|cytoplasm;	GO:0046872|metal ion binding;GO:0061630|ubiquitin protein ligase activity;	.	.
ENSMUSG00000036545	1309	846	3196	2884.42	3633	3830	4315	0.44043	-1.18302	0.00568374	0.271054	down	yes	Adamts2	protein_coding	chr11:50602084-50807573:+	ref|XP_028631739.1|	5981	0	A disintegrin and metalloproteinase with thrombospondin motifs 2 [Grammomys surdaster]	ref|NM_175643.3|	7265	0	Mus musculus a disintegrin-like and metallopeptidase (reprolysin type) with thrombospondin type 1 motif, 2 (Adamts2), mRNA	Q8C9W3	2307	0	A disintegrin and metalloproteinase with thrombospondin motifs 2	.	.	.	.	pfam05986	ADAM_spacer1	ADAM-TS Spacer 1. This family represents the Spacer-1 region from the ADAM-TS family of metalloproteinases.	GO:0030574|collagen catabolic process;GO:0030199|collagen fibril organization;GO:0030198|extracellular matrix organization;GO:0030324|lung development;GO:0016485|protein processing;GO:0043588|skin development;GO:0007283|spermatogenesis;	GO:0062023|collagen-containing extracellular matrix;GO:0031012|extracellular matrix;GO:0005576|extracellular region;	GO:0004222|metalloendopeptidase activity;GO:0008233|peptidase activity;GO:0008270|zinc ion binding;	K08618	ADAMTS2; a disintegrin and metalloproteinase with thrombospondin motifs 2 [EC:3.4.24.14]
ENSMUSG00000036564	526	459	685	766.806	949	930	1029	0.552344	-0.85636	9.76e-05	0.0232693	down	yes	Ndrg4	protein_coding	chr8:95676980-95715119:+	dbj|BAC98115.1|	2096	0	mKIAA1180 protein, partial [Mus musculus]	dbj|AK129305.1|	3084	0	Mus musculus mRNA for mKIAA1180 protein	Q6DIX1	655	0	Protein NDRG4	.	.	.	.	pfam03096	Ndr	Ndr family. This family consists of proteins from different gene families: Ndr1/RTP/Drg1, Ndr2, and Ndr3. Their similarity was previously noted. The precise molecular and cellular function of members of this family is still unknown. Yet, they are known to be involved in cellular differentiation events. The Ndr1 group was the first to be discovered. Their expression is repressed by the proto-oncog…	GO:0007420|brain development;GO:0070374|positive regulation of ERK1 and ERK2 cascade;GO:0007165|signal transduction;	GO:0005737|cytoplasm;GO:0005829|cytosol;	.	.	.
ENSMUSG00000036918	406	374	879	910.935	1065	1087	1581	0.428685	-1.22201	0.00105223	0.0898349	down	yes	Ttc7	protein_coding	chr17:87282886-87381769:+	gb|EDL38630.1|	4434	0	tetratricopeptide repeat domain 7, partial [Mus musculus]	ref|NM_028639.3|	4614	0	Mus musculus tetratricopeptide repeat domain 7 (Ttc7), mRNA	Q8BGB2	1627	0	Tetratricopeptide repeat protein 7A	MTH72	64.7	1e-09	COG0457	pfam15483	DUF4641	Domain of unknown function (DUF4641). This family of proteins is found in eukaryotes. Proteins in this family are typically between 201 and 519 amino acids in length.	GO:0006879|cellular iron ion homeostasis;GO:0030097|hemopoiesis;GO:0046854|phosphatidylinositol phosphorylation;GO:0072659|protein localization to plasma membrane;	GO:0005737|cytoplasm;GO:0005886|plasma membrane;	.	K21843	TTC7; tetratricopeptide repeat protein 7
ENSMUSG00000037049	1496	1605	2153	2156.57	2368	2500	2753	0.665038	-0.588492	0.00880389	0.34704	down	yes	Smpd1	protein_coding	chr7:105554360-105558389:+	ref|NP_035551.1|	3127	0	sphingomyelin phosphodiesterase precursor [Mus musculus] >Q04519.2 RecName: Full=Sphingomyelin phosphodiesterase; AltName: Full=Acid sphingomyelinase; Short=ASMase; Flags: Precursor [Mus musculus] >EDL16774.1 sphingomyelin phosphodiesterase 1, acid lysosomal, isoform CRA_b [Mus musculus] >CAA78506.1 sphingomyelin phosphodiesterase [Mus musculus] >CAA78619.1 sphingomyelin phosphodiesterase [Mus mu…	ref|NM_011421.2|	2412	0	Mus musculus sphingomyelin phosphodiesterase 1, acid lysosomal (Smpd1), mRNA	Q04519	1209	0	Sphingomyelin phosphodiesterase	.	.	.	.	pfam00149	Metallophos	Calcineurin-like phosphoesterase. This family includes a diverse range of phosphoesterases, including protein phosphoserine phosphatases, nucleotidases, sphingomyelin phosphodiesterases and 2'-3' cAMP phosphodiesterases as well as nucleases such as bacterial SbcD or yeast MRE11. The most conserved regions in this superfamily centre around the metal chelating residues.	GO:0071277|cellular response to calcium ion;GO:0034644|cellular response to UV;GO:0046513|ceramide biosynthetic process;GO:0006672|ceramide metabolic process;GO:0008203|cholesterol metabolic process;GO:0043407|negative regulation of MAP kinase activity;GO:0001778|plasma membrane repair;GO:0043065|positive regulation of apoptotic process;GO:0045807|positive regulation of endocytosis;GO:0035307|pos…	GO:0036019|endolysosome;GO:0005768|endosome;GO:0005615|extracellular space;GO:0042599|lamellar body;GO:0005811|lipid droplet;GO:0005764|lysosome;GO:0005886|plasma membrane;	GO:0061750|acid sphingomyelin phosphodiesterase activity;GO:0016798|hydrolase activity, acting on glycosyl bonds;GO:0008081|phosphoric diester hydrolase activity;GO:0004767|sphingomyelin phosphodiesterase activity;GO:0008270|zinc ion binding;	K12350	SMPD1, ASM; sphingomyelin phosphodiesterase [EC:3.1.4.12]
ENSMUSG00000037363	415	310	475	531.739	763	673	556	0.580715	-0.784097	0.000401483	0.0532331	down	yes	Letm2	protein_coding	chr8:25578490-25597582:-	gb|EDL32832.1|	969	2.55e-117	RIKEN cDNA D030041N04, isoform CRA_b, partial [Mus musculus]	dbj|AK034050.1|	2956	0	Mus musculus adult male diencephalon cDNA, RIKEN full-length enriched library, clone:9330151K04 product:hypothetical protein, full insert sequence	Q7TNU7	309	1e-92	LETM1 domain-containing protein LETM2, mitochondrial	.	.	.	.	pfam07766	LETM1	LETM1-like protein. Members of this family are inner mitochondrial membrane proteins which play a role in potassium and hydrogen ion exchange. Deletion of LETM1 is thought to be involved in the development of Wolf-Hirschhorn syndrome in humans.	GO:0006875|cellular metal ion homeostasis;	GO:0016021|integral component of membrane;GO:0005743|mitochondrial inner membrane;	GO:0043022|ribosome binding;	.	.
ENSMUSG00000037370	392	351	668	709.751	853	909	1049	0.484191	-1.04635	0.000397305	0.0532031	down	yes	Enpp1	protein_coding	chr10:24637914-24712159:-	ref|NP_032839.3|	4610	0	ectonucleotide pyrophosphatase/phosphodiesterase family member 1 isoform 2 [Mus musculus] >AAI60371.1 Ectonucleotide pyrophosphatase/phosphodiesterase 1 [synthetic construct] >EDL04787.1 ectonucleotide pyrophosphatase/phosphodiesterase 1, isoform CRA_d [Mus musculus]	ref|NM_008813.4|	6777	0	Mus musculus ectonucleotide pyrophosphatase/phosphodiesterase 1 (Enpp1), transcript variant 2, mRNA	P06802	1771	0	Ectonucleotide pyrophosphatase/phosphodiesterase family member 1	SPBC725.05c	207	1e-55	COG1524	pfam01663	Phosphodiest	Type I phosphodiesterase / nucleotide pyrophosphatase. This family consists of phosphodiesterases, including human plasma-cell membrane glycoprotein PC-1 / alkaline phosphodiesterase i / nucleotide pyrophosphatase (nppase). These enzymes catalyze the cleavage of phosphodiester and phosphosulfate bonds in NAD, deoxynucleotides and nucleotide sugars. Also in this family is ATX an autotaxin, tumor c…	GO:0050427|3'-phosphoadenosine 5'-phosphosulfate metabolic process;GO:0046034|ATP metabolic process;GO:0031214|biomineral tissue development;GO:0046849|bone remodeling;GO:0030643|cellular phosphate ion homeostasis;GO:0032869|cellular response to insulin stimulus;GO:0006091|generation of precursor metabolites and energy;GO:0006955|immune response;GO:0030505|inorganic diphosphate transport;GO:00303…	GO:0097440|apical dendrite;GO:0097441|basal dendrite;GO:0016323|basolateral plasma membrane;GO:0044297|cell body;GO:0042995|cell projection;GO:0009986|cell surface;GO:0005615|extracellular space;GO:0016021|integral component of membrane;GO:0005887|integral component of plasma membrane;GO:0043005|neuron projection;GO:0043025|neuronal cell body;GO:0005886|plasma membrane;GO:0045202|synapse;	GO:0005524|ATP binding;GO:0005509|calcium ion binding;GO:0036218|dTTP diphosphatase activity;GO:0004527|exonuclease activity;GO:0042802|identical protein binding;GO:0005158|insulin receptor binding;GO:0035529|NADH pyrophosphatase activity;GO:0003676|nucleic acid binding;GO:0047429|nucleoside-triphosphate diphosphatase activity;GO:0004551|nucleotide diphosphatase activity;GO:0004528|phosphodiester…	K01513	ENPP1_3, CD203; ectonucleotide pyrophosphatase/phosphodiesterase family member 1/3 [EC:3.1.4.1 3.6.1.9]
ENSMUSG00000037419	819	714	1314	1189.04	1307	1301	1634	0.646098	-0.630175	0.0275747	0.568451	down	yes	Endod1	protein_coding	chr9:14353990-14381507:-	dbj|BAD32314.1|	2698	0	mKIAA0830 protein, partial [Mus musculus]	ref|NM_028013.3|	4470	0	Mus musculus endonuclease domain containing 1 (Endod1), mRNA	Q8C522	935	0	Endonuclease domain-containing 1 protein	.	.	.	.	pfam01223	Endonuclease_NS	DNA/RNA non-specific endonuclease.	.	GO:0005576|extracellular region;	GO:0004519|endonuclease activity;GO:0046872|metal ion binding;GO:0003676|nucleic acid binding;	K15049	ENDOD1; endonuclease domain-containing 1 protein
ENSMUSG00000037541	329	318	868	1029.21	1322	1389	1855	0.321529	-1.63698	5.75e-05	0.0152514	down	yes	Shank2	protein_coding	chr7:144001928-144424494:+	ref|XP_006508595.1|	8330	0	SH3 and multiple ankyrin repeat domains protein 2 isoform X13 [Mus musculus]	ref|XM_031389023.1|	7636	0	PREDICTED: Mastomys coucha SH3 and multiple ankyrin repeat domains 2 (Shank2), transcript variant X12, mRNA	Q80Z38	2402	0	SH3 and multiple ankyrin repeat domains protein 2	all2748	77.8	2e-13	COG0666	pfam16511	FERM_f0	N-terminal or F0 domain of Talin-head FERM. FERM_f0 forms a stable globular structure. The fold is an ubiquitin-like fold joined to the f1 domain in a novel fixed orientation by an extensive charged interface. It is required for maximal integrin-activation, by interacting with other FA components, No binding partner has yet been found for it.	GO:0030534|adult behavior;GO:0048854|brain morphogenesis;GO:0060997|dendritic spine morphogenesis;GO:0035640|exploration behavior;GO:0007612|learning;GO:0060292|long-term synaptic depression;GO:0060291|long-term synaptic potentiation;GO:0099562|maintenance of postsynaptic density structure;GO:0007613|memory;GO:0035331|negative regulation of hippo signaling;GO:0008284|positive regulation of cell p…	GO:0016324|apical plasma membrane;GO:0032279|asymmetric synapse;GO:0031526|brush border membrane;GO:0060170|ciliary membrane;GO:0043197|dendritic spine;GO:0098978|glutamatergic synapse;GO:0030426|growth cone;GO:0098686|hippocampal mossy fiber to CA3 synapse;GO:0005883|neurofilament;GO:0043005|neuron projection;GO:0043025|neuronal cell body;GO:0001917|photoreceptor inner segment;GO:0001750|photore…	GO:0035255|ionotropic glutamate receptor binding;GO:0008022|protein C-terminus binding;GO:0017124|SH3 domain binding;GO:0098919|structural constituent of postsynaptic density;GO:0030160|GKAP/Homer scaffold activity;	K15009	SHANK; SH3 and multiple ankyrin repeat domains protein
ENSMUSG00000037580	39	56	75	84.7757	129	101	105	0.493005	-1.02033	0.00260559	0.162767	down	yes	Gch1	protein_coding	chr14:47153895-47189413:-	gb|AAY88218.1|	163	5.61e-08	endonuclease/reverse transcriptase [Rattus norvegicus]	gb|JN960202.1|	3508	0	Mus musculus targeted non-conditional, lacZ-tagged mutant allele Gch1:tm1e(EUCOMM)Wtsi; transgenic	P11369	63.9	9e-09	LINE-1 retrotransposable element ORF2 protein	.	.	.	.	pfam11437	Vanabin-2	Vanadium-binding protein 2. The Vanadium binding protein, Vanabin2, contains four alpha-helices connected by nine disulphide bonds. Vanadium accumulates in Ascidians however the biological reason remains unclear.	GO:0006310|DNA recombination;	.	GO:0004519|endonuclease activity;GO:0046872|metal ion binding;GO:0003964|RNA-directed DNA polymerase activity;	.	.
ENSMUSG00000037613	44	27	132	130.247	171	181	216	0.346879	-1.5275	0.00327776	0.189958	down	yes	Tnfrsf23	protein_coding	chr7:143665809-143685872:-	ref|NP_077252.2|	771	1.29e-92	tumor necrosis factor receptor superfamily member 23 isoform 1 precursor [Mus musculus] >Q9ER63.2 RecName: Full=Tumor necrosis factor receptor superfamily member 23; AltName: Full=Decoy TRAIL receptor 1; AltName: Full=TNF receptor family member SOB; AltName: Full=TNF receptor homolog 1; AltName: Full=Tumor necrosis factor receptor p60 homolog 1; Flags: Precursor [Mus musculus] >AAI06829.1 Tumor n…	ref|NR_131763.1|	3353	0	Mus musculus tumor necrosis factor receptor superfamily, member 23 (Tnfrsf23), transcript variant 3, non-coding RNA	Q9ER63	300	7e-93	Tumor necrosis factor receptor superfamily member 23	.	.	.	.	pfam00020	TNFR_c6	TNFR/NGFR cysteine-rich region.	GO:0006924|activation-induced cell death of T cells;GO:0097192|extrinsic apoptotic signaling pathway in absence of ligand;GO:0097049|motor neuron apoptotic process;GO:0097527|necroptotic signaling pathway;GO:0043066|negative regulation of apoptotic process;GO:1902042|negative regulation of extrinsic apoptotic signaling pathway via death domain receptors;GO:2001269|positive regulation of cysteine-…	GO:0031362|anchored component of external side of plasma membrane;GO:0031265|CD95 death-inducing signaling complex;GO:0009897|external side of plasma membrane;GO:0045121|membrane raft;	GO:0005031|tumor necrosis factor-activated receptor activity;	K05159	TNFRSF23; tumor necrosis factor receptor superfamily member 23
ENSMUSG00000037661	83	69	83	101.855	151	123	103	0.600184	-0.736523	0.00387149	0.20978	down	yes	Gpr160	protein_coding	chr3:30855950-30897192:+	.	.	.	.	dbj|AK161106.1|	2469	0	Mus musculus 10 days neonate skin cDNA, RIKEN full-length enriched library, clone:4732433L06 product:G protein-coupled receptor 160, full insert sequence	.	.	.	.	.	.	.	.	pfam14093	DUF4271	Domain of unknown function (DUF4271). This family of integral membrane proteins is functionally uncharacterized. This family of proteins is found in bacteria. Proteins in this family are typically between 221 and 326 amino acids in length.	.	.	.	.	.
ENSMUSG00000037966	1351	1675	2152	2446.78	3093	2945	3353	0.533451	-0.906573	0.000177556	0.032037	down	yes	Ninj1	protein_coding	chr13:49187485-49196244:+	gb|EDL41061.1|	894	3.89e-117	ninjurin 1, isoform CRA_a [Mus musculus]	ref|NM_013610.3|	1035	0	Mus musculus ninjurin 1 (Ninj1), mRNA	O70131	199	6e-60	Ninjurin-1	.	.	.	.	pfam04923	Ninjurin	Ninjurin. Ninjurin (nerve injury-induced protein) is involved in nerve regeneration and in the formation and function in some tissues.	GO:0007155|cell adhesion;GO:1990384|hyaloid vascular plexus regression;GO:0001954|positive regulation of cell-matrix adhesion;GO:0042246|tissue regeneration;	GO:0016021|integral component of membrane;	.	.	.
ENSMUSG00000038011	25	23	37	40.1422	52	56	47	0.529519	-0.917246	0.0127669	0.423498	down	yes	Dnah10	protein_coding	chr5:124725085-124834308:+	ref|NP_062409.1|	23765	0	dynein heavy chain 10, axonemal [Mus musculus]	ref|NM_019536.1|	14038	0	Mus musculus dynein, axonemal, heavy chain 10 (Dnah10), mRNA	Q8IVF4	7890	0	Dynein axonemal heavy chain 10	YKR054c	387	3e-106	COG5245	pfam03028	Dynein_heavy	Dynein heavy chain and region D6 of dynein motor. This family represents the C-terminal region of dynein heavy chain. The chain also contains ATPase activity and microtubule binding ability and acts as a motor for the movement of organelles and vesicles along microtubules. Dynein is also involved in cilia and flagella movement. The dynein subunit consists of at least two heavy chains and a number…	GO:0007018|microtubule-based movement;	GO:0005930|axoneme;GO:0030286|dynein complex;GO:0005874|microtubule;	GO:0005524|ATP binding;GO:0008569|ATP-dependent microtubule motor activity, minus-end-directed;GO:0045505|dynein intermediate chain binding;GO:0051959|dynein light intermediate chain binding;	K10408	DNAH; dynein heavy chain, axonemal
ENSMUSG00000038020	368	218	408	418.636	465	455	590	0.627614	-0.672051	0.0161994	0.471752	down	yes	Rapgefl1	protein_coding	chr11:98836785-98853697:+	ref|NP_001074394.1|	2766	0	rap guanine nucleotide exchange factor-like 1 [Mus musculus] >XP_021033698.1 rap guanine nucleotide exchange factor-like 1 [Mus caroli] >Q68EF8.2 RecName: Full=Rap guanine nucleotide exchange factor-like 1 [Mus musculus] >EDL16171.1 mCG15383 [Mus musculus]	ref|NM_001080925.1|	4163	0	Mus musculus Rap guanine nucleotide exchange factor (GEF)-like 1 (Rapgefl1), mRNA	Q68EF8	1070	0	Rap guanine nucleotide exchange factor-like 1	.	.	.	.	pfam00617	RasGEF	RasGEF domain. Guanine nucleotide exchange factor for Ras-like small GTPases.	GO:0007264|small GTPase mediated signal transduction;	.	GO:0005085|guanyl-nucleotide exchange factor activity;	.	.
ENSMUSG00000038167	77	68	110	107.807	119	106	162	0.63146	-0.663237	0.0428422	0.654085	down	yes	Plekhg6	protein_coding	chr6:125362660-125380793:-	gb|EDK99829.1|	3973	0	pleckstrin homology domain containing, family G (with RhoGef domain) member 6, isoform CRA_a [Mus musculus]	dbj|AK153619.1|	3280	0	Mus musculus 3 days neonate thymus cDNA, RIKEN full-length enriched library, clone:A630022O20 product:hypothetical Pleckstrin-like/DH domain/PH domain profile/Dbl homology (DH) domain profile/Pleckstrin-homology-related/Myb DNA-binding domain containing protein, full insert sequence	Q8R0J1	1464	0	Pleckstrin homology domain-containing family G member 6	SPCC645.07	77	2e-13	COG5422	pfam00621	RhoGEF	RhoGEF domain. Guanine nucleotide exchange factor for Rho/Rac/Cdc42-like GTPases Also called Dbl-homologous (DH) domain. It appears that pfam00169 domains invariably occur C-terminal to RhoGEF/DH domains.	GO:0043547|positive regulation of GTPase activity;	GO:0030054|cell junction;GO:0005813|centrosome;GO:0032154|cleavage furrow;GO:0005737|cytoplasm;GO:0005902|microvillus;GO:0005819|spindle;	GO:0005085|guanyl-nucleotide exchange factor activity;	.	.
ENSMUSG00000038168	269	272	326	368.933	413	454	471	0.623452	-0.681649	0.000720547	0.071091	down	yes	P3h2	protein_coding	chr16:25959288-26105784:-	ref|NP_775555.1|	3360	0	prolyl 3-hydroxylase 2 precursor [Mus musculus] >Q8CG71.1 RecName: Full=Prolyl 3-hydroxylase 2; AltName: Full=Leprecan-like protein 1; Flags: Precursor [Mus musculus] >CAD23038.1 leprecan-like 1 protein [Mus musculus]	ref|NM_173379.3|	3283	0	Mus musculus prolyl 3-hydroxylase 2 (P3h2), mRNA	Q8CG71	1298	0	Prolyl 3-hydroxylase 2	.	.	.	.	pfam13640	2OG-FeII_Oxy_3	2OG-Fe(II) oxygenase superfamily. This family contains members of the 2-oxoglutarate (2OG) and Fe(II)-dependent oxygenase superfamily.	GO:0032963|collagen metabolic process;GO:0008285|negative regulation of cell proliferation;GO:0019511|peptidyl-proline hydroxylation;	GO:0005604|basement membrane;GO:0005829|cytosol;GO:0005783|endoplasmic reticulum;GO:0005794|Golgi apparatus;GO:0043231|intracellular membrane-bounded organelle;GO:0005654|nucleoplasm;GO:0016529|sarcoplasmic reticulum;	GO:0005506|iron ion binding;GO:0031418|L-ascorbic acid binding;GO:0019797|procollagen-proline 3-dioxygenase activity;	K22459	P3H2; procollagen-proline 3-dioxygenase 2 [EC:1.14.11.7]
ENSMUSG00000038170	1493	1091	1831	1848.48	2288	2197	2176	0.637299	-0.649957	0.00342729	0.193624	down	yes	Pde4dip	protein_coding	chr3:97689824-97888707:-	ref|NP_001276630.1|	11242	0	myomegalin isoform 5 [Mus musculus] >EDL38942.1 phosphodiesterase 4D interacting protein (myomegalin), isoform CRA_a [Mus musculus]	ref|NM_001289701.1|	8376	0	Mus musculus phosphodiesterase 4D interacting protein (myomegalin) (Pde4dip), transcript variant 5, mRNA	Q9WUJ3	3590	0	Myomegalin	.	.	.	.	pfam07989	Cnn_1N	Centrosomin N-terminal motif 1. This domain has been identified in two microtubule associated proteins in Schizosaccharomyces pombe, Mto1 and Pcp1. Mto1 has been identified in association with spindle pole body and non-spindle pole body microtubules. The pericentrin homolog Pcp1 is also associated with the fungal centrosome or spindle pole body (SPB). Members of this family have been named centro…	GO:0034622|cellular protein-containing complex assembly;GO:1903358|regulation of Golgi organization;	GO:0005813|centrosome;GO:0005737|cytoplasm;GO:0005794|Golgi apparatus;GO:0030016|myofibril;GO:0005634|nucleus;	GO:0019899|enzyme binding;GO:0060090|molecular adaptor activity;	K16549	PDE4DIP; myomegalin
ENSMUSG00000038192	41	20	24	37.9671	47	54	43	0.561591	-0.832407	0.0295081	0.57998	down	yes	Cer1	protein_coding	chr4:82881751-82885148:-	ref|NP_034017.1|	1384	0	cerberus precursor [Mus musculus] >O55233.1 RecName: Full=Cerberus; AltName: Full=Cerberus-like protein; Short=Cer-l; AltName: Full=Cerberus-related protein; Flags: Precursor [Mus musculus] >AAC02430.1 cerberus homolog [Mus musculus] >AAC24461.1 cerberus-related 1 [Mus musculus] >AAI32432.1 Cerberus 1 homolog (Xenopus laevis) [Mus musculus] >AAI45994.1 Cerberus 1 homolog (Xenopus laevis) [Mus mus…	ref|NM_009887.2|	1739	0	Mus musculus cerberus 1, DAN family BMP antagonist (Cer1), mRNA	O55233	537	0	Cerberus	.	.	.	.	pfam03045	DAN	DAN domain. This domain contains 9 conserved cysteines and is extracellular. Therefore the cysteines may form disulphide bridges. This family of proteins has been termed the DAN family after the first member to be reported. This family includes DAN, Cerberus and Gremlin. The gremlin protein is an antagonist of bone morphogenetic protein signaling. It is postulated that all members of this family …	GO:0009948|anterior/posterior axis specification;GO:0009952|anterior/posterior pattern specification;GO:0030282|bone mineralization;GO:0042074|cell migration involved in gastrulation;GO:0071773|cellular response to BMP stimulus;GO:0071276|cellular response to cadmium ion;GO:0048263|determination of dorsal identity;GO:0061371|determination of heart left/right asymmetry;GO:0007369|gastrulation;GO:0…	GO:0005576|extracellular region;GO:0005615|extracellular space;	GO:0036122|BMP binding;GO:0005125|cytokine activity;GO:0016015|morphogen activity;GO:0042803|protein homodimerization activity;	K01645	CER1; cerberus 1
ENSMUSG00000038264	551	384	2292	2685.67	4080	4096	4477	0.249648	-2.00203	0.0172467	0.479129	down	yes	Sema7a	protein_coding	chr9:57940112-57962865:+	ref|NP_035482.1|	3313	0	semaphorin-7A precursor [Mus musculus] >Q9QUR8.1 RecName: Full=Semaphorin-7A; AltName: Full=Semaphorin-K1; Short=Sema K1; AltName: Full=Semaphorin-L; Short=Sema L; AltName: CD_antigen=CD108; Flags: Precursor [Mus musculus] >AAD53118.1 GPI-anchored membrane protein CDw108 precursor [Mus musculus] >AAH57875.1 Sema domain, immunoglobulin domain (Ig), and GPI membrane anchor, (semaphorin) 7A [Mus mus…	ref|NM_011352.3|	3297	0	Mus musculus sema domain, immunoglobulin domain (Ig), and GPI membrane anchor, (semaphorin) 7A (Sema7a), mRNA	Q9QUR8	1280	0	Semaphorin-7A	.	.	.	.	pfam01403	Sema	Sema domain. The Sema domain occurs in semaphorins, which are a large family of secreted and transmembrane proteins, some of which function as repellent signals during axon guidance. Sema domains also occur in the hepatocyte growth factor receptor and plexin-A3	GO:0048675|axon extension;GO:0007411|axon guidance;GO:0006954|inflammatory response;GO:0007229|integrin-mediated signaling pathway;GO:0050919|negative chemotaxis;GO:0048843|negative regulation of axon extension involved in axon guidance;GO:0001755|neural crest cell migration;GO:0031175|neuron projection development;GO:0021988|olfactory lobe development;GO:0045773|positive regulation of axon exten…	GO:0031225|anchored component of membrane;GO:0009897|external side of plasma membrane;GO:0005615|extracellular space;GO:0005887|integral component of plasma membrane;GO:0005886|plasma membrane;	GO:0045499|chemorepellent activity;GO:0005178|integrin binding;GO:0030215|semaphorin receptor binding;	K06529	SEMA7, CD108; semaphorin 7
ENSMUSG00000038267	219	158	619	490.309	576	643	697	0.505391	-0.984529	0.0313978	0.588357	down	yes	Slc22a23	protein_coding	chr13:34179158-34345182:-	ref|NP_001028339.1|	3235	0	solute carrier family 22 member 23 isoform 1 [Mus musculus] >Q3UHH2.1 RecName: Full=Solute carrier family 22 member 23 [Mus musculus] >BAE27885.1 unnamed protein product [Mus musculus]	ref|NM_001033167.3|	6251	0	Mus musculus solute carrier family 22, member 23 (Slc22a23), transcript variant 1, mRNA	Q3UHH2	1250	0	Solute carrier family 22 member 23	.	.	.	.	pfam00083	Sugar_tr	Sugar (and other) transporter.	GO:0006811|ion transport;	GO:0016021|integral component of membrane;	GO:0022857|transmembrane transporter activity;	K08215	SLC22A23; MFS transporter, OCT family, solute carrier family 22 (organic anion transporter), member 23
ENSMUSG00000038390	1962	907	1729	2026.59	2902	2565	2141	0.577294	-0.792621	0.00378985	0.208585	down	yes	Gpr162	protein_coding	chr6:124858444-124863983:-	dbj|BAE34692.1|	1426	0	unnamed protein product [Mus musculus]	dbj|AK158847.1|	3564	0	Mus musculus visual cortex cDNA, RIKEN full-length enriched library, clone:K430345D13 product:hypothetical Rhodopsin-like GPCR superfamily containing protein, full insert sequence	Q3UN16	437	2e-137	Probable G-protein coupled receptor 162	.	.	.	.	pfam00001	7tm_1	7 transmembrane receptor (rhodopsin family). This family contains, amongst other G-protein-coupled receptors (GCPRs), members of the opsin family, which have been considered to be typical members of the rhodopsin superfamily. They share several motifs, mainly the seven transmembrane helices, GCPRs of the rhodopsin superfamily. All opsins bind a chromophore, such as 11-cis-retinal. The function of…	.	GO:0016021|integral component of membrane;GO:0005886|plasma membrane;	GO:0004930|G protein-coupled receptor activity;	K08440	GPR162; G protein-coupled receptor 162
ENSMUSG00000038418	730	341	697	1420.71	3054	3295	488	0.251683	-1.99032	0.0104182	0.375198	down	yes	Egr1	protein_coding	chr18:34859823-34864984:+	ref|XP_002710285.3|	2088	0	PREDICTED: early growth response protein 1 [Oryctolagus cuniculus]	gb|M22326.1|	4400	0	Mouse growth factor-induced protein (zif/268) mRNA, complete cds	P08046	804	0	Early growth response protein 1	.	.	.	.	pfam11928	DUF3446	Domain of unknown function (DUF3446). This presumed domain is functionally uncharacterized. This domain is found in eukaryotes. This domain is typically between 80 to 99 amino acids in length. This domain is found associated with pfam00096. This domain has a single completely conserved residue P that may be functionally important.	GO:0030509|BMP signaling pathway;GO:0071480|cellular response to gamma radiation;GO:0071504|cellular response to heparin;GO:0098759|cellular response to interleukin-8;GO:0071506|cellular response to mycophenolic acid;GO:0071310|cellular response to organic substance;GO:0032922|circadian regulation of gene expression;GO:0060086|circadian temperature homeostasis;GO:0044849|estrous cycle;GO:0072110|…	GO:0000785|chromatin;GO:0005737|cytoplasm;GO:0005654|nucleoplasm;GO:0005634|nucleus;	GO:0003677|DNA binding;GO:0001228|DNA-binding transcription activator activity, RNA polymerase II-specific;GO:0003700|DNA-binding transcription factor activity;GO:0000981|DNA-binding transcription factor activity, RNA polymerase II-specific;GO:0003690|double-stranded DNA binding;GO:0010385|double-stranded methylated DNA binding;GO:0044729|hemi-methylated DNA-binding;GO:0035035|histone acetyltrans…	K09203	EGR1; early growth response protein 1
ENSMUSG00000038422	45	37	52	73.0916	113	99	91	0.425637	-1.23231	1.51e-05	0.0069461	down	yes	Hdhd3	protein_coding	chr4:62499008-62503467:-	ref|NP_077219.1|	1232	1.84e-168	haloacid dehalogenase-like hydrolase domain-containing protein 3 [Mus musculus] >Q9CYW4.1 RecName: Full=Haloacid dehalogenase-like hydrolase domain-containing protein 3 [Mus musculus] >AAH03491.1 Haloacid dehalogenase-like hydrolase domain containing 3 [Mus musculus] >EDL31137.1 haloacid dehalogenase-like hydrolase domain containing 3 [Mus musculus] >BAB28741.1 unnamed protein product [Mus muscul…	dbj|AK013245.1|	1139	0	Mus musculus 10, 11 days embryo whole body cDNA, RIKEN full-length enriched library, clone:2810435D12 product:hypothetical Haloacid dehalogenase/epoxide hydrolase family containing protein, full insert sequence	Q9CYW4	479	2e-168	Haloacid dehalogenase-like hydrolase domain-containing protein 3	alr4095	114	2e-28	COG1011	pfam00702	Hydrolase	haloacid dehalogenase-like hydrolase. This family is structurally different from the alpha/beta hydrolase family (pfam00561). This family includes L-2-haloacid dehalogenase, epoxide hydrolases and phosphatases. The structure of the family consists of two domains. One is an inserted four helix bundle, which is the least well conserved region of the alignment, between residues 16 and 96 of Pseudomo…	.	GO:0043231|intracellular membrane-bounded organelle;GO:0005739|mitochondrion;GO:0005730|nucleolus;	GO:0016787|hydrolase activity;	.	.
ENSMUSG00000038473	208	121	102	174.025	237	240	147	0.658217	-0.603364	0.0487989	0.694938	down	yes	Nos1ap	protein_coding	chr1:170302668-170589861:-	ref|XP_015309913.1|	475	2.54e-52	PREDICTED: carboxyl-terminal PDZ ligand of neuronal nitric oxide synthase protein isoform X1 [Macaca fascicularis]	dbj|AK053892.1|	3387	0	Mus musculus 0 day neonate eyeball cDNA, RIKEN full-length enriched library, clone:E130318M18 product:RIKEN cDNA 6330408P19 gene, full insert sequence	Q9D3A8	194	4e-51	Carboxyl-terminal PDZ ligand of neuronal nitric oxide synthase protein	.	.	.	.	pfam00640	PID	Phosphotyrosine interaction domain (PTB/PID).	GO:1901215|negative regulation of neuron death;GO:2000170|positive regulation of peptidyl-cysteine S-nitrosylation;GO:0098974|postsynaptic actin cytoskeleton organization;GO:0003062|regulation of heart rate by chemical signal;GO:1901841|regulation of high voltage-gated calcium channel activity;GO:0060307|regulation of ventricular cardiac muscle cell membrane repolarization;	GO:0005737|cytoplasm;GO:0005829|cytosol;GO:0098978|glutamatergic synapse;GO:0005739|mitochondrion;GO:0005634|nucleus;GO:0098794|postsynapse;GO:0098793|presynapse;GO:0033017|sarcoplasmic reticulum membrane;GO:0030018|Z disc;	GO:0050998|nitric-oxide synthase binding;GO:0030165|PDZ domain binding;GO:0002020|protease binding;	K16513	NOS1AP, CAPON; carboxyl-terminal PDZ ligand of neuronal nitric oxide synthase protein
ENSMUSG00000038530	138	136	427	406.057	608	501	598	0.400512	-1.32008	0.00275453	0.168566	down	yes	Rgs4	protein_coding	chr1:169741477-169747642:-	emb|VCX41617.1|	908	6.46e-112	unnamed protein product, partial [Gulo gulo]	ref|NM_009062.3|	2941	0	Mus musculus regulator of G-protein signaling 4 (Rgs4), mRNA	O08899	350	6e-112	Regulator of G-protein signaling 4	.	.	.	.	pfam00615	RGS	Regulator of G protein signaling domain. RGS family members are GTPase-activating proteins for heterotrimeric G-protein alpha-subunits.	GO:0007186|G protein-coupled receptor signaling pathway;GO:0061052|negative regulation of cell growth involved in cardiac muscle cell development;GO:0060160|negative regulation of dopamine receptor signaling pathway;GO:0045744|negative regulation of G protein-coupled receptor signaling pathway;GO:1900924|negative regulation of glycine import across plasma membrane;GO:1901380|negative regulation o…	GO:0005737|cytoplasm;GO:0005829|cytosol;GO:0016020|membrane;GO:0005634|nucleus;GO:0005886|plasma membrane;GO:0032991|protein-containing complex;	GO:0001965|G-protein alpha-subunit binding;GO:0005096|GTPase activator activity;	K16449	RGS; regulator of G-protein signaling
ENSMUSG00000038607	6	9	10	13.621	20	17	19	0.431177	-1.21365	0.0344666	0.60551	down	yes	Gng10	protein_coding	chr4:59035088-59041903:+	gb|EDL02215.1|	415	1.03e-46	guanine nucleotide binding protein (G protein), gamma 10, partial [Mus musculus]	ref|NM_025277.3|	1120	0	Mus musculus guanine nucleotide binding protein (G protein), gamma 10 (Gng10), mRNA	Q9CXP8	124	2e-33	Guanine nucleotide-binding protein G(I)/G(S)/G(O) subunit gamma-10	.	.	.	.	pfam00631	G-gamma	GGL domain. G-protein gamma like domains (GGL) are found in the gamma subunit of the heterotrimeric G protein complex and in regulators of G protein signaling (RGS) proteins. It is also found fused to an inactive Galpha in the Dictyostelium protein gbqA. G-gamma likely shares a common origin with the helical N-terminal unit of G-beta. All organisms that posses a G-beta possess a G-gamma.	GO:0007186|G protein-coupled receptor signaling pathway;	GO:0031680|G-protein beta/gamma-subunit complex;GO:0005834|heterotrimeric G-protein complex;	GO:0031681|G-protein beta-subunit binding;	K04545	GNG10; guanine nucleotide-binding protein G(I)/G(S)/G(O) subunit gamma-10
ENSMUSG00000038668	1045	789	1550	1393.02	1559	1542	1835	0.659135	-0.601355	0.0319004	0.592069	down	yes	Lpar1	protein_coding	chr4:58435255-58553898:-	gb|EDL02226.1|	2049	0	endothelial differentiation, lysophosphatidic acid G-protein-coupled receptor, 2, isoform CRA_a, partial [Mus musculus]	ref|XM_011249929.3|	3293	0	PREDICTED: Mus musculus lysophosphatidic acid receptor 1 (Lpar1), transcript variant X2, mRNA	P61794	724	0	Lysophosphatidic acid receptor 1	.	.	.	.	pfam00001	7tm_1	7 transmembrane receptor (rhodopsin family). This family contains, amongst other G-protein-coupled receptors (GCPRs), members of the opsin family, which have been considered to be typical members of the rhodopsin superfamily. They share several motifs, mainly the seven transmembrane helices, GCPRs of the rhodopsin superfamily. All opsins bind a chromophore, such as 11-cis-retinal. The function of…	GO:0000187|activation of MAPK activity;GO:0007202|activation of phospholipase C activity;GO:0007189|adenylate cyclase-activating G protein-coupled receptor signaling pathway;GO:0007193|adenylate cyclase-inhibiting G protein-coupled receptor signaling pathway;GO:0032060|bleb assembly;GO:0007420|brain development;GO:0060326|cell chemotaxis;GO:1904566|cellular response to 1-oleoyl-sn-glycerol 3-phos…	GO:0009986|cell surface;GO:0005737|cytoplasm;GO:0043198|dendritic shaft;GO:0043197|dendritic spine;GO:0030139|endocytic vesicle;GO:0005768|endosome;GO:0005887|integral component of plasma membrane;GO:0043005|neuron projection;GO:0043025|neuronal cell body;GO:0005886|plasma membrane;	GO:0004930|G protein-coupled receptor activity;GO:0001965|G-protein alpha-subunit binding;GO:0035727|lysophosphatidic acid binding;GO:0070915|lysophosphatidic acid receptor activity;GO:0030165|PDZ domain binding;GO:0005543|phospholipid binding;	K04289	LPAR1, EDG2; lysophosphatidic acid receptor 1
ENSMUSG00000038702	1418	1310	1295	1753.08	2484	2204	1819	0.59542	-0.74802	1.05e-06	0.000751373	down	yes	Dsel	protein_coding	chr1:111858702-111864918:-	ref|NP_001074785.1|	6338	0	dermatan-sulfate epimerase-like protein precursor [Mus musculus] >XP_017176672.1 dermatan-sulfate epimerase-like protein isoform X1 [Mus musculus] >XP_030110808.1 dermatan-sulfate epimerase-like protein isoform X1 [Mus musculus] >XP_036021587.1 dermatan-sulfate epimerase-like protein isoform X1 [Mus musculus] >Q0VBN2.1 RecName: Full=Dermatan-sulfate epimerase-like protein; Flags: Precursor [Mus m…	ref|NM_001081316.1|	5759	0	Mus musculus dermatan sulfate epimerase-like (Dsel), mRNA	Q0VBN2	2470	0	Dermatan-sulfate epimerase-like protein	.	.	.	.	pfam13469	Sulfotransfer_3	Sulfotransferase family.	GO:0030204|chondroitin sulfate metabolic process;GO:0030205|dermatan sulfate metabolic process;	GO:0016021|integral component of membrane;	GO:0047757|chondroitin-glucuronate 5-epimerase activity;GO:0008146|sulfotransferase activity;	.	.
ENSMUSG00000038738	5940	3082	3548	5629.59	8646	8909	4008	0.557999	-0.841666	0.00842504	0.340124	down	yes	Shank1	protein_coding	chr7:44310253-44360572:+	ref|XP_021023426.1|	6696	0	SH3 and multiple ankyrin repeat domains protein 1 isoform X1 [Mus caroli] >XP_029335830.1 SH3 and multiple ankyrin repeat domains protein 1 isoform X1 [Mus caroli]	ref|NM_001034115.1|	7596	0	Mus musculus SH3 and multiple ankyrin repeat domains 1 (Shank1), mRNA	D3YZU1	2582	0	SH3 and multiple ankyrin repeat domains protein 1	all2748	76.6	4e-13	COG0666	pfam00536	SAM_1	SAM domain (Sterile alpha motif). It has been suggested that SAM is an evolutionarily conserved protein binding domain that is involved in the regulation of numerous developmental processes in diverse eukaryotes. The SAM domain can potentially function as a protein interaction module through its ability to homo- and heterooligomerise with other SAM domains.	GO:0030534|adult behavior;GO:0008306|associative learning;GO:0048854|brain morphogenesis;GO:0060997|dendritic spine morphogenesis;GO:0050894|determination of affect;GO:0046959|habituation;GO:0007616|long-term memory;GO:0060291|long-term synaptic potentiation;GO:0032232|negative regulation of actin filament bundle assembly;GO:0050885|neuromuscular process controlling balance;GO:0042048|olfactory b…	GO:0005737|cytoplasm;GO:0030425|dendrite;GO:0043197|dendritic spine;GO:0060076|excitatory synapse;GO:0098978|glutamatergic synapse;GO:0016020|membrane;GO:0043005|neuron projection;GO:0017146|NMDA selective glutamate receptor complex;GO:0005886|plasma membrane;GO:0014069|postsynaptic density;GO:0045211|postsynaptic membrane;GO:0098685|Schaffer collateral - CA1 synapse;GO:0045202|synapse;	GO:0071532|ankyrin repeat binding;GO:0042802|identical protein binding;GO:0035255|ionotropic glutamate receptor binding;GO:0008022|protein C-terminus binding;GO:0044877|protein-containing complex binding;GO:0097110|scaffold protein binding;GO:0017124|SH3 domain binding;GO:0030159|receptor signaling complex scaffold activity;GO:0031877|somatostatin receptor binding;GO:0098919|structural constituen…	K15009	SHANK; SH3 and multiple ankyrin repeat domains protein
ENSMUSG00000038871	768	671	1001	1107.9	1482	1410	1298	0.562051	-0.831226	6.67e-05	0.0171775	down	yes	Bpgm	protein_coding	chr6:34476207-34505613:+	ref|NP_031589.1|	1365	0	bisphosphoglycerate mutase isoform 1 [Mus musculus] >P15327.2 RecName: Full=Bisphosphoglycerate mutase; Short=BPGM; AltName: Full=2,3-bisphosphoglycerate mutase, erythrocyte; AltName: Full=2,3-bisphosphoglycerate synthase; AltName: Full=BPG-dependent PGAM [Mus musculus] >AAH04589.1 Bpgm protein [Mus musculus] >EDL13688.1 2,3-bisphosphoglycerate mutase [Mus musculus] >CAA31927.1 unnamed protein pr…	dbj|AK078119.1|	2062	0	Mus musculus adult male medulla oblongata cDNA, RIKEN full-length enriched library, clone:6330513J17 product:2,3-bisphosphoglycerate mutase, full insert sequence	P15327	530	0	Bisphosphoglycerate mutase	XF1893	252	1e-76	COG0588	pfam00300	His_Phos_1	Histidine phosphatase superfamily (branch 1). The histidine phosphatase superfamily is so named because catalysis centers on a conserved His residue that is transiently phosphorylated during the catalytic cycle. Other conserved residues contribute to a 'phosphate pocket' and interact with the phospho group of substrate before, during and after its transfer to the His residue. Structure and sequen…	GO:0048821|erythrocyte development;GO:0006096|glycolytic process;	.	GO:0004082|bisphosphoglycerate mutase activity;GO:0016787|hydrolase activity;GO:0004619|phosphoglycerate mutase activity;	K01837	BPGM; bisphosphoglycerate/phosphoglycerate mutase [EC:5.4.2.4 5.4.2.11]
ENSMUSG00000038949	571	419	719	759.174	970	950	916	0.57982	-0.786322	0.000690844	0.0696059	down	yes	Cnst	protein_coding	chr1:179546370-179627478:+	ref|NP_666217.2|	3399	0	consortin [Mus musculus] >Q8CBC4.1 RecName: Full=Consortin [Mus musculus] >AAH54802.1 RIKEN cDNA 9630058J23 gene [Mus musculus] >EDL13167.1 RIKEN cDNA 9630058J23 [Mus musculus] >BAC29388.1 unnamed protein product [Mus musculus] >BAE27356.1 unnamed protein product [Mus musculus]	dbj|AK146681.1|	4624	0	Mus musculus 17 days pregnant adult female amnion cDNA, RIKEN full-length enriched library, clone:I920041F12 product:hypothetical protein, full insert sequence	Q8CBC4	1313	0	Consortin	.	.	.	.	pfam15281	Consortin_C	Consortin C-terminus. Consortin is a trans-Golgi network cargo receptor involved in targeting connexins to the plasma membrane.	GO:0010923|negative regulation of phosphatase activity;GO:0042998|positive regulation of Golgi to plasma membrane protein transport;	GO:0016021|integral component of membrane;GO:0043231|intracellular membrane-bounded organelle;GO:0005886|plasma membrane;GO:0032991|protein-containing complex;GO:0005802|trans-Golgi network;GO:0030133|transport vesicle;	GO:0071253|connexin binding;GO:0019902|phosphatase binding;	K17581	CNST; consortin
ENSMUSG00000039257	630	301	453	599.518	810	850	577	0.590255	-0.76059	0.00445133	0.229815	down	yes	Vstm2b	protein_coding	chr7:40898328-40930594:+	ref|XP_021063480.1|	932	2.93e-116	V-set and transmembrane domain-containing protein 2B [Mus pahari]	ref|XM_032893811.1|	1997	0	PREDICTED: Rattus rattus V-set and transmembrane domain containing 2B (Vstm2b), mRNA	Q9JME9	363	1e-116	V-set and transmembrane domain-containing protein 2B	.	.	.	.	pfam07686	V-set	Immunoglobulin V-set domain. This domain is found in antibodies as well as neural protein P0 and CTL4 amongst others.	.	GO:0016021|integral component of membrane;	.	.	.
ENSMUSG00000039543	30	17	84	67.0832	78	87	102	0.475371	-1.07287	0.0485308	0.694366	down	yes	Cfap70	protein_coding	chr14:20394193-20452226:-	ref|NP_083974.1|	5998	0	cilia- and flagella-associated protein 70 isoform 3 [Mus musculus] >D3YVL2.2 RecName: Full=Cilia- and flagella-associated protein 70; AltName: Full=Tetratricopeptide repeat protein 18; Short=TPR repeat protein 18 [Mus musculus]	ref|NM_029698.1|	3615	0	Mus musculus cilia and flagella associated protein 70 (Cfap70), transcript variant 3, mRNA	D3YVL2	2315	0	Cilia- and flagella-associated protein 70	.	.	.	.	pfam13181	TPR_8	Tetratricopeptide repeat.	GO:0060271|cilium assembly;GO:0003341|cilium movement;	GO:0005930|axoneme;GO:0036064|ciliary basal body;GO:0031514|motile cilium;GO:0036157|outer dynein arm;GO:0036126|sperm flagellum;	.	.	.
ENSMUSG00000039601	2374	1961	4235	4300.89	5823	5551	5692	0.486075	-1.04075	0.000571666	0.0625331	down	yes	Rcan2	protein_coding	chr17:43801351-44039516:+	ref|XP_029387198.1|	1186	2.37e-151	calcipressin-2 isoform X1 [Mus pahari] >XP_029387199.1 calcipressin-2 isoform X1 [Mus pahari]	ref|NM_030598.2|	3237	0	Mus musculus regulator of calcineurin 2 (Rcan2), transcript variant 2, mRNA >BC049096.1 Mus musculus regulator of calcineurin 2, mRNA (cDNA clone MGC:61350 IMAGE:6416901), complete cds	Q9JHG2	406	3e-132	Calcipressin-2	.	.	.	.	pfam04847	Calcipressin	Calcipressin. Calcipressin is also known as calcineurin-binding protein, since it inhibits calcineurin-mediated transcriptional modulation by binding to calcineurin's catalytic domain.	GO:0033173|calcineurin-NFAT signaling cascade;GO:0019722|calcium-mediated signaling;GO:0031987|locomotion involved in locomotory behavior;GO:0007219|Notch signaling pathway;GO:0006979|response to oxidative stress;GO:0007614|short-term memory;	GO:0005737|cytoplasm;GO:0005634|nucleus;	GO:0008597|calcium-dependent protein serine/threonine phosphatase regulator activity;GO:0003676|nucleic acid binding;	K17903	RCAN2, ZAKI4; calcipressin-2
ENSMUSG00000039701	196	162	293	301.091	409	406	336	0.547364	-0.869428	0.00130928	0.104263	down	yes	Usp53	protein_coding	chr3:122931493-122984510:-	ref|NP_598618.1|	5727	0	inactive ubiquitin carboxyl-terminal hydrolase 53 [Mus musculus] >XP_011238619.1 inactive ubiquitin carboxyl-terminal hydrolase 53 isoform X2 [Mus musculus] >XP_017175309.1 inactive ubiquitin carboxyl-terminal hydrolase 53 isoform X2 [Mus musculus] >XP_030108801.1 inactive ubiquitin carboxyl-terminal hydrolase 53 isoform X2 [Mus musculus] >XP_030108802.1 inactive ubiquitin carboxyl-terminal hydro…	ref|XM_021158980.2|	5535	0	PREDICTED: Mus caroli ubiquitin specific peptidase 53 (Usp53), transcript variant X3, mRNA	P15975	2210	0	Inactive ubiquitin carboxyl-terminal hydrolase 53	.	.	.	.	pfam00443	UCH	Ubiquitin carboxyl-terminal hydrolase.	GO:0001508|action potential;GO:0006915|apoptotic process;GO:0051402|neuron apoptotic process;GO:0006508|proteolysis;GO:0010996|response to auditory stimulus;GO:0007605|sensory perception of sound;	GO:0005923|bicellular tight junction;GO:0005911|cell-cell junction;	.	.	.
ENSMUSG00000039787	264	290	626	549.995	591	580	906	0.548709	-0.865886	0.0253291	0.560637	down	yes	Cercam	protein_coding	chr2:29869164-29882840:+	ref|NP_997181.1|	3093	0	inactive glycosyltransferase 25 family member 3 precursor [Mus musculus] >A3KGW5.1 RecName: Full=Inactive glycosyltransferase 25 family member 3; AltName: Full=Cerebral endothelial cell adhesion molecule; Flags: Precursor [Mus musculus] >AAI38848.1 Cerebral endothelial cell adhesion molecule [Mus musculus] >EDL08426.1 cerebral endothelial cell adhesion molecule 1 [Mus musculus]	ref|NM_207298.2|	2715	0	Mus musculus cerebral endothelial cell adhesion molecule (Cercam), mRNA	A3KGW5	1195	0	Inactive glycosyltransferase 25 family member 3	.	.	.	.	pfam01755	Glyco_transf_25	Glycosyltransferase family 25 (LPS biosynthesis protein). Members of this family belong to Glycosyltransferase family 25 This is a family of glycosyltransferases involved in lipopolysaccharide (LPS) biosynthesis. These enzymes catalyze the transfer of various sugars onto the growing LPS chain during its biosynthesis.	GO:0007155|cell adhesion;GO:0018215|protein phosphopantetheinylation;	GO:0005788|endoplasmic reticulum lumen;	GO:0042802|identical protein binding;	.	.
ENSMUSG00000040254	376	288	597	542.009	655	566	750	0.615346	-0.70053	0.0229083	0.542433	down	yes	Sema3d	protein_coding	chr5:12383385-12588948:+	gb|EDL38696.1|	4193	0	sema domain, immunoglobulin domain (Ig), short basic domain, secreted, (semaphorin) 3D, isoform CRA_c, partial [Mus musculus]	ref|NM_028882.4|	6302	0	Mus musculus sema domain, immunoglobulin domain (Ig), short basic domain, secreted, (semaphorin) 3D (Sema3d), mRNA	Q8BH34	1601	0	Semaphorin-3D	.	.	.	.	pfam01403	Sema	Sema domain. The Sema domain occurs in semaphorins, which are a large family of secreted and transmembrane proteins, some of which function as repellent signals during axon guidance. Sema domains also occur in the hepatocyte growth factor receptor and plexin-A3	GO:0007411|axon guidance;GO:0050919|negative chemotaxis;GO:0048843|negative regulation of axon extension involved in axon guidance;GO:0001755|neural crest cell migration;GO:0030335|positive regulation of cell migration;GO:0071526|semaphorin-plexin signaling pathway;	GO:0005615|extracellular space;GO:0005887|integral component of plasma membrane;	GO:0045499|chemorepellent activity;GO:0030215|semaphorin receptor binding;	K06840	SEMA3; semaphorin 3
ENSMUSG00000040268	1081	1061	1373	1474.6	1896	1758	1661	0.638619	-0.646974	0.000545439	0.0614837	down	yes	Plekha1	protein_coding	chr7:130865756-130913312:+	ref|NP_001344625.1|	1944	0	pleckstrin homology domain-containing family A member 1 isoform 3 [Mus musculus] >XP_036008410.1 pleckstrin homology domain-containing family A member 1 isoform X3 [Mus musculus]	ref|NM_001382375.1|	3642	0	Mus musculus pleckstrin homology domain containing, family A (phosphoinositide binding specific) member 1 (Plekha1), transcript variant 6, mRNA	Q8BUL6	657	0	Pleckstrin homology domain-containing family A member 1	.	.	.	.	pfam00169	PH	PH domain. PH stands for pleckstrin homology.	GO:0008209|androgen metabolic process;GO:0050853|B cell receptor signaling pathway;GO:0070301|cellular response to hydrogen peroxide;GO:0045184|establishment of protein localization;GO:0008210|estrogen metabolic process;GO:0060325|face morphogenesis;GO:0008585|female gonad development;GO:0033327|Leydig cell differentiation;GO:0001553|luteinization;GO:0035264|multicellular organism growth;GO:00518…	GO:0005737|cytoplasm;GO:0005829|cytosol;GO:0016020|membrane;GO:0005654|nucleoplasm;GO:0005886|plasma membrane;GO:0032587|ruffle membrane;	GO:0008289|lipid binding;GO:0030165|PDZ domain binding;GO:0043325|phosphatidylinositol-3,4-bisphosphate binding;	.	.
ENSMUSG00000040276	26	16	54	73.9702	104	109	129	0.270556	-1.886	2.2e-05	0.00818986	down	yes	Pacsin1	protein_coding	chr17:27655509-27711482:+	ref|NP_001273672.1|	2220	0	protein kinase C and casein kinase substrate in neurons protein 1 [Mus musculus] >NP_001273673.1 protein kinase C and casein kinase substrate in neurons protein 1 [Mus musculus] >NP_035991.1 protein kinase C and casein kinase substrate in neurons protein 1 [Mus musculus] >NP_848142.1 protein kinase C and casein kinase substrate in neurons protein 1 [Mus musculus] >XP_006524289.1 protein kinase C …	ref|NM_011861.3|	4198	0	Mus musculus protein kinase C and casein kinase substrate in neurons 1 (Pacsin1), transcript variant 1, mRNA	Q61644	859	0	Protein kinase C and casein kinase substrate in neurons protein 1	.	.	.	.	pfam00611	FCH	Fes/CIP4, and EFC/F-BAR homology domain. Alignment extended from. Highly alpha-helical. The cytosolic endocytic adaptor proteins in fungi carry this domain at the N-terminus; several of these have been referred to as muniscin proteins. These N-terminal BAR, N-BAR, and EFC/F-BAR domains are found in proteins that regulate membrane trafficking events by inducing membrane tubulation. The domain dime…	GO:0007015|actin filament organization;GO:0007010|cytoskeleton organization;GO:0045806|negative regulation of endocytosis;GO:0048812|neuron projection morphogenesis;GO:0097320|plasma membrane tubulation;GO:1900006|positive regulation of dendrite development;GO:0072657|protein localization to membrane;GO:0072659|protein localization to plasma membrane;GO:0030100|regulation of endocytosis;GO:009914…	GO:0043679|axon terminus;GO:0030137|COPI-coated vesicle;GO:0005737|cytoplasm;GO:0030659|cytoplasmic vesicle membrane;GO:0005856|cytoskeleton;GO:0005829|cytosol;GO:0005768|endosome;GO:0098978|glutamatergic synapse;GO:0043209|myelin sheath;GO:0048471|perinuclear region of cytoplasm;GO:0098684|photoreceptor ribbon synapse;GO:0005886|plasma membrane;GO:0098839|postsynaptic density membrane;GO:0098833…	GO:0008092|cytoskeletal protein binding;GO:0042802|identical protein binding;GO:0005543|phospholipid binding;	K20123	PACSIN; protein kinase C and casein kinase substrate in neurons protein
ENSMUSG00000040287	292	149	798	672.445	882	792	1073	0.436837	-1.19483	0.0172884	0.479526	down	yes	Stac3	protein_coding	chr10:127501686-127508823:+	gb|EDL24507.1|	1461	0	SH3 and cysteine rich domain 3, isoform CRA_b, partial [Mus musculus]	ref|NM_177707.4|	1790	0	Mus musculus SH3 and cysteine rich domain 3 (Stac3), transcript variant 1, mRNA	Q8BZ71	553	0	SH3 and cysteine-rich domain-containing protein 3	.	.	.	.	pfam00018	SH3_1	SH3 domain. SH3 (Src homology 3) domains are often indicative of a protein involved in signal transduction related to cytoskeletal organisation. First described in the Src cytoplasmic tyrosine kinase. The structure is a partly opened beta barrel.	GO:0035556|intracellular signal transduction;GO:0007274|neuromuscular synaptic transmission;GO:1903078|positive regulation of protein localization to plasma membrane;GO:1901387|positive regulation of voltage-gated calcium channel activity;GO:0003009|skeletal muscle contraction;GO:0048741|skeletal muscle fiber development;	GO:0005829|cytosol;GO:0031234|extrinsic component of cytoplasmic side of plasma membrane;GO:0005654|nucleoplasm;GO:0045202|synapse;GO:0030315|T-tubule;GO:0005891|voltage-gated calcium channel complex;	GO:0042802|identical protein binding;GO:0046872|metal ion binding;	.	.
ENSMUSG00000041193	661	677	1080	1452.7	2216	2076	1944	0.375965	-1.41133	1.89e-08	4.13e-05	down	yes	Pla2g5	protein_coding	chr4:138799244-138863482:-	gb|EDL13282.1|	728	3.37e-89	phospholipase A2, group V, isoform CRA_d, partial [Mus musculus]	ref|NM_011110.4|	1973	0	Mus musculus phospholipase A2, group V (Pla2g5), transcript variant 2, mRNA	P97391	248	6e-76	Phospholipase A2 group V	.	.	.	.	pfam00068	Phospholip_A2_1	Phospholipase A2. Phospholipase A2 releases fatty acids from the second carbon group of glycerol. Perhaps the best known members are secreted snake venoms, but also found in secreted pancreatic and membrane-associated forms. Structure is all-alpha, with two core disulfide-linked helices and a calcium-binding loop. This alignment represents the major family of PLA2s. A second minor family, defined…	GO:0050482|arachidonic acid secretion;GO:0035965|cardiolipin acyl-chain remodeling;GO:0006631|fatty acid metabolic process;GO:0019370|leukotriene biosynthetic process;GO:0034374|low-density lipoprotein particle remodeling;GO:0050728|negative regulation of inflammatory response;GO:0090385|phagosome-lysosome fusion;GO:0034638|phosphatidylcholine catabolic process;GO:0006644|phospholipid metabolic p…	GO:0009986|cell surface;GO:0032009|early phagosome;GO:0005576|extracellular region;GO:0005794|Golgi apparatus;GO:0048471|perinuclear region of cytoplasm;GO:0032010|phagolysosome;GO:0005886|plasma membrane;GO:0055037|recycling endosome;	GO:0005509|calcium ion binding;GO:0047498|calcium-dependent phospholipase A2 activity;GO:0047499|calcium-independent phospholipase A2 activity;GO:0008201|heparin binding;GO:0004623|phospholipase A2 activity;GO:0102567|phospholipase A2 activity (consuming 1,2-dipalmitoylphosphatidylcholine);GO:0102568|phospholipase A2 activity consuming 1,2-dioleoylphosphatidylethanolamine);GO:0005543|phospholipid…	K01047	PLA2G, SPLA2; secretory phospholipase A2 [EC:3.1.1.4]
ENSMUSG00000041670	180	133	330	358.48	504	456	529	0.416992	-1.26191	0.000238781	0.0386957	down	yes	Rims1	protein_coding	chr1:22286251-22805994:-	sp|Q99NE5.2|	5896	0	RecName: Full=Regulating synaptic membrane exocytosis protein 1; AltName: Full=Rab-3-interacting molecule 1; Short=RIM 1; AltName: Full=Rab-3-interacting protein 1 [Mus musculus] >AAI60378.1 Regulating synaptic membrane exocytosis 1 [synthetic construct] >AAR14797.1 RIM1 splicing variant-1 [Mus musculus]	ref|NM_053270.4|	4358	0	Mus musculus regulating synaptic membrane exocytosis 1 (Rims1), transcript variant 1, mRNA	Q99NE5	2275	0	Regulating synaptic membrane exocytosis protein 1	.	.	.	.	pfam00168	C2	C2 domain.	GO:0060478|acrosomal vesicle exocytosis;GO:0048791|calcium ion-regulated exocytosis of neurotransmitter;GO:0030154|cell differentiation;GO:0006886|intracellular protein transport;GO:0060291|long-term synaptic potentiation;GO:0007269|neurotransmitter secretion;GO:1903861|positive regulation of dendrite extension;GO:2000463|positive regulation of excitatory postsynaptic potential;GO:0010628|positiv…	GO:0042995|cell projection;GO:0048788|cytoskeleton of presynaptic active zone;GO:0098982|GABA-ergic synapse;GO:0098978|glutamatergic synapse;GO:0060077|inhibitory synapse;GO:0005886|plasma membrane;GO:0014069|postsynaptic density;GO:0098831|presynaptic active zone cytoplasmic component;GO:0042734|presynaptic membrane;GO:0045202|synapse;GO:0031982|vesicle;	GO:0044325|ion channel binding;GO:0046872|metal ion binding;GO:0019901|protein kinase binding;GO:0017124|SH3 domain binding;GO:0031267|small GTPase binding;GO:0098882|structural constituent of presynaptic active zone;	K15291	RIMS1, RIM1; regulating synaptic membrane exocytosis protein 1
ENSMUSG00000041695	358	362	741	630.616	749	637	902	0.617204	-0.696181	0.0428286	0.654085	down	yes	Kcnj2	protein_coding	chr11:111066164-111076821:+	gb|ELK12419.1|	2325	0	Inward rectifier potassium channel 2 [Pteropus alecto]	ref|NM_008425.4|	5444	0	Mus musculus potassium inwardly-rectifying channel, subfamily J, member 2 (Kcnj2), mRNA	P35561	893	0	Inward rectifier potassium channel 2	.	.	.	.	pfam01007	IRK	Inward rectifier potassium channel.	GO:0086001|cardiac muscle cell action potential;GO:0086002|cardiac muscle cell action potential involved in contraction;GO:0071260|cellular response to mechanical stimulus;GO:0015693|magnesium ion transport;GO:0086011|membrane repolarization during action potential;GO:0086013|membrane repolarization during cardiac muscle cell action potential;GO:1901381|positive regulation of potassium ion transm…	GO:0030425|dendrite;GO:0043197|dendritic spine;GO:0005794|Golgi apparatus;GO:0014704|intercalated disc;GO:0031224|intrinsic component of membrane;GO:0043025|neuronal cell body;GO:0005886|plasma membrane;GO:0005791|rough endoplasmic reticulum;GO:0005790|smooth endoplasmic reticulum;GO:0030315|T-tubule;GO:0008076|voltage-gated potassium channel complex;	GO:0042802|identical protein binding;GO:0005242|inward rectifier potassium channel activity;GO:0005546|phosphatidylinositol-4,5-bisphosphate binding;GO:0086008|voltage-gated potassium channel activity involved in cardiac muscle cell action potential repolarization;	K04996	KCNJ2, KIR2.1; potassium inwardly-rectifying channel subfamily J member 2
ENSMUSG00000041729	270	176	442	389.153	424	405	599	0.596008	-0.746597	0.0385476	0.624486	down	yes	Coro2b	protein_coding	chr9:62419492-62537044:-	ref|XP_002723869.2|	2575	0	PREDICTED: coronin-2B [Oryctolagus cuniculus]	ref|NM_175484.3|	3610	0	Mus musculus coronin, actin binding protein, 2B (Coro2b), mRNA	Q8BH44	995	0	Coronin-2B	.	.	.	.	pfam08953	DUF1899	Domain of unknown function (DUF1899). This set of domains is found in various eukaryotic proteins. Function is unknown.	GO:0030036|actin cytoskeleton organization;GO:0048041|focal adhesion assembly;GO:0010812|negative regulation of cell-substrate adhesion;GO:1904950|negative regulation of establishment of protein localization;GO:0051497|negative regulation of stress fiber assembly;GO:1904951|positive regulation of establishment of protein localization;GO:0032956|regulation of actin cytoskeleton organization;GO:008…	GO:0005737|cytoplasm;GO:0005925|focal adhesion;GO:0016020|membrane;GO:0001725|stress fiber;	GO:0051015|actin filament binding;GO:1990147|talin binding;GO:0017166|vinculin binding;	K13887	CORO2; coronin-2
ENSMUSG00000041889	1385	1383	2169	2220.12	2579	2658	3056	0.574282	-0.800168	0.00162405	0.121298	down	yes	Shisa4	protein_coding	chr1:135371057-135375237:-	gb|EDL39581.1|	817	3.82e-103	transmembrane protein 58, partial [Mus musculus]	ref|XM_034513546.1|	1296	0	PREDICTED: Arvicanthis niloticus shisa family member 4 (Shisa4), mRNA	Q8CA71	278	3e-88	Protein shisa-4	.	.	.	.	pfam13908	Shisa	Wnt and FGF inhibitory regulator. Shisa is a transcription factor-type molecule that physically interacts with immature forms of the Wnt receptor Frizzled and the FGF receptor within the endoplasmic reticulum to inhibit their post-translational maturation and trafficking to the cell surface.	.	GO:0016021|integral component of membrane;	.	.	.
ENSMUSG00000041954	160	101	65	146.704	247	198	118	0.552241	-0.856629	0.0190106	0.501845	down	yes	Tnfrsf18	protein_coding	chr4:156026164-156028895:+	gb|EDL15071.1|	1077	1.48e-170	tumor necrosis factor receptor superfamily, member 18, isoform CRA_c, partial [Mus musculus]	ref|NM_009400.3|	1030	0	Mus musculus tumor necrosis factor receptor superfamily, member 18 (Tnfrsf18), transcript variant 1, mRNA	O35714	474	4e-167	Tumor necrosis factor receptor superfamily member 18	.	.	.	.	pfam00020	TNFR_c6	TNFR/NGFR cysteine-rich region.	GO:0006915|apoptotic process;GO:0043066|negative regulation of apoptotic process;GO:0045785|positive regulation of cell adhesion;GO:0002687|positive regulation of leukocyte migration;GO:0042531|positive regulation of tyrosine phosphorylation of STAT protein;	GO:0009897|external side of plasma membrane;GO:0005576|extracellular region;GO:0005887|integral component of plasma membrane;	GO:0005031|tumor necrosis factor-activated receptor activity;	K05154	TNFRSF18, GITR, CD357; tumor necrosis factor receptor superfamily member 18
ENSMUSG00000042102	2	1	4	6.37184	9	14	8	0.218467	-2.19452	0.016909	NA	down	yes	Dmgdh	protein_coding	chr13:93674433-93752833:+	ref|NP_083048.1|	4532	0	dimethylglycine dehydrogenase, mitochondrial precursor [Mus musculus] >Q9DBT9.1 RecName: Full=Dimethylglycine dehydrogenase, mitochondrial; AltName: Full=ME2GLYDH; Flags: Precursor [Mus musculus] >BAB23536.1 unnamed protein product [Mus musculus]	gb|BC089599.1|	2981	0	Mus musculus dimethylglycine dehydrogenase precursor, mRNA (cDNA clone MGC:107623 IMAGE:30118948), complete cds	Q9DBT9	1750	0	Dimethylglycine dehydrogenase, mitochondrial	SMa1483_1	344	4e-107	COG0665	pfam01571	GCV_T	Aminomethyltransferase folate-binding domain. This is a family of glycine cleavage T-proteins, part of the glycine cleavage multienzyme complex (GCV) found in bacteria and the mitochondria of eukaryotes. GCV catalyzes the catabolism of glycine in eukaryotes. The T-protein is an aminomethyl transferase.	GO:0006579|amino-acid betaine catabolic process;GO:0042426|choline catabolic process;GO:0035999|tetrahydrofolate interconversion;	GO:0005737|cytoplasm;GO:0005759|mitochondrial matrix;GO:0005739|mitochondrion;	GO:0047865|dimethylglycine dehydrogenase activity;GO:0050660|flavin adenine dinucleotide binding;GO:0005542|folic acid binding;GO:0016491|oxidoreductase activity;	K00315	DMGDH; dimethylglycine dehydrogenase [EC:1.5.8.4]
ENSMUSG00000042109	506	367	733	720.974	869	869	961	0.572358	-0.80501	0.00382009	0.20959	down	yes	Csdc2	protein_coding	chr15:81936759-81950941:+	ref|XP_017725733.1|	515	2e-57	PREDICTED: cold shock domain-containing protein C2 [Rhinopithecus bieti]	dbj|AK081145.1|	3550	0	Mus musculus 10 days neonate cerebellum cDNA, RIKEN full-length enriched library, clone:B930092I02 product:similar to RNA-binding protein PIPPin [Mus musculus], full insert sequence	Q91YQ3	182	1e-50	Cold shock domain-containing protein C2	SMa0181	51.2	1e-06	COG1278	pfam00313	CSD	'Cold-shock' DNA-binding domain.	GO:0006397|mRNA processing;GO:0043488|regulation of mRNA stability;	GO:0005737|cytoplasm;GO:0005634|nucleus;	GO:0003730|mRNA 3'-UTR binding;GO:0003723|RNA binding;GO:0008134|transcription factor binding;	.	.
ENSMUSG00000042129	518	443	407	656.128	941	935	698	0.510712	-0.969417	1.61e-08	4.02e-05	down	yes	Rassf4	protein_coding	chr6:116633008-116673952:-	ref|NP_835146.3|	1375	3.39e-171	ras association domain-containing protein 4 [Mus musculus] >Q8CB96.1 RecName: Full=Ras association domain-containing protein 4 [Mus musculus] >EDK99567.1 Ras association (RalGDS/AF-6) domain family 4 [Mus musculus] >BAC29463.1 unnamed protein product [Mus musculus] >BAE23943.1 unnamed protein product [Mus musculus] >BAE42138.1 unnamed protein product [Mus musculus]	ref|NM_178045.4|	6344	0	Mus musculus Ras association (RalGDS/AF-6) domain family member 4 (Rassf4), mRNA	Q8CB96	534	9e-172	Ras association domain-containing protein 4	.	.	.	.	pfam00788	RA	Ras association (RalGDS/AF-6) domain. RasGTP effectors (in cases of AF6, canoe and RalGDS); putative RasGTP effectors in other cases. Recent evidence (not yet in MEDLINE) shows that some RA domains do NOT bind RasGTP. Predicted structure similar to that determined, and that of the RasGTP-binding domain of Raf kinase.	GO:0007049|cell cycle;GO:0007165|signal transduction;	.	.	K09851	RASSF2_4; Ras association domain-containing protein 2/4
[truncated: 221 more rows]

## Sheet: upregulated gene GO analysis
Category	Term	Count	%	PValue	Genes	List Total	Pop Hits	Pop Total	Fold Enrichment	Bonferroni	Benjamini	FDR
[truncated: 161 more rows]

[truncated: 1 more sheets: Upregulated gene list]
