# Supplementary material for: H3K36me3 modification by SETD2 is essential for Col11a2 and Sema3e transcription to maintain dentinogenesis in mice
Source: Development. 2025 Jul 14;152(14):dev204352. doi: 10.1242/dev.204352 (PMC12338916; doi:10.1242/dev.204352)
Supplement: Table S3. The 310 overlapped genes with differential expression levels and reduced H3K36me3 occupancy via integration of the RNA-seq and spike-in CUT&Tag-seq data. — Differentially expressed genes were obtained using RNA-seq data of dental mesenchymal cells from Dmp1-Cre;Setd2fl/fl mice versus those from control mice. Genes with reduced H3K36me3 occupacy were obtained using Spike-in CUT&Tag-seq targeting H3K36me3 in odontoblastlike cells transfected with siSetd2 compared with those transfected with scramble siRNA. [file develop-152-204352-TableS3.xlsx]

## Sheet: Overlapped genes in RNA-Seq
Gene	S2D1_count	S2D2_count	S2D3_count	baseMean	CTR1_count	CTR2_count	CTR3_count	FoldChange	Log2FoldChange	pval	padj	Up/Down	Significant	GeneName	Biotype	Position	NR:Seq-id	NR:Score	NR:Evalue	NR:Description	NT:Seq-id	NT:Score	NT:Evalue	NT:Description	Uniprot:UniProtKB-AC	Uniprot:Score	Uniprot:Evalue	Uniprot:Description	COG:gene	COG:Score	COG:Eval	COG:num	Pfam:pfam_ID	Pfam:pfam_Name	Pfam:pfam_Description	GO:biological_process	GO:cellular_component	GO:molecular_function	KEGG:KO	KEGG:Description
ENSMUSG00000000223	949	612	932	1073.35	1400	1354	1201	0.604228	-0.726836	0.000321472	0.048089	down	yes	Drp2	protein_coding	chrX:134404551-134456573:+	gb|EDL20400.1|	4965	0	dystrophin related protein 2, isoform CRA_b, partial [Mus musculus]	ref|NM_010078.3|	6983	0	Mus musculus dystrophin related protein 2 (Drp2), mRNA	Q05AA6	1887	0	Dystrophin-related protein 2	.	.	.	.	pfam09068	EF-hand_2	EF hand. Members of this family adopt a helix-loop-helix motif, as per other EF hand domains. However, since they do not contain the canonical pattern of calcium binding residues found in many EF hand domains, they do not bind calcium ions. The main function of this domain is the provision of specificity in beta-dystroglycan recognition, though in dystrophin it serves an additional role: stabilis…	GO:0007417|central nervous system development;GO:0050808|synapse organization;GO:0099536|synaptic signaling;	GO:0005829|cytosol;GO:0030425|dendrite;GO:0098978|glutamatergic synapse;GO:0016020|membrane;GO:0043204|perikaryon;GO:0005886|plasma membrane;GO:0014069|postsynaptic density;	GO:0008270|zinc ion binding;	.	.
ENSMUSG00000000753	14137	13160	19227	20754.9	24198	24096	28958	0.579105	-0.788103	0.000516959	0.0607236	down	yes	Serpinf1	protein_coding	chr11:75409769-75422701:-	ref|NP_035470.3|	2007	0	pigment epithelium-derived factor precursor [Mus musculus] >P97298.2 RecName: Full=Pigment epithelium-derived factor; Short=PEDF; AltName: Full=Caspin; AltName: Full=Serpin F1; AltName: Full=Stromal cell-derived factor 3; Short=SDF-3; Flags: Precursor [Mus musculus] >AAC05731.1 pigment epithelium-derived factor [Mus musculus] >AAC05733.1 pigment epithelium-derived factor [Mus musculus] >AAH19852.…	gb|AF036164.1|	1600	0	Mus musculus pigment epithelium-derived factor (PEDF) mRNA, complete cds	P97298	777	0	Pigment epithelium-derived factor	all0778	108	7e-25	COG4826	pfam00079	Serpin	Serpin (serine protease inhibitor). Structure is a multi-domain fold containing a bundle of helices and a beta sandwich.	GO:0007568|aging;GO:0071279|cellular response to cobalt ion;GO:0071549|cellular response to dexamethasone stimulus;GO:0071333|cellular response to glucose stimulus;GO:0071300|cellular response to retinoic acid;GO:0001822|kidney development;GO:0016525|negative regulation of angiogenesis;GO:0010951|negative regulation of endopeptidase activity;GO:0010596|negative regulation of endothelial cell migr…	GO:0030424|axon;GO:0043203|axon hillock;GO:0005604|basement membrane;GO:0005576|extracellular region;GO:0005615|extracellular space;GO:0042470|melanosome;GO:0043025|neuronal cell body;GO:0048471|perinuclear region of cytoplasm;	GO:0004867|serine-type endopeptidase inhibitor activity;	K19614	SERPINF1, PEDF; pigment epithelium-derived factor
ENSMUSG00000001131	166	161	279	291.922	358	375	400	0.516724	-0.952535	0.000826115	0.0779602	down	yes	Timp1	protein_coding	chrX:20870166-20874735:+	gb|EDL00738.1|	1001	1.11e-135	tissue inhibitor of metalloproteinase 1, isoform CRA_b, partial [Mus musculus]	ref|NM_011593.2|	883	0	Mus musculus tissue inhibitor of metalloproteinase 1 (Timp1), transcript variant 2, mRNA	P12032	376	1e-130	Metalloproteinase inhibitor 1	.	.	.	.	pfam00965	TIMP	Tissue inhibitor of metalloproteinase. Members of this family are common in extracellular regions of vertebrate species	GO:0007568|aging;GO:0051216|cartilage development;GO:0001775|cell activation;GO:0071492|cellular response to UV-A;GO:0002248|connective tissue replacement involved in inflammatory response wound healing;GO:0043066|negative regulation of apoptotic process;GO:0043086|negative regulation of catalytic activity;GO:0010951|negative regulation of endopeptidase activity;GO:0051045|negative regulation of …	GO:0005604|basement membrane;GO:0031012|extracellular matrix;GO:0005615|extracellular space;	GO:0005125|cytokine activity;GO:0004857|enzyme inhibitor activity;GO:0008083|growth factor activity;GO:0008191|metalloendopeptidase inhibitor activity;GO:0030414|peptidase inhibitor activity;GO:0002020|protease binding;GO:0008270|zinc ion binding;	K16451	TIMP1; metallopeptidase inhibitor 1
ENSMUSG00000001604	223	280	536	488.609	710	637	529	0.541812	-0.884135	0.0110861	0.389617	down	yes	Tcea3	protein_coding	chr4:136247729-136274898:+	ref|NP_035672.1|	1543	0	transcription elongation factor A protein 3 [Mus musculus] >P23881.3 RecName: Full=Transcription elongation factor A protein 3; AltName: Full=Transcription elongation factor S-II protein 3; AltName: Full=Transcription elongation factor TFIIS.h [Mus musculus] >AAH10807.1 Transcription elongation factor A (SII), 3 [Mus musculus] >BAB25037.1 unnamed protein product [Mus musculus] >CAA11392.1 transcr…	ref|NM_011542.2|	1246	0	Mus musculus transcription elongation factor A (SII), 3 (Tcea3), mRNA	P23881	598	0	Transcription elongation factor A protein 3	SPAC20H4.03c	126	6e-32	COG1594	pfam07500	TFIIS_M	Transcription factor S-II (TFIIS), central domain. Transcription elongation by RNA polymerase II is regulated by the general elongation factor TFIIS. This factor stimulates RNA polymerase II to transcribe through regions of DNA that promote the formation of stalled ternary complexes. TFIIS is composed of three structural domains, termed I, II, and III. The two C-terminal domains (II and III), thi…	GO:0006355|regulation of transcription, DNA-templated;GO:0006351|transcription, DNA-templated;	GO:0005634|nucleus;	GO:0003677|DNA binding;GO:0008270|zinc ion binding;	K03145	TFIIS; transcription elongation factor S-II
ENSMUSG00000001622	15	25	9	26.6183	33	56	22	0.429024	-1.22087	0.0275367	0.568451	down	yes	Csn3	protein_coding	chr5:87925579-87932665:+	gb|EDL12147.1|	198	8.83e-16	mCG145184, partial [Mus musculus]	gb|BC005653.1|	1750	0	Mus musculus casein kappa, mRNA (cDNA clone IMAGE:3709407), partial cds	.	.	.	.	.	.	.	.	pfam12017	Tnp_P_element	Transposase protein. Protein in this family are transposases found in insects. This region is about 230 amino acids in length and is found associated with pfam05485.	.	.	.	.	.
ENSMUSG00000003546	1025	779	1704	1495.39	1694	1655	2059	0.624438	-0.679369	0.0292267	0.579958	down	yes	Klc4	protein_coding	chr17:46630624-46646022:-	ref|NP_001344059.1|	2826	0	kinesin light chain 4 [Mus musculus] >NP_083367.1 kinesin light chain 4 [Mus musculus] >XP_011244991.1 kinesin light chain 4 isoform X1 [Mus musculus] >Q9DBS5.1 RecName: Full=Kinesin light chain 4; Short=KLC 4; AltName: Full=Kinesin-like protein 8 [Mus musculus] >BAB23552.1 unnamed protein product [Mus musculus] >BAE42032.1 unnamed protein product [Mus musculus]	ref|NM_029091.3|	2322	0	Mus musculus kinesin light chain 4 (Klc4), transcript variant 1, mRNA	Q9DBS5	1093	0	Kinesin light chain 4	.	.	.	.	pfam13424	TPR_12	Tetratricopeptide repeat.	.	GO:0005737|cytoplasm;GO:0005871|kinesin complex;GO:0005874|microtubule;	.	K10407	KLC; kinesin light chain
ENSMUSG00000004651	15	7	0	3.6042	0	1	0	18.9437	4.24364	0.026938	NA	up	yes	Tyr	protein_coding	chr7:87424771-87493512:-	dbj|BAE28392.1|	2575	0	unnamed protein product [Mus musculus] >BAE28551.1 unnamed protein product [Mus musculus]	ref|NM_011661.5|	6042	0	Mus musculus tyrosinase (Tyr), transcript variant 1, mRNA	P11344	994	0	Tyrosinase	.	.	.	.	pfam00264	Tyrosinase	Common central domain of tyrosinase. This family also contains polyphenol oxidases and some hemocyanins. Binds two copper ions via two sets of three histidines. This family is related to pfam00372.	GO:0008283|cell proliferation;GO:0042438|melanin biosynthetic process;GO:0043473|pigmentation;GO:0009637|response to blue light;GO:0051591|response to cAMP;GO:0009411|response to UV;GO:0033280|response to vitamin D;GO:0048538|thymus development;	GO:0005737|cytoplasm;GO:0005829|cytosol;GO:0016021|integral component of membrane;GO:0043231|intracellular membrane-bounded organelle;GO:0042470|melanosome;GO:0033162|melanosome membrane;GO:0005634|nucleus;GO:0048471|perinuclear region of cytoplasm;	GO:0005507|copper ion binding;GO:0042802|identical protein binding;GO:0004503|monophenol monooxygenase activity;GO:0042803|protein homodimerization activity;	K00505	TYR; tyrosinase [EC:1.14.18.1]
ENSMUSG00000035539	420	778	8	203.3	17	22	5	26.7188	4.73978	0.000832792	0.0779602	up	yes	Ccdc180	protein_coding	chr4:45890303-45950774:+	ref|NP_941062.2|	7726	0	coiled-coil domain-containing protein 180 [Mus musculus]	ref|NM_198660.2|	5081	0	Mus musculus coiled-coil domain containing 180 (Ccdc180), mRNA	Q9P1Z9	793	0	Coiled-coil domain-containing protein 180	.	.	.	.	pfam14643	DUF4455	Domain of unknown function (DUF4455). This domain family is found in bacteria and eukaryotes, and is approximately 480 amino acids in length. There are two completely conserved residues (W and P) that may be functionally important.	.	GO:0070062|extracellular exosome;	.	.	.
ENSMUSG00000007653	11	10	26	35.3946	66	69	30	0.279101	-1.84114	0.000584102	0.0634966	down	yes	Gabrb2	protein_coding	chr11:42419757-42629028:+	ref|XP_004428620.1|	2388	0	PREDICTED: gamma-aminobutyric acid receptor subunit beta-2 isoform X1 [Ceratotherium simum simum]	ref|NM_008070.5|	3989	0	Mus musculus gamma-aminobutyric acid (GABA) A receptor, subunit beta 2 (Gabrb2), transcript variant 2, mRNA	P63138	921	0	Gamma-aminobutyric acid receptor subunit beta-2	.	.	.	.	pfam02931	Neur_chan_LBD	Neurotransmitter-gated ion-channel ligand binding domain. This family is the extracellular ligand binding domain of these ion channels. This domain forms a pentameric arrangement in the known structure.	GO:0071420|cellular response to histamine;GO:0007268|chemical synaptic transmission;GO:1902476|chloride transmembrane transport;GO:0090102|cochlea development;GO:0007214|gamma-aminobutyric acid signaling pathway;GO:1904862|inhibitory synapse assembly;GO:0060119|inner ear receptor cell development;GO:0060384|innervation;GO:0034220|ion transmembrane transport;GO:0043524|negative regulation of neuro…	GO:0034707|chloride channel complex;GO:0030659|cytoplasmic vesicle membrane;GO:0005829|cytosol;GO:1902710|GABA receptor complex;GO:1902711|GABA-A receptor complex;GO:0098982|GABA-ergic synapse;GO:0005887|integral component of plasma membrane;GO:0099060|integral component of postsynaptic specialization membrane;GO:0016020|membrane;GO:0043005|neuron projection;GO:0005886|plasma membrane;GO:0045202|…	GO:0005254|chloride channel activity;GO:0004890|GABA-A receptor activity;GO:0022851|GABA-gated chloride ion channel activity;GO:0005237|inhibitory extracellular ligand-gated ion channel activity;GO:0030594|neurotransmitter receptor activity;GO:1904315|transmitter-gated ion channel activity involved in regulation of postsynaptic membrane potential;	K05181	GABRB; gamma-aminobutyric acid receptor subunit beta
ENSMUSG00000005994	64	39	0	17.0435	3	2	0	19.5602	4.28985	0.0432	0.656896	up	yes	Tyrp1	protein_coding	chr4:80834123-80851719:+	ref|NP_001268943.1|	2847	0	5,6-dihydroxyindole-2-carboxylic acid oxidase precursor [Mus musculus] >NP_001268944.1 5,6-dihydroxyindole-2-carboxylic acid oxidase precursor [Mus musculus] >NP_112479.1 5,6-dihydroxyindole-2-carboxylic acid oxidase precursor [Mus musculus] >P07147.1 RecName: Full=5,6-dihydroxyindole-2-carboxylic acid oxidase; Short=DHICA oxidase; AltName: Full=Brown locus protein; AltName: Full=Catalase B; AltN…	ref|NM_031202.3|	2720	0	Mus musculus tyrosinase-related protein 1 (Tyrp1), transcript variant 1, mRNA	P07147	1097	0	5,6-dihydroxyindole-2-carboxylic acid oxidase	.	.	.	.	pfam00264	Tyrosinase	Common central domain of tyrosinase. This family also contains polyphenol oxidases and some hemocyanins. Binds two copper ions via two sets of three histidines. This family is related to pfam00372.	GO:0043438|acetoacetic acid metabolic process;GO:0006583|melanin biosynthetic process from tyrosine;GO:0006582|melanin metabolic process;GO:0030318|melanocyte differentiation;GO:0032438|melanosome organization;GO:0043473|pigmentation;GO:0048023|positive regulation of melanin biosynthetic process;	GO:0030669|clathrin-coated endocytic vesicle membrane;GO:0005737|cytoplasm;GO:0010008|endosome membrane;GO:0016021|integral component of membrane;GO:0097708|intracellular vesicle;GO:0042470|melanosome;GO:0033162|melanosome membrane;	GO:0042802|identical protein binding;GO:0046872|metal ion binding;GO:0004503|monophenol monooxygenase activity;GO:0042803|protein homodimerization activity;	K00506	TYRP1; tyrosinase-related protein 1 [EC:1.14.18.-]
ENSMUSG00000008658	371	254	239	350.051	489	459	304	0.660926	-0.597439	0.0126037	0.420171	down	yes	Rbfox1	protein_coding	chr16:5885355-7411526:+	ref|XP_011244213.2|	1810	0	RNA binding protein fox-1 homolog 1 isoform X4 [Mus musculus]	ref|NM_001359723.1|	2967	0	Mus musculus RNA binding protein, fox-1 homolog (C. elegans) 1 (Rbfox1), transcript variant 3, mRNA	Q9JJ43	654	0	RNA binding protein fox-1 homolog 1	TP0356	50.4	3e-06	COG0724	pfam00076	RRM_1	RNA recognition motif. (a.k.a. RRM, RBD, or RNP domain). The RRM motif is probably diagnostic of an RNA binding protein. RRMs are found in a variety of RNA binding proteins, including various hnRNP proteins, proteins implicated in regulation of alternative splicing, and protein components of snRNPs. The motif also appears in a few single stranded DNA binding proteins. The RRM structure consists o…	GO:0006397|mRNA processing;GO:0007399|nervous system development;GO:0050885|neuromuscular process controlling balance;GO:0000381|regulation of alternative mRNA splicing, via spliceosome;GO:2001014|regulation of skeletal muscle cell differentiation;GO:0008380|RNA splicing;	GO:0005737|cytoplasm;GO:0010494|cytoplasmic stress granule;GO:0097165|nuclear stress granule;GO:0005654|nucleoplasm;GO:0005634|nucleus;GO:0005802|trans-Golgi network;	GO:0003730|mRNA 3'-UTR binding;GO:0003729|mRNA binding;GO:0008022|protein C-terminus binding;GO:0003723|RNA binding;	K14946	RBFOX, FOX; RNA binding protein fox-1
ENSMUSG00000009108	17	11	27	34.8149	47	51	54	0.34782	-1.52359	0.000487787	0.0588776	down	yes	Gnat2	protein_coding	chr3:108092789-108101432:+	ref|XP_028613164.1|	1385	0	guanine nucleotide-binding protein G(t) subunit alpha-2 isoform X1 [Grammomys surdaster]	gb|BC085102.1|	2518	0	Mus musculus guanine nucleotide binding protein, alpha transducing 2, mRNA (cDNA clone IMAGE:6490362)	P50149	532	0	Guanine nucleotide-binding protein G(t) subunit alpha-2	.	.	.	.	pfam00503	G-alpha	G-protein alpha subunit. G proteins couple receptors of extracellular signals to intracellular signaling pathways. The G protein alpha subunit binds guanyl nucleotide and is a weak GTPase. A set of residues that are unique to G-alpha as compared to its ancestor the Arf-like family form a ring of residues centered on the nucleotide binding site. A Ggamma is found fused to an inactive Galpha in the…	GO:0007188|adenylate cyclase-modulating G protein-coupled receptor signaling pathway;GO:0001580|detection of chemical stimulus involved in sensory perception of bitter taste;GO:0050908|detection of light stimulus involved in visual perception;GO:0007186|G protein-coupled receptor signaling pathway;GO:0007199|G protein-coupled receptor signaling pathway coupled to cGMP nucleotide second messenger;…	GO:0005834|heterotrimeric G-protein complex;GO:0016020|membrane;GO:0001917|photoreceptor inner segment;GO:0001750|photoreceptor outer segment;GO:0005886|plasma membrane;	GO:0001664|G protein-coupled receptor binding;GO:0031683|G-protein beta/gamma-subunit complex binding;GO:0005525|GTP binding;GO:0003924|GTPase activity;GO:0046872|metal ion binding;	K04631	GNAT1_2; guanine nucleotide-binding protein G(t) subunit alpha 1/2
ENSMUSG00000009216	29	14	56	55.0994	83	80	67	0.416771	-1.26267	0.00824995	0.335792	down	yes	Fam163b	protein_coding	chr2:27110380-27142491:-	ref|NP_780636.1|	817	3.48e-100	protein FAM163B [Mus musculus] >XP_021011516.1 protein FAM163B [Mus caroli] >XP_021050721.1 protein FAM163B [Mus pahari] >Q8BUM6.1 RecName: Full=Protein FAM163B [Mus musculus] >AAI47287.1 Family with sequence similarity 163, member B [Mus musculus] >AAI47288.1 Family with sequence similarity 163, member B [Mus musculus] >EDL08358.1 RIKEN cDNA C630035N08 [Mus musculus] >BAC38843.1 unnamed protein …	ref|NM_175427.4|	2945	0	Mus musculus family with sequence similarity 163, member B (Fam163b), mRNA	Q8BUM6	319	1e-100	Protein FAM163B	.	.	.	.	pfam15069	FAM163	FAM163 family. This protein family is alternatively named Neuroblastoma-derived secretory proteins. Highly expressed in neuroblastoma compared to other tissues, suggesting that it may be used as a marker for metastasis in bone marrow.	.	GO:0016021|integral component of membrane;	.	.	.
ENSMUSG00000010492	20	9	24	30.8409	55	31	45	0.387013	-1.36955	0.00491381	0.245273	down	yes	Uckl1os	antisense	chr2:181578480-181585170:+	ref|XP_031228977.1|	378	1.21e-34	uridine-cytidine kinase-like 1 isoform X3 [Mastomys coucha]	ref|NR_027290.1|	2018	0	Mus musculus uridine-cytidine kinase 1-like 1, opposite strand (Uckl1os), transcript variant 1, long non-coding RNA >BC047220.1 Mus musculus, clone IMAGE:6491798, mRNA	.	.	.	.	.	.	.	.	pfam08167	RIX1	rRNA processing/ribosome biogenesis. Rix1 is a nucleoplasmic particle involved in rRNA processing/ribosome assembly. It associates with two other proteins, Ipi1 and Ipi3, to form the RIX1 complex that allows Rea1 - the AAA ATPase - to associate with the 60S ribosomal subunit. More than 170 assembly factors are involved in the construction and maturation of yeast ribosomes, and after these factors…	.	.	.	.	.
ENSMUSG00000066687	118	214	11	60.8018	11	13	6	11.0606	3.46736	1.41e-05	0.00667775	up	yes	Zbtb16	protein_coding	chr9:48654297-48836222:-	ref|NP_001028496.1|	3521	0	zinc finger and BTB domain-containing protein 16 [Mus musculus] >NP_001351472.1 zinc finger and BTB domain-containing protein 16 [Mus musculus] >XP_036010785.1 zinc finger and BTB domain-containing protein 16 isoform X1 [Mus musculus] >AAI38776.1 Zinc finger and BTB domain containing 16 [Mus musculus] >EDL25710.1 mCG3834 [Mus musculus] >BAE25227.1 unnamed protein product [Mus musculus]	dbj|AK142947.1|	5114	0	Mus musculus 0 day neonate lung cDNA, RIKEN full-length enriched library, clone:E030015H20 product:zinc finger protein 145, full insert sequence	Q05516	1314	0	Zinc finger and BTB domain-containing protein 16	.	.	.	.	pfam00651	BTB	BTB/POZ domain. The BTB (for BR-C, ttk and bab) or POZ (for Pox virus and Zinc finger) domain is present near the N-terminus of a fraction of zinc finger (pfam00096) proteins and in proteins that contain the pfam01344 motif such as Kelch and a family of pox virus proteins. The BTB/POZ domain mediates homomeric dimerisation and in some instances heteromeric dimerisation. The structure of the dimer…	GO:0009952|anterior/posterior pattern specification;GO:0006915|apoptotic process;GO:0051216|cartilage development;GO:0007417|central nervous system development;GO:0042733|embryonic digit morphogenesis;GO:0035116|embryonic hindlimb morphogenesis;GO:0009880|embryonic pattern specification;GO:0035136|forelimb morphogenesis;GO:0030097|hemopoiesis;GO:0048133|male germ-line stem cell asymmetric divisio…	GO:0005829|cytosol;GO:0016604|nuclear body;GO:0016607|nuclear speck;GO:0005634|nucleus;GO:0005886|plasma membrane;GO:0016605|PML body;GO:0032991|protein-containing complex;GO:0017053|transcriptional repressor complex;	GO:0003677|DNA binding;GO:0001228|DNA-binding transcription activator activity, RNA polymerase II-specific;GO:0001227|DNA-binding transcription repressor activity, RNA polymerase II-specific;GO:0042802|identical protein binding;GO:0046872|metal ion binding;GO:0008022|protein C-terminus binding;GO:0019904|protein domain specific binding;GO:0042803|protein homodimerization activity;GO:0000978|RNA p…	K10055	ZBTB16, PLZF; zinc finger and BTB domain-containing protein 16
ENSMUSG00000013236	8986	5507	9646	10187	11975	12602	12385	0.625122	-0.67779	0.00307272	0.182921	down	yes	Ptprs	protein_coding	chr17:56412426-56476483:-	ref|NP_035348.2|	9691	0	receptor-type tyrosine-protein phosphatase S isoform 1 precursor [Mus musculus] >XP_021005586.1 receptor-type tyrosine-protein phosphatase S isoform X4 [Mus caroli] >B0V2N1.1 RecName: Full=Receptor-type tyrosine-protein phosphatase S; Short=R-PTP-S; AltName: Full=PTPNU-3; AltName: Full=Receptor-type tyrosine-protein phosphatase sigma; Short=R-PTP-sigma; Flags: Precursor [Mus musculus] >EDL38168.1…	ref|NM_011218.2|	6852	0	Mus musculus protein tyrosine phosphatase, receptor type, S (Ptprs), transcript variant 1, mRNA	B0V2N1	3737	0	Receptor-type tyrosine-protein phosphatase S	SPAC11E3.09	150	7e-38	COG5599	pfam00102	Y_phosphatase	Protein-tyrosine phosphatase.	GO:0021549|cerebellum development;GO:0021987|cerebral cortex development;GO:0022038|corpus callosum development;GO:0090557|establishment of endothelial intestinal barrier;GO:0021766|hippocampus development;GO:0050804|modulation of chemical synaptic transmission;GO:0030517|negative regulation of axon extension;GO:0048681|negative regulation of axon regeneration;GO:0048671|negative regulation of co…	GO:0030424|axon;GO:0005829|cytosol;GO:0098978|glutamatergic synapse;GO:0030426|growth cone;GO:0099061|integral component of postsynaptic density membrane;GO:0099056|integral component of presynaptic membrane;GO:0030285|integral component of synaptic vesicle membrane;GO:0043204|perikaryon;GO:0005886|plasma membrane;GO:0098685|Schaffer collateral - CA1 synapse;	GO:0035374|chondroitin sulfate binding;GO:0043395|heparan sulfate proteoglycan binding;GO:0008201|heparin binding;GO:0004721|phosphoprotein phosphatase activity;GO:0004725|protein tyrosine phosphatase activity;	K06778	PTPRS; receptor-type tyrosine-protein phosphatase S [EC:3.1.3.48]
ENSMUSG00000072844	175	201	24	70.3462	5	14	16	10.7702	3.42898	1.12e-06	0.000751373	up	yes	G530011O06Rik	processed_transcript	chrX:169975043-169978917:-	dbj|BAE29031.1|	535	1.18e-61	unnamed protein product [Mus musculus] >BAE29041.1 unnamed protein product [Mus musculus] >BAE29215.1 unnamed protein product [Mus musculus]	ref|NR_029457.1|	2380	0	Mus musculus RIKEN cDNA G530011O06 gene (G530011O06Rik), transcript variant 1, long non-coding RNA	P11369	75.9	1e-15	LINE-1 retrotransposable element ORF2 protein	.	.	.	.	pfam01295	Adenylate_cycl	Adenylate cyclase, class-I.	GO:0006310|DNA recombination;	.	GO:0004519|endonuclease activity;GO:0046872|metal ion binding;GO:0003964|RNA-directed DNA polymerase activity;	.	.
ENSMUSG00000015312	261	196	618	515.08	670	588	729	0.524337	-0.931433	0.0222861	0.534724	down	yes	Gadd45b	protein_coding	chr10:80930073-80932204:+	ref|NP_032681.1|	756	2.95e-97	growth arrest and DNA damage-inducible protein GADD45 beta [Mus musculus] >XP_021030602.1 growth arrest and DNA damage-inducible protein GADD45 beta [Mus caroli] >XP_031205180.1 growth arrest and DNA damage-inducible protein GADD45 beta [Mastomys coucha] >P22339.1 RecName: Full=Growth arrest and DNA damage-inducible protein GADD45 beta; AltName: Full=Myeloid differentiation primary response prote…	dbj|AK149895.1|	1282	0	Mus musculus bone marrow macrophage cDNA, RIKEN full-length enriched library, clone:G530102I21 product:growth arrest and DNA-damage-inducible 45 beta, full insert sequence	P22339	295	2e-97	Growth arrest and DNA damage-inducible protein GADD45 beta	.	.	.	.	pfam01248	Ribosomal_L7Ae	Ribosomal protein L7Ae/L30e/S12e/Gadd45 family. This family includes: Ribosomal L7A from metazoa, Ribosomal L8-A and L8-B from fungi, 30S ribosomal protein HS6 from archaebacteria, 40S ribosomal protein S12 from eukaryotes, Ribosomal protein L30 from eukaryotes and archaebacteria. Gadd45 and MyD118.	GO:0000186|activation of MAPKK activity;GO:0000185|activation of MAPKKK activity;GO:0006915|apoptotic process;GO:0030154|cell differentiation;GO:0007275|multicellular organism development;GO:0006469|negative regulation of protein kinase activity;GO:0043065|positive regulation of apoptotic process;GO:0046330|positive regulation of JNK cascade;GO:1900745|positive regulation of p38MAPK cascade;GO:00…	GO:0005737|cytoplasm;GO:0005634|nucleus;	.	K04402	GADD45; growth arrest and DNA-damage-inducible protein
ENSMUSG00000015533	199	180	687	531.282	720	662	707	0.498925	-1.0031	0.0342215	0.60551	down	yes	Itga2	protein_coding	chr13:114833081-114932100:-	emb|CAA82877.1|	5974	0	VLA-2 homologue [Mus musculus]	ref|NM_008396.3|	7108	0	Mus musculus integrin alpha 2 (Itga2), mRNA	Q62469	2303	0	Integrin alpha-2	.	.	.	.	pfam00092	VWA	von Willebrand factor type A domain.	GO:0033627|cell adhesion mediated by integrin;GO:0008283|cell proliferation;GO:0007160|cell-matrix adhesion;GO:0031589|cell-substrate adhesion;GO:0071392|cellular response to estradiol stimulus;GO:0071260|cellular response to mechanical stimulus;GO:0038065|collagen-activated signaling pathway;GO:0050966|detection of mechanical stimulus involved in sensory perception of pain;GO:0045184|establishme…	GO:0030424|axon;GO:0043679|axon terminus;GO:0045178|basal part of cell;GO:0042995|cell projection;GO:0009986|cell surface;GO:0009897|external side of plasma membrane;GO:0005925|focal adhesion;GO:0034666|integrin alpha2-beta1 complex;GO:0005634|nucleus;GO:0048471|perinuclear region of cytoplasm;GO:0005886|plasma membrane;	GO:0001540|amyloid-beta binding;GO:0005518|collagen binding;GO:0098639|collagen binding involved in cell-matrix adhesion;GO:0038064|collagen receptor activity;GO:0005178|integrin binding;GO:0043236|laminin binding;GO:0046872|metal ion binding;GO:0044877|protein-containing complex binding;	K06481	ITGA2, CD49b; integrin alpha 2
ENSMUSG00000021750	160	287	43	87.8756	12	15	20	9.96463	3.31682	5.18e-08	8.24e-05	up	yes	Fam107a	protein_coding	chr14:8296274-8318023:-	ref|XP_021038124.1|	615	1.09e-70	actin-associated protein FAM107A isoform X1 [Mus caroli]	ref|NM_001360337.1|	3333	0	Mus musculus family with sequence similarity 107, member A (Fam107a), transcript variant 1, mRNA	Q78TU8	233	3e-69	Actin-associated protein FAM107A	.	.	.	.	pfam06625	DUF1151	Protein of unknown function (DUF1151). This family consists of several hypothetical eukaryotic proteins of unknown function.	GO:0051017|actin filament bundle assembly;GO:0030041|actin filament polymerization;GO:0007049|cell cycle;GO:0071385|cellular response to glucocorticoid stimulus;GO:0031669|cellular response to nutrient levels;GO:0050890|cognition;GO:0051895|negative regulation of focal adhesion assembly;GO:2000134|negative regulation of G1/S transition of mitotic cell cycle;GO:1900272|negative regulation of long-…	GO:0015629|actin cytoskeleton;GO:0005737|cytoplasm;GO:0005925|focal adhesion;GO:0043005|neuron projection;GO:0016607|nuclear speck;GO:0005634|nucleus;GO:0032587|ruffle membrane;GO:0001725|stress fiber;GO:0045202|synapse;	GO:0003779|actin binding;	.	.
ENSMUSG00000016756	32	30	32	50.5702	85	81	44	0.433286	-1.20661	0.000894828	0.0804928	down	yes	Cmah	protein_coding	chr13:24327404-24477377:+	gb|EDL32502.1|	3268	0	cytidine monophospho-N-acetylneuraminic acid hydroxylase, isoform CRA_c, partial [Mus musculus]	ref|NM_001284519.1|	9639	0	Mus musculus cytidine monophospho-N-acetylneuraminic acid hydroxylase (Cmah), transcript variant 3, mRNA	Q61419	1199	0	Cytidine monophosphate-N-acetylneuraminic acid hydroxylase	.	.	.	.	pfam00552	IN_DBD_C	Integrase DNA binding domain. Integrase mediates integration of a DNA copy of the viral genome into the host chromosome. Integrase is composed of three domains. The amino-terminal domain is a zinc binding domain. The central domain is the catalytic domain pfam00665. This domain is the carboxyl terminal domain that is a non-specific DNA binding domain.	GO:0046381|CMP-N-acetylneuraminate metabolic process;GO:0006054|N-acetylneuraminate metabolic process;	GO:0005737|cytoplasm;GO:0005783|endoplasmic reticulum;	GO:0051537|2 iron, 2 sulfur cluster binding;GO:0030338|CMP-N-acetylneuraminate monooxygenase activity;GO:0046872|metal ion binding;	K08080	CMAH; CMP-N-acetylneuraminate monooxygenase [EC:1.14.18.2]
ENSMUSG00000017652	110	88	260	255.358	347	327	384	0.419637	-1.25279	0.00193946	0.135728	down	yes	Cd40	protein_coding	chr2:165055627-165072948:+	ref|NP_035741.2|	1542	0	tumor necrosis factor receptor superfamily member 5 isoform 1 precursor [Mus musculus] >P27512.3 RecName: Full=Tumor necrosis factor receptor superfamily member 5; AltName: Full=B-cell surface antigen CD40; AltName: Full=Bp50; AltName: Full=CD40L receptor; AltName: CD_antigen=CD40; Flags: Precursor [Mus musculus] >EDL06442.1 CD40 antigen, isoform CRA_a [Mus musculus] >BAE31613.1 unnamed protein p…	gb|JN959884.1|	2229	0	Mus musculus targeted KO-first, conditional ready, lacZ-tagged mutant allele 1700025C18Rik:tm1a(KOMP)Ucd; transgenic	P27512	598	0	Tumor necrosis factor receptor superfamily member 5	.	.	.	.	pfam00020	TNFR_c6	TNFR/NGFR cysteine-rich region.	GO:0042113|B cell activation;GO:0019724|B cell mediated immunity;GO:0023035|CD40 signaling pathway;GO:0006874|cellular calcium ion homeostasis;GO:0036018|cellular response to erythropoietin;GO:0071347|cellular response to interleukin-1;GO:0071222|cellular response to lipopolysaccharide;GO:0071260|cellular response to mechanical stimulus;GO:0071356|cellular response to tumor necrosis factor;GO:004…	GO:0035631|CD40 receptor complex;GO:0009986|cell surface;GO:0005737|cytoplasm;GO:0009897|external side of plasma membrane;GO:0005615|extracellular space;GO:0043231|intracellular membrane-bounded organelle;GO:0043025|neuronal cell body;GO:0005886|plasma membrane;GO:0043196|varicosity;	GO:0003823|antigen binding;GO:0019899|enzyme binding;GO:0019904|protein domain specific binding;GO:0038023|signaling receptor activity;GO:0031625|ubiquitin protein ligase binding;	K03160	TNFRSF5, CD40; tumor necrosis factor receptor superfamily member 5
ENSMUSG00000017756	2475	1534	2548	2771.18	3388	3557	3142	0.623003	-0.682688	0.00164581	0.12154	down	yes	Slc12a7	protein_coding	chr13:73733094-73816754:+	dbj|BAD21379.1|	2238	0	mFLJ00098 protein, partial [Mus musculus]	gb|BC079677.1|	6987	0	Mus musculus cDNA clone IMAGE:30363668, **** WARNING: chimeric clone ****	Q9WVL3	851	0	Solute carrier family 12 member 7	YBR235w	110	5e-23	COG0531	pfam03522	SLC12	Solute carrier family 12.	GO:0140157|ammonium import across plasma membrane;GO:0006884|cell volume homeostasis;GO:0007268|chemical synaptic transmission;GO:0055064|chloride ion homeostasis;GO:1902476|chloride transmembrane transport;GO:0055075|potassium ion homeostasis;GO:1990573|potassium ion import across plasma membrane;	GO:0005887|integral component of plasma membrane;GO:0032991|protein-containing complex;GO:0045202|synapse;	GO:0008519|ammonium transmembrane transporter activity;GO:0015379|potassium:chloride symporter activity;GO:0019901|protein kinase binding;	K13627	SLC12A7, KCC4; solute carrier family 12 (potassium/chloride transporter), member 7
ENSMUSG00000019889	1458	1248	2244	2317.41	3036	2922	2929	0.538137	-0.893956	0.000482891	0.0586914	down	yes	Ptprk	protein_coding	chr10:28074820-28597397:+	ref|NP_033009.1|	7486	0	receptor-type tyrosine-protein phosphatase kappa isoform 2 precursor [Mus musculus] >P35822.1 RecName: Full=Receptor-type tyrosine-protein phosphatase kappa; Short=Protein-tyrosine phosphatase kappa; Short=R-PTP-kappa; Flags: Precursor [Mus musculus] >AAA40021.1 protein tyrosine phosphatase [Mus musculus]	ref|NM_008983.2|	6177	0	Mus musculus protein tyrosine phosphatase, receptor type, K (Ptprk), transcript variant 2, mRNA	P35822	2870	0	Receptor-type tyrosine-protein phosphatase kappa	SPAC11E3.09	154	2e-39	COG5599	pfam00102	Y_phosphatase	Protein-tyrosine phosphatase.	GO:0007155|cell adhesion;GO:0016477|cell migration;GO:0034614|cellular response to reactive oxygen species;GO:0034644|cellular response to UV;GO:0048041|focal adhesion assembly;GO:0045786|negative regulation of cell cycle;GO:0030336|negative regulation of cell migration;GO:0008285|negative regulation of cell proliferation;GO:0010839|negative regulation of keratinocyte proliferation;GO:0045892|neg…	GO:0030424|axon;GO:0030054|cell junction;GO:0009986|cell surface;GO:0005911|cell-cell junction;GO:0030425|dendrite;GO:0016021|integral component of membrane;GO:0043231|intracellular membrane-bounded organelle;GO:0031256|leading edge membrane;GO:0043025|neuronal cell body;GO:0001750|photoreceptor outer segment;GO:0005886|plasma membrane;	GO:0008013|beta-catenin binding;GO:0045295|gamma-catenin binding;GO:0019901|protein kinase binding;GO:0004725|protein tyrosine phosphatase activity;	K06776	PTPRK; receptor-type tyrosine-protein phosphatase kappa [EC:3.1.3.48]
ENSMUSG00000019936	52	58	25	74.6668	125	130	60	0.413908	-1.27262	0.00220347	0.148902	down	yes	Epyc	protein_coding	chr10:97644068-97682454:+	ref|NP_001101558.1|	1769	0	epiphycan [Rattus norvegicus] >EDM16829.1 dermatan sulphate proteoglycan 3 (predicted) [Rattus norvegicus]	dbj|AK157900.1|	2504	0	Mus musculus adult inner ear cDNA, RIKEN full-length enriched library, clone:F930006B21 product:dermatan sulphate proteoglycan 3, full insert sequence	P70186	656	0	Epiphycan	alr0124_1	55.5	5e-07	COG4886	pfam13855	LRR_8	Leucine rich repeat.	GO:0061975|articular cartilage development;GO:0060348|bone development;GO:0007605|sensory perception of sound;	GO:0031012|extracellular matrix;GO:0005576|extracellular region;	.	K08127	DSPG3; dermatan sulfate proteoglycan 3 (PG-Lb)
ENSMUSG00000019943	1689	1314	4368	4633	7119	6349	6678	0.35625	-1.48904	0.000286844	0.0444279	down	yes	Atp2b1	protein_coding	chr10:98914406-99026143:+	ref|NP_080758.1|	5900	0	plasma membrane calcium-transporting ATPase 1 isoform 2 [Mus musculus] >XP_011241851.1 plasma membrane calcium-transporting ATPase 1 isoform X2 [Mus musculus] >XP_021061131.1 plasma membrane calcium-transporting ATPase 1 isoform X3 [Mus pahari] >XP_028638913.1 plasma membrane calcium-transporting ATPase 1 isoform X1 [Grammomys surdaster] >XP_028638914.1 plasma membrane calcium-transporting ATPase…	ref|NM_026482.2|	7130	0	Mus musculus ATPase, Ca++ transporting, plasma membrane 1 (Atp2b1), transcript variant 2, mRNA	G5E829	2277	0	Plasma membrane calcium-transporting ATPase 1	.	.	.	.	pfam00689	Cation_ATPase_C	Cation transporting ATPase, C-terminus. Members of this families are involved in Na+/K+, H+/K+, Ca++ and Mg++ transport. This family represents 5 transmembrane helices.	GO:0007568|aging;GO:0007420|brain development;GO:1901660|calcium ion export;GO:1990034|calcium ion export across plasma membrane;GO:0006816|calcium ion transport;GO:0006874|cellular calcium ion homeostasis;GO:0071386|cellular response to corticosterone stimulus;GO:0071305|cellular response to vitamin D;GO:0001818|negative regulation of cytokine production;GO:0051481|negative regulation of cytosol…	GO:0045177|apical part of cell;GO:0016324|apical plasma membrane;GO:0016323|basolateral plasma membrane;GO:0009898|cytoplasmic side of plasma membrane;GO:0032590|dendrite membrane;GO:0032591|dendritic spine membrane;GO:0098982|GABA-ergic synapse;GO:0098978|glutamatergic synapse;GO:0001772|immunological synapse;GO:0005887|integral component of plasma membrane;GO:0099059|integral component of presy…	GO:0005524|ATP binding;GO:0016887|ATPase activity;GO:0019829|cation-transporting ATPase activity;GO:0015085|calcium ion transmembrane transporter activity;GO:0005516|calmodulin binding;GO:0046872|metal ion binding;GO:0005388|calcium-transporting ATPase activity;GO:1905056|calcium-transporting ATPase activity involved in regulation of presynaptic cytosolic calcium ion concentration;GO:0030165|PDZ …	K05850	ATP2B; P-type Ca2+ transporter type 2B [EC:7.2.2.10]
ENSMUSG00000019944	462	411	697	662.724	739	716	926	0.634032	-0.657373	0.0166309	0.475611	down	yes	Rhobtb1	protein_coding	chr10:69151434-69291791:+	ref|NP_001074816.1|	3621	0	rho-related BTB domain-containing protein 1 isoform 1 [Mus musculus] >NP_001239565.1 rho-related BTB domain-containing protein 1 isoform 1 [Mus musculus] >NP_001239566.1 rho-related BTB domain-containing protein 1 isoform 1 [Mus musculus] >XP_006514111.1 rho-related BTB domain-containing protein 1 isoform X1 [Mus musculus] >XP_006514112.1 rho-related BTB domain-containing protein 1 isoform X1 [Mu…	ref|NM_001252637.1|	4422	0	Mus musculus Rho-related BTB domain containing 1 (Rhobtb1), transcript variant 3, mRNA	Q9DAK3	1400	0	Rho-related BTB domain-containing protein 1	.	.	.	.	pfam00071	Ras	Ras family. Includes sub-families Ras, Rab, Rac, Ral, Ran, Rap Ypt1 and more. Shares P-loop motif with GTP_EFTU, arf and myosin_head. See pfam00009 pfam00025, pfam00063. As regards Rab GTPases, these are important regulators of vesicle formation, motility and fusion. They share a fold in common with all Ras GTPases: this is a six-stranded beta-sheet surrounded by five alpha-helices.	GO:0007015|actin filament organization;GO:0030865|cortical cytoskeleton organization;GO:0043652|engulfment of apoptotic cell;GO:0007163|establishment or maintenance of cell polarity;GO:0032956|regulation of actin cytoskeleton organization;GO:0008360|regulation of cell shape;GO:0007264|small GTPase mediated signal transduction;	GO:0005938|cell cortex;GO:0042995|cell projection;GO:0031410|cytoplasmic vesicle;GO:0005856|cytoskeleton;GO:0043231|intracellular membrane-bounded organelle;GO:0005886|plasma membrane;	GO:0005525|GTP binding;GO:0003924|GTPase activity;GO:0019901|protein kinase binding;	K07868	RHOBTB1_2; Rho-related BTB domain-containing protein 1/2
ENSMUSG00000019989	784	493	585	811.22	1139	1198	700	0.588355	-0.765241	0.00159935	0.120137	down	yes	Enpp3	protein_coding	chr10:24772406-24842823:-	gb|EDL04788.1|	4770	0	ectonucleotide pyrophosphatase/phosphodiesterase 3, partial [Mus musculus]	gb|BC005527.1|	3089	0	Mus musculus ectonucleotide pyrophosphatase/phosphodiesterase 3, mRNA (cDNA clone IMAGE:3495326), partial cds	Q6DYE8	1783	0	Ectonucleotide pyrophosphatase/phosphodiesterase family member 3	SPBC725.05c	231	3e-64	COG1524	pfam01663	Phosphodiest	Type I phosphodiesterase / nucleotide pyrophosphatase. This family consists of phosphodiesterases, including human plasma-cell membrane glycoprotein PC-1 / alkaline phosphodiesterase i / nucleotide pyrophosphatase (nppase). These enzymes catalyze the cleavage of phosphodiester and phosphosulfate bonds in NAD, deoxynucleotides and nucleotide sugars. Also in this family is ATX an autotaxin, tumor c…	GO:0046034|ATP metabolic process;GO:0002276|basophil activation involved in immune response;GO:0050728|negative regulation of inflammatory response;GO:0033007|negative regulation of mast cell activation involved in immune response;GO:0070667|negative regulation of mast cell proliferation;GO:0009143|nucleoside triphosphate catabolic process;GO:0006796|phosphate-containing compound metabolic proces…	GO:0016324|apical plasma membrane;GO:0009897|external side of plasma membrane;GO:0005576|extracellular region;GO:0016021|integral component of membrane;GO:0048471|perinuclear region of cytoplasm;	GO:0005509|calcium ion binding;GO:0036218|dTTP diphosphatase activity;GO:0035529|NADH pyrophosphatase activity;GO:0003676|nucleic acid binding;GO:0047429|nucleoside-triphosphate diphosphatase activity;GO:0004528|phosphodiesterase I activity;GO:0008270|zinc ion binding;	K01513	ENPP1_3, CD203; ectonucleotide pyrophosphatase/phosphodiesterase family member 1/3 [EC:3.1.4.1 3.6.1.9]
ENSMUSG00000020067	251	140	1430	1945.45	3235	3026	3404	0.185172	-2.43306	0.00963071	0.360764	down	yes	Mypn	protein_coding	chr10:63115795-63203952:-	dbj|BAD90521.1|	6435	0	mKIAA4170 protein, partial [Mus musculus]	ref|NM_182992.2|	5246	0	Mus musculus myopalladin (Mypn), mRNA	Q5DTJ9	2357	0	Myopalladin	.	.	.	.	pfam07679	I-set	Immunoglobulin I-set domain.	GO:0007411|axon guidance;GO:0070593|dendrite self-avoidance;GO:0007156|homophilic cell adhesion via plasma membrane adhesion molecules;GO:0045214|sarcomere organization;	GO:0030424|axon;GO:0031674|I band;GO:0005634|nucleus;GO:0005886|plasma membrane;GO:0030018|Z disc;	GO:0003779|actin binding;GO:0098632|cell-cell adhesion mediator activity;GO:0008092|cytoskeletal protein binding;GO:0051371|muscle alpha-actinin binding;GO:0017124|SH3 domain binding;	K22028	MYPN; myopalladin
ENSMUSG00000020151	16	12	49	57.3613	86	88	89	0.28477	-1.81213	0.000462702	0.0570297	down	yes	Ptprr	protein_coding	chr10:116018213-116274932:+	ref|NP_035347.1|	3457	0	receptor-type tyrosine-protein phosphatase R isoform a precursor [Mus musculus] >Q62132.1 RecName: Full=Receptor-type tyrosine-protein phosphatase R; Short=R-PTP-R; AltName: Full=Phosphotyrosine phosphatase 13; AltName: Full=Protein-tyrosine-phosphatase SL; Flags: Precursor [Mus musculus] >AAI19231.1 Protein tyrosine phosphatase, receptor type, R [Mus musculus] >AAI20548.1 Protein tyrosine phosph…	ref|NM_011217.2|	3466	0	Mus musculus protein tyrosine phosphatase, receptor type, R (Ptprr), transcript variant 1, mRNA	Q62132	1336	0	Receptor-type tyrosine-protein phosphatase R	SPAC11E3.09	122	5e-29	COG5599	pfam00102	Y_phosphatase	Protein-tyrosine phosphatase.	GO:0038128|ERBB2 signaling pathway;GO:0001701|in utero embryonic development;GO:0010633|negative regulation of epithelial cell migration;GO:0070373|negative regulation of ERK1 and ERK2 cascade;GO:0006470|protein dephosphorylation;	GO:0030054|cell junction;GO:0005829|cytosol;GO:0016021|integral component of membrane;GO:0005886|plasma membrane;	GO:0019901|protein kinase binding;GO:0004725|protein tyrosine phosphatase activity;	K04458	PTPRR; receptor-type tyrosine-protein phosphatase R [EC:3.1.3.48]
ENSMUSG00000020169	9	2	21	21.269	23	21	49	0.327848	-1.6089	0.034226	0.60551	down	yes	Best3	protein_coding	chr10:116986314-117025040:+	ref|NP_001007584.1|	3286	0	bestrophin-3 [Mus musculus] >Q6H1V1.1 RecName: Full=Bestrophin-3; AltName: Full=Vitelliform macular dystrophy 2-like protein 3 [Mus musculus] >AAI48495.1 Bestrophin 3, partial [synthetic construct] >AAI53088.1 Bestrophin 3 [synthetic construct] >AAS09921.1 vitelliform macular dystrophy 2-like protein 3 [Mus musculus]	ref|NM_001007583.1|	2719	0	Mus musculus bestrophin 3 (Best3), mRNA >AY450426.1 Mus musculus vitelliform macular dystrophy 2-like protein 3 (Vmd2l3) mRNA, complete cds	Q6H1V1	1270	0	Bestrophin-3	.	.	.	.	pfam01062	Bestrophin	Bestrophin, RFP-TM, chloride channel. Bestrophin is a 68-kDa basolateral plasma membrane protein expressed in retinal pigment epithelial cells (RPE). It is encoded by the VMD2 gene, which is mutated in Best macular dystrophy, a disease characterized by a depressed light peak in the electrooculogram. VMD2 encodes a 585-amino acid protein with an approximate mass of 68 kDa which has been designated…	GO:0006821|chloride transport;GO:0015698|inorganic anion transport;GO:0043271|negative regulation of ion transport;	GO:0034707|chloride channel complex;GO:0005886|plasma membrane;	GO:0005254|chloride channel activity;	K13880	BEST3, VMD2L3; bestrophin-3
ENSMUSG00000020262	841	753	1691	1513.09	1773	1721	2216	0.555792	-0.847382	0.0126876	0.422163	down	yes	Adarb1	protein_coding	chr10:77290726-77418270:-	ref|XP_029338279.1|	3527	0	double-stranded RNA-specific editase 1 isoform X1 [Mus caroli]	dbj|AK147298.1|	6662	0	Mus musculus cDNA, RIKEN full-length enriched library, clone:M5C1010E10 product:adenosine deaminase, RNA-specific, B1, full insert sequence	Q91ZS8	1332	0	Double-stranded RNA-specific editase 1	.	.	.	.	pfam02137	A_deamin	Adenosine-deaminase (editase) domain. Adenosine deaminases acting on RNA (ADARs) can deaminate adenosine to form inosine. In long double-stranded RNA, this process is non-specific; it occurs site-specifically in RNA transcripts. The former is important in defense against viruses, whereas the latter may affect splicing or untranslated regions. They are primarily nuclear proteins, but a longer isof…	GO:0006382|adenosine to inosine editing;GO:0016553|base conversion or substitution editing;GO:0021610|facial nerve morphogenesis;GO:0021618|hypoglossal nerve morphogenesis;GO:0060384|innervation;GO:0061744|motor behavior;GO:0097049|motor neuron apoptotic process;GO:0016556|mRNA modification;GO:0006397|mRNA processing;GO:0035264|multicellular organism growth;GO:0060415|muscle tissue morphogenesis;…	GO:0005737|cytoplasm;GO:0005829|cytosol;GO:0005730|nucleolus;GO:0005654|nucleoplasm;GO:0005634|nucleus;GO:0045202|synapse;	GO:0003726|double-stranded RNA adenosine deaminase activity;GO:0003725|double-stranded RNA binding;GO:0042802|identical protein binding;GO:0046872|metal ion binding;GO:0003723|RNA binding;GO:0008251|tRNA-specific adenosine deaminase activity;	K13194	ADARB; double stranded RNA-specific editase B [EC:3.5.-.-]
ENSMUSG00000020733	246	237	407	465.427	537	660	682	0.457253	-1.12894	7.23e-05	0.0183509	down	yes	Slc9a3r1	protein_coding	chr11:115163341-115181181:+	ref|NP_036160.1|	1623	0	Na(+)/H(+) exchange regulatory cofactor NHE-RF1 [Mus musculus] >P70441.3 RecName: Full=Na(+)/H(+) exchange regulatory cofactor NHE-RF1; Short=NHERF-1; AltName: Full=Ezrin-radixin-moesin-binding phosphoprotein 50; Short=EBP50; AltName: Full=Regulatory cofactor of Na(+)/H(+) exchanger; AltName: Full=Sodium-hydrogen exchanger regulatory factor 1; AltName: Full=Solute carrier family 9 isoform A3 regu…	ref|NM_012030.2|	1922	0	Mus musculus solute carrier family 9 (sodium/hydrogen exchanger), member 3 regulator 1 (Slc9a3r1), mRNA	P70441	629	0	Na(+)/H(+) exchange regulatory cofactor NHE-RF1	.	.	.	.	pfam09007	EBP50_C	EBP50, C-terminal. This C terminal domain allows interaction of EBP50 with FERM (four-point one ERM) domains, resulting in the activation of Ezrin-radixin-moesin (ERM), with subsequent cytoskeletal modulation and cellular growth control. It includes a disordered section between two reasonably well conserved hydrophobic regions.	GO:0030036|actin cytoskeleton organization;GO:0007191|adenylate cyclase-activating dopamine receptor signaling pathway;GO:0060088|auditory receptor cell stereocilium organization;GO:0032782|bile acid secretion;GO:0019933|cAMP-mediated signaling;GO:0030643|cellular phosphate ion homeostasis;GO:0034613|cellular protein localization;GO:0090660|cerebrospinal fluid circulation;GO:0044782|cilium organi…	GO:0045177|apical part of cell;GO:0016324|apical plasma membrane;GO:0031526|brush border membrane;GO:0071944|cell periphery;GO:0005737|cytoplasm;GO:0012505|endomembrane system;GO:0005576|extracellular region;GO:0030175|filopodium;GO:0016020|membrane;GO:0045121|membrane raft;GO:0005902|microvillus;GO:0031528|microvillus membrane;GO:0048471|perinuclear region of cytoplasm;GO:0005886|plasma membrane…	GO:0031698|beta-2 adrenergic receptor binding;GO:0008013|beta-catenin binding;GO:0017081|chloride channel regulator activity;GO:0050780|dopamine receptor binding;GO:0015185|gamma-aminobutyric acid transmembrane transporter activity;GO:0070851|growth factor receptor binding;GO:0060090|molecular adaptor activity;GO:0045159|myosin II binding;GO:0030165|PDZ domain binding;GO:0019902|phosphatase bindi…	K13365	SLC9A3R1, NHERF1; Na(+)/H(+) exchange regulatory cofactor NHE-RF1
ENSMUSG00000021209	627	1152	118	361.645	142	109	63	5.86221	2.55145	0.00335539	0.192356	up	yes	Ppp4r4	protein_coding	chr12:103532283-103613831:+	gb|EDL18824.1|	4596	0	RIKEN cDNA 8430415E04, isoform CRA_a, partial [Mus musculus]	ref|XM_006516308.2|	3926	0	PREDICTED: Mus musculus protein phosphatase 4, regulatory subunit 4 (Ppp4r4), transcript variant X1, mRNA	Q8C0Y0	1734	0	Serine/threonine-protein phosphatase 4 regulatory subunit 4	.	.	.	.	pfam12717	Cnd1	non-SMC mitotic condensation complex subunit 1. The three non-SMC (structural maintenance of chromosomes) subunits of the mitotic condensation complex are Cnd1-3. The whole complex is essential for viability and the condensing of chromosomes in mitosis.	GO:0001835|blastocyst hatching;GO:0032515|negative regulation of phosphoprotein phosphatase activity;GO:0080163|regulation of protein serine/threonine phosphatase activity;	GO:0005737|cytoplasm;GO:0005829|cytosol;GO:0008287|protein serine/threonine phosphatase complex;	GO:0019888|protein phosphatase regulator activity;	K15426	PPP4R4; serine/threonine-protein phosphatase 4 regulatory subunit 4
ENSMUSG00000028001	13	39	4	10.9291	6	0	4	5.41137	2.43599	0.0262008	0.561969	up	yes	Fga	protein_coding	chr3:83026076-83033627:+	ref|NP_001104518.1|	3600	0	fibrinogen alpha chain isoform 1 preproprotein [Mus musculus] >E9PV24.1 RecName: Full=Fibrinogen alpha chain; Contains: RecName: Full=Fibrinopeptide A; Contains: RecName: Full=Fibrinogen alpha chain; Flags: Precursor [Mus musculus]	ref|NM_001111048.2|	2587	0	Mus musculus fibrinogen alpha chain (Fga), transcript variant 1, mRNA	E9PV24	1391	0	Fibrinogen alpha chain	.	.	.	.	pfam00147	Fibrinogen_C	Fibrinogen beta and gamma chains, C-terminal globular domain.	GO:0002250|adaptive immune response;GO:0007596|blood coagulation;GO:0072377|blood coagulation, common pathway;GO:0072378|blood coagulation, fibrin clot formation;GO:0007160|cell-matrix adhesion;GO:0034622|cellular protein-containing complex assembly;GO:0042730|fibrinolysis;GO:0043152|induction of bacterial agglutination;GO:0045087|innate immune response;GO:2000352|negative regulation of endotheli…	GO:0072562|blood microparticle;GO:0005938|cell cortex;GO:0009986|cell surface;GO:0062023|collagen-containing extracellular matrix;GO:0005737|cytoplasm;GO:0009897|external side of plasma membrane;GO:0005615|extracellular space;GO:0005577|fibrinogen complex;GO:0031091|platelet alpha granule;GO:0005791|rough endoplasmic reticulum;GO:0045202|synapse;	GO:0050839|cell adhesion molecule binding;GO:0046872|metal ion binding;GO:0005102|signaling receptor binding;GO:0005198|structural molecule activity;	K03903	FGA; fibrinogen alpha chain
ENSMUSG00000021541	0	0	9	11.7809	15	19	26	0.147066	-2.76546	0.0137095	0.441886	down	yes	Trpc7	protein_coding	chr13:56773113-56895993:-	ref|XP_021071016.2|	4697	0	short transient receptor potential channel 7 isoform X2 [Mus pahari]	ref|NM_001302372.1|	3519	0	Mus musculus transient receptor potential cation channel, subfamily C, member 7 (Trpc7), transcript variant 2, mRNA	Q9WVC5	1665	0	Short transient receptor potential channel 7	.	.	.	.	pfam08344	TRP_2	Transient receptor ion channel II. This domain is found in the transient receptor ion channel (Trp) family of proteins. There is strong evidence that Trp proteins are structural elements of calcium-ion entry channels activated by G protein-coupled receptors. This domain does not tend to appear with the TRP domain (pfam06011) but is often found to the C-terminus of Ankyrin repeats (pfam00023).	GO:0070588|calcium ion transmembrane transport;GO:0006816|calcium ion transport;GO:0006828|manganese ion transport;GO:0051480|regulation of cytosolic calcium ion concentration;GO:0007338|single fertilization;	GO:0034703|cation channel complex;GO:0005801|cis-Golgi network;GO:0016021|integral component of membrane;GO:0005887|integral component of plasma membrane;GO:0005635|nuclear envelope;GO:0048471|perinuclear region of cytoplasm;	GO:0005262|calcium channel activity;GO:0070679|inositol 1,4,5 trisphosphate binding;GO:0015279|store-operated calcium channel activity;	K04970	TRPC7; transient receptor potential cation channel subfamily C member 7
ENSMUSG00000021675	8	7	38	84.9554	141	159	149	0.115408	-3.11518	3.33e-08	6.48e-05	down	yes	F2rl2	protein_coding	chr13:95696853-95702739:+	ref|NP_034300.3|	1943	0	proteinase-activated receptor 3 precursor [Mus musculus] >O08675.2 RecName: Full=Proteinase-activated receptor 3; Short=PAR-3; AltName: Full=Coagulation factor II receptor-like 2; AltName: Full=Thrombin receptor-like 2; Flags: Precursor [Mus musculus] >AAI65957.1 Coagulation factor II (thrombin) receptor-like 2 [synthetic construct] >BAE22460.1 unnamed protein product [Mus musculus]	ref|NM_010170.4|	2435	0	Mus musculus coagulation factor II (thrombin) receptor-like 2 (F2rl2), mRNA	O08675	753	0	Proteinase-activated receptor 3	.	.	.	.	pfam00001	7tm_1	7 transmembrane receptor (rhodopsin family). This family contains, amongst other G-protein-coupled receptors (GCPRs), members of the opsin family, which have been considered to be typical members of the rhodopsin superfamily. They share several motifs, mainly the seven transmembrane helices, GCPRs of the rhodopsin superfamily. All opsins bind a chromophore, such as 11-cis-retinal. The function of…	GO:0007596|blood coagulation;GO:0051482|positive regulation of cytosolic calcium ion concentration involved in phospholipase C-activating G protein-coupled signaling pathway;GO:0035025|positive regulation of Rho protein signal transduction;	GO:0016324|apical plasma membrane;GO:0005887|integral component of plasma membrane;GO:0032991|protein-containing complex;	GO:0004930|G protein-coupled receptor activity;GO:0015057|thrombin-activated receptor activity;	K04235	F2RL2, PAR3; coagulation factor II (thrombin) receptor-like 2
ENSMUSG00000021721	8	7	4	3.57339	1	1	1	6.04026	2.59461	0.0347315	NA	up	yes	Htr1a	protein_coding	chr13:105443639-105448122:+	ref|NP_032334.2|	2108	0	5-hydroxytryptamine receptor 1A [Mus musculus] >Q64264.2 RecName: Full=5-hydroxytryptamine receptor 1A; Short=5-HT-1A; Short=5-HT1A; AltName: Full=Serotonin receptor 1A [Mus musculus] >AAI38670.1 5-hydroxytryptamine (serotonin) receptor 1A [Mus musculus] >AAI38682.1 5-hydroxytryptamine (serotonin) receptor 1A [Mus musculus] >EDL18479.1 5-hydroxytryptamine (serotonin) receptor 1A [Mus musculus] >B…	gb|AC114573.11|	4484	0	Mus musculus chromosome 13, clone RP23-146M15, complete sequence	Q64264	816	0	5-hydroxytryptamine receptor 1A	.	.	.	.	pfam00001	7tm_1	7 transmembrane receptor (rhodopsin family). This family contains, amongst other G-protein-coupled receptors (GCPRs), members of the opsin family, which have been considered to be typical members of the rhodopsin superfamily. They share several motifs, mainly the seven transmembrane helices, GCPRs of the rhodopsin superfamily. All opsins bind a chromophore, such as 11-cis-retinal. The function of…	GO:0007198|adenylate cyclase-inhibiting serotonin receptor signaling pathway;GO:0001662|behavioral fear response;GO:0007268|chemical synaptic transmission;GO:0035640|exploration behavior;GO:0007186|G protein-coupled receptor signaling pathway;GO:0007187|G protein-coupled receptor signaling pathway, coupled to cyclic nucleotide second messenger;GO:0007214|gamma-aminobutyric acid signaling pathway;…	GO:0043203|axon hillock;GO:0030425|dendrite;GO:0098982|GABA-ergic synapse;GO:0005887|integral component of plasma membrane;GO:0099056|integral component of presynaptic membrane;GO:0043025|neuronal cell body;	GO:0004993|G protein-coupled serotonin receptor activity;GO:0001965|G-protein alpha-subunit binding;GO:0030594|neurotransmitter receptor activity;GO:0090722|receptor-receptor interaction;GO:0051378|serotonin binding;GO:0005102|signaling receptor binding;	K04153	HTR1; 5-hydroxytryptamine receptor 1
ENSMUSG00000026073	29	77	10	23.1084	8	10	6	4.70632	2.2346	0.00315211	0.184509	up	yes	Il1r2	protein_coding	chr1:40074079-40125231:+	ref|NP_001347729.1|	2136	0	interleukin-1 receptor type 2 isoform 1 precursor [Mus musculus] >XP_017173211.1 interleukin-1 receptor type 2 isoform X1 [Mus musculus]	ref|NM_010555.5|	1402	0	Mus musculus interleukin 1 receptor, type II (Il1r2), transcript variant 2, mRNA	P27931	800	0	Interleukin-1 receptor type 2	.	.	.	.	pfam13927	Ig_3	Immunoglobulin domain. This family contains immunoglobulin-like domains.	GO:1900016|negative regulation of cytokine production involved in inflammatory response;GO:0032690|negative regulation of interleukin-1 alpha production;GO:2000660|negative regulation of interleukin-1-mediated signaling pathway;GO:0010955|negative regulation of protein processing;	GO:0005737|cytoplasm;GO:0005576|extracellular region;GO:0016021|integral component of membrane;GO:0005886|plasma membrane;	GO:0019966|interleukin-1 binding;GO:0004908|interleukin-1 receptor activity;GO:0004910|interleukin-1, type II, blocking receptor activity;	K04387	IL1R2, CD121b; interleukin 1 receptor type II
ENSMUSG00000021933	5	3	13	15.276	26	25	19	0.291406	-1.7789	0.00658786	0.295283	down	yes	Gucy1b2	protein_coding	chr14:62392676-62456289:-	ref|NP_766398.1|	4456	0	guanylate cyclase soluble subunit beta-2 isoform 1 [Mus musculus] >BAC32968.1 unnamed protein product [Mus musculus]	ref|NM_172810.3|	2711	0	Mus musculus guanylate cyclase 1, soluble, beta 2 (Gucy1b2), transcript variant 1, mRNA	P22717	1273	0	Guanylate cyclase soluble subunit beta-2	all0661	191	1e-51	COG2114	pfam00211	Guanylate_cyc	Adenylate and Guanylate cyclase catalytic domain.	GO:0019934|cGMP-mediated signaling;	GO:0005829|cytosol;	GO:0005525|GTP binding;GO:0004383|guanylate cyclase activity;GO:0020037|heme binding;GO:0043167|ion binding;GO:0046872|metal ion binding;	K12319	GUCY1B; guanylate cyclase soluble subunit beta [EC:4.6.1.2]
ENSMUSG00000022098	9474	6295	8988	10210.7	12531	12697	11384	0.647621	-0.626778	0.000545348	0.0614837	down	yes	Bmp1	protein_coding	chr14:70474558-70520234:-	ref|XP_029397440.1|	2942	0	bone morphogenetic protein 1 isoform X2 [Mus pahari]	dbj|AK147534.1|	5356	0	Mus musculus cDNA, RIKEN full-length enriched library, clone:M5C1066F11 product:bone morphogenetic protein 1, full insert sequence	P98063	1085	0	Bone morphogenetic protein 1	.	.	.	.	pfam01400	Astacin	Astacin (Peptidase family M12A). The members of this family are enzymes that cleave peptides. These proteases require zinc for catalysis. Members of this family contain two conserved disulphide bridges, these are joined 1-4 and 2-3. Members of this family have an amino terminal propeptide which is cleaved to give the active protease domain. All other linked domains are found to the carboxyl termi…	GO:0051216|cartilage development;GO:0030154|cell differentiation;GO:0001503|ossification;GO:0061036|positive regulation of cartilage development;GO:0006508|proteolysis;	GO:0062023|collagen-containing extracellular matrix;GO:0005615|extracellular space;GO:0005794|Golgi apparatus;GO:0031982|vesicle;	GO:0005509|calcium ion binding;GO:0005125|cytokine activity;GO:0008083|growth factor activity;GO:0042802|identical protein binding;GO:0004222|metalloendopeptidase activity;GO:0008233|peptidase activity;GO:0008270|zinc ion binding;	K05502	BMP1, TLD; bone morphogenetic protein 1 [EC:3.4.24.19]
ENSMUSG00000035861	18	24	6	9.52457	0	3	7	4.50839	2.17261	0.0301415	0.585501	up	yes	Tmprss11b	protein_coding	chr5:86657631-86676362:-	ref|NP_795998.2|	2143	0	transmembrane protease serine 11B-like protein [Mus musculus] >Q14C59.2 RecName: Full=Transmembrane protease serine 11B-like protein; AltName: Full=Airway trypsin-like protease 5; AltName: Full=Transmembrane protease serine 11B [Mus musculus] >AAI15421.1 Transmembrane protease, serine 11b [Mus musculus] >EDL37965.1 transmembrane protease, serine 11b [Mus musculus] >BAC29652.1 unnamed protein prod…	dbj|AK137654.1|	4165	0	Mus musculus adult female vagina cDNA, RIKEN full-length enriched library, clone:9930013G22 product:Hypothetical serine proteases, full insert sequence	Q14C59	830	0	Transmembrane protease serine 11B-like protein	mlr3307	108	3e-24	COG5640	pfam00089	Trypsin	Trypsin.	.	GO:0005576|extracellular region;GO:0005887|integral component of plasma membrane;GO:0005886|plasma membrane;	GO:0004252|serine-type endopeptidase activity;GO:0008236|serine-type peptidase activity;	K09751	TMPRSS11B; transmembrane protease serine 11B [EC:3.4.21.-]
ENSMUSG00000055003	8	22	5	7.14267	2	2	4	4.21514	2.07558	0.0324957	0.594872	up	yes	Lrtm2	protein_coding	chr6:119315133-119330766:-	gb|EDK99608.1|	1576	0	expressed sequence AI841794, partial [Mus musculus]	gb|BC058944.1|	3961	0	Mus musculus leucine-rich repeats and transmembrane domains 2, mRNA (cDNA clone MGC:66594 IMAGE:6827376), complete cds	Q8BGX3	585	0	Leucine-rich repeat and transmembrane domain-containing protein 2	.	.	.	.	pfam13855	LRR_8	Leucine rich repeat.	GO:0007411|axon guidance;GO:0050919|negative chemotaxis;GO:0051965|positive regulation of synapse assembly;	GO:0016021|integral component of membrane;	GO:0008201|heparin binding;GO:0048495|Roundabout binding;	.	.
ENSMUSG00000022340	21	19	88	70.4236	71	86	130	0.432834	-1.20811	0.0447072	0.670557	down	yes	Sybu	protein_coding	chr15:44671856-44788063:-	dbj|BAC31638.1|	627	2.22e-72	unnamed protein product [Mus musculus] >BAC33929.1 unnamed protein product [Mus musculus]	dbj|AK049811.1|	3983	0	Mus musculus adult male hippocampus cDNA, RIKEN full-length enriched library, clone:C630001F02 product:hypothetical protein, full insert sequence	.	.	.	.	.	.	.	.	pfam15726	DUF4677	Domain of unknown function (DUF4677). This family of proteins is found in eukaryotes. Proteins in this family are typically between 157 and 195 amino acids in length.	.	.	.	.	.
ENSMUSG00000062515	72	189	27	58.9707	24	27	18	4.06532	2.02337	0.00127699	0.102995	up	yes	Fabp4	protein_coding	chr3:10204088-10208576:-	ref|XP_006530111.1|	653	1.08e-75	fatty acid-binding protein, adipocyte isoform X1 [Mus musculus]	gb|AC123726.11|	4231	0	Mus musculus chromosome 3, clone RP23-436F15, complete sequence	P04117	120	3e-29	Fatty acid-binding protein, adipocyte	.	.	.	.	pfam00061	Lipocalin	Lipocalin / cytosolic fatty-acid binding protein family. Lipocalins are transporters for small hydrophobic molecules, such as lipids, steroid hormones, bilins, and retinoids. The family also encompasses the enzyme prostaglandin D synthase (EC:5.3.99.2). Alignment subsumes both the lipocalin and fatty acid binding protein signatures from PROSITE. This is supported on structural and functional grou…	GO:0050873|brown fat cell differentiation;GO:0071285|cellular response to lithium ion;GO:0071356|cellular response to tumor necrosis factor;GO:0042632|cholesterol homeostasis;GO:0006631|fatty acid metabolic process;GO:0015909|long-chain fatty acid transport;GO:0006469|negative regulation of protein kinase activity;GO:0045892|negative regulation of transcription, DNA-templated;GO:0008284|positive …	GO:0005737|cytoplasm;GO:0005829|cytosol;GO:0005654|nucleoplasm;GO:0005634|nucleus;	GO:0051427|hormone receptor binding;GO:0036041|long-chain fatty acid binding;GO:0005324|long-chain fatty acid transporter activity;	K08753	FABP4, aP2; fatty acid-binding protein 4, adipocyte
ENSMUSG00000022665	289	214	457	652.53	1094	1177	675	0.317111	-1.65694	3.24e-07	0.000378489	down	yes	Ccdc80	protein_coding	chr16:45093402-45128077:+	ref|NP_080715.2|	3876	0	coiled-coil domain-containing protein 80 precursor [Mus musculus] >XP_006522561.1 coiled-coil domain-containing protein 80 isoform X1 [Mus musculus] >XP_006522562.1 coiled-coil domain-containing protein 80 isoform X1 [Mus musculus] >XP_006522563.1 coiled-coil domain-containing protein 80 isoform X1 [Mus musculus] >XP_006522564.1 coiled-coil domain-containing protein 80 isoform X1 [Mus musculus] >…	dbj|AK144183.1|	3964	0	Mus musculus RCB-0035 WEHI-3 cDNA, RIKEN full-length enriched library, clone:G430079O13 product:URB precursor, full insert sequence	Q8R2G6	1497	0	Coiled-coil domain-containing protein 80	.	.	.	.	pfam13778	DUF4174	Domain of unknown function (DUF4174). This domain of unknown function is found in a putative tumor suppressor gene and in a ligand for the the urokinase-type plasminogen activator receptor, which plays a role in cellular migration and adhesion.	GO:0030198|extracellular matrix organization;GO:0010811|positive regulation of cell-substrate adhesion;GO:0009617|response to bacterium;	GO:0005604|basement membrane;GO:0031012|extracellular matrix;GO:0005576|extracellular region;GO:0005614|interstitial matrix;	GO:0001968|fibronectin binding;GO:0005539|glycosaminoglycan binding;GO:0008201|heparin binding;	.	.
ENSMUSG00000035686	7	36	10	11.0294	3	6	4	4.00285	2.00103	0.0226039	0.538983	up	yes	Thrsp	protein_coding	chr7:97412938-97417730:-	ref|NP_033407.1|	656	1.06e-81	thyroid hormone-inducible hepatic protein [Mus musculus] >Q62264.1 RecName: Full=Thyroid hormone-inducible hepatic protein; AltName: Full=Spot 14 protein; Short=S14; Short=SPOT14 [Mus musculus] >KAF1594740.1 Thyroid hormone-inducible hepatic protein, partial [Eudyptes pachyrhynchus] >AAH09165.1 Thyroid hormone responsive SPOT14 homolog (Rattus) [Mus musculus] >EDL16296.1 thyroid hormone responsiv…	gb|JN960416.1|	1400	0	Mus musculus targeted non-conditional, lacZ-tagged mutant allele Ndufc2:tm1e(EUCOMM)Hmgu; transgenic	Q62264	257	5e-82	Thyroid hormone-inducible hepatic protein	.	.	.	.	pfam07084	Spot_14	Thyroid hormone-inducible hepatic protein Spot 14. This family consists of several thyroid hormone-inducible hepatic protein (Spot 14 or S14) sequences. Mainly expressed in tissues that synthesize triglycerides, the mRNA coding for Spot 14 has been shown to be increased in rat liver by insulin, dietary carbohydrates, glucose in hepatocyte culture medium, as well as thyroid hormone. In contrast, d…	GO:0006629|lipid metabolic process;GO:0046890|regulation of lipid biosynthetic process;GO:0010866|regulation of triglyceride biosynthetic process;GO:0009617|response to bacterium;	GO:0005829|cytosol;GO:0005654|nucleoplasm;	GO:0042802|identical protein binding;GO:0042803|protein homodimerization activity;	.	.
ENSMUSG00000024036	86	66	95	106.075	130	136	123	0.610066	-0.712964	0.00413672	0.218734	down	yes	Slc37a1	protein_coding	chr17:31295483-31350696:+	ref|NP_001229356.1|	2681	0	glucose-6-phosphate exchanger SLC37A1 [Mus musculus] >NP_694702.1 glucose-6-phosphate exchanger SLC37A1 [Mus musculus] >XP_006524160.1 glucose-6-phosphate exchanger SLC37A1 isoform X1 [Mus musculus] >XP_011244698.1 glucose-6-phosphate exchanger SLC37A1 isoform X1 [Mus musculus] >XP_036016419.1 glucose-6-phosphate exchanger SLC37A1 isoform X1 [Mus musculus] >Q8R070.1 RecName: Full=Glucose-6-phosph…	ref|NM_001242427.1|	3349	0	Mus musculus solute carrier family 37 (glycerol-3-phosphate transporter), member 1 (Slc37a1), transcript variant 1, mRNA	Q8R070	1037	0	Glucose-6-phosphate exchanger SLC37A1	PA1569	100	3e-21	COG2271	pfam07690	MFS_1	Major Facilitator Superfamily.	GO:0008643|carbohydrate transport;GO:0015760|glucose-6-phosphate transport;GO:0035435|phosphate ion transmembrane transport;	GO:0030176|integral component of endoplasmic reticulum membrane;	GO:0061513|glucose 6-phosphate:inorganic phosphate antiporter activity;	K13783	SLC37A1_2; MFS transporter, OPA family, solute carrier family 37 (glycerol-3-phosphate transporter), member 1/2
ENSMUSG00000024059	178	157	309	323.396	411	448	425	0.485339	-1.04294	0.000492404	0.0590277	down	yes	Clip4	protein_coding	chr17:71768473-71864273:+	ref|NP_001258412.1|	2013	0	CAP-Gly domain-containing linker protein 4 isoform 3 [Mus musculus] >XP_006525210.1 CAP-Gly domain-containing linker protein 4 isoform X2 [Mus musculus] >XP_030106006.1 CAP-Gly domain-containing linker protein 4 isoform X2 [Mus musculus]	ref|XM_006525146.1|	1579	0	PREDICTED: Mus musculus CAP-GLY domain containing linker protein family, member 4 (Clip4), transcript variant X4, mRNA	Q8CI96	776	0	CAP-Gly domain-containing linker protein 4	SPAC27D7.13c	71.6	9e-12	COG5244	pfam01302	CAP_GLY	CAP-Gly domain. Cytoskeleton-associated proteins (CAPs) are involved in the organisation of microtubules and transportation of vesicles and organelles along the cytoskeletal network. A conserved motif, CAP-Gly, has been identified in a number of CAPs, including CLIP-170 and dynactins. The crystal structure of Caenorhabditis elegans F53F4.3 protein CAP-Gly domain was recently solved. The domain co…	GO:0031122|cytoplasmic microtubule organization;	GO:0005737|cytoplasm;GO:0043231|intracellular membrane-bounded organelle;GO:0035371|microtubule plus-end;GO:0005634|nucleus;	GO:0051010|microtubule plus-end binding;	K10423	CLIP3_4; CAP-Gly domain-containing linker protein 3/4
ENSMUSG00000024074	1039	906	1205	1343.17	1494	1579	1804	0.619436	-0.690974	0.00053768	0.0614837	down	yes	Crim1	protein_coding	chr17:78200248-78376592:+	ref|NP_056615.1|	5026	0	cysteine-rich motor neuron 1 protein precursor [Mus musculus] >Q9JLL0.2 RecName: Full=Cysteine-rich motor neuron 1 protein; Short=CRIM-1; Flags: Precursor [Mus musculus] >AAI00349.1 Cysteine rich transmembrane BMP regulator 1 (chordin like) [Mus musculus]	ref|NM_015800.3|	5995	0	Mus musculus cysteine rich transmembrane BMP regulator 1 (chordin like) (Crim1), mRNA	Q9JLL0	1940	0	Cysteine-rich motor neuron 1 protein	.	.	.	.	pfam00219	IGFBP	Insulin-like growth factor binding protein.	GO:0030514|negative regulation of BMP signaling pathway;GO:0045668|negative regulation of osteoblast differentiation;	GO:0005576|extracellular region;GO:0016021|integral component of membrane;	GO:0004857|enzyme inhibitor activity;GO:0005520|insulin-like growth factor binding;GO:0030165|PDZ domain binding;GO:0004867|serine-type endopeptidase inhibitor activity;	.	.
ENSMUSG00000033569	7	8	23	8.03777	2	2	6	3.66345	1.8732	0.0440396	0.66593	up	yes	Adgrb3	protein_coding	chr1:25067476-25829707:-	dbj|BAC97972.1|	2823	0	mKIAA0550 protein, partial [Mus musculus]	gb|AC117221.3|	4209	0	Mus musculus BAC clone RP23-347F2 from 1, complete sequence	Q80ZF8	1046	0	Adhesion G protein-coupled receptor B3	.	.	.	.	pfam00090	TSP_1	Thrombospondin type 1 domain.	GO:0007189|adenylate cyclase-activating G protein-coupled receptor signaling pathway;GO:0007166|cell surface receptor signaling pathway;GO:0099558|maintenance of synapse structure;GO:0061743|motor learning;GO:0007520|myoblast fusion;GO:0016525|negative regulation of angiogenesis;GO:0016322|neuron remodeling;GO:0051965|positive regulation of synapse assembly;GO:0048814|regulation of dendrite morph…	GO:0005887|integral component of plasma membrane;GO:0005886|plasma membrane;GO:0098794|postsynapse;GO:0043083|synaptic cleft;	GO:0004930|G protein-coupled receptor activity;GO:0005096|GTPase activator activity;	K04598	ADGRB3, BAI3; adhesion G protein-coupled receptor B3
ENSMUSG00000024299	11245	6645	10472	11679.4	15398	15580	11061	0.647622	-0.626777	0.00602843	0.282224	down	yes	Adamts10	protein_coding	chr17:33524204-33553782:+	ref|NP_001316082.1|	3150	0	A disintegrin and metalloproteinase with thrombospondin motifs 10 isoform 4 [Mus musculus] >NP_001316083.1 A disintegrin and metalloproteinase with thrombospondin motifs 10 isoform 4 [Mus musculus] >NP_001316131.1 A disintegrin and metalloproteinase with thrombospondin motifs 10 isoform 4 [Mus musculus] >XP_017172913.1 A disintegrin and metalloproteinase with thrombospondin motifs 10 isoform X5 […	ref|NM_001329153.1|	4121	0	Mus musculus a disintegrin-like and metallopeptidase (reprolysin type) with thrombospondin type 1 motif, 10 (Adamts10), transcript variant 8, mRNA	P58459	1202	0	A disintegrin and metalloproteinase with thrombospondin motifs 10	.	.	.	.	pfam01562	Pep_M12B_propep	Reprolysin family propeptide. This region is the propeptide for members of peptidase family M12B. The propeptide contains a sequence motif similar to the "cysteine switch" of the matrixins. This motif is found at the C terminus of the alignment but is not well aligned.	GO:0030198|extracellular matrix organization;	GO:0062023|collagen-containing extracellular matrix;GO:0031012|extracellular matrix;GO:0005576|extracellular region;GO:0001527|microfibril;	GO:0046872|metal ion binding;GO:0004222|metalloendopeptidase activity;	K08625	ADAMTS10; a disintegrin and metalloproteinase with thrombospondin motifs 10 [EC:3.4.24.-]
ENSMUSG00000024302	532	561	516	780.283	1073	948	1032	0.506389	-0.981682	1.17e-09	6.33e-06	down	yes	Dtna	protein_coding	chr18:23415135-23659715:+	gb|EDK96977.1|	3493	0	dystrobrevin alpha, isoform CRA_b, partial [Mus musculus]	ref|NM_207650.4|	6295	0	Mus musculus dystrobrevin alpha (Dtna), transcript variant 5, mRNA	Q9D2N4	1231	0	Dystrobrevin alpha	.	.	.	.	pfam09068	EF-hand_2	EF hand. Members of this family adopt a helix-loop-helix motif, as per other EF hand domains. However, since they do not contain the canonical pattern of calcium binding residues found in many EF hand domains, they do not bind calcium ions. The main function of this domain is the provision of specificity in beta-dystroglycan recognition, though in dystrophin it serves an additional role: stabilis…	GO:0099536|synaptic signaling;	GO:0030424|axon;GO:0030054|cell junction;GO:0042995|cell projection;GO:0005737|cytoplasm;GO:0016014|dystrobrevin complex;GO:0031234|extrinsic component of cytoplasmic side of plasma membrane;GO:0045111|intermediate filament cytoskeleton;GO:0005654|nucleoplasm;GO:0005886|plasma membrane;GO:0032991|protein-containing complex;GO:0042383|sarcolemma;GO:0045202|synapse;	GO:0030165|PDZ domain binding;GO:0008270|zinc ion binding;	.	.
ENSMUSG00000024330	4024	1544	25040	28720.4	41207	42209	55086	0.216615	-2.20679	0.0185951	0.498393	down	yes	Col11a2	protein_coding	chr17:34039437-34066685:+	gb|AAA67751.1|	2539	0	putative collagen alpha-2 (XI) chain, partial [Mus musculus]	ref|NM_009926.2|	6047	0	Mus musculus collagen, type XI, alpha 2 (Col11a2), transcript variant 2, mRNA	Q64739	897	0	Collagen alpha-2(XI) chain	.	.	.	.	pfam01410	COLFI	Fibrillar collagen C-terminal domain. Found at C-termini of fibrillar collagens: Ephydatia muelleri procollagen EMF1 alpha, vertebrate collagens alpha(1)III, alpha(1)II, alpha(2)V etc.	GO:0051216|cartilage development;GO:0002062|chondrocyte differentiation;GO:0030199|collagen fibril organization;GO:0030198|extracellular matrix organization;GO:0001649|osteoblast differentiation;GO:0060021|roof of mouth development;GO:0007605|sensory perception of sound;GO:0001501|skeletal system development;GO:0048705|skeletal system morphogenesis;GO:0060023|soft palate development;GO:0001894|ti…	GO:0005581|collagen trimer;GO:0062023|collagen-containing extracellular matrix;GO:0031012|extracellular matrix;GO:0005615|extracellular space;	GO:0005201|extracellular matrix structural constituent;GO:0046872|metal ion binding;	K19721	COL5AS; collagen, type V/XI/XXIV/XXVII, alpha
ENSMUSG00000024529	1060	1116	2878	3486.15	5382	5325	4942	0.315513	-1.66423	1.38e-05	0.00667775	down	yes	Lox	protein_coding	chr18:52516069-52529867:-	ref|NP_001273110.1|	1830	0	protein-lysine 6-oxidase preproprotein [Mus musculus] >NP_001273111.1 protein-lysine 6-oxidase preproprotein [Mus musculus] >NP_034858.2 protein-lysine 6-oxidase preproprotein [Mus musculus] >P28301.1 RecName: Full=Protein-lysine 6-oxidase; AltName: Full=Lysyl oxidase; AltName: Full=Ras excision protein; Contains: RecName: Full=Protein-lysine 6-oxidase, long form; Contains: RecName: Full=Protein-…	ref|NM_001286182.1|	4468	0	Mus musculus lysyl oxidase (Lox), transcript variant 3, mRNA	P28301	709	0	Protein-lysine 6-oxidase	.	.	.	.	pfam01186	Lysyl_oxidase	Lysyl oxidase.	GO:0035904|aorta development;GO:0035905|ascending aorta development;GO:0001568|blood vessel development;GO:0048514|blood vessel morphogenesis;GO:0030282|bone mineralization;GO:0060326|cell chemotaxis;GO:1990869|cellular response to chemokine;GO:0071310|cellular response to organic substance;GO:0030199|collagen fibril organization;GO:0061448|connective tissue development;GO:0035906|descending aort…	GO:0005581|collagen trimer;GO:0062023|collagen-containing extracellular matrix;GO:0031012|extracellular matrix;GO:0005576|extracellular region;GO:0005615|extracellular space;GO:0005634|nucleus;	GO:0005518|collagen binding;GO:0005507|copper ion binding;GO:0004720|protein-lysine 6-oxidase activity;	K00277	LOX; protein-lysine 6-oxidase [EC:1.4.3.13]
ENSMUSG00000024556	571	503	1075	929.331	1115	990	1280	0.613044	-0.705936	0.0299249	0.582587	down	yes	Me2	protein_coding	chr18:73770040-73815392:-	ref|XP_006525559.1|	3185	0	NAD-dependent malic enzyme, mitochondrial isoform X1 [Mus musculus]	ref|NM_145494.3|	2455	0	Mus musculus malic enzyme 2, NAD(+)-dependent, mitochondrial (Me2), transcript variant 1, mRNA; nuclear gene for mitochondrial product	Q99KE1	1225	0	NAD-dependent malic enzyme, mitochondrial	VC1188	426	2e-137	COG0281	pfam03949	Malic_M	Malic enzyme, NAD binding domain.	GO:0006108|malate metabolic process;GO:0006090|pyruvate metabolic process;GO:1902031|regulation of NADP metabolic process;	GO:0043231|intracellular membrane-bounded organelle;GO:0005759|mitochondrial matrix;GO:0005739|mitochondrion;	GO:0004471|malate dehydrogenase (decarboxylating) (NAD+) activity;GO:0004473|malate dehydrogenase (decarboxylating) (NADP+) activity;GO:0004470|malic enzyme activity;GO:0046872|metal ion binding;GO:0051287|NAD binding;GO:0008948|oxaloacetate decarboxylase activity;	K00027	ME2, sfcA, maeA; malate dehydrogenase (oxaloacetate-decarboxylating) [EC:1.1.1.38]
ENSMUSG00000024593	108	96	187	211.407	289	326	256	0.435474	-1.19934	9.38e-05	0.0228127	down	yes	Megf10	protein_coding	chr18:57133090-57297467:+	ref|NP_001001979.1|	5601	0	multiple epidermal growth factor-like domains protein 10 precursor [Mus musculus] >Q6DIB5.1 RecName: Full=Multiple epidermal growth factor-like domains protein 10; Short=Multiple EGF-like domains protein 10; Flags: Precursor [Mus musculus] >AAH75647.1 Multiple EGF-like-domains 10 [Mus musculus] >BAE27788.1 unnamed protein product [Mus musculus]	ref|NM_001001979.2|	7514	0	Mus musculus multiple EGF-like-domains 10 (Megf10), mRNA	Q6DIB5	2162	0	Multiple epidermal growth factor-like domains protein 10	.	.	.	.	pfam07546	EMI	EMI domain. The Pfam alignment is truncated at the C-terminus and does not include the final cysteine defined in Callebaut et al. This is to stop the family overlapping with other domains.	GO:0043277|apoptotic cell clearance;GO:1902742|apoptotic process involved in development;GO:0043652|engulfment of apoptotic cell;GO:0034109|homotypic cell-cell adhesion;GO:0055001|muscle cell development;GO:0033002|muscle cell proliferation;GO:0048627|myoblast development;GO:0051451|myoblast migration;GO:0022409|positive regulation of cell-cell adhesion;GO:2000288|positive regulation of myoblast …	GO:0042995|cell projection;GO:0016021|integral component of membrane;GO:0001891|phagocytic cup;GO:0005886|plasma membrane;	GO:0001849|complement component C1q binding;GO:0005112|Notch binding;GO:0005044|scavenger receptor activity;	.	.
ENSMUSG00000024617	65	32	56	82.5741	123	113	106	0.427189	-1.22705	6.31e-05	0.0164816	down	yes	Camk2a	protein_coding	chr18:60925618-60988152:+	dbj|BAC65692.3|	2556	0	mKIAA0968 protein, partial [Mus musculus]	ref|NM_177407.4|	4956	0	Mus musculus calcium/calmodulin-dependent protein kinase II alpha (Camk2a), transcript variant 2, mRNA	Q5RCC4	975	0	Calcium/calmodulin-dependent protein kinase type II subunit alpha	.	.	.	.	pfam00069	Pkinase	Protein kinase domain.	GO:0060996|dendritic spine development;GO:0051346|negative regulation of hydrolase activity;GO:1990443|peptidyl-threonine autophosphorylation;GO:2000124|regulation of endocannabinoid signaling pathway;GO:2001222|regulation of neuron migration;	GO:0005954|calcium- and calmodulin-dependent protein kinase complex;GO:0043197|dendritic spine;GO:0014069|postsynaptic density;	GO:0005524|ATP binding;GO:0005516|calmodulin binding;GO:0004683|calmodulin-dependent protein kinase activity;GO:0046872|metal ion binding;GO:0004674|protein serine/threonine kinase activity;	K04515	CAMK2; calcium/calmodulin-dependent protein kinase (CaM kinase) II [EC:2.7.11.17]
ENSMUSG00000024713	1160	869	2327	2794.48	4014	4143	4099	0.344482	-1.5375	1.07e-05	0.00533256	down	yes	Pcsk5	protein_coding	chr19:17432832-17837632:-	ref|NP_001177412.1|	9580	0	proprotein convertase subtilisin/kexin type 5 isoform 1 preproprotein [Mus musculus] >Q04592.3 RecName: Full=Proprotein convertase subtilisin/kexin type 5; AltName: Full=Proprotein convertase 5; Short=PC5; AltName: Full=Proprotein convertase 6; Short=PC6; AltName: Full=Subtilisin-like proprotein convertase 6; Short=SPC6; AltName: Full=Subtilisin/kexin-like protease PC5; Flags: Precursor [Mus musc…	ref|NM_001190483.2|	6675	0	Mus musculus proprotein convertase subtilisin/kexin type 5 (Pcsk5), transcript variant 1, mRNA	Q04592	3670	0	Proprotein convertase subtilisin/kexin type 5	SPAC22E12.09c_1	276	1e-79	COG1404	pfam00082	Peptidase_S8	Subtilase family. Subtilases are a family of serine proteases. They appear to have independently and convergently evolved an Asp/Ser/His catalytic triad, like that found in the trypsin serine proteases (see pfam00089). Structure is an alpha/beta fold containing a 7-stranded parallel beta sheet, order 2314567.	GO:0009952|anterior/posterior pattern specification;GO:0003279|cardiac septum development;GO:0060976|coronary vasculature development;GO:0007368|determination of left/right symmetry;GO:0007566|embryo implantation;GO:0048566|embryonic digestive tract development;GO:0048706|embryonic skeletal system development;GO:0007507|heart development;GO:0001822|kidney development;GO:0035108|limb morphogenesis…	GO:0005788|endoplasmic reticulum lumen;GO:0005615|extracellular space;GO:0005794|Golgi apparatus;GO:0005797|Golgi medial cisterna;GO:0030173|integral component of Golgi membrane;GO:0016020|membrane;GO:0043204|perikaryon;GO:0005886|plasma membrane;GO:1990635|proximal dendrite;GO:0030141|secretory granule;GO:0005802|trans-Golgi network;	GO:0004175|endopeptidase activity;GO:0008233|peptidase activity;GO:0042277|peptide binding;GO:0004252|serine-type endopeptidase activity;	K08654	PCSK5; proprotein convertase subtilisin/kexin type 5 [EC:3.4.21.-]
ENSMUSG00000024736	1592	1199	2076	1994.48	2030	2272	2745	0.661697	-0.595757	0.022025	0.53317	down	yes	Tmem132a	protein_coding	chr19:10857822-10869940:-	gb|EDL41385.1|	3443	0	transmembrane protein 132A, isoform CRA_b, partial [Mus musculus]	dbj|AK036651.1|	3884	0	Mus musculus adult male bone cDNA, RIKEN full-length enriched library, clone:9830146A04 product:hypothetical protein DKFZp547E212.1 (fragment) homolog [Homo sapiens], full insert sequence	Q922P8	1279	0	Transmembrane protein 132A	.	.	.	.	pfam16070	TMEM132	Transmembrane protein family 132. This presumed domain is found in members of the TMEM132 family. TMEM132A may be involved in embryonic and postnatal brain development. TMEM132D may be a marker for oligodendrocyte differentiation.	GO:0043069|negative regulation of programmed cell death;	GO:0005783|endoplasmic reticulum;GO:0005789|endoplasmic reticulum membrane;GO:0005794|Golgi apparatus;GO:0000139|Golgi membrane;GO:0016021|integral component of membrane;	.	K17599	TMEM132; transmembrane protein 132
ENSMUSG00000024868	79	46	144	158.928	179	164	326	0.383781	-1.38165	0.00255636	0.162696	down	yes	Dkk1	protein_coding	chr19:30545863-30549665:-	gb|AAC02426.1|	1329	9.57e-177	mdkk-1 [Mus musculus]	dbj|AK141693.1|	2254	0	Mus musculus 9 days embryo whole body cDNA, RIKEN full-length enriched library, clone:D030025M19 product:dickkopf homolog 1 (Xenopus laevis), full insert sequence	O54908	496	5e-169	Dickkopf-related protein 1	.	.	.	.	pfam04706	Dickkopf_N	Dickkopf N-terminal cysteine-rich region. Dickkopf proteins are a class of Wnt antagonists. They possess two conserved cysteine-rich regions. This family represents the N-terminal one. The C-terminal region has been found to share significant sequence similarity to the colipase fold, pfam01114, pfam02740.	GO:0000904|cell morphogenesis involved in differentiation;GO:0030326|embryonic limb morphogenesis;GO:0007492|endoderm development;GO:0001706|endoderm formation;GO:0060325|face morphogenesis;GO:0030900|forebrain development;GO:0001942|hair follicle development;GO:0060323|head morphogenesis;GO:0007611|learning or memory;GO:0060173|limb development;GO:0001707|mesoderm formation;GO:0090647|modulation…	GO:0005576|extracellular region;GO:0005615|extracellular space;GO:0005886|plasma membrane;	GO:0039706|co-receptor binding;GO:0050750|low-density lipoprotein particle receptor binding;GO:0048019|receptor antagonist activity;	K02165	DKK; dickkopf
ENSMUSG00000024897	293	222	454	440.238	432	465	748	0.563105	-0.828525	0.0178241	0.488963	down	yes	Apba1	protein_coding	chr19:23758876-23949597:+	ref|NP_796008.2|	4104	0	amyloid-beta A4 precursor protein-binding family A member 1 [Mus musculus] >XP_006527202.1 amyloid-beta A4 precursor protein-binding family A member 1 isoform X1 [Mus musculus] >XP_030106827.1 amyloid-beta A4 precursor protein-binding family A member 1 isoform X1 [Mus musculus] >XP_030106828.1 amyloid-beta A4 precursor protein-binding family A member 1 isoform X1 [Mus musculus] >B2RUJ5.2 RecName:…	ref|NM_177034.3|	6632	0	Mus musculus amyloid beta (A4) precursor protein binding, family A, member 1 (Apba1), mRNA	B2RUJ5	1585	0	Amyloid-beta A4 precursor protein-binding family A member 1	.	.	.	.	pfam00640	PID	Phosphotyrosine interaction domain (PTB/PID).	GO:0007268|chemical synaptic transmission;GO:0014051|gamma-aminobutyric acid secretion;GO:0014047|glutamate secretion;GO:0001701|in utero embryonic development;GO:0006886|intracellular protein transport;GO:0007626|locomotory behavior;GO:0035264|multicellular organism growth;GO:0065003|protein-containing complex assembly;GO:0010468|regulation of gene expression;GO:2000300|regulation of synaptic ve…	GO:0005737|cytoplasm;GO:0005829|cytosol;GO:0043197|dendritic spine;GO:0098978|glutamatergic synapse;GO:0005794|Golgi apparatus;GO:0016020|membrane;GO:0005634|nucleus;GO:0048471|perinuclear region of cytoplasm;GO:0005886|plasma membrane;GO:0048787|presynaptic active zone membrane;GO:0032991|protein-containing complex;GO:0098685|Schaffer collateral - CA1 synapse;GO:0008021|synaptic vesicle;	GO:0001540|amyloid-beta binding;GO:0030165|PDZ domain binding;GO:0005546|phosphatidylinositol-4,5-bisphosphate binding;GO:0044877|protein-containing complex binding;	K04531	APBA1, X11; amyloid beta A4 precursor protein-binding family A member 1
ENSMUSG00000024968	247	157	423	453.276	538	600	728	0.426036	-1.23095	0.00062085	0.0666633	down	yes	Rcor2	protein_coding	chr19:7267325-7275225:+	ref|XP_008758335.1|	2120	0	PREDICTED: REST corepressor 2 isoform X1 [Rattus norvegicus]	ref|NM_001320554.1|	2801	0	Mus musculus REST corepressor 2 (Rcor2), transcript variant 1, mRNA	Q8C796	804	0	REST corepressor 2	.	.	.	.	pfam01448	ELM2	ELM2 domain. The ELM2 (Egl-27 and MTA1 homology 2) domain is a small domain of unknown function. It is found in the MTA1 protein that is part of the NuRD complex. The domain is usually found to the N terminus of a myb-like DNA binding domain pfam00249. ELM2 is also found associated with an ARID DNA binding domain pfam01388 in ARID1. This suggests that ELM2 may also be involved in DNA binding, or …	GO:0016575|histone deacetylation;GO:0045892|negative regulation of transcription, DNA-templated;GO:0006357|regulation of transcription by RNA polymerase II;	GO:0000785|chromatin;GO:0000118|histone deacetylase complex;GO:0005634|nucleus;GO:0005667|transcription factor complex;	GO:0019899|enzyme binding;GO:0003714|transcription corepressor activity;	.	.
ENSMUSG00000025089	142	123	275	231.878	264	313	268	0.620062	-0.689516	0.042761	0.654085	down	yes	Gfra1	protein_coding	chr19:58235604-58455909:-	ref|NP_034409.1|	2394	0	GDNF family receptor alpha-1 isoform 1 preproprotein [Mus musculus] >XP_006526744.1 GDNF family receptor alpha-1 isoform X1 [Mus musculus] >XP_006526745.1 GDNF family receptor alpha-1 isoform X1 [Mus musculus] >XP_006526746.1 GDNF family receptor alpha-1 isoform X1 [Mus musculus] >XP_006526747.1 GDNF family receptor alpha-1 isoform X1 [Mus musculus] >P97785.2 RecName: Full=GDNF family receptor al…	ref|NM_010279.3|	4641	0	Mus musculus glial cell line derived neurotrophic factor family receptor alpha 1 (Gfra1), transcript variant 1, mRNA	P97785	926	0	GDNF family receptor alpha-1	.	.	.	.	pfam02351	GDNF	GDNF/GAS1 domain. This cysteine rich domain is found in multiple copies in GNDF and GAS1 proteins. GDNF and neurturin (NTN) receptors are potent survival factors for sympathetic, sensory and central nervous system neurons. GDNF and neurturin promote neuronal survival by signaling through similar multicomponent receptors that consist of a common receptor tyrosine kinase and a member of a GPI-linke…	GO:0009653|anatomical structure morphogenesis;GO:0016477|cell migration;GO:0007399|nervous system development;GO:0030182|neuron differentiation;GO:0031175|neuron projection development;GO:0050731|positive regulation of peptidyl-tyrosine phosphorylation;GO:0007169|transmembrane receptor protein tyrosine kinase signaling pathway;	GO:0031225|anchored component of membrane;GO:0030424|axon;GO:0009897|external side of plasma membrane;GO:0005615|extracellular space;GO:0019898|extrinsic component of membrane;GO:0005794|Golgi apparatus;GO:0005771|multivesicular body;GO:0043025|neuronal cell body;GO:0098797|plasma membrane protein complex;GO:0043235|receptor complex;	GO:0005178|integrin binding;GO:0005030|neurotrophin receptor activity;GO:0038023|signaling receptor activity;	K19895	GFRA1, GDNFRA; GDNF family receptor alpha 1
ENSMUSG00000025185	202	121	1406	1667.55	2536	2506	3057	0.20991	-2.25216	0.0293943	0.57998	down	yes	Loxl4	protein_coding	chr19:42593982-42612813:-	ref|NP_444313.3|	3776	0	lysyl oxidase homolog 4 isoform 2 precursor [Mus musculus] >Q924C6.2 RecName: Full=Lysyl oxidase homolog 4; AltName: Full=Lysyl oxidase-like protein 4; AltName: Full=Lysyl oxidase-related protein C; Flags: Precursor [Mus musculus]	ref|NM_053083.3|	3731	0	Mus musculus lysyl oxidase-like 4 (Loxl4), transcript variant 2, mRNA	Q924C6	1455	0	Lysyl oxidase homolog 4	.	.	.	.	pfam01186	Lysyl_oxidase	Lysyl oxidase.	GO:0030199|collagen fibril organization;GO:0018057|peptidyl-lysine oxidation;	GO:0005576|extracellular region;GO:0005615|extracellular space;GO:0016020|membrane;GO:0043235|receptor complex;	GO:0005507|copper ion binding;GO:0004720|protein-lysine 6-oxidase activity;GO:0005044|scavenger receptor activity;	K00280	LOXL2_3_4; lysyl oxidase-like protein 2/3/4 [EC:1.4.3.-]
ENSMUSG00000025192	221	160	184	234.111	281	292	269	0.641983	-0.639392	0.00056639	0.0623457	down	yes	Entpd7	protein_coding	chr19:43689672-43733697:+	ref|NP_444333.3|	3003	0	ectonucleoside triphosphate diphosphohydrolase 7 [Mus musculus] >Q3TCT4.1 RecName: Full=Ectonucleoside triphosphate diphosphohydrolase 7; Short=NTPDase 7; AltName: Full=Lysosomal apyrase-like protein 1 [Mus musculus] >AAI37710.1 Ectonucleoside triphosphate diphosphohydrolase 7 [Mus musculus] >AAI37718.1 Ectonucleoside triphosphate diphosphohydrolase 7 [Mus musculus] >BAE27889.1 unnamed protein pr…	ref|NM_053103.5|	5894	0	Mus musculus ectonucleoside triphosphate diphosphohydrolase 7 (Entpd7), mRNA	Q3TCT4	1161	0	Ectonucleoside triphosphate diphosphohydrolase 7	YER005w	241	7e-66	COG5371	pfam01150	GDA1_CD39	GDA1/CD39 (nucleoside phosphatase) family.	GO:0006254|CTP catabolic process;GO:0046039|GTP metabolic process;GO:0034656|nucleobase-containing small molecule catabolic process;GO:0009134|nucleoside diphosphate catabolic process;GO:0050776|regulation of immune response;GO:0009191|ribonucleoside diphosphate catabolic process;GO:0009203|ribonucleoside triphosphate catabolic process;GO:0072539|T-helper 17 cell differentiation;GO:0006256|UDP ca…	GO:0030659|cytoplasmic vesicle membrane;GO:0005794|Golgi apparatus;GO:0016021|integral component of membrane;GO:0016020|membrane;GO:0005634|nucleus;	GO:0016887|ATPase activity;GO:0043273|CTPase activity;GO:0003924|GTPase activity;GO:0004382|guanosine-diphosphatase activity;GO:0046872|metal ion binding;GO:0017110|nucleoside-diphosphatase activity;GO:0017111|nucleoside-triphosphatase activity;GO:0045134|uridine-diphosphatase activity;	K14643	ENTPD7; ectonucleoside triphosphate diphosphohydrolase 7 [EC:3.6.1.-]
ENSMUSG00000029321	18	24	5	9.9749	4	6	4	3.21726	1.68583	0.0362651	0.615831	up	yes	Slc10a6	protein_coding	chr5:103605711-103629403:-	ref|NP_083691.1|	1980	0	solute carrier family 10 member 6 [Mus musculus] >Q9CXB2.1 RecName: Full=Solute carrier family 10 member 6; AltName: Full=Sodium-dependent organic anion transporter [Mus musculus] >AAI27609.1 Solute carrier family 10 (sodium/bile acid cotransporter family), member 6 [Mus musculus] >AAI39344.1 Solute carrier family 10 (sodium/bile acid cotransporter family), member 6 [Mus musculus] >AAI39347.1 Sol…	ref|NM_029415.2|	2124	0	Mus musculus solute carrier family 10 (sodium/bile acid cotransporter family), member 6 (Slc10a6), mRNA	Q9CXB2	767	0	Solute carrier family 10 member 6	BS_yocS	112	7e-26	COG0385	pfam01758	SBF	Sodium Bile acid symporter family. This family consists of Na+/bile acid co-transporters. These transmembrane proteins function in the liver in the uptake of bile acids from portal blood plasma a process mediated by the co-transport of Na+. Also in the family is ARC3 from S. cerevisiae - this is a putative transmembrane protein involved in resistance to arsenic compounds.	GO:0015721|bile acid and bile salt transport;GO:0043251|sodium-dependent organic anion transport;	GO:0016021|integral component of membrane;GO:0005886|plasma membrane;	GO:0008508|bile acid:sodium symporter activity;GO:0043250|sodium-dependent organic anion transmembrane transporter activity;	K14346	SLC10A6, SOAT; solute carrier family 10 (sodium/bile acid cotransporter), member 6
ENSMUSG00000021367	50	67	59	37.8104	14	23	16	3.21235	1.68363	2.72e-05	0.00899339	up	yes	Edn1	protein_coding	chr13:42301476-42307990:+	gb|EDL40983.1|	787	1.29e-97	endothelin 1, partial [Mus musculus]	ref|NM_010104.4|	2139	0	Mus musculus endothelin 1 (Edn1), mRNA	P22387	303	2e-96	Endothelin-1	.	.	.	.	pfam00322	Endothelin	Endothelin family.	GO:0007193|adenylate cyclase-inhibiting G protein-coupled receptor signaling pathway;GO:0014824|artery smooth muscle contraction;GO:0048514|blood vessel morphogenesis;GO:0007589|body fluid secretion;GO:0001569|branching involved in blood vessel morphogenesis;GO:0019722|calcium-mediated signaling;GO:0051216|cartilage development;GO:0007166|cell surface receptor signaling pathway;GO:0007267|cell-ce…	GO:0045178|basal part of cell;GO:0005737|cytoplasm;GO:0005615|extracellular space;GO:0048237|rough endoplasmic reticulum lumen;GO:0033093|Weibel-Palade body;	GO:0005125|cytokine activity;GO:0031707|endothelin A receptor binding;GO:0031708|endothelin B receptor binding;GO:0005179|hormone activity;GO:0005102|signaling receptor binding;	K16366	EDN1; endothelin-1
ENSMUSG00000025790	801	735	1278	1267.74	1521	1507	1716	0.572246	-0.805292	0.00254297	0.162696	down	yes	Slco3a1	protein_coding	chr7:74275419-74554780:-	ref|NP_076397.2|	3269	0	solute carrier organic anion transporter family member 3A1 isoform 1 [Mus musculus] >XP_031242858.1 solute carrier organic anion transporter family member 3A1 isoform X1 [Mastomys coucha] >Q8R3L5.1 RecName: Full=Solute carrier organic anion transporter family member 3A1; AltName: Full=MJAM; AltName: Full=Organic anion-transporting polypeptide D; Short=OATP-D; AltName: Full=Sodium-independent orga…	ref|NM_023908.2|	4531	0	Mus musculus solute carrier organic anion transporter family, member 3a1 (Slco3a1), transcript variant 1, mRNA	Q8R3L5	1263	0	Solute carrier organic anion transporter family member 3A1	.	.	.	.	pfam03137	OATP	Organic Anion Transporter Polypeptide (OATP) family. This family consists of several eukaryotic Organic-Anion-Transporting Polypeptides (OATPs). Several have been identified mostly in human and rat. Different OATPs vary in tissue distribution and substrate specificity. Since the numbering of different OATPs in particular species was based originally on the order of discovery, similarly numbered O…	GO:0006857|oligopeptide transport;GO:0015711|organic anion transport;GO:0051092|positive regulation of NF-kappaB transcription factor activity;GO:0001934|positive regulation of protein phosphorylation;GO:0015732|prostaglandin transport;GO:0043252|sodium-independent organic anion transport;	GO:0016324|apical plasma membrane;GO:0009925|basal plasma membrane;GO:0009986|cell surface;GO:0005887|integral component of plasma membrane;GO:0005886|plasma membrane;	GO:0035673|oligopeptide transmembrane transporter activity;GO:0008514|organic anion transmembrane transporter activity;GO:0015347|sodium-independent organic anion transmembrane transporter activity;	K14353	SLCO3A; solute carrier organic anion transporter family, member 3A
ENSMUSG00000025813	200	173	315	303.075	365	365	391	0.592099	-0.75609	0.00695927	0.306033	down	yes	Homer2	protein_coding	chr7:81600481-81707527:-	ref|NP_036113.1|	1867	0	homer protein homolog 2 isoform 1 [Mus musculus] >XP_029335944.1 homer protein homolog 2 isoform X1 [Mus caroli] >Q9QWW1.1 RecName: Full=Homer protein homolog 2; Short=Homer-2; AltName: Full=Cupidin; AltName: Full=VASP/Ena-related gene up-regulated during seizure and LTP 2; Short=Vesl-2 [Mus musculus] >AAI48403.1 Homer homolog 2 (Drosophila), partial [synthetic construct] >AAC71024.1 homer-2b [Mu…	ref|NM_001164087.1|	10982	0	Mus musculus homer scaffolding protein 2 (Homer2), transcript variant 3, mRNA	Q9QWW1	723	0	Homer protein homolog 2	.	.	.	.	pfam00568	WH1	WH1 domain. WASp Homology domain 1 (WH1) domain. WASP is the protein that is defective in Wiskott-Aldrich syndrome (WAS). The majority of point mutations occur within the amino- terminal WH1 domain. The metabotropic glutamate receptors mGluR1alpha and mGluR5 bind a protein called homer, which is a WH1 domain homolog. A subset of WH1 domains has been termed a "EVH1" domain and appear to bind a pol…	GO:0048148|behavioral response to cocaine;GO:0035584|calcium-mediated signaling using intracellular calcium source;GO:0048875|chemical homeostasis within a tissue;GO:0007216|G protein-coupled glutamate receptor signaling pathway;GO:0070885|negative regulation of calcineurin-NFAT signaling cascade;GO:0032703|negative regulation of interleukin-2 production;GO:0008277|regulation of G protein-coupled…	GO:0045177|apical part of cell;GO:0005737|cytoplasm;GO:0005829|cytosol;GO:0030425|dendrite;GO:0098978|glutamatergic synapse;GO:0043229|intracellular organelle;GO:0043025|neuronal cell body;GO:0005886|plasma membrane;GO:0014069|postsynaptic density;GO:0032426|stereocilium tip;	GO:0003779|actin binding;GO:0035256|G protein-coupled glutamate receptor binding;GO:0035254|glutamate receptor binding;GO:0042802|identical protein binding;GO:0019904|protein domain specific binding;GO:0044877|protein-containing complex binding;GO:0030160|GKAP/Homer scaffold activity;	K15010	HOMER; homer
ENSMUSG00000044206	101	165	31	63.7872	24	60	9	3.12024	1.64166	0.0171621	0.478951	up	yes	Vsig4	protein_coding	chrX:96247203-96293438:-	ref|NP_808457.1|	1493	0	V-set and immunoglobulin domain-containing protein 4 precursor [Mus musculus] >AAH25105.1 V-set and immunoglobulin domain containing 4 [Mus musculus] >BAC30780.1 unnamed protein product [Mus musculus]	ref|NM_177789.5|	1432	0	Mus musculus V-set and immunoglobulin domain containing 4 (Vsig4), mRNA	Q9Y279	216	4e-63	V-set and immunoglobulin domain-containing protein 4	.	.	.	.	pfam07686	V-set	Immunoglobulin V-set domain. This domain is found in antibodies as well as neural protein P0 and CTL4 amongst others.	GO:0006957|complement activation, alternative pathway;GO:0045957|negative regulation of complement activation, alternative pathway;GO:0032703|negative regulation of interleukin-2 production;GO:0043031|negative regulation of macrophage activation;GO:0042130|negative regulation of T cell proliferation;	GO:0016021|integral component of membrane;GO:0032991|protein-containing complex;	GO:0001851|complement component C3b binding;	K19822	VSIG4, CRIg; V-set and immunoglobulin domain-containing protein 4
ENSMUSG00000023913	765	1303	171	487.406	259	310	164	2.95622	1.56376	0.0449967	0.673594	up	yes	Pla2g7	protein_coding	chr17:43568098-43612201:+	ref|NP_038765.2|	2374	0	platelet-activating factor acetylhydrolase precursor [Mus musculus] >XP_006524428.1 platelet-activating factor acetylhydrolase isoform X1 [Mus musculus] >XP_006524429.1 platelet-activating factor acetylhydrolase isoform X1 [Mus musculus] >Q60963.2 RecName: Full=Platelet-activating factor acetylhydrolase; Short=PAF acetylhydrolase; AltName: Full=1-alkyl-2-acetylglycerophosphocholine esterase; AltN…	ref|NM_013737.5|	1915	0	Mus musculus phospholipase A2, group VII (platelet-activating factor acetylhydrolase, plasma) (Pla2g7), mRNA	Q60963	919	0	Platelet-activating factor acetylhydrolase	.	.	.	.	pfam03403	PAF-AH_p_II	Platelet-activating factor acetylhydrolase, isoform II. Platelet-activating factor acetylhydrolase (PAF-AH) is a subfamily of phospholipases A2, responsible for inactivation of platelet-activating factor through cleavage of an acetyl group. Three known PAF-AHs are the brain heterotrimeric PAF-AH Ib, whose catalytic beta and gamma subunits are aligned in pfam02266, the extracellular, plasma PAF-AH…	GO:0006954|inflammatory response;GO:0034440|lipid oxidation;GO:0034374|low-density lipoprotein particle remodeling;GO:0034638|phosphatidylcholine catabolic process;GO:0034441|plasma lipoprotein particle oxidation;GO:0046469|platelet activating factor metabolic process;GO:0090026|positive regulation of monocyte chemotaxis;	GO:0005737|cytoplasm;GO:0005615|extracellular space;GO:0034364|high-density lipoprotein particle;GO:0034362|low-density lipoprotein particle;	GO:0003847|1-alkyl-2-acetylglycerophosphocholine esterase activity;GO:0047499|calcium-independent phospholipase A2 activity;GO:0005543|phospholipid binding;	K01062	PLA2G7, PAFAH; platelet-activating factor acetylhydrolase [EC:3.1.1.47]
ENSMUSG00000056025	99	95	30	48.6498	20	37	18	2.85415	1.51306	0.00338463	0.192356	up	yes	Clca3a1	protein_coding	chr3:144729677-144760977:-	gb|EDL12022.1|	2799	0	mCG3350, isoform CRA_b, partial [Mus musculus]	ref|NR_130895.1|	3798	0	Mus musculus chloride channel accessory 3A1 (Clca3a1), transcript variant 2, non-coding RNA	Q9QX15	938	0	Calcium-activated chloride channel regulator 3A-1	.	.	.	.	pfam08434	CLCA	Calcium-activated chloride channel. The CLCA family of calcium-activated chloride channels has been identified in many epithelial and endothelial cell types as well as in smooth muscle cells and has four or five putative transmembrane regions. Additionally to their role as chloride channels some CLCA proteins function as adhesion molecules and may also have roles as tumor suppressors. This protei…	GO:0006821|chloride transport;	GO:0005887|integral component of plasma membrane;	GO:0005229|intracellular calcium activated chloride channel activity;GO:0046872|metal ion binding;GO:0008237|metallopeptidase activity;	K05030	CLCA3_4; calcium-activated chloride channel regulator 3/4
ENSMUSG00000011008	74	43	14	28.2399	19	23	3	2.77665	1.47335	0.0453755	0.677333	up	yes	Mcoln2	protein_coding	chr3:146149833-146195513:+	ref|NP_080932.2|	2872	0	mucolipin-2 isoform 1 [Mus musculus] >Q8K595.1 RecName: Full=Mucolipin-2; AltName: Full=Transient receptor potential channel mucolipin 2; Short=TRPML2 [Mus musculus] >AAM28596.1 mucolipin-2 [Mus musculus] >EDL11981.1 mucolipin 2, isoform CRA_a [Mus musculus] >BAE29568.1 unnamed protein product [Mus musculus] >BAE29649.1 unnamed protein product [Mus musculus] >BAE30921.1 unnamed protein product [M…	ref|NM_026656.5|	2518	0	Mus musculus mucolipin 2 (Mcoln2), transcript variant 1, mRNA	Q8K595	1110	0	Mucolipin-2	.	.	.	.	pfam00520	Ion_trans	Ion transport protein. This family contains sodium, potassium and calcium ion channels. This family is 6 transmembrane helices in which the last two helices flank a loop which determines ion selectivity. In some sub-families (e.g. Na channels) the domain is repeated four times, whereas in others (e.g. K channels) the protein forms as a tetramer in the membrane.	GO:0002250|adaptive immune response;GO:0045087|innate immune response;GO:1905517|macrophage migration;GO:1990266|neutrophil migration;GO:0071651|positive regulation of chemokine (C-C motif) ligand 5 production;GO:2000343|positive regulation of chemokine (C-X-C motif) ligand 2 production;GO:0032722|positive regulation of chemokine production;GO:0071642|positive regulation of macrophage inflammator…	GO:0016021|integral component of membrane;GO:0005764|lysosome;GO:0016020|membrane;GO:0055037|recycling endosome;GO:0055038|recycling endosome membrane;	GO:0042802|identical protein binding;GO:0072345|NAADP-sensitive calcium-release channel activity;	K04993	MCOLN2, TRPML2; mucolipin 2
ENSMUSG00000026383	184	119	198	203.499	271	221	229	0.666355	-0.585637	0.0200403	0.514113	down	yes	Epb41l5	protein_coding	chr1:119545037-119649000:-	ref|NP_001106887.1|	2677	0	band 4.1-like protein 5 isoform 2 [Mus musculus] >XP_006529463.1 band 4.1-like protein 5 isoform X3 [Mus musculus] >AAH03937.1 Epb4.1l5 protein [Mus musculus] >AAH11476.1 Epb4.1l5 protein [Mus musculus] >BAC37601.1 unnamed protein product [Mus musculus] >BAE22832.1 unnamed protein product [Mus musculus] >BAE36211.1 unnamed protein product [Mus musculus]	gb|AC132393.4|	5319	0	Mus musculus BAC clone RP23-386K20 from 1, complete sequence	Q9MYU8	943	0	Band 4.1-like protein 5	.	.	.	.	pfam00373	FERM_M	FERM central domain. This domain is the central structural domain of the FERM domain.	GO:0031032|actomyosin structure organization;	GO:0005912|adherens junction;GO:0005737|cytoplasm;GO:0005856|cytoskeleton;GO:0001917|photoreceptor inner segment;GO:0005886|plasma membrane;	GO:0008092|cytoskeletal protein binding;	.	.
ENSMUSG00000034990	24	69	19	25.2139	16	15	9	2.74037	1.45437	0.020957	0.52524	up	yes	Otoa	protein_coding	chr7:121081650-121163097:+	.	.	.	.	gb|AC140782.4|	4347	0	Mus musculus BAC clone RP24-417N13 from chromosome 7, complete sequence	.	.	.	.	.	.	.	.	pfam00219	IGFBP	Insulin-like growth factor binding protein.	.	.	.	.	.
ENSMUSG00000026589	302	214	621	543.255	661	618	813	0.524483	-0.931031	0.0155834	0.465517	down	yes	Sec16b	protein_coding	chr1:157506728-157568425:+	dbj|BAD32580.1|	4868	0	mKIAA1928 protein, partial [Mus musculus]	ref|XM_006497049.2|	4638	0	PREDICTED: Mus musculus SEC16 homolog B (S. cerevisiae) (Sec16b), transcript variant X3, mRNA	Q91XT4	1852	0	Protein transport protein Sec16B	.	.	.	.	pfam12931	Sec16_C	Sec23-binding domain of Sec16. Sec16 is a multi-domain vesicle coat protein. The C-terminal region is the part that binds to Sec23, a COPII vesicle coat protein. This association is part of the transport vesicle coat structure.	GO:0006914|autophagy;GO:0048208|COPII vesicle coating;GO:0007029|endoplasmic reticulum organization;GO:0006888|ER to Golgi vesicle-mediated transport;GO:0007030|Golgi organization;GO:0016559|peroxisome fission;GO:0007031|peroxisome organization;GO:0010628|positive regulation of gene expression;GO:0070863|positive regulation of protein exit from endoplasmic reticulum;GO:0070973|protein localizatio…	GO:0070971|endoplasmic reticulum exit site;GO:0005789|endoplasmic reticulum membrane;GO:0012507|ER to Golgi transport vesicle membrane;GO:0000139|Golgi membrane;GO:0043231|intracellular membrane-bounded organelle;	.	K20353	SEC16; COPII coat assembly protein SEC16
ENSMUSG00000026632	359	279	170	331.462	508	442	250	0.645261	-0.632045	0.0499714	0.700055	down	yes	Tatdn3	protein_coding	chr1:191045826-191062932:-	ref|NP_081171.1|	1474	0	putative deoxyribonuclease TATDN3 isoform 1 [Mus musculus]	ref|NM_026895.1|	1242	0	Mus musculus TatD DNase domain containing 3 (Tatdn3), transcript variant 1, mRNA	Q3U1C6	569	0	Putative deoxyribonuclease TATDN3	BS_yabD	152	1e-41	COG0084	pfam01026	TatD_DNase	TatD related DNase. This family of proteins are related to a large superfamily of metalloenzymes. TatD, a member of this family has been shown experimentally to be a DNase enzyme.	.	GO:0005739|mitochondrion;GO:0005634|nucleus;	GO:0046872|metal ion binding;GO:0004518|nuclease activity;	K03424	tatD; TatD DNase family protein [EC:3.1.21.-]
ENSMUSG00000026686	13	5	11	16.6974	27	34	11	0.38822	-1.36505	0.030495	0.585714	down	yes	Lmx1a	protein_coding	chr1:167689237-167848741:+	ref|XP_031244437.1|	1909	0	LIM homeobox transcription factor 1-alpha isoform X2 [Mastomys coucha]	ref|NM_033652.5|	3338	0	Mus musculus LIM homeobox transcription factor 1 alpha (Lmx1a), mRNA	Q9JKU8	728	0	LIM homeobox transcription factor 1-alpha	.	.	.	.	pfam00412	LIM	LIM domain. This family represents two copies of the LIM structural domain.	GO:0007411|axon guidance;GO:0007420|brain development;GO:0007417|central nervous system development;GO:0021953|central nervous system neuron differentiation;GO:0021549|cerebellum development;GO:0021542|dentate gyrus development;GO:0071542|dopaminergic neuron differentiation;GO:0021766|hippocampus development;GO:0007626|locomotory behavior;GO:0007613|memory;GO:0030901|midbrain development;GO:19049…	GO:0005634|nucleus;	GO:0001228|DNA-binding transcription activator activity, RNA polymerase II-specific;GO:0000981|DNA-binding transcription factor activity, RNA polymerase II-specific;GO:0046872|metal ion binding;GO:0000977|RNA polymerase II regulatory region sequence-specific DNA binding;GO:1990837|sequence-specific double-stranded DNA binding;	K09371	LMX1; LIM homeobox transcription factor 1
ENSMUSG00000026726	423	277	489	511.679	577	633	664	0.607599	-0.718808	0.00362354	0.201331	down	yes	Cubn	protein_coding	chr2:13276338-13491813:-	ref|NP_001074553.1|	18961	0	cubilin precursor [Mus musculus] >Q9JLB4.3 RecName: Full=Cubilin; AltName: Full=Intrinsic factor-cobalamin receptor; Flags: Precursor [Mus musculus]	ref|NM_001081084.2|	11262	0	Mus musculus cubilin (intrinsic factor-cobalamin receptor) (Cubn), mRNA	Q9JLB4	7308	0	Cubilin	.	.	.	.	pfam00431	CUB	CUB domain.	GO:0008203|cholesterol metabolic process;GO:0042366|cobalamin catabolic process;GO:0015889|cobalamin transport;GO:0020028|endocytic hemoglobin import;GO:0001701|in utero embryonic development;GO:0042953|lipoprotein transport;GO:0006898|receptor-mediated endocytosis;GO:0009617|response to bacterium;GO:0007584|response to nutrient;	GO:0045177|apical part of cell;GO:0016324|apical plasma membrane;GO:0005903|brush border;GO:0031526|brush border membrane;GO:0005905|clathrin-coated pit;GO:0030135|coated vesicle;GO:0005737|cytoplasm;GO:0030139|endocytic vesicle;GO:0030666|endocytic vesicle membrane;GO:0005783|endoplasmic reticulum;GO:0005768|endosome;GO:0070062|extracellular exosome;GO:0005794|Golgi apparatus;GO:0005798|Golgi-as…	GO:0005509|calcium ion binding;GO:0038024|cargo receptor activity;GO:0031419|cobalamin binding;GO:0030492|hemoglobin binding;GO:0042802|identical protein binding;GO:0042803|protein homodimerization activity;GO:0038023|signaling receptor activity;	K14616	CUBN; cubilin
ENSMUSG00000026834	10	11	13	21.2008	33	39	21	0.354424	-1.49645	0.0025035	0.161684	down	yes	Acvr1c	protein_coding	chr2:58267453-58357895:-	ref|NP_001104500.1|	2530	0	activin receptor type-1C isoform 1 precursor [Mus musculus] >Q8K348.3 RecName: Full=Activin receptor type-1C; AltName: Full=Activin receptor type IC; Short=ACTR-IC; AltName: Full=Activin receptor-like kinase 7; Short=ALK-7; Flags: Precursor [Mus musculus] >EDL26940.1 mCG15330 [Mus musculus]	ref|NM_001111030.1|	9025	0	Mus musculus activin A receptor, type IC (Acvr1c), transcript variant 1, mRNA	Q8K348	979	0	Activin receptor type-1C	.	.	.	.	pfam07714	Pkinase_Tyr	Protein tyrosine kinase.	GO:0032924|activin receptor signaling pathway;GO:0030262|apoptotic nuclear changes;GO:0030154|cell differentiation;GO:0071363|cellular response to growth factor stimulus;GO:0019915|lipid storage;GO:1901383|negative regulation of chorionic trophoblast cell proliferation;GO:0046676|negative regulation of insulin secretion;GO:1901164|negative regulation of trophoblast cell migration;GO:0007399|nervo…	GO:0048179|activin receptor complex;GO:0009986|cell surface;GO:0005737|cytoplasm;GO:0005886|plasma membrane;GO:0043235|receptor complex;	GO:0048185|activin binding;GO:0016361|activin receptor activity, type I;GO:0005524|ATP binding;GO:0070700|BMP receptor binding;GO:0019838|growth factor binding;GO:0046872|metal ion binding;GO:0038100|nodal binding;GO:0004674|protein serine/threonine kinase activity;GO:0046332|SMAD binding;	K13568	ACVR1C, ALK7; activin receptor type-1C [EC:2.7.11.30]
ENSMUSG00000026888	474	395	987	1075.29	1685	1713	1170	0.396693	-1.33391	0.000181876	0.0321534	down	yes	Grb14	protein_coding	chr2:64912476-65024987:-	ref|XP_006499946.1|	449	7.33e-45	growth factor receptor-bound protein 14 isoform X2 [Mus musculus]	dbj|AK034134.1|	2794	0	Mus musculus adult male diencephalon cDNA, RIKEN full-length enriched library, clone:9330158P05 product:unclassifiable, full insert sequence	Q9JLM9	177	7e-46	Growth factor receptor-bound protein 14	.	.	.	.	pfam00169	PH	PH domain. PH stands for pleckstrin homology.	GO:0032869|cellular response to insulin stimulus;GO:0008286|insulin receptor signaling pathway;GO:0046627|negative regulation of insulin receptor signaling pathway;GO:1904145|negative regulation of meiotic cell cycle process involved in oocyte maturation;GO:0007165|signal transduction;	GO:0005737|cytoplasm;GO:0005768|endosome;GO:0010008|endosome membrane;GO:0005794|Golgi apparatus;GO:0043231|intracellular membrane-bounded organelle;GO:0005886|plasma membrane;	GO:0051219|phosphoprotein binding;GO:0030674|protein binding, bridging;GO:0030971|receptor tyrosine kinase binding;	.	.
ENSMUSG00000027230	1071	765	2643	2500.58	3008	3226	4104	0.419232	-1.25418	0.00309329	0.183521	down	yes	Creb3l1	protein_coding	chr2:91982328-92024502:-	ref|XP_021011382.1|	2321	0	cyclic AMP-responsive element-binding protein 3-like protein 1 isoform X2 [Mus caroli]	ref|XM_021155723.2|	2505	0	PREDICTED: Mus caroli cAMP responsive element binding protein 3 like 1 (Creb3l1), transcript variant X2, mRNA	Q9Z125	892	0	Cyclic AMP-responsive element-binding protein 3-like protein 1	.	.	.	.	pfam00170	bZIP_1	bZIP transcription factor. The Pfam entry includes the basic region and the leucine zipper region.	GO:0030968|endoplasmic reticulum unfolded protein response;GO:0070278|extracellular matrix constituent secretion;GO:0007275|multicellular organism development;GO:1902236|negative regulation of endoplasmic reticulum stress-induced intrinsic apoptotic signaling pathway;GO:0040037|negative regulation of fibroblast growth factor receptor signaling pathway;GO:0010629|negative regulation of gene expres…	GO:0000785|chromatin;GO:0005829|cytosol;GO:0005783|endoplasmic reticulum;GO:0005789|endoplasmic reticulum membrane;GO:0000139|Golgi membrane;GO:0030176|integral component of endoplasmic reticulum membrane;GO:0016020|membrane;GO:0005654|nucleoplasm;GO:0005634|nucleus;	GO:0035497|cAMP response element binding;GO:0003682|chromatin binding;GO:0001228|DNA-binding transcription activator activity, RNA polymerase II-specific;GO:0003700|DNA-binding transcription factor activity;GO:0000981|DNA-binding transcription factor activity, RNA polymerase II-specific;GO:0001227|DNA-binding transcription repressor activity, RNA polymerase II-specific;GO:1990837|sequence-specifi…	K09048	CREB3; cyclic AMP-responsive element-binding protein 3
ENSMUSG00000027457	58	52	105	117.696	165	149	171	0.428158	-1.22378	0.000290892	0.0446596	down	yes	Snph	protein_coding	chr2:151590549-151632593:-	dbj|BAC65544.1|	2463	0	mKIAA0374 protein, partial [Mus musculus]	dbj|AK138230.1|	4906	0	Mus musculus adult male hypothalamus cDNA, RIKEN full-length enriched library, clone:A230039O20 product:syntaphilin, full insert sequence	Q80U23	871	0	Syntaphilin	.	.	.	.	pfam15290	Syntaphilin	Golgi-localized syntaxin-1-binding clamp. Syntaphilin or Syntabulin is a family of eukaryotic proteins. Syntaphilin binds to syntaxin-1 thereby inhibiting SNARE complex formation by absorbing free syntaxin-1. So it is a syntaxin-1 clamp that controls SNARE assembly.	GO:0007420|brain development;GO:0045806|negative regulation of endocytosis;GO:0030182|neuron differentiation;GO:0006906|vesicle fusion;	GO:0005737|cytoplasm;GO:0005881|cytoplasmic microtubule;GO:0016021|integral component of membrane;GO:0031966|mitochondrial membrane;GO:0005739|mitochondrion;GO:0043005|neuron projection;GO:0043025|neuronal cell body;GO:0005886|plasma membrane;GO:0042734|presynaptic membrane;	GO:0008017|microtubule binding;GO:0017075|syntaxin-1 binding;	.	.
ENSMUSG00000027525	66	60	209	319.388	521	554	484	0.210159	-2.25045	5.98e-07	0.000550501	down	yes	Phactr3	protein_coding	chr2:178118975-178338492:+	dbj|BAD90539.1|	2712	0	mKIAA4224 protein, partial [Mus musculus]	ref|NM_001177790.1|	4858	0	Mus musculus phosphatase and actin regulator 3 (Phactr3), transcript variant 4, mRNA	Q8BYK5	944	0	Phosphatase and actin regulator 3	.	.	.	.	pfam02755	RPEL	RPEL repeat. The RPEL repeat is named after four conserved amino acids it contains. The RPEL motif binds to actin.	GO:0030036|actin cytoskeleton organization;	GO:0016363|nuclear matrix;GO:0005654|nucleoplasm;	GO:0003779|actin binding;GO:0008157|protein phosphatase 1 binding;GO:0004864|protein phosphatase inhibitor activity;GO:0019888|protein phosphatase regulator activity;	K17594	PHACTR3; phosphatase and actin regulator 3
ENSMUSG00000027559	78	83	195	212.001	320	267	315	0.383672	-1.38206	0.000343926	0.0504993	down	yes	Car3	protein_coding	chr3:14863512-14872523:+	ref|NP_031632.2|	1401	0	carbonic anhydrase 3 [Mus musculus] >P16015.3 RecName: Full=Carbonic anhydrase 3; AltName: Full=Carbonate dehydratase III; AltName: Full=Carbonic anhydrase III; Short=CA-III [Mus musculus] >AAG22029.1 carbonic anhydrase III [Mus musculus] >AAH11129.1 Carbonic anhydrase 3 [Mus musculus] >EDL05131.1 carbonic anhydrase 3, isoform CRA_a [Mus musculus]	dbj|AK003671.1|	1663	0	Mus musculus 18-day embryo whole body cDNA, RIKEN full-length enriched library, clone:1110013P06 product:carbonic anhydrase 3, full insert sequence	P16015	544	0	Carbonic anhydrase 3	all2929	127	4e-32	COG3338	pfam00194	Carb_anhydrase	Eukaryotic-type carbonic anhydrase.	GO:0006730|one-carbon metabolic process;GO:0009617|response to bacterium;GO:0045471|response to ethanol;GO:0006979|response to oxidative stress;	GO:0005829|cytosol;	GO:0004089|carbonate dehydratase activity;GO:0016836|hydro-lyase activity;GO:0016151|nickel cation binding;GO:0016791|phosphatase activity;GO:0008270|zinc ion binding;	K01672	CA; carbonic anhydrase [EC:4.2.1.1]
ENSMUSG00000027820	1461	1337	2996	3332.38	5108	4812	4149	0.400999	-1.31833	5.46e-05	0.0147101	down	yes	Mme	protein_coding	chr3:63241537-63386030:+	gb|EDL35389.1|	3656	0	membrane metallo endopeptidase, isoform CRA_a, partial [Mus musculus]	gb|AC121840.3|	5800	0	Mus musculus BAC clone RP24-79E2 from chromosome 3, complete sequence	Q61391	1412	0	Neprilysin	ML2613	289	2e-81	COG3590	pfam05649	Peptidase_M13_N	Peptidase family M13. M13 peptidases are well-studied proteases found in a wide range of organisms including mammals and bacteria. In mammals they participate in processes such as cardiovascular development, blood-pressure regulation, nervous control of respiration, and regulation of the function of neuropeptides in the central nervous system. In bacteria they may be used for digestion of milk.	GO:0097242|amyloid-beta clearance;GO:0150094|amyloid-beta clearance by cellular catabolic process;GO:0050435|amyloid-beta metabolic process;GO:0071345|cellular response to cytokine stimulus;GO:0071492|cellular response to UV-A;GO:0071493|cellular response to UV-B;GO:0046449|creatinine metabolic process;GO:0001822|kidney development;GO:0007611|learning or memory;GO:0030324|lung development;GO:0061…	GO:0030424|axon;GO:0005903|brush border;GO:0005737|cytoplasm;GO:0031410|cytoplasmic vesicle;GO:0030425|dendrite;GO:0005769|early endosome;GO:0016021|integral component of membrane;GO:0016020|membrane;GO:0045121|membrane raft;GO:0044306|neuron projection terminus;GO:0043025|neuronal cell body;GO:0005886|plasma membrane;GO:0098793|presynapse;GO:0045202|synapse;GO:0008021|synaptic vesicle;GO:0005802…	GO:1901612|cardiolipin binding;GO:0004175|endopeptidase activity;GO:0008238|exopeptidase activity;GO:0004222|metalloendopeptidase activity;GO:0008237|metallopeptidase activity;GO:0070012|oligopeptidase activity;GO:0008233|peptidase activity;GO:0042277|peptide binding;GO:0001786|phosphatidylserine binding;GO:0042803|protein homodimerization activity;GO:0008270|zinc ion binding;	K01389	MME, CD10; neprilysin [EC:3.4.24.11]
ENSMUSG00000027966	2970	2170	6593	9212.45	14745	14695	13557	0.265318	-1.9142	4e-07	0.000437853	down	yes	Col11a1	protein_coding	chr3:114030540-114220718:+	ref|NP_031755.2|	2165	0	collagen alpha-1(XI) chain preproprotein [Mus musculus] >Q61245.2 RecName: Full=Collagen alpha-1(XI) chain; Flags: Precursor [Mus musculus] >AAH52161.1 Collagen, type XI, alpha 1 [Mus musculus]	ref|NM_007729.3|	7667	0	Mus musculus collagen, type XI, alpha 1 (Col11a1), mRNA	Q61245	838	0	Collagen alpha-1(XI) chain	.	.	.	.	pfam01410	COLFI	Fibrillar collagen C-terminal domain. Found at C-termini of fibrillar collagens: Ephydatia muelleri procollagen EMF1 alpha, vertebrate collagens alpha(1)III, alpha(1)II, alpha(2)V etc.	GO:0001502|cartilage condensation;GO:0051216|cartilage development;GO:0002063|chondrocyte development;GO:0030199|collagen fibril organization;GO:0050910|detection of mechanical stimulus involved in sensory perception of sound;GO:0048704|embryonic skeletal system morphogenesis;GO:0035987|endodermal cell differentiation;GO:0030198|extracellular matrix organization;GO:0003007|heart morphogenesis;GO:…	GO:0005581|collagen trimer;GO:0005592|collagen type XI trimer;GO:0062023|collagen-containing extracellular matrix;GO:0031012|extracellular matrix;GO:0005615|extracellular space;	GO:0005201|extracellular matrix structural constituent;GO:1904399|heparan sulfate binding;GO:0008201|heparin binding;GO:0046872|metal ion binding;	K19721	COL5AS; collagen, type V/XI/XXIV/XXVII, alpha
ENSMUSG00000027993	1622	1385	1954	2110.37	2783	2578	2329	0.62215	-0.684667	0.000304136	0.0462868	down	yes	Trim2	protein_coding	chr3:84160439-84306877:-	ref|NP_109631.2|	4065	0	tripartite motif-containing protein 2 isoform 3 [Mus musculus] >XP_034355436.1 tripartite motif-containing protein 2 isoform X2 [Arvicanthis niloticus] >BAE27883.1 unnamed protein product [Mus musculus]	ref|NM_001271727.1|	7395	0	Mus musculus tripartite motif-containing 2 (Trim2), transcript variant 3, mRNA	Q9ESN6	1541	0	Tripartite motif-containing protein 2	.	.	.	.	pfam00630	Filamin	Filamin/ABP280 repeat.	GO:1990830|cellular response to leukemia inhibitory factor;GO:0043161|proteasome-mediated ubiquitin-dependent protein catabolic process;GO:0000209|protein polyubiquitination;GO:0043523|regulation of neuron apoptotic process;	GO:0005737|cytoplasm;	GO:0017022|myosin binding;GO:0061630|ubiquitin protein ligase activity;GO:0004842|ubiquitin-protein transferase activity;GO:0008270|zinc ion binding;	K11997	TRIM2_3; tripartite motif-containing protein 2/3
ENSMUSG00000028020	38	38	63	63.1874	95	64	79	0.564297	-0.825474	0.0217954	0.532319	down	yes	Glrb	protein_coding	chr3:80843599-80913660:-	ref|NP_034428.2|	2315	0	glycine receptor subunit beta isoform 4 precursor [Mus musculus] >P48168.2 RecName: Full=Glycine receptor subunit beta; AltName: Full=Glycine receptor 58 kDa subunit; Flags: Precursor [Mus musculus] >AAH37605.1 Glycine receptor, beta subunit [Mus musculus] >EDL15445.1 glycine receptor, beta subunit, isoform CRA_a [Mus musculus] >BAC38831.1 unnamed protein product [Mus musculus]	ref|NM_010298.6|	3029	0	Mus musculus glycine receptor, beta subunit (Glrb), transcript variant 4, mRNA	P48168	896	0	Glycine receptor subunit beta	.	.	.	.	pfam02931	Neur_chan_LBD	Neurotransmitter-gated ion-channel ligand binding domain. This family is the extracellular ligand binding domain of these ion channels. This domain forms a pentameric arrangement in the known structure.	GO:0007340|acrosome reaction;GO:0007628|adult walking behavior;GO:0007268|chemical synaptic transmission;GO:1902476|chloride transmembrane transport;GO:0097112|gamma-aminobutyric acid receptor clustering;GO:0034220|ion transmembrane transport;GO:0006811|ion transport;GO:0007399|nervous system development;GO:0050877|nervous system process;GO:0050905|neuromuscular process;GO:0007218|neuropeptide si…	GO:0030425|dendrite;GO:0005783|endoplasmic reticulum;GO:0009897|external side of plasma membrane;GO:0098982|GABA-ergic synapse;GO:0016935|glycine-gated chloride channel complex;GO:0098690|glycinergic synapse;GO:0005887|integral component of plasma membrane;GO:0016020|membrane;GO:0043005|neuron projection;GO:0045211|postsynaptic membrane;GO:0045202|synapse;	GO:0016934|extracellularly glycine-gated chloride channel activity;GO:0016933|extracellularly glycine-gated ion channel activity;GO:0016594|glycine binding;GO:0030594|neurotransmitter receptor activity;GO:0044877|protein-containing complex binding;GO:0004888|transmembrane signaling receptor activity;GO:1904315|transmitter-gated ion channel activity involved in regulation of postsynaptic membrane …	K05196	GLRB; glycine receptor beta
ENSMUSG00000031837	68	109	14	43.1222	32	24	16	2.56028	1.3563	0.0366117	0.61682	up	yes	Necab2	protein_coding	chr8:119446719-119472640:+	ref|NP_473436.1|	1898	0	N-terminal EF-hand calcium-binding protein 2 [Mus musculus] >Q91ZP9.1 RecName: Full=N-terminal EF-hand calcium-binding protein 2; Short=EF-hand calcium-binding protein 2; AltName: Full=Neuronal calcium-binding protein 2 [Mus musculus] >AAL04151.1 neuronal calcium binding protein 2 [Mus musculus]	ref|NM_054095.2|	1971	0	Mus musculus N-terminal EF-hand calcium binding protein 2 (Necab2), mRNA	Q91ZP9	735	0	N-terminal EF-hand calcium-binding protein 2	.	.	.	.	pfam03992	ABM	Antibiotic biosynthesis monooxygenase. This domain is found in monooxygenases involved in the biosynthesis of several antibiotics by Streptomyces species. It's occurrence as a repeat in Streptomyces coelicolor SCO1909 is suggestive that the other proteins function as multimers. There is also a conserved histidine which is likely to be an active site residue.	GO:1904021|negative regulation of G protein-coupled receptor internalization;GO:0060168|positive regulation of adenosine receptor signaling pathway;GO:0070374|positive regulation of ERK1 and ERK2 cascade;GO:1900451|positive regulation of glutamate receptor signaling pathway;GO:1905477|positive regulation of protein localization to membrane;GO:0042984|regulation of amyloid precursor protein biosyn…	GO:0030424|axon;GO:0005737|cytoplasm;GO:0030425|dendrite;GO:0005886|plasma membrane;	GO:0031687|A2A adenosine receptor binding;GO:0005509|calcium ion binding;GO:0042802|identical protein binding;GO:0031802|type 5 metabotropic glutamate receptor binding;	.	.
ENSMUSG00000028197	2014	1287	1915	2400.13	2913	2701	3517	0.543679	-0.879172	0.000105629	0.0243253	down	yes	Col24a1	protein_coding	chr3:145292472-145552011:+	ref|NP_082046.2|	5626	0	collagen alpha-1(XXIV) chain isoform 1 precursor [Mus musculus] >XP_006502160.1 collagen alpha-1(XXIV) chain isoform X1 [Mus musculus] >XP_011238534.1 collagen alpha-1(XXIV) chain isoform X1 [Mus musculus] >Q30D77.2 RecName: Full=Collagen alpha-1(XXIV) chain; Flags: Precursor [Mus musculus]	ref|NM_027770.3|	7143	0	Mus musculus collagen, type XXIV, alpha 1 (Col24a1), transcript variant 1, mRNA	Q30D77	2171	0	Collagen alpha-1(XXIV) chain	.	.	.	.	pfam01410	COLFI	Fibrillar collagen C-terminal domain. Found at C-termini of fibrillar collagens: Ephydatia muelleri procollagen EMF1 alpha, vertebrate collagens alpha(1)III, alpha(1)II, alpha(2)V etc.	GO:0001525|angiogenesis;GO:0001886|endothelial cell morphogenesis;GO:0030198|extracellular matrix organization;GO:0002244|hematopoietic progenitor cell differentiation;	GO:0005581|collagen trimer;GO:0062023|collagen-containing extracellular matrix;GO:0031012|extracellular matrix;GO:0005615|extracellular space;	GO:0005201|extracellular matrix structural constituent;	K19721	COL5AS; collagen, type V/XI/XXIV/XXVII, alpha
ENSMUSG00000028217	14	13	22	31.9155	43	40	57	0.335743	-1.57457	0.00035708	0.0516497	down	yes	Cdh17	protein_coding	chr4:11758147-11817895:+	ref|NP_062727.1|	4248	0	cadherin-17 precursor [Mus musculus] >XP_006537646.1 cadherin-17 isoform X1 [Mus musculus] >XP_006537647.1 cadherin-17 isoform X1 [Mus musculus] >Q9R100.1 RecName: Full=Cadherin-17; AltName: Full=BILL-cadherin; AltName: Full=Liver-intestine cadherin; Short=LI-cadherin; AltName: Full=P130; Flags: Precursor [Mus musculus] >AAD51125.1 liver-intestine cadherin [Mus musculus] >AAH42891.1 Cadherin 17 […	ref|NM_019753.4|	3452	0	Mus musculus cadherin 17 (Cdh17), mRNA	Q9R100	1640	0	Cadherin-17	.	.	.	.	pfam00028	Cadherin	Cadherin domain.	GO:0030183|B cell differentiation;GO:0016339|calcium-dependent cell-cell adhesion via plasma membrane cell adhesion molecules;GO:0098742|cell-cell adhesion via plasma-membrane adhesion molecules;GO:0002314|germinal center B cell differentiation;GO:0007156|homophilic cell adhesion via plasma membrane adhesion molecules;GO:0007229|integrin-mediated signaling pathway;GO:0002315|marginal zone B cell …	GO:0016323|basolateral plasma membrane;GO:0016342|catenin complex;GO:0030054|cell junction;GO:0009986|cell surface;GO:0005887|integral component of plasma membrane;GO:0005654|nucleoplasm;GO:0005886|plasma membrane;	GO:0045296|cadherin binding;GO:0005509|calcium ion binding;GO:0005178|integrin binding;GO:0005427|proton-dependent oligopeptide secondary active transmembrane transporter activity;	K06811	CDH17; cadherin 17, LI cadherin
ENSMUSG00000028226	536	412	437	561.693	690	673	629	0.665411	-0.587682	9.02e-05	0.0222275	down	yes	Mmp16	protein_coding	chr4:17852893-18119145:+	ref|XP_019781900.1|	3012	0	matrix metalloproteinase-16 [Tursiops truncatus] >XP_026945538.1 matrix metalloproteinase-16 [Lagenorhynchus obliquidens] >XP_030695121.1 matrix metalloproteinase-16 [Globicephala melas]	ref|XM_029476386.1|	4635	0	PREDICTED: Mus caroli matrix metallopeptidase 16 (Mmp16), transcript variant X2, mRNA	Q9WTR0	1162	0	Matrix metalloproteinase-16	MA4674	54.7	4e-07	COG5549	pfam00413	Peptidase_M10	Matrixin. The members of this family are enzymes that cleave peptides. These proteases require zinc for catalysis.	GO:0060348|bone development;GO:0035988|chondrocyte proliferation;GO:0030574|collagen catabolic process;GO:0097094|craniofacial suture morphogenesis;GO:0048701|embryonic cranial skeleton morphogenesis;GO:0001958|endochondral ossification;GO:0030198|extracellular matrix organization;GO:0001503|ossification;GO:0016485|protein processing;GO:0006508|proteolysis;GO:0001501|skeletal system development;	GO:0031012|extracellular matrix;GO:0005887|integral component of plasma membrane;	GO:0070006|metalloaminopeptidase activity;GO:0004222|metalloendopeptidase activity;GO:0008270|zinc ion binding;	K07996	MMP16; matrix metalloproteinase-16 (membrane-inserted) [EC:3.4.24.-]
ENSMUSG00000050335	190	300	100	134.811	83	75	70	2.49333	1.31808	0.000832965	0.0779602	up	yes	Lgals3	protein_coding	chr14:47367751-47386160:+	ref|NP_001139425.1|	748	8.97e-94	galectin-3 [Mus musculus] >NP_034835.1 galectin-3 [Mus musculus] >AAI32329.1 Lectin, galactose binding, soluble 3 [Mus musculus] >AAI38791.1 Lectin, galactose binding, soluble 3 [Mus musculus] >AAI45420.1 Lectin, galactose binding, soluble 3 [Mus musculus] >EDL20742.1 lectin, galactose binding, soluble 3, isoform CRA_a [Mus musculus] >EDL20745.1 lectin, galactose binding, soluble 3, isoform CRA_d…	ref|NM_010705.3|	1372	0	Mus musculus lectin, galactose binding, soluble 3 (Lgals3), transcript variant 2, mRNA	P16110	291	8e-94	Galectin-3	.	.	.	.	pfam00337	Gal-bind_lectin	Galactoside-binding lectin. This family contains galactoside binding lectins. The family also includes enzymes such as human eosinophil lysophospholipase (EC:3.1.1.5).	GO:0061844|antimicrobial humoral immune response mediated by antimicrobial peptide;GO:0030154|cell differentiation;GO:0048245|eosinophil chemotaxis;GO:0030198|extracellular matrix organization;GO:0045087|innate immune response;GO:0031640|killing of cells of other organism;GO:0048246|macrophage chemotaxis;GO:0002548|monocyte chemotaxis;GO:0071674|mononuclear cell migration;GO:0006397|mRNA processi…	GO:0009986|cell surface;GO:0062023|collagen-containing extracellular matrix;GO:0005737|cytoplasm;GO:0009897|external side of plasma membrane;GO:0031012|extracellular matrix;GO:0005576|extracellular region;GO:0005615|extracellular space;GO:0097386|glial cell projection;GO:0001772|immunological synapse;GO:0005743|mitochondrial inner membrane;GO:0005634|nucleus;GO:0044216|other organism cell;GO:0005…	GO:0050785|advanced glycation end-product receptor activity;GO:0042056|chemoattractant activity;GO:0048030|disaccharide binding;GO:0034988|Fc-gamma receptor I complex binding;GO:0019863|IgE binding;GO:0043236|laminin binding;GO:0048029|monosaccharide binding;GO:0070492|oligosaccharide binding;GO:0019903|protein phosphatase binding;	.	.
ENSMUSG00000028438	61	30	44	58.1193	75	72	68	0.597942	-0.741922	0.0232446	0.543887	down	yes	Kif24	protein_coding	chr4:41390745-41464887:-	ref|NP_077203.2|	6677	0	kinesin-like protein KIF24 [Mus musculus] >XP_006537612.1 kinesin-like protein KIF24 isoform X1 [Mus musculus] >XP_030108937.1 kinesin-like protein KIF24 isoform X1 [Mus musculus] >XP_030108938.1 kinesin-like protein KIF24 isoform X1 [Mus musculus] >Q6NWW5.2 RecName: Full=Kinesin-like protein KIF24 [Mus musculus]	ref|NM_024241.2|	5590	0	Mus musculus kinesin family member 24 (Kif24), mRNA	Q6NWW5	2576	0	Kinesin-like protein KIF24	ECU11g0470	268	1e-75	COG5059	pfam00225	Kinesin	Kinesin motor domain.	GO:0060271|cilium assembly;GO:0007019|microtubule depolymerization;GO:0007018|microtubule-based movement;	GO:0005814|centriole;GO:0005737|cytoplasm;GO:0005874|microtubule;GO:0032991|protein-containing complex;	GO:0005524|ATP binding;GO:1990939|ATP-dependent microtubule motor activity;GO:0042802|identical protein binding;GO:0008017|microtubule binding;GO:0003777|microtubule motor activity;	K10393	KIF2_24, MCAK; kinesin family member 2/24
ENSMUSG00000032878	35	79	59	40.1508	15	17	35	2.48631	1.31401	0.011614	0.401716	up	yes	Ccdc85a	protein_coding	chr11:28385685-28584324:-	ref|NP_853555.2|	2171	0	coiled-coil domain-containing protein 85A isoform 1 [Mus musculus] >Q5SP85.1 RecName: Full=Coiled-coil domain-containing protein 85A [Mus musculus]	ref|NM_181577.5|	5431	0	Mus musculus coiled-coil domain containing 85A (Ccdc85a), transcript variant 1, mRNA	Q5SP85	840	0	Coiled-coil domain-containing protein 85A	.	.	.	.	pfam10226	CCDC85	CCDC85 family. This entry includes human CCDC85A/B/C and C. elegans Picc-1 protein. Picc-1 serves as a linker protein which helps to recruit the Rho GTPase-activating protein, pac-1, to adherens junctions. Human CCDC85B suppresses the beta-catenin activity in a p53-dependent manner.	.	GO:0005912|adherens junction;	.	.	.
ENSMUSG00000028457	5	5	11	14.0091	24	28	11	0.325845	-1.61774	0.0149953	0.458477	down	yes	Atp8b5	protein_coding	chr4:43267159-43373833:+	ref|NP_796169.2|	6154	0	phospholipid-transporting ATPase FetA [Mus musculus] >A3FIN4.1 RecName: Full=Phospholipid-transporting ATPase FetA; AltName: Full=ATPase class I type 8B member 2-like protein; AltName: Full=ATPase class I type 8B member 5; AltName: Full=Flippase expressed in testis A [Mus musculus] >ABN48718.1 testis flippase isoform A [Mus musculus]	dbj|AK029992.1|	4701	0	Mus musculus adult male testis cDNA, RIKEN full-length enriched library, clone:4932413K14 product:weakly similar to POTENTIAL PHOSPHOLIPID-TRANSPORTING ATPASE ID (EC 3.6.3.1) (FRAGMENT) [Homo sapiens], full insert sequence	A3FIN4	2375	0	Phospholipid-transporting ATPase FetA	YAL026c	749	0	COG0474	pfam16212	PhoLip_ATPase_C	Phospholipid-translocating P-type ATPase C-terminal. PhoLip_ATPase_C is found at the C-terminus of a number of phospholipid-translocating ATPases. It is found in higher eukaryotes.	GO:0007030|Golgi organization;GO:0045332|phospholipid translocation;GO:0015914|phospholipid transport;	GO:0002080|acrosomal membrane;GO:0001669|acrosomal vesicle;GO:0016021|integral component of membrane;GO:0016020|membrane;GO:0005886|plasma membrane;GO:0005802|trans-Golgi network;	GO:0005524|ATP binding;GO:0000287|magnesium ion binding;GO:0090555|phosphatidylethanolamine-translocating ATPase activity;	K01530	E7.6.2.1; phospholipid-translocating ATPase [EC:7.6.2.1]
ENSMUSG00000028519	86	64	295	322.168	494	422	544	0.296896	-1.75197	0.000548021	0.0614837	down	yes	Dab1	protein_coding	chr4:103619359-104744844:+	ref|NP_001355975.1|	2589	0	disabled homolog 1 isoform 2 [Mus musculus] >NP_001355976.1 disabled homolog 1 isoform 2 [Mus musculus] >NP_796233.2 disabled homolog 1 isoform 2 [Mus musculus] >XP_021015897.1 disabled homolog 1 isoform X2 [Mus caroli] >XP_029332278.1 disabled homolog 1 isoform X2 [Mus caroli] >XP_030109030.1 disabled homolog 1 isoform X4 [Mus musculus] >XP_036019533.1 disabled homolog 1 isoform X4 [Mus musculus…	ref|NM_177259.4|	5278	0	Mus musculus disabled 1 (Dab1), transcript variant 2, mRNA	Q8CJH2	990	0	Disabled homolog 1	.	.	.	.	pfam00640	PID	Phosphotyrosine interaction domain (PTB/PID).	GO:0007628|adult walking behavior;GO:0007420|brain development;GO:0021813|cell-cell adhesion involved in neuronal-glial interactions involved in cerebral cortex radial glia guided migration;GO:0021589|cerebellum structural organization;GO:0021795|cerebral cortex cell migration;GO:0021987|cerebral cortex development;GO:0021799|cerebral cortex radially oriented cell migration;GO:0016358|dendrite de…	GO:0045177|apical part of cell;GO:0005903|brush border;GO:0005737|cytoplasm;GO:0005829|cytosol;GO:0043231|intracellular membrane-bounded organelle;GO:0016020|membrane;GO:0043005|neuron projection;GO:0043025|neuronal cell body;GO:0048471|perinuclear region of cytoplasm;GO:0014069|postsynaptic density;	GO:0043548|phosphatidylinositol 3-kinase binding;	K20054	DAB1; disabled homolog 1
ENSMUSG00000028528	58	59	150	143.714	200	176	210	0.442658	-1.17574	0.00417489	0.220066	down	yes	Dnajc6	protein_coding	chr4:101496648-101642799:+	ref|NP_001158055.1|	4579	0	putative tyrosine-protein phosphatase auxilin isoform a [Mus musculus]	ref|NM_001164583.1|	5208	0	Mus musculus DnaJ heat shock protein family (Hsp40) member C6 (Dnajc6), transcript variant 1, mRNA	Q80TZ3	1694	0	Putative tyrosine-protein phosphatase auxilin	.	.	.	.	pfam10409	PTEN_C2	C2 domain of PTEN tumor-suppressor protein. This is the C2 domain-like domain, in greek key form, of the PTEN protein, phosphatidyl-inositol triphosphate phosphatase, and it is the C-terminus. This domain may well include a CBR3 loop which means it plays a central role in membrane binding. This domain associates across an extensive interface with the N-terminal phosphatase domain DSPc (pfam00782)…	GO:0072318|clathrin coat disassembly;GO:0072583|clathrin-dependent endocytosis;GO:2000369|regulation of clathrin-dependent endocytosis;GO:0016191|synaptic vesicle uncoating;	GO:0005737|cytoplasm;GO:0043231|intracellular membrane-bounded organelle;GO:0014069|postsynaptic density;GO:0098793|presynapse;GO:0045202|synapse;GO:0031982|vesicle;	GO:0030276|clathrin binding;GO:0004725|protein tyrosine phosphatase activity;GO:0017124|SH3 domain binding;	K09526	DNAJC6; DnaJ homolog subfamily C member 6
ENSMUSG00000028555	22	25	48	44.279	68	62	40	0.545788	-0.873587	0.0466146	0.681578	down	yes	Ttc39a	protein_coding	chr4:109406623-109444745:+	gb|EDL30709.1|	2927	0	RIKEN cDNA 4922503N01, isoform CRA_d, partial [Mus musculus]	ref|NM_153392.2|	2343	0	Mus musculus tetratricopeptide repeat domain 39A (Ttc39a), transcript variant 2, mRNA	A2ACP1	1098	0	Tetratricopeptide repeat protein 39A	.	.	.	.	pfam10300	DUF3808	Protein of unknown function (DUF3808). This is a family of proteins conserved from fungi to humans. Members of this family also carry a TPR_2 domain pfam07719 at their C-terminus.	.	GO:0005813|centrosome;	.	.	.
ENSMUSG00000028584	1	0	17	17.7626	34	26	27	0.204585	-2.28923	0.026428	0.562177	down	yes	Lrrc38	protein_coding	chr4:143349757-143371032:+	gb|AAI29964.1|	1955	0	Lrrc38 protein, partial [Mus musculus]	ref|NM_001162983.1|	2320	0	Mus musculus leucine rich repeat containing 38 (Lrrc38), mRNA	A2VDH3	542	0	Leucine-rich repeat-containing protein 38	SPy1798	59.7	3e-08	COG4886	pfam13855	LRR_8	Leucine rich repeat.	GO:1903818|positive regulation of voltage-gated potassium channel activity;GO:0071805|potassium ion transmembrane transport;	GO:0008076|voltage-gated potassium channel complex;	GO:0044325|ion channel binding;GO:0099104|potassium channel activator activity;GO:0005249|voltage-gated potassium channel activity;	.	.
ENSMUSG00000028804	2	2	2	5.96857	8	6	15	0.196319	-2.34873	0.0154159	NA	down	yes	Csmd2	protein_coding	chr4:127987857-128567656:+	ref|NP_001268884.1|	18748	0	CUB and sushi domain-containing protein 2 [Mus musculus]	ref|NM_001281955.1|	13555	0	Mus musculus CUB and Sushi multiple domains 2 (Csmd2), mRNA	Q7Z408	5522	0	CUB and sushi domain-containing protein 2	.	.	.	.	pfam00431	CUB	CUB domain.	.	GO:0016021|integral component of membrane;GO:0005886|plasma membrane;	.	K17495	CSMD; CUB and sushi domain-containing protein
ENSMUSG00000028825	10	6	24	29.5656	46	38	51	0.285793	-1.80696	0.00104022	0.0892444	down	yes	Rhd	protein_coding	chr4:134864536-134896172:+	ref|NP_035400.3|	1977	0	blood group Rh(D) polypeptide [Mus musculus] >AAC64038.1 Rhesus blood group protein [Mus musculus] >AAD13391.1 Rh-like protein [Mus musculus] >BAC37610.1 unnamed protein product [Mus musculus] >BAE42581.1 unnamed protein product [Mus musculus]	ref|NM_011270.3|	1514	0	Mus musculus Rh blood group, D antigen (Rhd), mRNA	Q8CF94	763	0	Blood group Rh(D) polypeptide	.	.	.	.	pfam00909	Ammonium_transp	Ammonium Transporter Family.	GO:0072488|ammonium transmembrane transport;GO:0015696|ammonium transport;GO:0048821|erythrocyte development;GO:0060586|multicellular organismal iron ion homeostasis;	GO:0016021|integral component of membrane;GO:0005887|integral component of plasma membrane;GO:0016020|membrane;	GO:0008519|ammonium transmembrane transporter activity;	K06579	RH, CD240; Rhesus blood group glycoprotein
ENSMUSG00000028927	48	9	21	45.9774	71	80	49	0.367255	-1.44515	0.00578537	0.275151	down	yes	Padi2	protein_coding	chr4:140906344-140952586:+	ref|NP_032838.2|	3607	0	protein-arginine deiminase type-2 [Mus musculus] >Q08642.2 RecName: Full=Protein-arginine deiminase type-2; AltName: Full=Peptidylarginine deiminase II; AltName: Full=Protein-arginine deiminase type II [Mus musculus] >BAD16624.1 peptidylarginine deiminase, type II [Mus musculus]	ref|NM_008812.2|	4758	0	Mus musculus peptidyl arginine deiminase, type II (Padi2), mRNA	Q08642	1394	0	Protein-arginine deiminase type-2	.	.	.	.	pfam03068	PAD	Protein-arginine deiminase (PAD). Members of this family are found in mammals. In the presence of calcium ions, PAD enzymes EC:3.5.3.15 catalyze the post-translational modification reaction responsible for the formation of citrulline residues: Protein L-arginine + H2O <=> Protein L-citrulline + NH3. Several types are recognized (and included in the family) on the basis of molecular mass, substrat…	GO:1990830|cellular response to leukemia inhibitory factor;GO:0048096|chromatin-mediated maintenance of transcription;GO:0036414|histone citrullination;GO:0036413|histone H3-R26 citrullination;GO:0030520|intracellular estrogen receptor signaling pathway;GO:0070100|negative regulation of chemokine-mediated signaling pathway;GO:1901624|negative regulation of lymphocyte chemotaxis;GO:0018101|protein…	GO:0005737|cytoplasm;GO:0005634|nucleus;GO:0035327|transcriptionally active chromatin;	GO:0005509|calcium ion binding;GO:0030331|estrogen receptor binding;GO:0042803|protein homodimerization activity;GO:0004668|protein-arginine deiminase activity;	K01481	E3.5.3.15; protein-arginine deiminase [EC:3.5.3.15]
ENSMUSG00000028957	1843	1002	1152	1632.85	2362	2322	1219	0.647934	-0.626081	0.0306795	0.585714	down	yes	Per3	protein_coding	chr4:151003652-151044665:-	ref|NP_035197.2|	5380	0	period circadian protein homolog 3 isoform 2 [Mus musculus] >O70361.2 RecName: Full=Period circadian protein homolog 3; Short=mPER3; AltName: Full=Circadian clock protein PERIOD 3 [Mus musculus]	ref|NM_011067.3|	5996	0	Mus musculus period circadian clock 3 (Per3), transcript variant 2, mRNA	O70361	2076	0	Period circadian protein homolog 3	.	.	.	.	pfam12114	Period_C	Period protein 2/3C-terminal region. This domain is found in eukaryotes. This domain is typically between 164 to 200 amino acids in length. This domain is found associated with pfam08447.	GO:0032922|circadian regulation of gene expression;GO:0007623|circadian rhythm;GO:0043153|entrainment of circadian clock by photoperiod;GO:0000122|negative regulation of transcription by RNA polymerase II;GO:0050821|protein stabilization;GO:0045187|regulation of circadian sleep/wake cycle, sleep;	GO:0005737|cytoplasm;GO:0005634|nucleus;	GO:0019900|kinase binding;GO:0001222|transcription corepressor binding;GO:0000976|transcription regulatory region sequence-specific DNA binding;GO:0031625|ubiquitin protein ligase binding;	K21945	PER3; period circadian protein 3
ENSMUSG00000029121	46	27	112	130.069	154	206	225	0.305729	-1.70968	0.000376361	0.0518907	down	yes	Crmp1	protein_coding	chr5:37241940-37292133:+	gb|EDL37523.1|	3428	0	collapsin response mediator protein 1, isoform CRA_b, partial [Mus musculus]	ref|NM_001136058.2|	3051	0	Mus musculus collapsin response mediator protein 1 (Crmp1), transcript variant 1, mRNA	P97427	1053	0	Dihydropyrimidinase-related protein 1	SMc01821	417	2e-133	COG0044	pfam01979	Amidohydro_1	Amidohydrolase family. This family of enzymes are a a large metal dependent hydrolase superfamily. The family includes Adenine deaminase EC:3.5.4.2 that hydrolyses adenine to form hypoxanthine and ammonia. Adenine deaminases reaction is important for adenine utilisation as a purine and also as a nitrogen source. This family also includes dihydroorotase and N-acetylglucosamine-6-phosphate deacetyl…	GO:0007411|axon guidance;GO:0000226|microtubule cytoskeleton organization;GO:1904530|negative regulation of actin filament binding;GO:0010977|negative regulation of neuron projection development;GO:0071526|semaphorin-plexin signaling pathway;	GO:0015629|actin cytoskeleton;GO:0005813|centrosome;GO:0005737|cytoplasm;GO:0005829|cytosol;GO:0030425|dendrite;GO:0030426|growth cone;GO:0030496|midbody;GO:0043025|neuronal cell body;GO:0005634|nucleus;GO:0043204|perikaryon;GO:0005819|spindle;	GO:0031005|filamin binding;GO:0016810|hydrolase activity, acting on carbon-nitrogen (but not peptide) bonds;GO:0042802|identical protein binding;GO:0051219|phosphoprotein binding;	.	.
ENSMUSG00000029161	271	284	1062	1320.09	2007	1942	2236	0.255734	-1.96729	4.67e-05	0.0129742	down	yes	Cgref1	protein_coding	chr5:30933143-30945591:-	ref|NP_081046.1|	1357	0	cell growth regulator with EF hand domain protein 1 isoform 1 [Mus musculus]	ref|NM_026770.1|	1331	0	Mus musculus cell growth regulator with EF hand domain 1 (Cgref1), transcript variant 1, mRNA	Q8R1U2	514	0	Cell growth regulator with EF hand domain protein 1	.	.	.	.	pfam13499	EF-hand_7	EF-hand domain pair.	GO:0007155|cell adhesion;GO:0007050|cell cycle arrest;GO:0030308|negative regulation of cell growth;	GO:0005576|extracellular region;	GO:0005509|calcium ion binding;	.	.
ENSMUSG00000107134	24	21	25	16.1166	12	9	7	2.40931	1.26862	0.016058	0.469979	up	yes	Gm42528	TEC	chr5:39606927-39610344:-	.	.	.	.	gb|JN957134.1|	3418	0	Mus musculus targeted non-conditional, lacZ-tagged mutant allele Hs3st1:tm1e(EUCOMM)Wtsi; transgenic	.	.	.	.	.	.	.	.	pfam10034	Dpy19	Q-cell neuroblast polarisation. Dyp-19, formerly known as DUF2211, is a transmembrane domain family that is required to orient the neuroblast cells, QR and QL accurately on the anterior-posterior axis: QL and QR are born in the same anterior-posterior position, but polarise and migrate left-right asymmetrically, QL migrating towards the posterior and QR migrating towards the anterior. It is also …	.	.	.	.	.
ENSMUSG00000029360	19	13	14	22.9199	22	34	35	0.481315	-1.05495	0.023506	0.547077	down	yes	Gm9754	antisense	chr5:118065360-118069710:+	dbj|BAB29803.1|	821	1.1e-100	unnamed protein product [Mus musculus]	dbj|AK015338.1|	2977	0	Mus musculus adult male testis cDNA, RIKEN full-length enriched library, clone:4930438M06 product:hypothetical protein, full insert sequence	Q8BIA4	87	4e-16	F-box/WD repeat-containing protein 8	.	.	.	.	pfam10129	OpgC_C	OpgC protein. This domain, found in various hypothetical and OpgC prokaryotic proteins. It is likely to act as an acyltransferase enzyme.	GO:0008283|cell proliferation;GO:0007030|Golgi organization;GO:0060716|labyrinthine layer blood vessel development;GO:0050775|positive regulation of dendrite morphogenesis;GO:1901485|positive regulation of transcription factor catabolic process;GO:0016567|protein ubiquitination;GO:0060712|spongiotrophoblast layer development;GO:0006511|ubiquitin-dependent protein catabolic process;	GO:1990393|3M complex;GO:0031467|Cul7-RING ubiquitin ligase complex;GO:0005829|cytosol;GO:0005794|Golgi apparatus;GO:0048471|perinuclear region of cytoplasm;GO:0030687|preribosome, large subunit precursor;GO:0019005|SCF ubiquitin ligase complex;	GO:0004842|ubiquitin-protein transferase activity;	K10264	FBXW8; F-box and WD-40 domain protein 8
ENSMUSG00000029452	36	22	31	39.2666	54	48	45	0.579422	-0.787314	0.0251867	0.560637	down	yes	Tmem116	protein_coding	chr5:121451893-121524183:+	gb|EDL19723.1|	743	5.06e-151	transmembrane protein 116, isoform CRA_a, partial [Mus musculus]	dbj|AK039773.1|	2214	0	Mus musculus adult male spinal cord cDNA, RIKEN full-length enriched library, clone:A330106A04 product:RIKEN cDNA C030022K24 gene, full insert sequence	Q8NCL8	229	1e-67	Transmembrane protein 116	.	.	.	.	pfam00001	7tm_1	7 transmembrane receptor (rhodopsin family). This family contains, amongst other G-protein-coupled receptors (GCPRs), members of the opsin family, which have been considered to be typical members of the rhodopsin superfamily. They share several motifs, mainly the seven transmembrane helices, GCPRs of the rhodopsin superfamily. All opsins bind a chromophore, such as 11-cis-retinal. The function of…	.	GO:0016021|integral component of membrane;	.	.	.
ENSMUSG00000040170	20	27	25	16.7312	7	12	10	2.39727	1.26139	0.018717	0.498401	up	yes	Fmo2	protein_coding	chr1:162874317-162898726:-	ref|NP_001347842.1|	2773	0	dimethylaniline monooxygenase [N-oxide-forming] 2 [Mus musculus] >NP_001347843.1 dimethylaniline monooxygenase [N-oxide-forming] 2 [Mus musculus] >NP_061369.2 dimethylaniline monooxygenase [N-oxide-forming] 2 [Mus musculus] >Q8K2I3.3 RecName: Full=Dimethylaniline monooxygenase [N-oxide-forming] 2; AltName: Full=Dimethylaniline oxidase 2; AltName: Full=Pulmonary flavin-containing monooxygenase 2; …	ref|NM_018881.4|	4066	0	Mus musculus flavin containing monooxygenase 2 (Fmo2), transcript variant 3, mRNA	Q8K2I3	1072	0	Dimethylaniline monooxygenase [N-oxide-forming] 2	CC0774	239	2e-67	COG2072	pfam00743	FMO-like	Flavin-binding monooxygenase-like. This family includes FMO proteins, cyclohexanone mono-oxygenase and a number of different mono-oxygenases.	GO:0017144|drug metabolic process;GO:0006739|NADP metabolic process;GO:0070995|NADPH oxidation;GO:0006082|organic acid metabolic process;GO:0072592|oxygen metabolic process;GO:0009404|toxin metabolic process;GO:0006805|xenobiotic metabolic process;	GO:0005789|endoplasmic reticulum membrane;GO:0016021|integral component of membrane;GO:0016020|membrane;	GO:0050660|flavin adenine dinucleotide binding;GO:0004497|monooxygenase activity;GO:0004499|N,N-dimethylaniline monooxygenase activity;GO:0050661|NADP binding;	K00485	FMO; dimethylaniline monooxygenase (N-oxide forming) [EC:1.14.13.8]
ENSMUSG00000029680	12	4	44	92.9794	177	193	123	0.119378	-3.06639	9.32e-07	0.000709278	down	yes	Hyal4	protein_coding	chr6:24748329-24767662:+	ref|NP_084124.1|	2389	0	hyaluronidase-4 [Mus musculus] >Q05A56.1 RecName: Full=Hyaluronidase-4; Short=Hyal-4; AltName: Full=Chondroitin sulfate endo-beta-N-acetylgalactosaminidase; AltName: Full=Chondroitin sulfate hydrolase; Short=CSHY; AltName: Full=Hyaluronoglucosaminidase-4 [Mus musculus] >AAI25403.1 Hyaluronoglucosaminidase 4 [Mus musculus] >AAI32097.1 Hyaluronoglucosaminidase 4 [Mus musculus] >EDL13816.1 mCG22859 …	dbj|AK014599.1|	3228	0	Mus musculus 0 day neonate skin cDNA, RIKEN full-length enriched library, clone:4632428M18 product:similar to HYALURONIDASE 4 [Homo sapiens], full insert sequence	Q05A56	924	0	Hyaluronidase-4	.	.	.	.	pfam01630	Glyco_hydro_56	Hyaluronidase.	GO:0005975|carbohydrate metabolic process;GO:0030207|chondroitin sulfate catabolic process;GO:0030214|hyaluronan catabolic process;	GO:0009986|cell surface;GO:0031410|cytoplasmic vesicle;GO:0016021|integral component of membrane;	GO:0004415|hyalurononglucosaminidase activity;	K01197	hya; hyaluronoglucosaminidase [EC:3.2.1.35]
ENSMUSG00000029757	373	314	668	661.763	902	794	892	0.506297	-0.981943	0.00156341	0.11921	down	yes	Dync1i1	protein_coding	chr6:5725639-6028039:+	ref|NP_001177955.1|	3199	0	cytoplasmic dynein 1 intermediate chain 1 isoform 3 [Mus musculus] >XP_017176869.1 cytoplasmic dynein 1 intermediate chain 1 isoform X3 [Mus musculus] >BAE34570.1 unnamed protein product [Mus musculus]	ref|NM_001191026.1|	2718	0	Mus musculus dynein cytoplasmic 1 intermediate chain 1 (Dync1i1), transcript variant 3, mRNA	O88485	1224	0	Cytoplasmic dynein 1 intermediate chain 1	.	.	.	.	pfam11540	Dynein_IC2	Cytoplasmic dynein 1 intermediate chain 2. Intermediate chain IC 2 forms part of the complex cytoplasmic dynein 1 along with a heavy chain (HC), two light intermediate chains (LICs) and three light chains (LCs). The complex is responsible for hydrolysing ATP to generate force toward the minus end of microtubules. IC binds to the HC via the N terminal binding domain on the HC and ICs contain bindi…	GO:0007018|microtubule-based movement;GO:0010970|transport along microtubule;GO:0047496|vesicle transport along microtubule;	GO:1904115|axon cytoplasm;GO:0000777|condensed chromosome kinetochore;GO:0005737|cytoplasm;GO:0005868|cytoplasmic dynein complex;GO:0036464|cytoplasmic ribonucleoprotein granule;GO:0000776|kinetochore;GO:0005874|microtubule;GO:0005634|nucleus;GO:0048471|perinuclear region of cytoplasm;GO:0055037|recycling endosome;GO:0000922|spindle pole;GO:0031982|vesicle;	GO:0045504|dynein heavy chain binding;GO:0045503|dynein light chain binding;GO:0008017|microtubule binding;GO:0003777|microtubule motor activity;GO:0030507|spectrin binding;	K10415	DYNC1I, DNCI; dynein intermediate chain, cytosolic
ENSMUSG00000030022	1205	815	2108	2058.86	2591	2571	2969	0.489403	-1.03091	0.0022035	0.148902	down	yes	Adamts9	protein_coding	chr6:92772699-92943492:-	ref|NP_780523.3|	9995	0	A disintegrin and metalloproteinase with thrombospondin motifs 9 precursor [Mus musculus]	ref|NM_175314.4|	8015	0	Mus musculus a disintegrin-like and metallopeptidase (reprolysin type) with thrombospondin type 1 motif, 9 (Adamts9), mRNA	Q9P2N4	3474	0	A disintegrin and metalloproteinase with thrombospondin motifs 9	.	.	.	.	pfam08685	GON	GON domain. The GON domain is found in the ADAMTS (a disintegrin and metalloproteinase domain with thrombospondin type-1 modules) family of proteins. It contains several conserved cysteine residues.	GO:0035909|aorta morphogenesis;GO:0090673|endothelial cell-matrix adhesion;GO:0030198|extracellular matrix organization;GO:0006516|glycoprotein catabolic process;GO:0003179|heart valve morphogenesis;GO:0007275|multicellular organism development;GO:0010596|negative regulation of endothelial cell migration;GO:1903671|negative regulation of sprouting angiogenesis;GO:0015031|protein transport;GO:0006…	GO:0005783|endoplasmic reticulum;GO:0031012|extracellular matrix;GO:0005576|extracellular region;GO:0043231|intracellular membrane-bounded organelle;	GO:0004222|metalloendopeptidase activity;GO:0008237|metallopeptidase activity;GO:0008270|zinc ion binding;	K08624	ADAMTS9; a disintegrin and metalloproteinase with thrombospondin motifs 9 [EC:3.4.24.-]
ENSMUSG00000030102	1226	854	1784	1612.2	1769	1677	2307	0.643649	-0.635653	0.036256	0.615831	down	yes	Itpr1	protein_coding	chr6:108213096-108551109:+	ref|NP_034715.3|	14078	0	inositol 1,4,5-trisphosphate receptor type 1 [Mus musculus] >P11881.2 RecName: Full=Inositol 1,4,5-trisphosphate receptor type 1; AltName: Full=IP3 receptor isoform 1; Short=IP3R 1; Short=InsP3R1; AltName: Full=Inositol 1,4,5-trisphosphate-binding protein P400; AltName: Full=Protein PCD-6; AltName: Full=Purkinje cell protein 1; AltName: Full=Type 1 inositol 1,4,5-trisphosphate receptor; Short=Typ…	ref|NM_010585.5|	9870	0	Mus musculus inositol 1,4,5-trisphosphate receptor 1 (Itpr1), mRNA	P11881	5427	0	Inositol 1,4,5-trisphosphate receptor type 1	.	.	.	.	pfam08709	Ins145_P3_rec	Inositol 1,4,5-trisphosphate/ryanodine receptor. This domain corresponds to the ligand binding region on inositol 1,4,5-trisphosphate receptor, and the N terminal region of the ryanodine receptor. Both receptors are involved in Ca2+ release. They can couple to the activation of neurotransmitter-gated receptors and voltage-gated Ca2+ channels on the plasma membrane, thus allowing the endoplasmic r…	GO:0006816|calcium ion transport;GO:0071320|cellular response to cAMP;GO:0032469|endoplasmic reticulum calcium ion homeostasis;GO:0042045|epithelial fluid transport;GO:0070059|intrinsic apoptotic signaling pathway in response to endoplasmic reticulum stress;GO:0097421|liver regeneration;GO:0050849|negative regulation of calcium-mediated signaling;GO:1901215|negative regulation of neuron death;GO:…	GO:0005955|calcineurin complex;GO:0005737|cytoplasm;GO:0030659|cytoplasmic vesicle membrane;GO:0030425|dendrite;GO:0005783|endoplasmic reticulum;GO:0005789|endoplasmic reticulum membrane;GO:0098982|GABA-ergic synapse;GO:0030176|integral component of endoplasmic reticulum membrane;GO:0043231|intracellular membrane-bounded organelle;GO:0045121|membrane raft;GO:0043025|neuronal cell body;GO:0005635|…	GO:0019855|calcium channel inhibitor activity;GO:0005509|calcium ion binding;GO:0015278|calcium-release channel activity;GO:0042802|identical protein binding;GO:0070679|inositol 1,4,5 trisphosphate binding;GO:0098695|inositol 1,4,5-trisphosphate receptor activity involved in regulation of postsynaptic cytosolic calcium levels;GO:0005220|inositol 1,4,5-trisphosphate-sensitive calcium-release chann…	K04958	ITPR1; inositol 1,4,5-triphosphate receptor type 1
ENSMUSG00000030134	32	21	137	111.592	125	140	203	0.394644	-1.34138	0.029508	0.57998	down	yes	Rasgef1a	protein_coding	chr6:118011438-118091546:+	ref|NP_001349034.1|	2447	0	ras-GEF domain-containing family member 1A isoform 4 [Mus musculus]	ref|NM_001316749.2|	3217	0	Mus musculus RasGEF domain family, member 1A (Rasgef1a), transcript variant 2, mRNA	Q8N9B8	894	0	Ras-GEF domain-containing family member 1A	.	.	.	.	pfam00617	RasGEF	RasGEF domain. Guanine nucleotide exchange factor for Ras-like small GTPases.	GO:0016477|cell migration;GO:0000165|MAPK cascade;GO:0046579|positive regulation of Ras protein signal transduction;GO:0007264|small GTPase mediated signal transduction;	GO:0005829|cytosol;	GO:0005085|guanyl-nucleotide exchange factor activity;	.	.
ENSMUSG00000027347	289	546	113	223.328	145	155	106	2.26213	1.17768	0.0134921	0.436485	up	yes	Rasgrp1	protein_coding	chr2:117279993-117343001:-	ref|XP_021040144.2|	4646	0	RAS guanyl-releasing protein 1 [Mus caroli]	dbj|AK141524.1|	5222	0	Mus musculus adult male hippocampus cDNA, RIKEN full-length enriched library, clone:C630002N22 product:RAS guanyl releasing protein 1, full insert sequence	Q9Z1S3	1640	0	RAS guanyl-releasing protein 1	.	.	.	.	pfam00617	RasGEF	RasGEF domain. Guanine nucleotide exchange factor for Ras-like small GTPases.	GO:0090630|activation of GTPase activity;GO:0042113|B cell activation;GO:0042100|B cell proliferation;GO:0030154|cell differentiation;GO:0002437|inflammatory response to antigenic stimulus;GO:0043303|mast cell degranulation;GO:0030101|natural killer cell activation;GO:0070374|positive regulation of ERK1 and ERK2 cascade;GO:0032725|positive regulation of granulocyte macrophage colony-stimulating f…	GO:0005829|cytosol;GO:0005789|endoplasmic reticulum membrane;GO:0005794|Golgi apparatus;GO:0000139|Golgi membrane;GO:0005886|plasma membrane;	GO:0005509|calcium ion binding;GO:0019992|diacylglycerol binding;GO:0005085|guanyl-nucleotide exchange factor activity;GO:0042802|identical protein binding;GO:0031210|phosphatidylcholine binding;GO:0008270|zinc ion binding;	K04350	RASGRP1; RAS guanyl-releasing protein 1
ENSMUSG00000030207	805	633	906	980.207	1171	1152	1204	0.637814	-0.648793	0.000731047	0.0714792	down	yes	Fam234b	protein_coding	chr6:135197977-135244955:+	ref|NP_001349039.1|	3203	0	protein FAM234B isoform 1 [Mus musculus]	ref|NM_028982.4|	4209	0	Mus musculus family with sequence similarity 234, member B (Fam234b), transcript variant 2, mRNA	Q8BYI8	1197	0	Protein FAM234B	.	.	.	.	pfam13360	PQQ_2	PQQ-like domain. This domain contains several repeats of the PQQ repeat.	.	GO:0005856|cytoskeleton;GO:0005794|Golgi apparatus;GO:0016021|integral component of membrane;	.	.	.
ENSMUSG00000030283	492	533	1373	1394.63	2190	1931	1777	0.397798	-1.32989	0.000672508	0.0694131	down	yes	St8sia1	protein_coding	chr6:142821545-142964452:-	ref|NP_035504.2|	1926	0	alpha-N-acetylneuraminide alpha-2,8-sialyltransferase [Mus musculus] >Q64687.2 RecName: Full=Alpha-N-acetylneuraminide alpha-2,8-sialyltransferase; AltName: Full=Alpha-2,8-sialyltransferase 8A; AltName: Full=Ganglioside GD3 synthase; AltName: Full=Ganglioside GT3 synthase; AltName: Full=Sialyltransferase 8A; Short=SIAT8-A; AltName: Full=Sialyltransferase St8Sia I; Short=ST8SiaI [Mus musculus] >AA…	ref|NM_011374.2|	8991	0	Mus musculus ST8 alpha-N-acetyl-neuraminide alpha-2,8-sialyltransferase 1 (St8sia1), mRNA	Q64687	746	0	Alpha-N-acetylneuraminide alpha-2,8-sialyltransferase	.	.	.	.	pfam00777	Glyco_transf_29	Glycosyltransferase family 29 (sialyltransferase). Members of this family belong to glycosyltransferase family 29.	GO:0034605|cellular response to heat;GO:0006491|N-glycan processing;GO:0009311|oligosaccharide metabolic process;GO:0008284|positive regulation of cell proliferation;GO:0006486|protein glycosylation;GO:0006665|sphingolipid metabolic process;	GO:0000139|Golgi membrane;GO:0016021|integral component of membrane;	GO:0003828|alpha-N-acetylneuraminate alpha-2,8-sialyltransferase activity;GO:0008373|sialyltransferase activity;	K03371	SIAT8A; alpha-N-acetyl-neuraminate alpha-2,8-sialyltransferase (sialyltransferase 8A) [EC:2.4.99.8]
ENSMUSG00000030313	677	481	658	760.922	1048	943	770	0.632172	-0.661611	0.000692002	0.0696059	down	yes	Dennd5b	protein_coding	chr6:148988071-149101680:-	ref|NP_796166.2|	6504	0	DENN domain-containing protein 5B [Mus musculus] >A2RSQ0.2 RecName: Full=DENN domain-containing protein 5B; AltName: Full=Rab6IP1-like protein [Mus musculus]	ref|NM_177192.3|	9831	0	Mus musculus DENN/MADD domain containing 5B (Dennd5b), mRNA	A2RSQ0	2506	0	DENN domain-containing protein 5B	.	.	.	.	pfam02141	DENN	DENN (AEX-3) domain. DENN (after differentially expressed in neoplastic vs normal cells) is a domain which occurs in several proteins involved in Rab- mediated processes or regulation of MAPK signalling pathways.	GO:1905885|positive regulation of triglyceride transport;	GO:0016021|integral component of membrane;	GO:0005085|guanyl-nucleotide exchange factor activity;	K20164	DENND5; DENN domain-containing protein 5
ENSMUSG00000030329	290	155	479	422.348	495	431	663	0.556851	-0.844637	0.032201	0.593663	down	yes	Pianp	protein_coding	chr6:124996694-125003096:+	ref|XP_008761507.1|	905	1.89e-112	PREDICTED: PILR alpha-associated neural protein isoform X1 [Rattus norvegicus]	gb|JN962554.1|	1671	0	Mus musculus targeted KO-first, conditional ready, lacZ-tagged mutant allele C530028O21Rik:tm1a(KOMP)Wtsi; transgenic	Q6P1B3	339	3e-108	PILR alpha-associated neural protein	.	.	.	.	pfam15298	AJAP1_PANP_C	AJAP1/PANP C-terminus. This family includes the C-terminus of adherens junction-associated protein 1 (AJAP1) and of PILR-associating neural protein (PANP). AJAP1 inhibits cell adhesion and migration. PANP is a ligand for the immune inhibitory receptor paired immunoglobulin-like type 2 receptor alpha.	GO:0050776|regulation of immune response;	GO:0016323|basolateral plasma membrane;GO:0016021|integral component of membrane;GO:0016020|membrane;	.	.	.
ENSMUSG00000025885	2450	3342	789	1562.21	1095	1227	627	2.15454	1.10738	0.0124274	0.417475	up	yes	Myo5b	protein_coding	chr18:74440936-74771493:+	ref|NP_963894.1|	9446	0	unconventional myosin-Vb [Mus musculus] >EDL09524.1 myosin Vb, isoform CRA_c [Mus musculus]	ref|NM_201600.2|	6647	0	Mus musculus myosin VB (Myo5b), mRNA	P21271	3627	0	Unconventional myosin-Vb	YOR326w	867	0	COG5022	pfam00063	Myosin_head	Myosin head (motor domain).	GO:0007015|actin filament organization;GO:0060997|dendritic spine morphogenesis;GO:0016197|endosomal transport;GO:0050804|modulation of chemical synaptic transmission;GO:0099639|neurotransmitter receptor transport, endosome to plasma membrane;GO:0045773|positive regulation of axon extension;GO:0050775|positive regulation of dendrite morphogenesis;GO:1903543|positive regulation of exosomal secreti…	GO:0015629|actin cytoskeleton;GO:0045179|apical cortex;GO:0005903|brush border;GO:0005737|cytoplasm;GO:0043197|dendritic spine;GO:0098978|glutamatergic synapse;GO:0016459|myosin complex;GO:0043005|neuron projection;GO:0043025|neuronal cell body;GO:0048471|perinuclear region of cytoplasm;GO:0098871|postsynaptic actin cytoskeleton;GO:0098944|postsynaptic recycling endosome membrane;GO:0032991|prote…	GO:0051015|actin filament binding;GO:0030898|actin-dependent ATPase activity;GO:0005524|ATP binding;GO:0016887|ATPase activity;GO:0005516|calmodulin binding;GO:0035255|ionotropic glutamate receptor binding;GO:0000146|microfilament motor activity;GO:0031267|small GTPase binding;	.	.
ENSMUSG00000030465	1430	1139	2350	2077.28	2506	2236	2734	0.634202	-0.656985	0.0266039	0.564096	down	yes	Psd3	protein_coding	chr8:67689082-68212027:-	ref|NP_808366.2|	5164	0	PH and SEC7 domain-containing protein 3 isoform 2 [Mus musculus] >BAE73186.1 guanine nucleotide exchange factor for ADP ribosylation factor 6 [Mus musculus]	ref|NM_177698.5|	11306	0	Mus musculus pleckstrin and Sec7 domain containing 3 (Psd3), transcript variant 2, mRNA	Q2PFD7	1970	0	PH and SEC7 domain-containing protein 3	YDR170c	104	5e-21	COG5307	pfam01369	Sec7	Sec7 domain. The Sec7 domain is a guanine-nucleotide-exchange-factor (GEF) for the pfam00025 family.	GO:0032011|ARF protein signal transduction;GO:0032012|regulation of ARF protein signal transduction;	GO:0016020|membrane;GO:0014069|postsynaptic density;GO:0032587|ruffle membrane;	GO:0005085|guanyl-nucleotide exchange factor activity;	K12494	PSD; PH and SEC7 domain-containing protein
ENSMUSG00000030494	38	40	54	60.3845	85	74	70	0.556821	-0.844714	0.00699508	0.306116	down	yes	Rhpn2	protein_coding	chr7:35334170-35392289:+	gb|EDL03021.1|	3555	0	rhophilin, Rho GTPase binding protein 2, isoform CRA_b, partial [Mus musculus]	ref|NM_027897.4|	3439	0	Mus musculus rhophilin, Rho GTPase binding protein 2 (Rhpn2), mRNA	Q8BWR8	1360	0	Rhophilin-2	.	.	.	.	pfam03097	BRO1	BRO1-like domain. This domain is found in a number proteins including Rhophilin and BRO1. It is known to have a role in endosomal targeting. ESCRT-III subunit Snf7 binds to a conserved hydrophobic patch in the BRO1 domain that is required for protein complex formation and for the protein-sorting function of BRO1.	GO:0007165|signal transduction;	GO:0048471|perinuclear region of cytoplasm;	.	.	.
ENSMUSG00000030616	301	177	448	634.703	1013	1066	786	0.312589	-1.67766	2.34e-07	0.000292866	down	yes	Sytl2	protein_coding	chr7:90302252-90410719:+	ref|NP_001355807.1|	5874	0	synaptotagmin-like protein 2 isoform 9 [Mus musculus] >XP_036009492.1 synaptotagmin-like protein 2 isoform X1 [Mus musculus]	ref|NM_001368878.1|	4347	0	Mus musculus synaptotagmin-like 2 (Sytl2), transcript variant 11, mRNA	Q99N50	848	0	Synaptotagmin-like protein 2	.	.	.	.	pfam00168	C2	C2 domain.	GO:0006887|exocytosis;GO:0006886|intracellular protein transport;GO:0010923|negative regulation of phosphatase activity;GO:0070257|positive regulation of mucus secretion;GO:0072659|protein localization to plasma membrane;GO:0006904|vesicle docking involved in exocytosis;	GO:0005737|cytoplasm;GO:0070382|exocytic vesicle;GO:0019897|extrinsic component of plasma membrane;GO:0042470|melanosome;GO:0033162|melanosome membrane;GO:0016020|membrane;GO:0005886|plasma membrane;	GO:0042043|neurexin family protein binding;GO:0019902|phosphatase binding;GO:0005546|phosphatidylinositol-4,5-bisphosphate binding;GO:0001786|phosphatidylserine binding;GO:0031267|small GTPase binding;	K17598	SYTL; synaptotagmin-like protein
ENSMUSG00000080848	21	30	40	21.9835	14	12	15	2.15035	1.10457	0.0282224	0.575698	up	yes	Gm9385	processed_pseudogene	chr9:116040593-116041064:-	ref|XP_001370210.2|	585	1.72e-75	PREDICTED: 60S ribosomal protein L24 [Monodelphis domestica] >XP_003763580.1 60S ribosomal protein L24 [Sarcophilus harrisii] >XP_020855514.1 60S ribosomal protein L24 [Phascolarctos cinereus] >XP_027723474.1 60S ribosomal protein L24 [Vombatus ursinus]	gb|AC133169.3|	472	0	Mus musculus BAC clone RP24-259I15 from 9, complete sequence	P83732	229	1e-75	60S ribosomal protein L24	SPCC330.14c	138	2e-40	COG2075	pfam01246	Ribosomal_L24e	Ribosomal protein L24e.	GO:1902626|assembly of large subunit precursor of preribosome;GO:0002181|cytoplasmic translation;GO:0010458|exit from mitosis;GO:0021554|optic nerve development;GO:0060041|retina development in camera-type eye;GO:0031290|retinal ganglion cell axon guidance;GO:0000027|ribosomal large subunit assembly;GO:0006412|translation;	GO:0005737|cytoplasm;GO:0022625|cytosolic large ribosomal subunit;GO:0022626|cytosolic ribosome;GO:0042788|polysomal ribosome;GO:0045202|synapse;	GO:0003723|RNA binding;GO:0003735|structural constituent of ribosome;	K02896	RP-L24e, RPL24; large subunit ribosomal protein L24e
ENSMUSG00000030745	135	65	66	118.759	136	166	148	0.558585	-0.840151	0.00734664	0.31209	down	yes	Il21r	protein_coding	chr7:125603429-125633570:+	ref|NP_068687.1|	2447	0	interleukin-21 receptor precursor [Mus musculus] >Q9JHX3.1 RecName: Full=Interleukin-21 receptor; Short=IL-21 receptor; Short=IL-21R; AltName: Full=Lymphocyte receptor beta; Short=LR-beta; AltName: Full=Novel cytokine receptor 8; Short=NR8; AltName: Full=Novel interleukin receptor; AltName: CD_antigen=CD360; Flags: Precursor [Mus musculus] >AAF86350.1 lymphocyte receptor beta [Mus musculus] >AAG2…	ref|NM_021887.2|	2499	0	Mus musculus interleukin 21 receptor (Il21r), mRNA	Q9JHX3	947	0	Interleukin-21 receptor	.	.	.	.	pfam15720	DUF4675	Domain of unknown function (DUF4675). This family of proteins is found in eukaryotes. Proteins in this family are approximately 190 amino acids in length.	.	GO:0016021|integral component of membrane;	GO:0004896|cytokine receptor activity;GO:0004888|transmembrane signaling receptor activity;	K05075	IL21R, CD360; interleukin 21 receptor
ENSMUSG00000030865	205	195	635	793.11	1307	1260	1108	0.275776	-1.85843	1.86e-05	0.00792668	down	yes	Chp2	protein_coding	chr7:122219496-122222824:+	ref|NP_081639.1|	986	1.17e-130	calcineurin B homologous protein 2 [Mus musculus] >XP_011240201.1 calcineurin B homologous protein 2 isoform X1 [Mus musculus] >XP_021074254.1 calcineurin B homologous protein 2 [Mus pahari] >Q9D869.4 RecName: Full=Calcineurin B homologous protein 2; AltName: Full=Hepatocellular carcinoma-associated antigen 520 homolog [Mus musculus] >AAI19203.1 RIKEN cDNA 2010110P09 gene [Mus musculus] >AAI19205…	ref|XM_021167875.2|	1355	0	PREDICTED: Mus caroli calcineurin like EF-hand protein 2 (Chp2), mRNA	Q9D869	384	9e-131	Calcineurin B homologous protein 2	YKL190w	112	6e-28	COG5126	pfam13499	EF-hand_7	EF-hand domain pair.	GO:0071277|cellular response to calcium ion;GO:0070886|positive regulation of calcineurin-NFAT signaling cascade;GO:0008284|positive regulation of cell proliferation;GO:0010922|positive regulation of phosphatase activity;GO:0042307|positive regulation of protein import into nucleus;GO:0045944|positive regulation of transcription by RNA polymerase II;GO:0015031|protein transport;GO:0006885|regulat…	GO:0005737|cytoplasm;GO:0005634|nucleus;GO:0005886|plasma membrane;	GO:0005509|calcium ion binding;	K17611	CHP2; calcineurin B homologous protein 2
ENSMUSG00000031375	16226	12443	21985	24896	31914	31319	34636	0.497636	-1.00684	3.49e-05	0.0101732	down	yes	Bgn	protein_coding	chrX:73483602-73495933:+	.	.	.	.	emb|AL732461.23|	2666	0	Mouse DNA sequence from clone RP23-95K12 on chromosome X, complete sequence	.	.	.	.	.	.	.	.	pfam13430	DUF4112	Domain of unknown function (DUF4112). This family has several highly conserved GD sequence-motifs of unknown function. The family is found in bacteria, archaea and fungi.	.	.	.	.	.
ENSMUSG00000031853	19	5	78	64.5541	75	75	128	0.355199	-1.4933	0.0442332	0.667964	down	yes	Map3k21	protein_coding	chr8:125910450-125947440:+	ref|NP_663583.2|	4172	0	mitogen-activated protein kinase kinase kinase 21 [Mus musculus] >Q8VDG6.2 RecName: Full=Mitogen-activated protein kinase kinase kinase 21; AltName: Full=Mitogen-activated protein kinase kinase kinase MLK4; AltName: Full=Mixed lineage kinase 4 [Mus musculus]	ref|NM_145608.2|	5692	0	Mus musculus mitogen-activated protein kinase kinase kinase 21 (Map3k21), mRNA	Q8VDG6	1611	0	Mitogen-activated protein kinase kinase kinase 21	.	.	.	.	pfam00069	Pkinase	Protein kinase domain.	GO:0007257|activation of JUN kinase activity;	.	GO:0005524|ATP binding;GO:0004706|JUN kinase kinase kinase activity;GO:0004672|protein kinase activity;	K17534	MLK4, KIAA1804; mitogen-activated protein kinase kinase kinase MLK4 [EC:2.7.11.25]
ENSMUSG00000032062	33	33	54	60.3884	85	63	91	0.483354	-1.04885	0.00420346	0.220066	down	yes	2310030G06Rik	protein_coding	chr9:50739691-50746536:-	gb|AAH27409.1|	755	2.11e-97	RIKEN cDNA 2310030G06 gene [Mus musculus] >EDL25755.1 RIKEN cDNA 2310030G06, isoform CRA_b [Mus musculus] >BAB25134.1 unnamed protein product [Mus musculus] >BAB26348.1 unnamed protein product [Mus musculus]	ref|NM_025865.3|	1248	0	Mus musculus RIKEN cDNA 2310030G06 gene (2310030G06Rik), mRNA	.	.	.	.	.	.	.	.	pfam15147	DUF4578	Domain of unknown function (DUF4578). This family of proteins is found in eukaryotes. Proteins in this family are typically between 44 and 137 amino acids in length.	.	.	.	.	.
ENSMUSG00000032115	1210	1001	1375	1569.36	1560	1644	2554	0.593334	-0.753084	0.00520836	0.253829	down	yes	Hyou1	protein_coding	chr9:44379490-44392369:+	gb|EDL25586.1|	1658	0	hypoxia up-regulated 1, isoform CRA_b, partial [Mus musculus]	gb|BC058255.1|	4922	0	Mus musculus hypoxia up-regulated 1, mRNA (cDNA clone IMAGE:6466472), with apparent retained intron	Q9JKR6	608	0	Hypoxia up-regulated protein 1	SPAC1F5.06	176	5e-50	COG0443	pfam00012	HSP70	Hsp70 protein. Hsp70 chaperones help to fold many proteins. Hsp70 assisted folding involves repeated cycles of substrate binding and release. Hsp70 activity is ATP dependent. Hsp70 proteins are made up of two regions: the amino terminus is the ATPase domain and the carboxyl terminus is the substrate binding region.	GO:0071456|cellular response to hypoxia;GO:0006888|ER to Golgi vesicle-mediated transport;GO:0043066|negative regulation of apoptotic process;GO:1903382|negative regulation of endoplasmic reticulum stress-induced neuron intrinsic apoptotic signaling pathway;GO:1903298|negative regulation of hypoxia-induced intrinsic apoptotic signaling pathway;GO:0001666|response to hypoxia;GO:0002931|response to…	GO:0034663|endoplasmic reticulum chaperone complex;GO:0005788|endoplasmic reticulum lumen;GO:0005576|extracellular region;GO:0005790|smooth endoplasmic reticulum;	GO:0005524|ATP binding;GO:0016887|ATPase activity;	K09486	HYOU1; hypoxia up-regulated 1
ENSMUSG00000063415	201	273	96	137.253	74	74	113	2.0785	1.05554	0.00964352	0.360764	up	yes	Cyp26b1	protein_coding	chr6:84571414-84593908:-	gb|EDK99118.1|	2851	0	cytochrome P450, family 26, subfamily b, polypeptide 1, isoform CRA_b, partial [Mus musculus]	dbj|AK137124.1|	4488	0	Mus musculus 12 days embryo embryonic body between diaphragm region and neck cDNA, RIKEN full-length enriched library, clone:9430091K14 product:cytochrome P450, family 26, subfamily b, polypeptide 1, full insert sequence	Q811W2	1018	0	Cytochrome P450 26B1	slr0574	269	7e-78	COG2124	pfam00067	p450	Cytochrome P450. Cytochrome P450s are haem-thiolate proteins involved in the oxidative degradation of various compounds. They are particularly well known for their role in the degradation of environmental toxins and mutagens. They can be divided into 4 classes, according to the method by which electrons from NAD(P)H are delivered to the catalytic site. Sequence conservation is relatively low with…	GO:0060349|bone morphogenesis;GO:0001709|cell fate determination;GO:0071300|cellular response to retinoic acid;GO:0070268|cornification;GO:0030326|embryonic limb morphogenesis;GO:0061436|establishment of skin barrier;GO:0001768|establishment of T cell polarity;GO:0006954|inflammatory response;GO:0001822|kidney development;GO:0007140|male meiotic nuclear division;GO:0048387|negative regulation of …	GO:0005737|cytoplasm;GO:0005789|endoplasmic reticulum membrane;	GO:0020037|heme binding;GO:0005506|iron ion binding;GO:0004497|monooxygenase activity;GO:0016491|oxidoreductase activity;GO:0016709|oxidoreductase activity, acting on paired donors, with incorporation or reduction of molecular oxygen, NAD(P)H as one donor, and incorporation of one atom of oxygen;GO:0008401|retinoic acid 4-hydroxylase activity;GO:0001972|retinoic acid binding;	K12664	CYP26B; cytochrome P450 family 26 subfamily B
ENSMUSG00000026832	55	70	36	38.8669	22	32	21	2.06741	1.04782	0.0111962	0.392699	up	yes	Cytip	protein_coding	chr2:58129137-58195532:-	ref|NP_631939.1|	1686	0	cytohesin-interacting protein [Mus musculus] >XP_006498075.1 cytohesin-interacting protein isoform X1 [Mus musculus] >XP_006498076.1 cytohesin-interacting protein isoform X1 [Mus musculus] >Q91VY6.1 RecName: Full=Cytohesin-interacting protein; AltName: Full=Cytohesin-binding protein HE; Short=Cbp HE; AltName: Full=Pleckstrin homology Sec7 and coiled-coil domains-binding protein [Mus musculus] >AA…	ref|NM_139200.4|	5735	0	Mus musculus cytohesin 1 interacting protein (Cytip), mRNA	Q91VY6	654	0	Cytohesin-interacting protein	.	.	.	.	pfam00595	PDZ	PDZ domain (Also known as DHR or GLGF). PDZ domains are found in diverse signaling proteins.	GO:0030155|regulation of cell adhesion;	GO:0005938|cell cortex;GO:0005737|cytoplasm;GO:0005829|cytosol;GO:0005769|early endosome;GO:0005654|nucleoplasm;	.	.	.
ENSMUSG00000013584	163	268	159	143.64	74	104	98	2.06398	1.04543	0.00108333	0.0915965	up	yes	Aldh1a2	protein_coding	chr9:71215789-71296243:+	ref|NP_033048.2|	2766	0	retinal dehydrogenase 2 [Mus musculus] >XP_021061698.1 retinal dehydrogenase 2 [Mus pahari] >Q62148.2 RecName: Full=Retinal dehydrogenase 2; Short=RALDH 2; Short=RalDH2; AltName: Full=Aldehyde dehydrogenase family 1 member A2; AltName: Full=Retinaldehyde-specific dehydrogenase type 2; Short=RALDH(II) [Mus musculus] >AAH75704.1 Aldh1a2 protein [Mus musculus] >EDL26223.1 aldehyde dehydrogenase fami…	ref|NM_009022.4|	2264	0	Mus musculus aldehyde dehydrogenase family 1, subfamily A2 (Aldh1a2), mRNA	Q62148	1070	0	Retinal dehydrogenase 2	SPAC9E9.09c	551	0	COG1012	pfam00171	Aldedh	Aldehyde dehydrogenase family. This family of dehydrogenases act on aldehyde substrates. Members use NADP as a cofactor. The family includes the following members: The prototypical members are the aldehyde dehydrogenases EC:1.2.1.3. Succinate-semialdehyde dehydrogenase EC:1.2.1.16. Lactaldehyde dehydrogenase EC:1.2.1.22. Benzaldehyde dehydrogenase EC:1.2.1.28. Methylmalonate-semialdehyde dehydrog…	GO:0042904|9-cis-retinoic acid biosynthetic process;GO:0009952|anterior/posterior pattern specification;GO:0001568|blood vessel development;GO:0043010|camera-type eye development;GO:0048738|cardiac muscle tissue development;GO:0071300|cellular response to retinoic acid;GO:0009855|determination of bilateral symmetry;GO:0031076|embryonic camera-type eye development;GO:0048566|embryonic digestive tr…	GO:0005737|cytoplasm;GO:0005829|cytosol;GO:0048471|perinuclear region of cytoplasm;	GO:0004028|3-chloroallyl aldehyde dehydrogenase activity;GO:0004029|aldehyde dehydrogenase (NAD) activity;GO:0016918|retinal binding;GO:0001758|retinal dehydrogenase activity;	K07249	ALDH1A; retinal dehydrogenase [EC:1.2.1.36]
ENSMUSG00000032420	441	425	1059	893.64	1118	1146	1132	0.5517	-0.858045	0.0191144	0.503067	down	yes	Nt5e	protein_coding	chr9:88327197-88372092:+	ref|NP_035981.1|	2964	0	5'-nucleotidase preproprotein [Mus musculus] >Q61503.2 RecName: Full=5'-nucleotidase; Short=5'-NT; AltName: Full=Ecto-5'-nucleotidase; AltName: CD_antigen=CD73; Flags: Precursor [Mus musculus] >AAC13542.1 ecto-5'-nucleotidase [Mus musculus domesticus] >AAI19269.1 5' nucleotidase, ecto [Mus musculus] >AAI19271.1 5' nucleotidase, ecto [Mus musculus] >EDL26528.1 5' nucleotidase, ecto, isoform CRA_a …	ref|NM_011851.4|	3580	0	Mus musculus 5' nucleotidase, ecto (Nt5e), mRNA	Q61503	1122	0	5'-nucleotidase	mlr3017_1	342	3e-101	COG0737	pfam02872	5_nucleotid_C	5'-nucleotidase, C-terminal domain.	GO:0046086|adenosine biosynthetic process;GO:0046085|adenosine metabolic process;GO:0046032|ADP catabolic process;GO:0006196|AMP catabolic process;GO:0007159|leukocyte cell-cell adhesion;GO:0050728|negative regulation of inflammatory response;	GO:0031225|anchored component of membrane;GO:0009986|cell surface;GO:0005829|cytosol;GO:0009897|external side of plasma membrane;GO:0016020|membrane;GO:0005654|nucleoplasm;GO:0005886|plasma membrane;GO:0097060|synaptic membrane;	GO:0008253|5'-nucleotidase activity;GO:0008198|ferrous iron binding;GO:0000166|nucleotide binding;	K19970	NT5E, CD73; 5'-nucleotidase [EC:3.1.3.5]
ENSMUSG00000048485	161	210	47	100.757	50	65	79	2.04684	1.0334	0.0372626	0.619933	up	yes	Zbtb8b	protein_coding	chr4:129425765-129440853:-	ref|XP_006502990.1|	1624	0	zinc finger and BTB domain-containing protein 8B isoform X1 [Mus musculus] >XP_011238783.1 zinc finger and BTB domain-containing protein 8B isoform X1 [Mus musculus] >XP_017175590.1 zinc finger and BTB domain-containing protein 8B isoform X1 [Mus musculus] >XP_017175591.1 zinc finger and BTB domain-containing protein 8B isoform X1 [Mus musculus] >XP_036019847.1 zinc finger and BTB domain-containi…	dbj|AK163989.1|	4187	0	Mus musculus ES cells cDNA, RIKEN full-length enriched library, clone:C330039F04 product:zinc finger and BTB domain containing 8, full insert sequence	Q8CII0	615	0	Zinc finger and BTB domain-containing protein 8B	.	.	.	.	pfam00651	BTB	BTB/POZ domain. The BTB (for BR-C, ttk and bab) or POZ (for Pox virus and Zinc finger) domain is present near the N-terminus of a fraction of zinc finger (pfam00096) proteins and in proteins that contain the pfam01344 motif such as Kelch and a family of pox virus proteins. The BTB/POZ domain mediates homomeric dimerisation and in some instances heteromeric dimerisation. The structure of the dimer…	GO:0006357|regulation of transcription by RNA polymerase II;	GO:0005634|nucleus;	GO:0046872|metal ion binding;GO:0000977|RNA polymerase II regulatory region sequence-specific DNA binding;	K10495	ZBTB8; zinc finger and BTB domain-containing protein 8
ENSMUSG00000032503	11	23	25	31.5996	42	48	39	0.445461	-1.16663	0.00957553	0.360411	down	yes	Arpp21	protein_coding	chr9:112065091-112235938:-	ref|NP_001348957.1|	2175	0	cAMP-regulated phosphoprotein 21 isoform 11 [Mus musculus] >NP_001348958.1 cAMP-regulated phosphoprotein 21 isoform 11 [Mus musculus] >XP_030100526.1 cAMP-regulated phosphoprotein 21 isoform X5 [Mus musculus] >XP_030100527.1 cAMP-regulated phosphoprotein 21 isoform X5 [Mus musculus] >XP_036011245.1 cAMP-regulated phosphoprotein 21 isoform X5 [Mus musculus]	gb|BC098368.1|	5189	0	Mus musculus cDNA clone IMAGE:30544391, **** WARNING: chimeric clone ****	Q9DCB4	771	0	cAMP-regulated phosphoprotein 21	.	.	.	.	pfam01424	R3H	R3H domain. The name of the R3H domain comes from the characteristic spacing of the most conserved arginine and histidine residues. The function of the domain is predicted to be binding ssDNA.	GO:0034605|cellular response to heat;	GO:0005737|cytoplasm;	GO:0005516|calmodulin binding;GO:0003676|nucleic acid binding;	.	.
ENSMUSG00000064345	27419	55145	32008	28090.8	22250	19465	13071	2.0464	1.03309	0.0011322	0.0952682	up	yes	mt-Nd2	protein_coding	chrMT:3914-4951:+	gb|AAS01427.1|	1044	2.49e-139	NADH dehydrogenase subunit 2 [Mus musculus]	gb|KY018919.1|	1038	0	Mus musculus mitochondrion, complete genome	P03893	406	3e-139	NADH-ubiquinone oxidoreductase chain 2	mll1352	63.5	2e-10	COG1007	pfam00361	Proton_antipo_M	Proton-conducting membrane transporter. This is a family of membrane transporters that inlcudes some 7 of potentially 14-16 TM regions. In many instances the family forms part of complex I that catalyzes the transfer of two electrons from NADH to ubiquinone in a reaction that is associated with proton translocation across the membrane, and in this context is a combination predominantly of subunit…	GO:0006120|mitochondrial electron transport, NADH to ubiquinone;GO:0032981|mitochondrial respiratory chain complex I assembly;GO:0072593|reactive oxygen species metabolic process;	GO:0016021|integral component of membrane;GO:0005743|mitochondrial inner membrane;GO:0005747|mitochondrial respiratory chain complex I;GO:0005739|mitochondrion;GO:0014069|postsynaptic density;	GO:0035255|ionotropic glutamate receptor binding;GO:0008137|NADH dehydrogenase (ubiquinone) activity;GO:0019901|protein kinase binding;	K03879	ND2; NADH-ubiquinone oxidoreductase chain 2 [EC:7.1.1.2]
ENSMUSG00000032735	961	682	1584	1612.91	2210	2263	1938	0.487286	-1.03716	0.000719691	0.071091	down	yes	Ablim3	protein_coding	chr18:61799395-61911852:-	dbj|BAD32318.1|	3466	0	mKIAA0843 protein, partial [Mus musculus]	ref|NM_198649.3|	4532	0	Mus musculus actin binding LIM protein family, member 3 (Ablim3), transcript variant 1, mRNA	Q69ZX8	1323	0	Actin-binding LIM protein 3	.	.	.	.	pfam16182	AbLIM_anchor	Putative adherens-junction anchoring region of AbLIM. AbLIM_anchor is a domain lying between the LIM actin-binding and the vilin-head domain of actin-binding LIM proteins. It is likely that this domain is involved in anchoring abLIMs to circumferential actin bundles in specific cell types.	GO:0030036|actin cytoskeleton organization;GO:0060271|cilium assembly;GO:0030032|lamellipodium assembly;GO:0045944|positive regulation of transcription by RNA polymerase II;GO:0006351|transcription, DNA-templated;	GO:0015629|actin cytoskeleton;GO:0005737|cytoplasm;GO:0098978|glutamatergic synapse;GO:0030027|lamellipodium;GO:0001725|stress fiber;GO:0045202|synapse;	GO:0051015|actin filament binding;GO:0046872|metal ion binding;	K07520	ABLIM; actin-binding LIM protein
ENSMUSG00000033590	9	13	26	32.6041	58	48	40	0.320861	-1.63998	0.000857451	0.079825	down	yes	Myo5c	protein_coding	chr9:75232020-75305451:+	ref|NP_001074791.1|	9389	0	unconventional myosin-Vc [Mus musculus]	ref|NM_001081322.1|	6727	0	Mus musculus myosin VC (Myo5c), mRNA	Q9NQX4	3242	0	Unconventional myosin-Vc	YOR326w	781	0	COG5022	pfam00063	Myosin_head	Myosin head (motor domain).	GO:0007015|actin filament organization;GO:0030050|vesicle transport along actin filament;	GO:0015629|actin cytoskeleton;GO:0005737|cytoplasm;GO:0070062|extracellular exosome;GO:0016459|myosin complex;GO:0031982|vesicle;	GO:0051015|actin filament binding;GO:0030898|actin-dependent ATPase activity;GO:0005524|ATP binding;GO:0005516|calmodulin binding;GO:0000146|microfilament motor activity;	K10357	MYO5; myosin V
ENSMUSG00000033730	78	55	452	543.298	841	822	958	0.2192	-2.18968	0.0183364	0.495044	down	yes	Egr3	protein_coding	chr14:70077203-70082614:+	tpg|DAA26724.1|	2131	0	TPA: early growth response 3-like [Bos taurus]	ref|NM_018781.4|	3937	0	Mus musculus early growth response 3 (Egr3), transcript variant 1, mRNA	P43300	800	0	Early growth response protein 3	SPAC4G8.13c	86.7	3e-16	COG5048	pfam11928	DUF3446	Domain of unknown function (DUF3446). This presumed domain is functionally uncharacterized. This domain is found in eukaryotes. This domain is typically between 80 to 99 amino acids in length. This domain is found associated with pfam00096. This domain has a single completely conserved residue P that may be functionally important.	GO:0002042|cell migration involved in sprouting angiogenesis;GO:0044344|cellular response to fibroblast growth factor stimulus;GO:0035924|cellular response to vascular endothelial growth factor stimulus;GO:0035767|endothelial cell chemotaxis;GO:0043066|negative regulation of apoptotic process;GO:0007274|neuromuscular synaptic transmission;GO:0007422|peripheral nervous system development;GO:000193…	GO:0005654|nucleoplasm;GO:0045202|synapse;	GO:0001228|DNA-binding transcription activator activity, RNA polymerase II-specific;GO:0000981|DNA-binding transcription factor activity, RNA polymerase II-specific;GO:0046872|metal ion binding;GO:0000978|RNA polymerase II proximal promoter sequence-specific DNA binding;GO:0043565|sequence-specific DNA binding;GO:1990837|sequence-specific double-stranded DNA binding;	K12497	EGR3; early growth response protein 3
ENSMUSG00000021708	604	691	194	360.426	251	245	213	2.00582	1.00419	0.0119652	0.407421	up	yes	Rasgrf2	protein_coding	chr13:91880400-92131656:-	ref|NP_033053.2|	2919	0	ras-specific guanine nucleotide-releasing factor 2 [Mus musculus] >P70392.2 RecName: Full=Ras-specific guanine nucleotide-releasing factor 2; Short=Ras-GRF2; AltName: Full=Ras guanine nucleotide exchange factor 2 [Mus musculus] >AAC53058.2 guanine nucleotide release/exchange factor Ras-GRF2 [Mus musculus] >AAI56259.1 RAS protein-specific guanine nucleotide-releasing factor 2, partial [synthetic c…	ref|NM_009027.4|	5790	0	Mus musculus RAS protein-specific guanine nucleotide-releasing factor 2 (Rasgrf2), mRNA	P70392	1129	0	Ras-specific guanine nucleotide-releasing factor 2	.	.	.	.	pfam00617	RasGEF	RasGEF domain. Guanine nucleotide exchange factor for Ras-like small GTPases.	GO:0060291|long-term synaptic potentiation;GO:2000310|regulation of NMDA receptor activity;GO:0035023|regulation of Rho protein signal transduction;GO:0034976|response to endoplasmic reticulum stress;GO:0007264|small GTPase mediated signal transduction;	GO:0005783|endoplasmic reticulum;GO:0005789|endoplasmic reticulum membrane;GO:0005886|plasma membrane;	GO:0005516|calmodulin binding;GO:0005085|guanyl-nucleotide exchange factor activity;	K12326	RASGRF2; Ras-specific guanine nucleotide-releasing factor 2
ENSMUSG00000034173	137	112	263	282.95	356	316	492	0.423077	-1.24101	0.000863509	0.0799637	down	yes	Zbed5	protein_coding	chr5:129895723-129903623:+	ref|NP_898911.2|	3736	0	SCAN domain containing 3 isoform 1 [Mus musculus] >AAI37611.1 SCAN domain containing 3 [Mus musculus] >EDL19492.1 mCG130675 [Mus musculus]	ref|NM_183088.2|	2492	0	Mus musculus zinc finger, BED type containing 5 (Zbed5), transcript variant 1, mRNA	A4Z943	404	4e-127	Zinc finger BED domain-containing protein 5	.	.	.	.	pfam05699	Dimer_Tnp_hAT	hAT family C-terminal dimerisation region. This dimerisation region is found at the C terminus of the transposases of elements belonging to the Activator superfamily (hAT element superfamily). The isolated dimerisation region forms extremely stable dimers in vitro.	.	.	GO:0003677|DNA binding;GO:0046872|metal ion binding;	.	.
ENSMUSG00000034265	245	178	264	326.992	416	436	418	0.518913	-0.946436	5.39e-06	0.00294864	down	yes	Zdhhc14	protein_coding	chr17:5492557-5753811:+	gb|EDL01658.1|	2720	0	zinc finger, DHHC domain containing 14, isoform CRA_b, partial [Mus musculus]	gb|BC059814.1|	3078	0	Mus musculus zinc finger, DHHC domain containing 14, mRNA (cDNA clone MGC:69577 IMAGE:6813525), complete cds	Q8BQQ1	937	0	Palmitoyltransferase ZDHHC14	SPBC3H7.09	155	6e-40	COG5273	pfam01529	zf-DHHC	DHHC palmitoyltransferase. This family includes the well known DHHC zinc binding domain as well as three of the four conserved transmembrane regions found in this family of palmitoyltransferase enzymes.	GO:0018230|peptidyl-L-cysteine S-palmitoylation;GO:0018345|protein palmitoylation;GO:0006612|protein targeting to membrane;	GO:0005783|endoplasmic reticulum;GO:0005789|endoplasmic reticulum membrane;GO:0005794|Golgi apparatus;GO:0000139|Golgi membrane;GO:0016021|integral component of membrane;	GO:0016409|palmitoyltransferase activity;GO:0019706|protein-cysteine S-palmitoyltransferase activity;	K16675	ZDHHC9_14_18; palmitoyltransferase ZDHHC9/14/18 [EC:2.3.1.225]
ENSMUSG00000034275	71	24	142	161.549	244	255	226	0.316175	-1.66121	0.000913642	0.0815845	down	yes	Igsf9b	protein_coding	chr9:27299204-27357546:+	ref|NP_001313631.1|	6527	0	protein turtle homolog B isoform 2 precursor [Mus musculus] >XP_021028308.1 protein turtle homolog B isoform X1 [Mus caroli]	ref|NM_001326702.1|	16144	0	Mus musculus immunoglobulin superfamily, member 9B (Igsf9b), transcript variant 2, mRNA	E9PZ19	2353	0	Protein turtle homolog B	.	.	.	.	pfam07679	I-set	Immunoglobulin I-set domain.	GO:0007156|homophilic cell adhesion via plasma membrane adhesion molecules;GO:0007399|nervous system development;GO:0097151|positive regulation of inhibitory postsynaptic potential;GO:0099560|synaptic membrane adhesion;	GO:0030425|dendrite;GO:0098982|GABA-ergic synapse;GO:0060077|inhibitory synapse;GO:0016021|integral component of membrane;GO:0043005|neuron projection;GO:0043025|neuronal cell body;GO:0014069|postsynaptic density;GO:0045211|postsynaptic membrane;GO:0099629|postsynaptic specialization of symmetric synapse;	GO:0019900|kinase binding;	.	.
ENSMUSG00000034295	524	335	660	701.346	805	923	945	0.544934	-0.875846	0.00117849	0.0968352	down	yes	Fhod3	protein_coding	chr18:24709445-25133500:+	ref|NP_780485.2|	6859	0	FH1/FH2 domain-containing protein 3 isoform 1 [Mus musculus] >Q76LL6.1 RecName: Full=FH1/FH2 domain-containing protein 3; AltName: Full=Formin homolog overexpressed in spleen 2; Short=mFHOS2 [Mus musculus] >BAC98302.1 FHOS2L splicing variant [Mus musculus]	ref|NM_175276.4|	5408	0	Mus musculus formin homology 2 domain containing 3 (Fhod3), transcript variant 1, mRNA	Q76LL6	2646	0	FH1/FH2 domain-containing protein 3	.	.	.	.	pfam02181	FH2	Formin Homology 2 Domain.	GO:0051639|actin filament network formation;GO:0055003|cardiac myofibril assembly;GO:0030866|cortical actin cytoskeleton organization;GO:0030837|negative regulation of actin filament polymerization;GO:0045214|sarcomere organization;	GO:0005737|cytoplasm;GO:0005856|cytoskeleton;GO:0030017|sarcomere;GO:0005865|striated muscle thin filament;GO:0030018|Z disc;	GO:0051015|actin filament binding;	.	.
ENSMUSG00000038296	399	633	278	321.863	207	237	193	1.98673	0.990393	0.00184016	0.131455	up	yes	Galnt18	protein_coding	chr7:111471661-111779977:-	ref|NP_776100.2|	3179	0	polypeptide N-acetylgalactosaminyltransferase 18 isoform 1 [Mus musculus] >Q8K1B9.1 RecName: Full=Polypeptide N-acetylgalactosaminyltransferase 18; AltName: Full=Polypeptide GalNAc transferase 18; Short=GalNAc-T18; AltName: Full=Polypeptide GalNAc transferase-like protein 4; Short=GalNAc-T-like protein 4; Short=pp-GaNTase-like protein 4; AltName: Full=Polypeptide N-acetylgalactosaminyltransferase…	ref|NM_173739.4|	2575	0	Mus musculus polypeptide N-acetylgalactosaminyltransferase 18 (Galnt18), transcript variant 1, mRNA	Q8K1B9	1229	0	Polypeptide N-acetylgalactosaminyltransferase 18	.	.	.	.	pfam00535	Glycos_transf_2	Glycosyl transferase family 2. Diverse family, transferring sugar from UDP-glucose, UDP-N-acetyl- galactosamine, GDP-mannose or CDP-abequose, to a range of substrates including cellulose, dolichol phosphate and teichoic acids.	GO:0006493|protein O-linked glycosylation;	GO:0005794|Golgi apparatus;GO:0000139|Golgi membrane;GO:0016021|integral component of membrane;	GO:0030246|carbohydrate binding;GO:0046872|metal ion binding;GO:0004653|polypeptide N-acetylgalactosaminyltransferase activity;	K00710	GALNT; polypeptide N-acetylgalactosaminyltransferase [EC:2.4.1.41]
ENSMUSG00000034771	12453	6435	9181	11674.5	16479	16565	9531	0.631335	-0.663522	0.0147729	0.457597	down	yes	Tle2	protein_coding	chr10:81574561-81590845:+	gb|EDL31395.1|	1674	0	transducin-like enhancer of split 2, homolog of Drosophila E(spl), isoform CRA_b, partial [Mus musculus]	dbj|AK160999.1|	4134	0	Mus musculus 15 days embryo head cDNA, RIKEN full-length enriched library, clone:4022435E12 product:transducin-like enhancer of split 2, homolog of Drosophila E(spl), full insert sequence	Q62441	457	1e-140	Transducin-like enhancer protein 4	.	.	.	.	pfam03920	TLE_N	Groucho/TLE N-terminal Q-rich domain. The N-terminal domain of the Grouch/TLE co-repressor proteins are involved in oligomerization.	GO:1990830|cellular response to leukemia inhibitory factor;GO:0090090|negative regulation of canonical Wnt signaling pathway;GO:0000122|negative regulation of transcription by RNA polymerase II;GO:0045892|negative regulation of transcription, DNA-templated;GO:0016055|Wnt signaling pathway;	GO:1990907|beta-catenin-TCF complex;GO:0005654|nucleoplasm;GO:0005634|nucleus;GO:0005667|transcription factor complex;	GO:0003682|chromatin binding;GO:0000981|DNA-binding transcription factor activity, RNA polymerase II-specific;GO:0070491|repressing transcription factor binding;GO:0003714|transcription corepressor activity;	K04497	GROUCHO; groucho
ENSMUSG00000035126	144	76	311	279.029	393	363	375	0.454826	-1.13661	0.00983523	0.364085	down	yes	Wdr78	protein_coding	chr4:103038065-103114555:-	dbj|BAC27209.1|	1601	0	unnamed protein product [Mus musculus]	dbj|AK030997.1|	5196	0	Mus musculus adult male thymus cDNA, RIKEN full-length enriched library, clone:5830484E02 product:hypothetical Glutamic acid-rich region/G-protein beta WD-40 repeats containing protein, full insert sequence	E9PYY5	619	0	Dynein axonemal intermediate chain 4	.	.	.	.	pfam10325	7TM_GPCR_Srz	Serpentine type 7TM GPCR chemoreceptor Srz. Chemoreception is mediated in Caenorhabditis elegans by members of the seven-transmembrane G-protein-coupled receptor class (7TM GPCRs) of proteins which are of the serpentine type. Srz is a solo families amongst the superfamilies of chemoreceptors. Chemoperception is one of the central senses of soil nematodes like C. elegans which are otherwise 'blind…	GO:0070286|axonemal dynein complex assembly;GO:0003341|cilium movement;GO:0002244|hematopoietic progenitor cell differentiation;GO:0007018|microtubule-based movement;	GO:0005858|axonemal dynein complex;GO:0005930|axoneme;GO:0031514|motile cilium;	GO:0045504|dynein heavy chain binding;GO:0045503|dynein light chain binding;	.	.
ENSMUSG00000035275	1169	1105	1500	1702	2058	1966	2356	0.568596	-0.814525	0.000122872	0.0262257	down	yes	Raver2	protein_coding	chr4:101068983-101152370:+	ref|NP_898845.1|	3235	0	ribonucleoprotein PTB-binding 2 [Mus musculus] >Q7TPD6.1 RecName: Full=Ribonucleoprotein PTB-binding 2; AltName: Full=Protein raver-2 [Mus musculus] >AAH55329.1 Ribonucleoprotein, PTB-binding 2 [Mus musculus]	ref|NM_183024.1|	3990	0	Mus musculus ribonucleoprotein, PTB-binding 2 (Raver2), mRNA >BC055329.1 Mus musculus ribonucleoprotein, PTB-binding 2, mRNA (cDNA clone MGC:65671 IMAGE:6835616), complete cds	Q7TPD6	1250	0	Ribonucleoprotein PTB-binding 2	.	.	.	.	pfam00076	RRM_1	RNA recognition motif. (a.k.a. RRM, RBD, or RNP domain). The RRM motif is probably diagnostic of an RNA binding protein. RRMs are found in a variety of RNA binding proteins, including various hnRNP proteins, proteins implicated in regulation of alternative splicing, and protein components of snRNPs. The motif also appears in a few single stranded DNA binding proteins. The RRM structure consists o…	GO:0000398|mRNA splicing, via spliceosome;	GO:0005737|cytoplasm;GO:0005634|nucleus;	GO:0003676|nucleic acid binding;GO:0003723|RNA binding;	.	.
ENSMUSG00000035458	115	75	103	118.783	161	163	100	0.664884	-0.588825	0.035848	0.613905	down	yes	Tnni3	protein_coding	chr7:4518305-4524229:-	ref|XP_011232083.2|	882	6.12e-116	troponin I, cardiac muscle [Ailuropoda melanoleuca]	ref|NM_009406.4|	912	0	Mus musculus troponin I, cardiac 3 (Tnni3), mRNA	P48787	339	1e-115	Troponin I, cardiac muscle	.	.	.	.	pfam00992	Troponin	Troponin. Troponin (Tn) contains three subunits, Ca2+ binding (TnC), inhibitory (TnI), and tropomyosin binding (TnT). this Pfam contains members of the TnT subunit. Troponin is a complex of three proteins, Ca2+ binding (TnC), inhibitory (TnI), and tropomyosin binding (TnT). The troponin complex regulates Ca++ induced muscle contraction. This family includes troponin T and troponin I. Troponin I b…	GO:0060048|cardiac muscle contraction;GO:0006874|cellular calcium ion homeostasis;GO:0060047|heart contraction;GO:0007507|heart development;GO:0006936|muscle contraction;GO:0032780|negative regulation of ATPase activity;GO:0010882|regulation of cardiac muscle contraction by calcium ion signaling;GO:0006937|regulation of muscle contraction;GO:0006940|regulation of smooth muscle contraction;GO:0001…	GO:0097512|cardiac myofibril;GO:1990584|cardiac Troponin complex;GO:0043292|contractile fiber;GO:0005737|cytoplasm;GO:0030016|myofibril;GO:0030017|sarcomere;GO:0005861|troponin complex;	GO:0003779|actin binding;GO:0051015|actin filament binding;GO:0019855|calcium channel inhibitor activity;GO:0048306|calcium-dependent protein binding;GO:0046872|metal ion binding;GO:0019904|protein domain specific binding;GO:0019901|protein kinase binding;GO:0030172|troponin C binding;GO:0031014|troponin T binding;	K12044	TNNI3; troponin I, cardiac muscle
ENSMUSG00000079018	353	629	365	333.776	239	263	166	1.96553	0.974917	0.00164138	0.12154	up	yes	Ly6c1	protein_coding	chr15:75044018-75048830:-	ref|NP_001238984.1|	548	2.57e-68	lymphocyte antigen 6C1 isoform 1 precursor [Mus musculus] >NP_034871.2 lymphocyte antigen 6C1 isoform 1 precursor [Mus musculus] >XP_006520584.1 lymphocyte antigen 6C1 isoform X1 [Mus musculus] >P0CW02.1 RecName: Full=Lymphocyte antigen 6C1; Short=Ly-6C1; Flags: Precursor [Mus musculus] >AAH10764.1 Lymphocyte antigen 6 complex, locus C1 [Mus musculus] >BAE25446.1 unnamed protein product [Mus musc…	ref|NM_010741.3|	844	0	Mus musculus lymphocyte antigen 6 complex, locus C1 (Ly6c1), transcript variant 1, mRNA	P0CW02	215	1e-68	Lymphocyte antigen 6C1	.	.	.	.	pfam00021	UPAR_LY6	u-PAR/Ly-6 domain. This extracellular disulphide bond rich domain is related to pfam00087.	GO:0095500|acetylcholine receptor signaling pathway;	GO:0031225|anchored component of membrane;GO:0009986|cell surface;GO:0009897|external side of plasma membrane;GO:0005886|plasma membrane;GO:0045202|synapse;	GO:0033130|acetylcholine receptor binding;GO:0030550|acetylcholine receptor inhibitor activity;	K06846	LY6D_E_G6_H; lymphocyte antigen 6 complex locus protein D/E/G6/H
ENSMUSG00000035713	385	183	380	419.207	522	535	512	0.576674	-0.794171	0.00512525	0.251267	down	yes	Usp35	protein_coding	chr7:97309380-97332020:-	ref|XP_006507886.1|	4913	0	ubiquitin carboxyl-terminal hydrolase 35 isoform X1 [Mus musculus]	ref|NM_001177412.2|	4236	0	Mus musculus ubiquitin specific peptidase 35 (Usp35), mRNA	Q9P2H5	1146	0	Ubiquitin carboxyl-terminal hydrolase 35	SPBC713.02c	68.6	1e-10	COG5077	pfam00443	UCH	Ubiquitin carboxyl-terminal hydrolase.	GO:0016579|protein deubiquitination;GO:0006511|ubiquitin-dependent protein catabolic process;	GO:0005829|cytosol;GO:0005634|nucleus;	GO:0004197|cysteine-type endopeptidase activity;GO:0004843|thiol-dependent ubiquitin-specific protease activity;	K11854	USP35_38; ubiquitin carboxyl-terminal hydrolase 35/38 [EC:3.4.19.12]
ENSMUSG00000035849	102	81	149	164.485	227	197	225	0.492513	-1.02177	0.00042293	0.0548305	down	yes	Krt222	protein_coding	chr11:99232761-99244085:-	ref|NP_766534.1|	1460	0	keratin-like protein KRT222 isoform 1 [Mus musculus] >Q8CCX5.1 RecName: Full=Keratin-like protein KRT222; AltName: Full=Keratin-222 [Mus musculus] >EDL16184.1 keratin 222, isoform CRA_a [Mus musculus] >BAC27620.1 unnamed protein product [Mus musculus]	ref|NM_172946.3|	3072	0	Mus musculus keratin 222 (Krt222), transcript variant 1, mRNA	Q8CCX5	566	0	Keratin-like protein KRT222	.	.	.	.	pfam00038	Filament	Intermediate filament protein.	.	GO:0005882|intermediate filament;	GO:0005198|structural molecule activity;	.	.
ENSMUSG00000008540	941	1525	324	686.123	539	583	262	1.95744	0.96897	0.0434619	0.658781	up	yes	Mgst1	protein_coding	chr6:138140316-138156755:+	ref|NP_001334418.1|	832	2.54e-108	microsomal glutathione S-transferase 1 isoform 2 [Mus musculus]	ref|NM_019946.5|	956	0	Mus musculus microsomal glutathione S-transferase 1 (Mgst1), transcript variant 1, mRNA	Q91VS7	304	2e-101	Microsomal glutathione S-transferase 1	.	.	.	.	pfam01124	MAPEG	MAPEG family. This family is has been called MAPEG (Membrane Associated Proteins in Eicosanoid and Glutathione metabolism). It includes proteins such as Prostaglandin E synthase. This enzyme catalyzes the synthesis of PGE2 from PGH2 (produced by cyclooxygenase from arachidonic acid). Because of structural similarities in the active sites of FLAP, LTC4 synthase and PGE synthase, substrates for eac…	GO:0071449|cellular response to lipid hydroperoxide;GO:0006749|glutathione metabolic process;GO:0042493|response to drug;GO:0032496|response to lipopolysaccharide;GO:0010243|response to organonitrogen compound;	GO:0045177|apical part of cell;GO:0005783|endoplasmic reticulum;GO:0005789|endoplasmic reticulum membrane;GO:0016021|integral component of membrane;GO:0005743|mitochondrial inner membrane;GO:0005741|mitochondrial outer membrane;GO:0005739|mitochondrion;GO:0005634|nucleus;GO:0005778|peroxisomal membrane;	GO:0043295|glutathione binding;GO:0004602|glutathione peroxidase activity;GO:0004364|glutathione transferase activity;GO:0042802|identical protein binding;	K00799	GST, gst; glutathione S-transferase [EC:2.5.1.18]
ENSMUSG00000035864	10	10	15	19.966	27	43	15	0.401325	-1.31716	0.0201407	0.515049	down	yes	Syt1	protein_coding	chr10:108497650-109010982:-	ref|XP_031205112.1|	1721	0	synaptotagmin-1 isoform X1 [Mastomys coucha]	ref|NM_001252341.1|	4820	0	Mus musculus synaptotagmin I (Syt1), transcript variant 1, mRNA	P46096	657	0	Synaptotagmin-1	SPAPYUK71.03c	59.7	7e-08	COG5038	pfam00168	C2	C2 domain.	GO:0007420|brain development;GO:0048791|calcium ion-regulated exocytosis of neurotransmitter;GO:0099502|calcium-dependent activation of synaptic vesicle fusion;GO:0017156|calcium ion regulated exocytosis;GO:0030154|cell differentiation;GO:0071277|cellular response to calcium ion;GO:0005513|detection of calcium ion;GO:0098746|fast, calcium ion-dependent exocytosis of neurotransmitter;GO:0007269|ne…	GO:0030424|axon;GO:0042584|chromaffin granule membrane;GO:0005737|cytoplasm;GO:0031045|dense core granule;GO:0060076|excitatory synapse;GO:0070382|exocytic vesicle;GO:0098978|glutamatergic synapse;GO:0005794|Golgi apparatus;GO:0098686|hippocampal mossy fiber to CA3 synapse;GO:0030285|integral component of synaptic vesicle membrane;GO:0043229|intracellular organelle;GO:0043005|neuron projection;GO…	GO:0005509|calcium ion binding;GO:0061891|calcium ion sensor activity;GO:0005544|calcium-dependent phospholipid binding;GO:0048306|calcium-dependent protein binding;GO:0005516|calmodulin binding;GO:0030276|clathrin binding;GO:0042802|identical protein binding;GO:0050750|low-density lipoprotein particle receptor binding;GO:0005546|phosphatidylinositol-4,5-bisphosphate binding;GO:0001786|phosphatid…	K15290	SYT1; synaptotagmin-1
ENSMUSG00000036006	220	221	341	379.902	496	482	505	0.50945	-0.972986	0.000112368	0.0252135	down	yes	Ripor2	protein_coding	chr13:24582189-24733816:+	dbj|BAC65551.1|	5505	0	mKIAA0386 protein, partial [Mus musculus]	ref|NM_029679.2|	5598	0	Mus musculus RHO family interacting cell polarization regulator 2 (Ripor2), transcript variant 1, mRNA	Q80U16	1998	0	Rho family-interacting cell polarization regulator 2	.	.	.	.	pfam15903	PL48	Filopodia upregulated, FAM65. PL48 is associated with cytotrophoblast and lineage-specific HL-60 cell differentiation. The N-terminal part of the family is found to induce the formation of filopodia. It is found in vertebrates.	GO:0060088|auditory receptor cell stereocilium organization;GO:0007155|cell adhesion;GO:1990869|cellular response to chemokine;GO:0071260|cellular response to mechanical stimulus;GO:0006935|chemotaxis;GO:0045184|establishment of protein localization;GO:0007162|negative regulation of cell adhesion;GO:1903904|negative regulation of establishment of T cell polarity;GO:1905872|negative regulation of …	GO:0016324|apical plasma membrane;GO:0005737|cytoplasm;GO:0005856|cytoskeleton;GO:0030175|filopodium;GO:0032420|stereocilium;GO:0060171|stereocilium membrane;	GO:0071889|14-3-3 protein binding;GO:0042802|identical protein binding;	.	.
ENSMUSG00000036242	826	829	882	1049.79	1298	1246	1209	0.650802	-0.61971	2.69e-05	0.00899339	down	yes	Armh4	protein_coding	chr14:49675952-49783383:-	ref|NP_080418.2|	3766	0	armadillo-like helical domain-containing protein 4 precursor [Mus musculus] >Q8BT18.2 RecName: Full=Armadillo-like helical domain-containing protein 4; Flags: Precursor [Mus musculus] >BAC27694.1 unnamed protein product [Mus musculus] >BAC33748.1 unnamed protein product [Mus musculus]	gb|AC140393.3|	6467	0	Mus musculus BAC clone RP24-179D17 from 14, complete sequence	Q8BT18	1455	0	Armadillo-like helical domain-containing protein 4	.	.	.	.	pfam15767	DUF4696	Domain of unknown function (DUF4696). This family of proteins is found in eukaryotes. Proteins in this family are typically between 599 and 780 amino acids in length. There is a conserved AFP sequence motif.	.	GO:0016021|integral component of membrane;	.	.	.
ENSMUSG00000036356	259	232	377	359.9	416	448	421	0.652162	-0.616697	0.0128771	0.426041	down	yes	Csgalnact1	protein_coding	chr8:68356781-68735146:-	ref|NP_001239552.1|	2720	0	chondroitin sulfate N-acetylgalactosaminyltransferase 1 [Mus musculus] >NP_001351185.1 chondroitin sulfate N-acetylgalactosaminyltransferase 1 [Mus musculus] >NP_766341.4 chondroitin sulfate N-acetylgalactosaminyltransferase 1 [Mus musculus] >XP_006509689.1 chondroitin sulfate N-acetylgalactosaminyltransferase 1 isoform X1 [Mus musculus] >XP_006509690.1 chondroitin sulfate N-acetylgalactosaminylt…	ref|NM_172753.5|	3943	0	Mus musculus chondroitin sulfate N-acetylgalactosaminyltransferase 1 (Csgalnact1), transcript variant 2, mRNA	Q8BJQ9	1050	0	Chondroitin sulfate N-acetylgalactosaminyltransferase 1	.	.	.	.	pfam05679	CHGN	Chondroitin N-acetylgalactosaminyltransferase.	GO:0051216|cartilage development;GO:0030206|chondroitin sulfate biosynthetic process;GO:0030204|chondroitin sulfate metabolic process;GO:0050653|chondroitin sulfate proteoglycan biosynthetic process, polysaccharide chain biosynthetic process;GO:0001958|endochondral ossification;GO:0030198|extracellular matrix organization;GO:0046398|UDP-glucuronate metabolic process;GO:0019276|UDP-N-acetylgalacto…	GO:0032580|Golgi cisterna membrane;GO:0016021|integral component of membrane;	GO:0008376|acetylgalactosaminyltransferase activity;GO:0047238|glucuronosyl-N-acetylgalactosaminyl-proteoglycan 4-beta-N-acetylgalactosaminyltransferase activity;GO:0015020|glucuronosyltransferase activity;GO:0047237|glucuronylgalactosylproteoglycan 4-beta-N-acetylgalactosaminyltransferase activity;GO:0046872|metal ion binding;GO:0008955|peptidoglycan glycosyltransferase activity;	K00746	CSGALNACT1_2; chondroitin sulfate N-acetylgalactosaminyltransferase 1/2 [EC:2.4.1.174 2.4.1.175]
ENSMUSG00000036564	526	459	685	766.806	949	930	1029	0.552344	-0.85636	9.76e-05	0.0232693	down	yes	Ndrg4	protein_coding	chr8:95676980-95715119:+	dbj|BAC98115.1|	2096	0	mKIAA1180 protein, partial [Mus musculus]	dbj|AK129305.1|	3084	0	Mus musculus mRNA for mKIAA1180 protein	Q6DIX1	655	0	Protein NDRG4	.	.	.	.	pfam03096	Ndr	Ndr family. This family consists of proteins from different gene families: Ndr1/RTP/Drg1, Ndr2, and Ndr3. Their similarity was previously noted. The precise molecular and cellular function of members of this family is still unknown. Yet, they are known to be involved in cellular differentiation events. The Ndr1 group was the first to be discovered. Their expression is repressed by the proto-oncog…	GO:0007420|brain development;GO:0070374|positive regulation of ERK1 and ERK2 cascade;GO:0007165|signal transduction;	GO:0005737|cytoplasm;GO:0005829|cytosol;	.	.	.
ENSMUSG00000037370	392	351	668	709.751	853	909	1049	0.484191	-1.04635	0.000397305	0.0532031	down	yes	Enpp1	protein_coding	chr10:24637914-24712159:-	ref|NP_032839.3|	4610	0	ectonucleotide pyrophosphatase/phosphodiesterase family member 1 isoform 2 [Mus musculus] >AAI60371.1 Ectonucleotide pyrophosphatase/phosphodiesterase 1 [synthetic construct] >EDL04787.1 ectonucleotide pyrophosphatase/phosphodiesterase 1, isoform CRA_d [Mus musculus]	ref|NM_008813.4|	6777	0	Mus musculus ectonucleotide pyrophosphatase/phosphodiesterase 1 (Enpp1), transcript variant 2, mRNA	P06802	1771	0	Ectonucleotide pyrophosphatase/phosphodiesterase family member 1	SPBC725.05c	207	1e-55	COG1524	pfam01663	Phosphodiest	Type I phosphodiesterase / nucleotide pyrophosphatase. This family consists of phosphodiesterases, including human plasma-cell membrane glycoprotein PC-1 / alkaline phosphodiesterase i / nucleotide pyrophosphatase (nppase). These enzymes catalyze the cleavage of phosphodiester and phosphosulfate bonds in NAD, deoxynucleotides and nucleotide sugars. Also in this family is ATX an autotaxin, tumor c…	GO:0050427|3'-phosphoadenosine 5'-phosphosulfate metabolic process;GO:0046034|ATP metabolic process;GO:0031214|biomineral tissue development;GO:0046849|bone remodeling;GO:0030643|cellular phosphate ion homeostasis;GO:0032869|cellular response to insulin stimulus;GO:0006091|generation of precursor metabolites and energy;GO:0006955|immune response;GO:0030505|inorganic diphosphate transport;GO:00303…	GO:0097440|apical dendrite;GO:0097441|basal dendrite;GO:0016323|basolateral plasma membrane;GO:0044297|cell body;GO:0042995|cell projection;GO:0009986|cell surface;GO:0005615|extracellular space;GO:0016021|integral component of membrane;GO:0005887|integral component of plasma membrane;GO:0043005|neuron projection;GO:0043025|neuronal cell body;GO:0005886|plasma membrane;GO:0045202|synapse;	GO:0005524|ATP binding;GO:0005509|calcium ion binding;GO:0036218|dTTP diphosphatase activity;GO:0004527|exonuclease activity;GO:0042802|identical protein binding;GO:0005158|insulin receptor binding;GO:0035529|NADH pyrophosphatase activity;GO:0003676|nucleic acid binding;GO:0047429|nucleoside-triphosphate diphosphatase activity;GO:0004551|nucleotide diphosphatase activity;GO:0004528|phosphodiester…	K01513	ENPP1_3, CD203; ectonucleotide pyrophosphatase/phosphodiesterase family member 1/3 [EC:3.1.4.1 3.6.1.9]
ENSMUSG00000037419	819	714	1314	1189.04	1307	1301	1634	0.646098	-0.630175	0.0275747	0.568451	down	yes	Endod1	protein_coding	chr9:14353990-14381507:-	dbj|BAD32314.1|	2698	0	mKIAA0830 protein, partial [Mus musculus]	ref|NM_028013.3|	4470	0	Mus musculus endonuclease domain containing 1 (Endod1), mRNA	Q8C522	935	0	Endonuclease domain-containing 1 protein	.	.	.	.	pfam01223	Endonuclease_NS	DNA/RNA non-specific endonuclease.	.	GO:0005576|extracellular region;	GO:0004519|endonuclease activity;GO:0046872|metal ion binding;GO:0003676|nucleic acid binding;	K15049	ENDOD1; endonuclease domain-containing 1 protein
ENSMUSG00000037541	329	318	868	1029.21	1322	1389	1855	0.321529	-1.63698	5.75e-05	0.0152514	down	yes	Shank2	protein_coding	chr7:144001928-144424494:+	ref|XP_006508595.1|	8330	0	SH3 and multiple ankyrin repeat domains protein 2 isoform X13 [Mus musculus]	ref|XM_031389023.1|	7636	0	PREDICTED: Mastomys coucha SH3 and multiple ankyrin repeat domains 2 (Shank2), transcript variant X12, mRNA	Q80Z38	2402	0	SH3 and multiple ankyrin repeat domains protein 2	all2748	77.8	2e-13	COG0666	pfam16511	FERM_f0	N-terminal or F0 domain of Talin-head FERM. FERM_f0 forms a stable globular structure. The fold is an ubiquitin-like fold joined to the f1 domain in a novel fixed orientation by an extensive charged interface. It is required for maximal integrin-activation, by interacting with other FA components, No binding partner has yet been found for it.	GO:0030534|adult behavior;GO:0048854|brain morphogenesis;GO:0060997|dendritic spine morphogenesis;GO:0035640|exploration behavior;GO:0007612|learning;GO:0060292|long-term synaptic depression;GO:0060291|long-term synaptic potentiation;GO:0099562|maintenance of postsynaptic density structure;GO:0007613|memory;GO:0035331|negative regulation of hippo signaling;GO:0008284|positive regulation of cell p…	GO:0016324|apical plasma membrane;GO:0032279|asymmetric synapse;GO:0031526|brush border membrane;GO:0060170|ciliary membrane;GO:0043197|dendritic spine;GO:0098978|glutamatergic synapse;GO:0030426|growth cone;GO:0098686|hippocampal mossy fiber to CA3 synapse;GO:0005883|neurofilament;GO:0043005|neuron projection;GO:0043025|neuronal cell body;GO:0001917|photoreceptor inner segment;GO:0001750|photore…	GO:0035255|ionotropic glutamate receptor binding;GO:0008022|protein C-terminus binding;GO:0017124|SH3 domain binding;GO:0098919|structural constituent of postsynaptic density;GO:0030160|GKAP/Homer scaffold activity;	K15009	SHANK; SH3 and multiple ankyrin repeat domains protein
ENSMUSG00000020524	210	217	74	122.304	64	89	91	1.94878	0.96257	0.0189247	0.501845	up	yes	Gria1	protein_coding	chr11:57011387-57330244:+	ref|XP_021034052.1|	4649	0	glutamate receptor 1 isoform X1 [Mus caroli] >XP_028638346.1 glutamate receptor 1 isoform X1 [Grammomys surdaster] >XP_029402415.1 glutamate receptor 1 isoform X2 [Mus pahari]	ref|NM_001113325.2|	5546	0	Mus musculus glutamate receptor, ionotropic, AMPA1 (alpha 1) (Gria1), transcript variant 1, mRNA	P23818	1795	0	Glutamate receptor 1	.	.	.	.	pfam00060	Lig_chan	Ligand-gated ion channel. This family includes the four transmembrane regions of the ionotropic glutamate receptors and NMDA receptors.	GO:0071242|cellular response to ammonium ion;GO:0007268|chemical synaptic transmission;GO:0007616|long-term memory;GO:0060292|long-term synaptic depression;GO:0050804|modulation of chemical synaptic transmission;GO:0019228|neuronal action potential;GO:0045838|positive regulation of membrane potential;GO:0050806|positive regulation of synaptic transmission;GO:0031623|receptor internalization;GO:00…	GO:0032281|AMPA glutamate receptor complex;GO:0032279|asymmetric synapse;GO:0044308|axonal spine;GO:0044297|cell body;GO:0009986|cell surface;GO:0005911|cell-cell junction;GO:0005829|cytosol;GO:0030425|dendrite;GO:0032590|dendrite membrane;GO:0043198|dendritic shaft;GO:0043197|dendritic spine;GO:0032591|dendritic spine membrane;GO:0005769|early endosome;GO:0031901|early endosome membrane;GO:00057…	GO:0008179|adenylate cyclase binding;GO:0004971|AMPA glutamate receptor activity;GO:0001540|amyloid-beta binding;GO:0031698|beta-2 adrenergic receptor binding;GO:0001965|G-protein alpha-subunit binding;GO:0031681|G-protein beta-subunit binding;GO:0035254|glutamate receptor binding;GO:0042802|identical protein binding;GO:0019865|immunoglobulin binding;GO:0004970|ionotropic glutamate receptor activ…	K05197	GRIA1; glutamate receptor 1
ENSMUSG00000037661	83	69	83	101.855	151	123	103	0.600184	-0.736523	0.00387149	0.20978	down	yes	Gpr160	protein_coding	chr3:30855950-30897192:+	.	.	.	.	dbj|AK161106.1|	2469	0	Mus musculus 10 days neonate skin cDNA, RIKEN full-length enriched library, clone:4732433L06 product:G protein-coupled receptor 160, full insert sequence	.	.	.	.	.	.	.	.	pfam14093	DUF4271	Domain of unknown function (DUF4271). This family of integral membrane proteins is functionally uncharacterized. This family of proteins is found in bacteria. Proteins in this family are typically between 221 and 326 amino acids in length.	.	.	.	.	.
ENSMUSG00000038020	368	218	408	418.636	465	455	590	0.627614	-0.672051	0.0161994	0.471752	down	yes	Rapgefl1	protein_coding	chr11:98836785-98853697:+	ref|NP_001074394.1|	2766	0	rap guanine nucleotide exchange factor-like 1 [Mus musculus] >XP_021033698.1 rap guanine nucleotide exchange factor-like 1 [Mus caroli] >Q68EF8.2 RecName: Full=Rap guanine nucleotide exchange factor-like 1 [Mus musculus] >EDL16171.1 mCG15383 [Mus musculus]	ref|NM_001080925.1|	4163	0	Mus musculus Rap guanine nucleotide exchange factor (GEF)-like 1 (Rapgefl1), mRNA	Q68EF8	1070	0	Rap guanine nucleotide exchange factor-like 1	.	.	.	.	pfam00617	RasGEF	RasGEF domain. Guanine nucleotide exchange factor for Ras-like small GTPases.	GO:0007264|small GTPase mediated signal transduction;	.	GO:0005085|guanyl-nucleotide exchange factor activity;	.	.
ENSMUSG00000038168	269	272	326	368.933	413	454	471	0.623452	-0.681649	0.000720547	0.071091	down	yes	P3h2	protein_coding	chr16:25959288-26105784:-	ref|NP_775555.1|	3360	0	prolyl 3-hydroxylase 2 precursor [Mus musculus] >Q8CG71.1 RecName: Full=Prolyl 3-hydroxylase 2; AltName: Full=Leprecan-like protein 1; Flags: Precursor [Mus musculus] >CAD23038.1 leprecan-like 1 protein [Mus musculus]	ref|NM_173379.3|	3283	0	Mus musculus prolyl 3-hydroxylase 2 (P3h2), mRNA	Q8CG71	1298	0	Prolyl 3-hydroxylase 2	.	.	.	.	pfam13640	2OG-FeII_Oxy_3	2OG-Fe(II) oxygenase superfamily. This family contains members of the 2-oxoglutarate (2OG) and Fe(II)-dependent oxygenase superfamily.	GO:0032963|collagen metabolic process;GO:0008285|negative regulation of cell proliferation;GO:0019511|peptidyl-proline hydroxylation;	GO:0005604|basement membrane;GO:0005829|cytosol;GO:0005783|endoplasmic reticulum;GO:0005794|Golgi apparatus;GO:0043231|intracellular membrane-bounded organelle;GO:0005654|nucleoplasm;GO:0016529|sarcoplasmic reticulum;	GO:0005506|iron ion binding;GO:0031418|L-ascorbic acid binding;GO:0019797|procollagen-proline 3-dioxygenase activity;	K22459	P3H2; procollagen-proline 3-dioxygenase 2 [EC:1.14.11.7]
ENSMUSG00000038170	1493	1091	1831	1848.48	2288	2197	2176	0.637299	-0.649957	0.00342729	0.193624	down	yes	Pde4dip	protein_coding	chr3:97689824-97888707:-	ref|NP_001276630.1|	11242	0	myomegalin isoform 5 [Mus musculus] >EDL38942.1 phosphodiesterase 4D interacting protein (myomegalin), isoform CRA_a [Mus musculus]	ref|NM_001289701.1|	8376	0	Mus musculus phosphodiesterase 4D interacting protein (myomegalin) (Pde4dip), transcript variant 5, mRNA	Q9WUJ3	3590	0	Myomegalin	.	.	.	.	pfam07989	Cnn_1N	Centrosomin N-terminal motif 1. This domain has been identified in two microtubule associated proteins in Schizosaccharomyces pombe, Mto1 and Pcp1. Mto1 has been identified in association with spindle pole body and non-spindle pole body microtubules. The pericentrin homolog Pcp1 is also associated with the fungal centrosome or spindle pole body (SPB). Members of this family have been named centro…	GO:0034622|cellular protein-containing complex assembly;GO:1903358|regulation of Golgi organization;	GO:0005813|centrosome;GO:0005737|cytoplasm;GO:0005794|Golgi apparatus;GO:0030016|myofibril;GO:0005634|nucleus;	GO:0019899|enzyme binding;GO:0060090|molecular adaptor activity;	K16549	PDE4DIP; myomegalin
ENSMUSG00000038192	41	20	24	37.9671	47	54	43	0.561591	-0.832407	0.0295081	0.57998	down	yes	Cer1	protein_coding	chr4:82881751-82885148:-	ref|NP_034017.1|	1384	0	cerberus precursor [Mus musculus] >O55233.1 RecName: Full=Cerberus; AltName: Full=Cerberus-like protein; Short=Cer-l; AltName: Full=Cerberus-related protein; Flags: Precursor [Mus musculus] >AAC02430.1 cerberus homolog [Mus musculus] >AAC24461.1 cerberus-related 1 [Mus musculus] >AAI32432.1 Cerberus 1 homolog (Xenopus laevis) [Mus musculus] >AAI45994.1 Cerberus 1 homolog (Xenopus laevis) [Mus mus…	ref|NM_009887.2|	1739	0	Mus musculus cerberus 1, DAN family BMP antagonist (Cer1), mRNA	O55233	537	0	Cerberus	.	.	.	.	pfam03045	DAN	DAN domain. This domain contains 9 conserved cysteines and is extracellular. Therefore the cysteines may form disulphide bridges. This family of proteins has been termed the DAN family after the first member to be reported. This family includes DAN, Cerberus and Gremlin. The gremlin protein is an antagonist of bone morphogenetic protein signaling. It is postulated that all members of this family …	GO:0009948|anterior/posterior axis specification;GO:0009952|anterior/posterior pattern specification;GO:0030282|bone mineralization;GO:0042074|cell migration involved in gastrulation;GO:0071773|cellular response to BMP stimulus;GO:0071276|cellular response to cadmium ion;GO:0048263|determination of dorsal identity;GO:0061371|determination of heart left/right asymmetry;GO:0007369|gastrulation;GO:0…	GO:0005576|extracellular region;GO:0005615|extracellular space;	GO:0036122|BMP binding;GO:0005125|cytokine activity;GO:0016015|morphogen activity;GO:0042803|protein homodimerization activity;	K01645	CER1; cerberus 1
ENSMUSG00000071637	974	1426	552	729.205	488	522	456	1.93857	0.954996	0.00312642	0.184238	up	yes	Cebpd	protein_coding	chr16:15887286-15891031:+	dbj|BAC35305.1|	1129	3.27e-142	unnamed protein product [Mus musculus]	gb|AC154586.2|	3746	0	Mus musculus BAC clone RP23-362L12 from chromosome 16, complete sequence	Q00322	438	4e-142	CCAAT/enhancer-binding protein delta	.	.	.	.	pfam07716	bZIP_2	Basic region leucine zipper.	GO:0045444|fat cell differentiation;GO:0002244|hematopoietic progenitor cell differentiation;GO:0048839|inner ear development;GO:0045892|negative regulation of transcription, DNA-templated;GO:0045669|positive regulation of osteoblast differentiation;GO:0045944|positive regulation of transcription by RNA polymerase II;GO:0045595|regulation of cell differentiation;GO:0006357|regulation of transcrip…	GO:0005654|nucleoplasm;GO:0005634|nucleus;	GO:0003677|DNA binding;GO:0001228|DNA-binding transcription activator activity, RNA polymerase II-specific;GO:0000981|DNA-binding transcription factor activity, RNA polymerase II-specific;GO:0042802|identical protein binding;GO:0000978|RNA polymerase II proximal promoter sequence-specific DNA binding;GO:0043565|sequence-specific DNA binding;GO:1990837|sequence-specific double-stranded DNA binding…	K10050	CEBPD; CCAAT/enhancer binding protein (C/EBP), delta
ENSMUSG00000032625	501	726	482	424.737	248	322	285	1.92966	0.948348	0.000152257	0.0299865	up	yes	Thsd7a	protein_coding	chr6:12311610-12749410:-	dbj|BAD32350.1|	8311	0	mKIAA0960 protein, partial [Mus musculus]	ref|NM_001164805.1|	10989	0	Mus musculus thrombospondin, type I, domain containing 7A (Thsd7a), mRNA	Q69ZU6	3185	0	Thrombospondin type-1 domain-containing protein 7A	.	.	.	.	pfam00090	TSP_1	Thrombospondin type 1 domain.	GO:0031532|actin cytoskeleton reorganization;GO:0001525|angiogenesis;GO:0030154|cell differentiation;	GO:0005576|extracellular region;GO:0016021|integral component of membrane;GO:0005886|plasma membrane;GO:0098846|podocyte foot;	.	.	.
ENSMUSG00000029334	51	61	36	36.7746	25	27	23	1.89678	0.923551	0.0158522	0.468923	up	yes	Prkg2	protein_coding	chr5:98929773-99037351:-	ref|NP_032952.3|	4088	0	cGMP-dependent protein kinase 2 [Mus musculus] >AAI13206.1 Protein kinase, cGMP-dependent, type II [Mus musculus] >BAC30119.1 unnamed protein product [Mus musculus]	ref|NM_008926.4|	4696	0	Mus musculus protein kinase, cGMP-dependent, type II (Prkg2), mRNA	Q64595	1568	0	cGMP-dependent protein kinase 2	.	.	.	.	pfam00069	Pkinase	Protein kinase domain.	GO:0071476|cellular hypotonic response;GO:0032922|circadian regulation of gene expression;GO:0007623|circadian rhythm;GO:0045794|negative regulation of cell volume;GO:2001226|negative regulation of chloride transport;GO:0036289|peptidyl-serine autophosphorylation;GO:0072659|protein localization to plasma membrane;GO:0006468|protein phosphorylation;	GO:0016324|apical plasma membrane;GO:0016020|membrane;GO:0031965|nuclear membrane;GO:0005886|plasma membrane;	GO:0005524|ATP binding;GO:0030553|cGMP binding;GO:0004692|cGMP-dependent protein kinase activity;GO:0042802|identical protein binding;	K19477	PRKG2; cGMP-dependent protein kinase 2 [EC:2.7.11.12]
ENSMUSG00000038390	1962	907	1729	2026.59	2902	2565	2141	0.577294	-0.792621	0.00378985	0.208585	down	yes	Gpr162	protein_coding	chr6:124858444-124863983:-	dbj|BAE34692.1|	1426	0	unnamed protein product [Mus musculus]	dbj|AK158847.1|	3564	0	Mus musculus visual cortex cDNA, RIKEN full-length enriched library, clone:K430345D13 product:hypothetical Rhodopsin-like GPCR superfamily containing protein, full insert sequence	Q3UN16	437	2e-137	Probable G-protein coupled receptor 162	.	.	.	.	pfam00001	7tm_1	7 transmembrane receptor (rhodopsin family). This family contains, amongst other G-protein-coupled receptors (GCPRs), members of the opsin family, which have been considered to be typical members of the rhodopsin superfamily. They share several motifs, mainly the seven transmembrane helices, GCPRs of the rhodopsin superfamily. All opsins bind a chromophore, such as 11-cis-retinal. The function of…	.	GO:0016021|integral component of membrane;GO:0005886|plasma membrane;	GO:0004930|G protein-coupled receptor activity;	K08440	GPR162; G protein-coupled receptor 162
ENSMUSG00000038473	208	121	102	174.025	237	240	147	0.658217	-0.603364	0.0487989	0.694938	down	yes	Nos1ap	protein_coding	chr1:170302668-170589861:-	ref|XP_015309913.1|	475	2.54e-52	PREDICTED: carboxyl-terminal PDZ ligand of neuronal nitric oxide synthase protein isoform X1 [Macaca fascicularis]	dbj|AK053892.1|	3387	0	Mus musculus 0 day neonate eyeball cDNA, RIKEN full-length enriched library, clone:E130318M18 product:RIKEN cDNA 6330408P19 gene, full insert sequence	Q9D3A8	194	4e-51	Carboxyl-terminal PDZ ligand of neuronal nitric oxide synthase protein	.	.	.	.	pfam00640	PID	Phosphotyrosine interaction domain (PTB/PID).	GO:1901215|negative regulation of neuron death;GO:2000170|positive regulation of peptidyl-cysteine S-nitrosylation;GO:0098974|postsynaptic actin cytoskeleton organization;GO:0003062|regulation of heart rate by chemical signal;GO:1901841|regulation of high voltage-gated calcium channel activity;GO:0060307|regulation of ventricular cardiac muscle cell membrane repolarization;	GO:0005737|cytoplasm;GO:0005829|cytosol;GO:0098978|glutamatergic synapse;GO:0005739|mitochondrion;GO:0005634|nucleus;GO:0098794|postsynapse;GO:0098793|presynapse;GO:0033017|sarcoplasmic reticulum membrane;GO:0030018|Z disc;	GO:0050998|nitric-oxide synthase binding;GO:0030165|PDZ domain binding;GO:0002020|protease binding;	K16513	NOS1AP, CAPON; carboxyl-terminal PDZ ligand of neuronal nitric oxide synthase protein
ENSMUSG00000038668	1045	789	1550	1393.02	1559	1542	1835	0.659135	-0.601355	0.0319004	0.592069	down	yes	Lpar1	protein_coding	chr4:58435255-58553898:-	gb|EDL02226.1|	2049	0	endothelial differentiation, lysophosphatidic acid G-protein-coupled receptor, 2, isoform CRA_a, partial [Mus musculus]	ref|XM_011249929.3|	3293	0	PREDICTED: Mus musculus lysophosphatidic acid receptor 1 (Lpar1), transcript variant X2, mRNA	P61794	724	0	Lysophosphatidic acid receptor 1	.	.	.	.	pfam00001	7tm_1	7 transmembrane receptor (rhodopsin family). This family contains, amongst other G-protein-coupled receptors (GCPRs), members of the opsin family, which have been considered to be typical members of the rhodopsin superfamily. They share several motifs, mainly the seven transmembrane helices, GCPRs of the rhodopsin superfamily. All opsins bind a chromophore, such as 11-cis-retinal. The function of…	GO:0000187|activation of MAPK activity;GO:0007202|activation of phospholipase C activity;GO:0007189|adenylate cyclase-activating G protein-coupled receptor signaling pathway;GO:0007193|adenylate cyclase-inhibiting G protein-coupled receptor signaling pathway;GO:0032060|bleb assembly;GO:0007420|brain development;GO:0060326|cell chemotaxis;GO:1904566|cellular response to 1-oleoyl-sn-glycerol 3-phos…	GO:0009986|cell surface;GO:0005737|cytoplasm;GO:0043198|dendritic shaft;GO:0043197|dendritic spine;GO:0030139|endocytic vesicle;GO:0005768|endosome;GO:0005887|integral component of plasma membrane;GO:0043005|neuron projection;GO:0043025|neuronal cell body;GO:0005886|plasma membrane;	GO:0004930|G protein-coupled receptor activity;GO:0001965|G-protein alpha-subunit binding;GO:0035727|lysophosphatidic acid binding;GO:0070915|lysophosphatidic acid receptor activity;GO:0030165|PDZ domain binding;GO:0005543|phospholipid binding;	K04289	LPAR1, EDG2; lysophosphatidic acid receptor 1
ENSMUSG00000038871	768	671	1001	1107.9	1482	1410	1298	0.562051	-0.831226	6.67e-05	0.0171775	down	yes	Bpgm	protein_coding	chr6:34476207-34505613:+	ref|NP_031589.1|	1365	0	bisphosphoglycerate mutase isoform 1 [Mus musculus] >P15327.2 RecName: Full=Bisphosphoglycerate mutase; Short=BPGM; AltName: Full=2,3-bisphosphoglycerate mutase, erythrocyte; AltName: Full=2,3-bisphosphoglycerate synthase; AltName: Full=BPG-dependent PGAM [Mus musculus] >AAH04589.1 Bpgm protein [Mus musculus] >EDL13688.1 2,3-bisphosphoglycerate mutase [Mus musculus] >CAA31927.1 unnamed protein pr…	dbj|AK078119.1|	2062	0	Mus musculus adult male medulla oblongata cDNA, RIKEN full-length enriched library, clone:6330513J17 product:2,3-bisphosphoglycerate mutase, full insert sequence	P15327	530	0	Bisphosphoglycerate mutase	XF1893	252	1e-76	COG0588	pfam00300	His_Phos_1	Histidine phosphatase superfamily (branch 1). The histidine phosphatase superfamily is so named because catalysis centers on a conserved His residue that is transiently phosphorylated during the catalytic cycle. Other conserved residues contribute to a 'phosphate pocket' and interact with the phospho group of substrate before, during and after its transfer to the His residue. Structure and sequen…	GO:0048821|erythrocyte development;GO:0006096|glycolytic process;	.	GO:0004082|bisphosphoglycerate mutase activity;GO:0016787|hydrolase activity;GO:0004619|phosphoglycerate mutase activity;	K01837	BPGM; bisphosphoglycerate/phosphoglycerate mutase [EC:5.4.2.4 5.4.2.11]
ENSMUSG00000038949	571	419	719	759.174	970	950	916	0.57982	-0.786322	0.000690844	0.0696059	down	yes	Cnst	protein_coding	chr1:179546370-179627478:+	ref|NP_666217.2|	3399	0	consortin [Mus musculus] >Q8CBC4.1 RecName: Full=Consortin [Mus musculus] >AAH54802.1 RIKEN cDNA 9630058J23 gene [Mus musculus] >EDL13167.1 RIKEN cDNA 9630058J23 [Mus musculus] >BAC29388.1 unnamed protein product [Mus musculus] >BAE27356.1 unnamed protein product [Mus musculus]	dbj|AK146681.1|	4624	0	Mus musculus 17 days pregnant adult female amnion cDNA, RIKEN full-length enriched library, clone:I920041F12 product:hypothetical protein, full insert sequence	Q8CBC4	1313	0	Consortin	.	.	.	.	pfam15281	Consortin_C	Consortin C-terminus. Consortin is a trans-Golgi network cargo receptor involved in targeting connexins to the plasma membrane.	GO:0010923|negative regulation of phosphatase activity;GO:0042998|positive regulation of Golgi to plasma membrane protein transport;	GO:0016021|integral component of membrane;GO:0043231|intracellular membrane-bounded organelle;GO:0005886|plasma membrane;GO:0032991|protein-containing complex;GO:0005802|trans-Golgi network;GO:0030133|transport vesicle;	GO:0071253|connexin binding;GO:0019902|phosphatase binding;	K17581	CNST; consortin
ENSMUSG00000046167	397	424	158	241.777	133	167	191	1.89241	0.920226	0.0127761	0.423498	up	yes	Gldn	protein_coding	chr9:54286486-54341786:+	ref|NP_796324.1|	2517	0	gliomedin [Mus musculus] >Q8BMF8.1 RecName: Full=Gliomedin; AltName: Full=Cancer-related gene liver 2 protein; Short=CRG-L2; Contains: RecName: Full=Gliomedin shedded ectodomain; Flags: Precursor [Mus musculus] >BAC27432.1 unnamed protein product [Mus musculus]	ref|NM_177350.5|	4649	0	Mus musculus gliomedin (Gldn), mRNA	Q8BMF8	974	0	Gliomedin	.	.	.	.	pfam02191	OLF	Olfactomedin-like domain.	GO:0045162|clustering of voltage-gated sodium channels;GO:0032528|microvillus organization;	GO:0030424|axon;GO:0009986|cell surface;GO:0005581|collagen trimer;GO:0005615|extracellular space;GO:0016021|integral component of membrane;GO:0005886|plasma membrane;	GO:0086080|protein binding involved in heterotypic cell-cell adhesion;	K16364	GLDN; gliomedin
ENSMUSG00000039257	630	301	453	599.518	810	850	577	0.590255	-0.76059	0.00445133	0.229815	down	yes	Vstm2b	protein_coding	chr7:40898328-40930594:+	ref|XP_021063480.1|	932	2.93e-116	V-set and transmembrane domain-containing protein 2B [Mus pahari]	ref|XM_032893811.1|	1997	0	PREDICTED: Rattus rattus V-set and transmembrane domain containing 2B (Vstm2b), mRNA	Q9JME9	363	1e-116	V-set and transmembrane domain-containing protein 2B	.	.	.	.	pfam07686	V-set	Immunoglobulin V-set domain. This domain is found in antibodies as well as neural protein P0 and CTL4 amongst others.	.	GO:0016021|integral component of membrane;	.	.	.
ENSMUSG00000039601	2374	1961	4235	4300.89	5823	5551	5692	0.486075	-1.04075	0.000571666	0.0625331	down	yes	Rcan2	protein_coding	chr17:43801351-44039516:+	ref|XP_029387198.1|	1186	2.37e-151	calcipressin-2 isoform X1 [Mus pahari] >XP_029387199.1 calcipressin-2 isoform X1 [Mus pahari]	ref|NM_030598.2|	3237	0	Mus musculus regulator of calcineurin 2 (Rcan2), transcript variant 2, mRNA >BC049096.1 Mus musculus regulator of calcineurin 2, mRNA (cDNA clone MGC:61350 IMAGE:6416901), complete cds	Q9JHG2	406	3e-132	Calcipressin-2	.	.	.	.	pfam04847	Calcipressin	Calcipressin. Calcipressin is also known as calcineurin-binding protein, since it inhibits calcineurin-mediated transcriptional modulation by binding to calcineurin's catalytic domain.	GO:0033173|calcineurin-NFAT signaling cascade;GO:0019722|calcium-mediated signaling;GO:0031987|locomotion involved in locomotory behavior;GO:0007219|Notch signaling pathway;GO:0006979|response to oxidative stress;GO:0007614|short-term memory;	GO:0005737|cytoplasm;GO:0005634|nucleus;	GO:0008597|calcium-dependent protein serine/threonine phosphatase regulator activity;GO:0003676|nucleic acid binding;	K17903	RCAN2, ZAKI4; calcipressin-2
ENSMUSG00000040569	1588	2408	627	1153.41	869	792	712	1.87374	0.905922	0.0234392	0.546249	up	yes	Slc26a7	protein_coding	chr4:14502430-14621805:-	ref|NP_666059.2|	3325	0	anion exchange transporter [Mus musculus] >Q8R2Z3.3 RecName: Full=Anion exchange transporter; AltName: Full=Solute carrier family 26 member 7 [Mus musculus] >EDL05611.1 solute carrier family 26, member 7 [Mus musculus]	dbj|AK054327.1|	4347	0	Mus musculus 2 days pregnant adult female ovary cDNA, RIKEN full-length enriched library, clone:E330015I04 product:PUTATIVE ANION TRANSPORTER homolog [Homo sapiens], full insert sequence	Q8R2Z3	1285	0	Anion exchange transporter	aq_1268	141	9e-34	COG0659	pfam00916	Sulfate_transp	Sulfate permease family. This family of integral membrane proteins are known as the Sulfate Permease (SulP) family. SulP is a large family found in all domains of life. Although sulfate is a commonly transported ion there are many other activities in this family. See the TCDB description for a comprehensive summary.	GO:0006820|anion transport;GO:0015701|bicarbonate transport;GO:0006821|chloride transport;GO:0001696|gastric acid secretion;GO:0019532|oxalate transport;GO:0008272|sulfate transport;	GO:0016323|basolateral plasma membrane;GO:0005737|cytoplasm;GO:0005768|endosome;GO:0016021|integral component of membrane;GO:0005887|integral component of plasma membrane;GO:0055038|recycling endosome membrane;	GO:0005253|anion channel activity;GO:0015301|anion:anion antiporter activity;GO:0015106|bicarbonate transmembrane transporter activity;GO:0005254|chloride channel activity;GO:0015108|chloride transmembrane transporter activity;GO:0019531|oxalate transmembrane transporter activity;GO:0008271|secondary active sulfate transmembrane transporter activity;GO:0015116|sulfate transmembrane transporter ac…	K13962	SLC26A7, SUT2; solute carrier family 26 (anion exchange transporter), member 7
ENSMUSG00000033107	46	57	30	33.2259	17	24	27	1.87062	0.903514	0.0376423	0.621524	up	yes	Rnf125	protein_coding	chr18:20944625-20983848:+	ref|NP_001351902.1|	862	6.76e-112	E3 ubiquitin-protein ligase RNF125 isoform 2 [Mus musculus] >Q9D9R0.3 RecName: Full=E3 ubiquitin-protein ligase RNF125; AltName: Full=RING finger protein 125 [Mus musculus] >EDK96956.1 mCG123160 [Mus musculus]	ref|NM_026301.3|	1334	0	Mus musculus ring finger protein 125 (Rnf125), transcript variant 1, mRNA	Q9D9R0	336	4e-112	E3 ubiquitin-protein ligase RNF125	.	.	.	.	pfam05605	zf-Di19	Drought induced 19 protein (Di19), zinc-binding. This family consists of several drought induced 19 (Di19) like proteins. Di19 has been found to be strongly expressed in both the roots and leaves of Arabidopsis thaliana during progressive drought. This domain is a zinc-binding domain.	GO:0002250|adaptive immune response;GO:1990830|cellular response to leukemia inhibitory factor;GO:0039536|negative regulation of RIG-I signaling pathway;GO:0032480|negative regulation of type I interferon production;GO:0000209|protein polyubiquitination;GO:0006511|ubiquitin-dependent protein catabolic process;	GO:0005829|cytosol;GO:0000139|Golgi membrane;GO:0043231|intracellular membrane-bounded organelle;GO:0034098|VCP-NPL4-UFD1 AAA ATPase complex;	GO:0002039|p53 binding;GO:0031624|ubiquitin conjugating enzyme binding;GO:0061630|ubiquitin protein ligase activity;GO:0004842|ubiquitin-protein transferase activity;GO:0008270|zinc ion binding;	K12170	RNF125; E3 ubiquitin-protein ligase RNF125 [EC:2.3.2.27]
ENSMUSG00000039701	196	162	293	301.091	409	406	336	0.547364	-0.869428	0.00130928	0.104263	down	yes	Usp53	protein_coding	chr3:122931493-122984510:-	ref|NP_598618.1|	5727	0	inactive ubiquitin carboxyl-terminal hydrolase 53 [Mus musculus] >XP_011238619.1 inactive ubiquitin carboxyl-terminal hydrolase 53 isoform X2 [Mus musculus] >XP_017175309.1 inactive ubiquitin carboxyl-terminal hydrolase 53 isoform X2 [Mus musculus] >XP_030108801.1 inactive ubiquitin carboxyl-terminal hydrolase 53 isoform X2 [Mus musculus] >XP_030108802.1 inactive ubiquitin carboxyl-terminal hydro…	ref|XM_021158980.2|	5535	0	PREDICTED: Mus caroli ubiquitin specific peptidase 53 (Usp53), transcript variant X3, mRNA	P15975	2210	0	Inactive ubiquitin carboxyl-terminal hydrolase 53	.	.	.	.	pfam00443	UCH	Ubiquitin carboxyl-terminal hydrolase.	GO:0001508|action potential;GO:0006915|apoptotic process;GO:0051402|neuron apoptotic process;GO:0006508|proteolysis;GO:0010996|response to auditory stimulus;GO:0007605|sensory perception of sound;	GO:0005923|bicellular tight junction;GO:0005911|cell-cell junction;	.	.	.
ENSMUSG00000039956	10	21	1	5.88113	1	3	0	7.81637	2.9665	0.0292638	NA	up	yes	Mrap	protein_coding	chr16:90738207-90749785:+	ref|NP_084120.1|	410	2.44e-53	melanocortin-2 receptor accessory protein [Mus musculus] >Q9D159.1 RecName: Full=Melanocortin-2 receptor accessory protein; AltName: Full=Fat cell-specific low molecular weight protein; AltName: Full=Fat tissue-specific low MW protein [Mus musculus] >AAH27543.1 Melanocortin 2 receptor accessory protein [Mus musculus] >AAL80043.1 fat cell-specific low molecular weight protein alpha [Mus musculus] …	ref|NR_155758.1|	1203	0	Mus musculus melanocortin 2 receptor accessory protein (Mrap), transcript variant 3, non-coding RNA	Q9D159	162	4e-55	Melanocortin-2 receptor accessory protein	.	.	.	.	pfam15183	MRAP	Melanocortin-2 receptor accessory protein family. This family is thought to be involved in cell trafficking. It is required for MC2R expression in certain cell types, suggesting that it is involved in the processing, trafficking or function of MC2R. MRAP may be involved in the intracellular trafficking pathways in adipocyte cells. This family of proteins is found in eukaryotes. Proteins in this f…	GO:0050873|brown fat cell differentiation;GO:0106072|negative regulation of adenylate cyclase-activating G protein-coupled receptor signaling pathway;GO:1903077|negative regulation of protein localization to plasma membrane;GO:0106071|positive regulation of adenylate cyclase-activating G protein-coupled receptor signaling pathway;GO:0072659|protein localization to plasma membrane;GO:0106070|regul…	GO:0005783|endoplasmic reticulum;GO:0005789|endoplasmic reticulum membrane;GO:0016021|integral component of membrane;GO:0043231|intracellular membrane-bounded organelle;GO:0005886|plasma membrane;	GO:0031780|corticotropin hormone receptor binding;GO:0042802|identical protein binding;GO:0030545|receptor regulator activity;GO:0070996|type 1 melanocortin receptor binding;GO:0031781|type 3 melanocortin receptor binding;GO:0031782|type 4 melanocortin receptor binding;GO:0031783|type 5 melanocortin receptor binding;	K22398	MRAP; melanocortin 2 receptor accessory protein
ENSMUSG00000054321	63	79	50	48.011	35	37	27	1.87059	0.903494	0.00966138	0.360764	up	yes	Taf4b	protein_coding	chr18:14783245-14900359:+	ref|NP_001093919.1|	4037	0	transcription initiation factor TFIID subunit 4B isoform 1 [Mus musculus] >EDL01590.1 mCG113797 [Mus musculus]	ref|NM_001100449.2|	5149	0	Mus musculus TATA-box binding protein associated factor 4b (Taf4b), transcript variant 1, mRNA	G5E8Z2	1543	0	Transcription initiation factor TFIID subunit 4B	.	.	.	.	pfam05236	TAF4	Transcription initiation factor TFIID component TAF4 family. This region of similarity is found in Transcription initiation factor TFIID component TAF4.	GO:0048477|oogenesis;GO:2000648|positive regulation of stem cell proliferation;GO:0006357|regulation of transcription by RNA polymerase II;GO:0007283|spermatogenesis;GO:0006366|transcription by RNA polymerase II;GO:0006367|transcription initiation from RNA polymerase II promoter;	GO:0005737|cytoplasm;GO:0001650|fibrillar center;GO:0005654|nucleoplasm;GO:0005669|transcription factor TFIID complex;GO:0005667|transcription factor complex;	GO:0003677|DNA binding;GO:0051059|NF-kappaB binding;GO:0046982|protein heterodimerization activity;	K03129	TAF4; transcription initiation factor TFIID subunit 4
ENSMUSG00000040254	376	288	597	542.009	655	566	750	0.615346	-0.70053	0.0229083	0.542433	down	yes	Sema3d	protein_coding	chr5:12383385-12588948:+	gb|EDL38696.1|	4193	0	sema domain, immunoglobulin domain (Ig), short basic domain, secreted, (semaphorin) 3D, isoform CRA_c, partial [Mus musculus]	ref|NM_028882.4|	6302	0	Mus musculus sema domain, immunoglobulin domain (Ig), short basic domain, secreted, (semaphorin) 3D (Sema3d), mRNA	Q8BH34	1601	0	Semaphorin-3D	.	.	.	.	pfam01403	Sema	Sema domain. The Sema domain occurs in semaphorins, which are a large family of secreted and transmembrane proteins, some of which function as repellent signals during axon guidance. Sema domains also occur in the hepatocyte growth factor receptor and plexin-A3	GO:0007411|axon guidance;GO:0050919|negative chemotaxis;GO:0048843|negative regulation of axon extension involved in axon guidance;GO:0001755|neural crest cell migration;GO:0030335|positive regulation of cell migration;GO:0071526|semaphorin-plexin signaling pathway;	GO:0005615|extracellular space;GO:0005887|integral component of plasma membrane;	GO:0045499|chemorepellent activity;GO:0030215|semaphorin receptor binding;	K06840	SEMA3; semaphorin 3
ENSMUSG00000040268	1081	1061	1373	1474.6	1896	1758	1661	0.638619	-0.646974	0.000545439	0.0614837	down	yes	Plekha1	protein_coding	chr7:130865756-130913312:+	ref|NP_001344625.1|	1944	0	pleckstrin homology domain-containing family A member 1 isoform 3 [Mus musculus] >XP_036008410.1 pleckstrin homology domain-containing family A member 1 isoform X3 [Mus musculus]	ref|NM_001382375.1|	3642	0	Mus musculus pleckstrin homology domain containing, family A (phosphoinositide binding specific) member 1 (Plekha1), transcript variant 6, mRNA	Q8BUL6	657	0	Pleckstrin homology domain-containing family A member 1	.	.	.	.	pfam00169	PH	PH domain. PH stands for pleckstrin homology.	GO:0008209|androgen metabolic process;GO:0050853|B cell receptor signaling pathway;GO:0070301|cellular response to hydrogen peroxide;GO:0045184|establishment of protein localization;GO:0008210|estrogen metabolic process;GO:0060325|face morphogenesis;GO:0008585|female gonad development;GO:0033327|Leydig cell differentiation;GO:0001553|luteinization;GO:0035264|multicellular organism growth;GO:00518…	GO:0005737|cytoplasm;GO:0005829|cytosol;GO:0016020|membrane;GO:0005654|nucleoplasm;GO:0005886|plasma membrane;GO:0032587|ruffle membrane;	GO:0008289|lipid binding;GO:0030165|PDZ domain binding;GO:0043325|phosphatidylinositol-3,4-bisphosphate binding;	.	.
ENSMUSG00000040287	292	149	798	672.445	882	792	1073	0.436837	-1.19483	0.0172884	0.479526	down	yes	Stac3	protein_coding	chr10:127501686-127508823:+	gb|EDL24507.1|	1461	0	SH3 and cysteine rich domain 3, isoform CRA_b, partial [Mus musculus]	ref|NM_177707.4|	1790	0	Mus musculus SH3 and cysteine rich domain 3 (Stac3), transcript variant 1, mRNA	Q8BZ71	553	0	SH3 and cysteine-rich domain-containing protein 3	.	.	.	.	pfam00018	SH3_1	SH3 domain. SH3 (Src homology 3) domains are often indicative of a protein involved in signal transduction related to cytoskeletal organisation. First described in the Src cytoplasmic tyrosine kinase. The structure is a partly opened beta barrel.	GO:0035556|intracellular signal transduction;GO:0007274|neuromuscular synaptic transmission;GO:1903078|positive regulation of protein localization to plasma membrane;GO:1901387|positive regulation of voltage-gated calcium channel activity;GO:0003009|skeletal muscle contraction;GO:0048741|skeletal muscle fiber development;	GO:0005829|cytosol;GO:0031234|extrinsic component of cytoplasmic side of plasma membrane;GO:0005654|nucleoplasm;GO:0045202|synapse;GO:0030315|T-tubule;GO:0005891|voltage-gated calcium channel complex;	GO:0042802|identical protein binding;GO:0046872|metal ion binding;	.	.
ENSMUSG00000041670	180	133	330	358.48	504	456	529	0.416992	-1.26191	0.000238781	0.0386957	down	yes	Rims1	protein_coding	chr1:22286251-22805994:-	sp|Q99NE5.2|	5896	0	RecName: Full=Regulating synaptic membrane exocytosis protein 1; AltName: Full=Rab-3-interacting molecule 1; Short=RIM 1; AltName: Full=Rab-3-interacting protein 1 [Mus musculus] >AAI60378.1 Regulating synaptic membrane exocytosis 1 [synthetic construct] >AAR14797.1 RIM1 splicing variant-1 [Mus musculus]	ref|NM_053270.4|	4358	0	Mus musculus regulating synaptic membrane exocytosis 1 (Rims1), transcript variant 1, mRNA	Q99NE5	2275	0	Regulating synaptic membrane exocytosis protein 1	.	.	.	.	pfam00168	C2	C2 domain.	GO:0060478|acrosomal vesicle exocytosis;GO:0048791|calcium ion-regulated exocytosis of neurotransmitter;GO:0030154|cell differentiation;GO:0006886|intracellular protein transport;GO:0060291|long-term synaptic potentiation;GO:0007269|neurotransmitter secretion;GO:1903861|positive regulation of dendrite extension;GO:2000463|positive regulation of excitatory postsynaptic potential;GO:0010628|positiv…	GO:0042995|cell projection;GO:0048788|cytoskeleton of presynaptic active zone;GO:0098982|GABA-ergic synapse;GO:0098978|glutamatergic synapse;GO:0060077|inhibitory synapse;GO:0005886|plasma membrane;GO:0014069|postsynaptic density;GO:0098831|presynaptic active zone cytoplasmic component;GO:0042734|presynaptic membrane;GO:0045202|synapse;GO:0031982|vesicle;	GO:0044325|ion channel binding;GO:0046872|metal ion binding;GO:0019901|protein kinase binding;GO:0017124|SH3 domain binding;GO:0031267|small GTPase binding;GO:0098882|structural constituent of presynaptic active zone;	K15291	RIMS1, RIM1; regulating synaptic membrane exocytosis protein 1
ENSMUSG00000041695	358	362	741	630.616	749	637	902	0.617204	-0.696181	0.0428286	0.654085	down	yes	Kcnj2	protein_coding	chr11:111066164-111076821:+	gb|ELK12419.1|	2325	0	Inward rectifier potassium channel 2 [Pteropus alecto]	ref|NM_008425.4|	5444	0	Mus musculus potassium inwardly-rectifying channel, subfamily J, member 2 (Kcnj2), mRNA	P35561	893	0	Inward rectifier potassium channel 2	.	.	.	.	pfam01007	IRK	Inward rectifier potassium channel.	GO:0086001|cardiac muscle cell action potential;GO:0086002|cardiac muscle cell action potential involved in contraction;GO:0071260|cellular response to mechanical stimulus;GO:0015693|magnesium ion transport;GO:0086011|membrane repolarization during action potential;GO:0086013|membrane repolarization during cardiac muscle cell action potential;GO:1901381|positive regulation of potassium ion transm…	GO:0030425|dendrite;GO:0043197|dendritic spine;GO:0005794|Golgi apparatus;GO:0014704|intercalated disc;GO:0031224|intrinsic component of membrane;GO:0043025|neuronal cell body;GO:0005886|plasma membrane;GO:0005791|rough endoplasmic reticulum;GO:0005790|smooth endoplasmic reticulum;GO:0030315|T-tubule;GO:0008076|voltage-gated potassium channel complex;	GO:0042802|identical protein binding;GO:0005242|inward rectifier potassium channel activity;GO:0005546|phosphatidylinositol-4,5-bisphosphate binding;GO:0086008|voltage-gated potassium channel activity involved in cardiac muscle cell action potential repolarization;	K04996	KCNJ2, KIR2.1; potassium inwardly-rectifying channel subfamily J member 2
ENSMUSG00000041889	1385	1383	2169	2220.12	2579	2658	3056	0.574282	-0.800168	0.00162405	0.121298	down	yes	Shisa4	protein_coding	chr1:135371057-135375237:-	gb|EDL39581.1|	817	3.82e-103	transmembrane protein 58, partial [Mus musculus]	ref|XM_034513546.1|	1296	0	PREDICTED: Arvicanthis niloticus shisa family member 4 (Shisa4), mRNA	Q8CA71	278	3e-88	Protein shisa-4	.	.	.	.	pfam13908	Shisa	Wnt and FGF inhibitory regulator. Shisa is a transcription factor-type molecule that physically interacts with immature forms of the Wnt receptor Frizzled and the FGF receptor within the endoplasmic reticulum to inhibit their post-translational maturation and trafficking to the cell surface.	.	GO:0016021|integral component of membrane;	.	.	.
ENSMUSG00000057605	138	182	74	98.6584	79	70	56	1.85051	0.887924	0.0155225	0.465517	up	yes	Gm6807	processed_pseudogene	chr19:45450308-45451195:-	ref|NP_035420.2|	1113	2.25e-151	60S ribosomal protein L6 [Mus musculus] >XP_006530290.1 60S ribosomal protein L6 isoform X1 [Mus musculus] >P47911.3 RecName: Full=60S ribosomal protein L6; AltName: Full=TAX-responsive enhancer element-binding protein 107; Short=TAXREB107 [Mus musculus] >6SWA_E Chain E, 60S ribosomal protein L6 [Mus musculus] >AAI06122.1 Ribosomal protein L6 [Mus musculus] >AAK56936.1 ribosomal protein L6 [Mus m…	ref|NG_030661.1|	888	0	Mus musculus predicted gene 6807 (Gm6807) pseudogene on chromosome 19	P47911	433	2e-151	60S ribosomal protein L6	SPCC622.18	140	4e-39	COG2163	pfam01159	Ribosomal_L6e	Ribosomal protein L6e.	GO:0002181|cytoplasmic translation;GO:0000027|ribosomal large subunit assembly;	GO:0031672|A band;GO:0005737|cytoplasm;GO:0036464|cytoplasmic ribonucleoprotein granule;GO:0005829|cytosol;GO:0022625|cytosolic large ribosomal subunit;GO:0005730|nucleolus;GO:0005634|nucleus;GO:0042788|polysomal ribosome;GO:0014069|postsynaptic density;GO:0005791|rough endoplasmic reticulum;GO:0045202|synapse;	GO:1990932|5.8S rRNA binding;GO:0003729|mRNA binding;GO:0003723|RNA binding;GO:0003735|structural constituent of ribosome;GO:0000049|tRNA binding;	K02934	RP-L6e, RPL6; large subunit ribosomal protein L6e
ENSMUSG00000042129	518	443	407	656.128	941	935	698	0.510712	-0.969417	1.61e-08	4.02e-05	down	yes	Rassf4	protein_coding	chr6:116633008-116673952:-	ref|NP_835146.3|	1375	3.39e-171	ras association domain-containing protein 4 [Mus musculus] >Q8CB96.1 RecName: Full=Ras association domain-containing protein 4 [Mus musculus] >EDK99567.1 Ras association (RalGDS/AF-6) domain family 4 [Mus musculus] >BAC29463.1 unnamed protein product [Mus musculus] >BAE23943.1 unnamed protein product [Mus musculus] >BAE42138.1 unnamed protein product [Mus musculus]	ref|NM_178045.4|	6344	0	Mus musculus Ras association (RalGDS/AF-6) domain family member 4 (Rassf4), mRNA	Q8CB96	534	9e-172	Ras association domain-containing protein 4	.	.	.	.	pfam00788	RA	Ras association (RalGDS/AF-6) domain. RasGTP effectors (in cases of AF6, canoe and RalGDS); putative RasGTP effectors in other cases. Recent evidence (not yet in MEDLINE) shows that some RA domains do NOT bind RasGTP. Predicted structure similar to that determined, and that of the RasGTP-binding domain of Raf kinase.	GO:0007049|cell cycle;GO:0007165|signal transduction;	.	.	K09851	RASSF2_4; Ras association domain-containing protein 2/4
ENSMUSG00000042331	1418	943	2113	2002.97	2367	2298	2810	0.574769	-0.798947	0.00855329	0.342562	down	yes	Specc1	protein_coding	chr11:61956763-62223013:+	sp|Q5SXY1.2|	5142	0	RecName: Full=Cytospin-B; AltName: Full=Sperm antigen with calponin homology and coiled-coil domains 1 [Mus musculus]	ref|NM_001281818.1|	6748	0	Mus musculus sperm antigen with calponin homology and coiled-coil domains 1 (Specc1), transcript variant 1, mRNA	Q5SXY1	1985	0	Cytospin-B	SPAC15A10.08	97.1	2e-19	COG5069	pfam00307	CH	Calponin homology (CH) domain. The CH domain is found in both cytoskeletal proteins and signal transduction proteins. The CH domain is involved in actin binding in some members of the family. However in calponins there is evidence that the CH domain is not involved in its actin binding activity. Most member proteins have from two to four copies of the CH domain, however some proteins such as calp…	GO:0030036|actin cytoskeleton organization;	GO:0005829|cytosol;GO:0001650|fibrillar center;GO:0031941|filamentous actin;GO:0043231|intracellular membrane-bounded organelle;GO:0016020|membrane;GO:0005815|microtubule organizing center;GO:0005654|nucleoplasm;GO:0005634|nucleus;	.	.	.
ENSMUSG00000042388	41	33	157	157.756	219	198	283	0.32109	-1.63895	0.00258672	0.162767	down	yes	Dlgap3	protein_coding	chr4:127169204-127237022:+	ref|NP_775161.2|	3663	0	disks large-associated protein 3 isoform 1 [Rattus norvegicus] >XP_008762211.1 PREDICTED: disks large-associated protein 3 isoform X1 [Rattus norvegicus] >XP_017448674.1 PREDICTED: disks large-associated protein 3 isoform X1 [Rattus norvegicus] >EDL80478.1 discs, large (Drosophila) homolog-associated protein 3, isoform CRA_b [Rattus norvegicus]	ref|NM_001302081.1|	4207	0	Mus musculus DLG associated protein 3 (Dlgap3), transcript variant 2, mRNA	Q6PFD5	1414	0	Disks large-associated protein 3	.	.	.	.	pfam03359	GKAP	Guanylate-kinase-associated protein (GKAP) protein.	GO:0099563|modification of synaptic structure;GO:0065003|protein-containing complex assembly;GO:0098962|regulation of postsynaptic neurotransmitter receptor activity;GO:0023052|signaling;	GO:0098981|cholinergic synapse;GO:0043197|dendritic spine;GO:0098978|glutamatergic synapse;GO:0031594|neuromuscular junction;GO:0043025|neuronal cell body;GO:0005886|plasma membrane;GO:0014069|postsynaptic density;GO:0099572|postsynaptic specialization;GO:0045202|synapse;	GO:0001540|amyloid-beta binding;GO:0060090|molecular adaptor activity;GO:0030165|PDZ domain binding;GO:0019904|protein domain specific binding;GO:0097110|scaffold protein binding;	.	.
ENSMUSG00000042638	6	0	7	9.38818	10	18	15	0.287573	-1.798	0.0417498	0.648939	down	yes	Gucy2c	protein_coding	chr6:136697284-136781765:-	ref|NP_001120790.1|	5673	0	heat-stable enterotoxin receptor isoform 1 precursor [Mus musculus] >Q3UWA6.1 RecName: Full=Heat-stable enterotoxin receptor; Short=STA receptor; AltName: Full=Guanylyl cyclase C; Short=GC-C; AltName: Full=Intestinal guanylate cyclase; Flags: Precursor [Mus musculus] >BAE23010.1 unnamed protein product [Mus musculus]	dbj|AK136496.1|	3957	0	Mus musculus adult male cecum cDNA, RIKEN full-length enriched library, clone:9130002N05 product:guanylate cyclase 2c, full insert sequence	Q3UWA6	2189	0	Heat-stable enterotoxin receptor	all0661	171	4e-44	COG2114	pfam00211	Guanylate_cyc	Adenylate and Guanylate cyclase catalytic domain.	GO:0006182|cGMP biosynthetic process;GO:0035556|intracellular signal transduction;GO:0007168|receptor guanylyl cyclase signaling pathway;GO:0042127|regulation of cell proliferation;GO:0009636|response to toxic substance;GO:0007165|signal transduction;	GO:0005789|endoplasmic reticulum membrane;GO:0016021|integral component of membrane;GO:0005886|plasma membrane;	GO:0005524|ATP binding;GO:0005525|GTP binding;GO:0004383|guanylate cyclase activity;GO:0016941|natriuretic peptide receptor activity;GO:0017046|peptide hormone binding;GO:0001653|peptide receptor activity;GO:0004672|protein kinase activity;GO:0015643|toxic substance binding;	K12320	GUCY2C; heat-stable enterotoxin receptor [EC:4.6.1.2]
ENSMUSG00000042662	27	15	29	42.1544	49	75	57	0.376055	-1.41099	0.0003647	0.0518771	down	yes	Dusp15	protein_coding	chr2:152940997-152951698:-	ref|XP_011237862.1|	346	1.61e-33	dual specificity protein phosphatase 15 isoform X2 [Mus musculus]	gb|JN963360.1|	3535	0	Mus musculus targeted KO-first, conditional ready, lacZ-tagged mutant allele Dusp15:tm1a(KOMP)Wtsi; transgenic	Q8R4V2	119	4e-28	Dual specificity protein phosphatase 15	.	.	.	.	pfam00782	DSPc	Dual specificity phosphatase, catalytic domain. Ser/Thr and Tyr protein phosphatases. The enzyme's tertiary fold is highly similar to that of tyrosine-specific phosphatases, except for a "recognition" region.	GO:0016311|dephosphorylation;GO:0000122|negative regulation of transcription by RNA polymerase II;GO:0070374|positive regulation of ERK1 and ERK2 cascade;GO:0046330|positive regulation of JNK cascade;GO:0042127|regulation of cell proliferation;GO:0048713|regulation of oligodendrocyte differentiation;GO:0007179|transforming growth factor beta receptor signaling pathway;	GO:0005829|cytosol;GO:0005886|plasma membrane;	GO:0016791|phosphatase activity;GO:0004725|protein tyrosine phosphatase activity;GO:0008138|protein tyrosine/serine/threonine phosphatase activity;	K14165	K14165; atypical dual specificity phosphatase [EC:3.1.3.16 3.1.3.48]
ENSMUSG00000042751	1843	1088	2609	2430.7	2777	2762	3431	0.591752	-0.756935	0.0164948	0.475604	down	yes	Nmnat2	protein_coding	chr1:152954993-153119261:+	dbj|BAC97965.1|	1464	0	mKIAA0479 protein, partial [Mus musculus]	dbj|AK084041.1|	4547	0	Mus musculus 12 days embryo spinal ganglion cDNA, RIKEN full-length enriched library, clone:D130079A07 product:hypothetical Nucleotidylyl transferase structure containing protein, full insert sequence	Q8BNJ3	548	0	Nicotinamide/nicotinic acid mononucleotide adenylyltransferase 2	YLR328w_2	100	1e-21	COG1057	pfam01467	CTP_transf_like	Cytidylyltransferase-like. This family includes: Cholinephosphate cytidylyltransferase; glycerol-3-phosphate cytidylyltransferase. It also includes putative adenylyltransferases, and FAD synthases.	GO:0009435|NAD biosynthetic process;	GO:0030424|axon;GO:0005737|cytoplasm;GO:0030659|cytoplasmic vesicle membrane;GO:0005829|cytosol;GO:0005794|Golgi apparatus;GO:0000139|Golgi membrane;GO:0005770|late endosome;GO:0045202|synapse;GO:0005802|trans-Golgi network;	GO:0005524|ATP binding;GO:0000309|nicotinamide-nucleotide adenylyltransferase activity;GO:0004515|nicotinate-nucleotide adenylyltransferase activity;	K06210	NMNAT; nicotinamide mononucleotide adenylyltransferase [EC:2.7.7.1 2.7.7.18]
ENSMUSG00000042793	875	673	1427	1271.66	1373	1510	1727	0.621417	-0.686366	0.0239597	0.551558	down	yes	Lgr6	protein_coding	chr1:134983301-135105276:-	ref|NP_001028581.1|	4453	0	leucine-rich repeat-containing G-protein coupled receptor 6 precursor [Mus musculus] >Q3UVD5.1 RecName: Full=Leucine-rich repeat-containing G-protein coupled receptor 6; Flags: Precursor [Mus musculus] >BAE23335.1 unnamed protein product [Mus musculus]	ref|XM_006529714.1|	5825	0	PREDICTED: Mus musculus leucine-rich repeat-containing G protein-coupled receptor 6 (Lgr6), transcript variant X1, mRNA	Q3UVD5	1719	0	Leucine-rich repeat-containing G-protein coupled receptor 6	alr0124_1	107	3e-23	COG4886	pfam13855	LRR_8	Leucine rich repeat.	GO:1990523|bone regeneration;GO:0030335|positive regulation of cell migration;GO:0030177|positive regulation of Wnt signaling pathway;GO:0042246|tissue regeneration;GO:0016055|Wnt signaling pathway;	GO:0031012|extracellular matrix;GO:0005615|extracellular space;GO:0016021|integral component of membrane;GO:0005886|plasma membrane;GO:0031982|vesicle;	GO:0004930|G protein-coupled receptor activity;GO:0016500|protein-hormone receptor activity;	K08399	LGR6; leucine-rich repeat-containing G protein-coupled receptor 6
ENSMUSG00000043333	85	69	239	196.045	251	214	304	0.495521	-1.01298	0.0287509	0.577215	down	yes	Rhbdl2	protein_coding	chr4:123787874-123829904:+	gb|AAI15495.1|	363	2.88e-38	Rhbdl2 protein [Mus musculus] >AAI15496.1 Rhbdl2 protein [Mus musculus] >BAC37485.1 unnamed protein product [Mus musculus]	dbj|AK078969.1|	1683	0	Mus musculus adult male cecum cDNA, RIKEN full-length enriched library, clone:9130416B15 product:similar to HYPOTHETICAL PROTEIN FLJ20435 [Homo sapiens], full insert sequence	A2AGA4	99	2e-21	Rhomboid-related protein 2	.	.	.	.	pfam01904	DUF72	Protein of unknown function DUF72. The function of this family is unknown.	.	GO:0016021|integral component of membrane;GO:0005886|plasma membrane;	GO:0004252|serine-type endopeptidase activity;	K02857	RHBDL1_2_3; rhomboid-related protein 1/2/3 [EC:3.4.21.105]
ENSMUSG00000024222	659	1107	313	523.928	373	352	364	1.83683	0.877215	0.0258031	0.561002	up	yes	Fkbp5	protein_coding	chr17:28399094-28517527:-	ref|NP_034350.1|	2319	0	peptidyl-prolyl cis-trans isomerase FKBP5 [Mus musculus] >Q64378.1 RecName: Full=Peptidyl-prolyl cis-trans isomerase FKBP5; Short=PPIase FKBP5; AltName: Full=51 kDa FK506-binding protein; Short=51 kDa FKBP; Short=FKBP-51; AltName: Full=FK506-binding protein 5; Short=FKBP-5; AltName: Full=Rotamase [Mus musculus] >ABK42397.1 FKBP 51 [synthetic construct] >AAA86983.1 FKBP51 [Mus musculus] >AAA89162.…	dbj|AK159389.1|	3842	0	Mus musculus osteoclast-like cell cDNA, RIKEN full-length enriched library, clone:I420019D10 product:FK506 binding protein 5, full insert sequence	Q64378	897	0	Peptidyl-prolyl cis-trans isomerase FKBP5	slr1761	111	6e-26	COG0545	pfam00254	FKBP_C	FKBP-type peptidyl-prolyl cis-trans isomerase.	GO:0061077|chaperone-mediated protein folding;GO:0000413|protein peptidyl-prolyl isomerization;GO:0009617|response to bacterium;	GO:0005737|cytoplasm;GO:0005829|cytosol;GO:0005654|nucleoplasm;	GO:0005528|FK506 binding;GO:0031072|heat shock protein binding;GO:0003755|peptidyl-prolyl cis-trans isomerase activity;	K09571	FKBP4_5; FK506-binding protein 4/5 [EC:5.2.1.8]
ENSMUSG00000043903	168	122	290	337.948	455	457	517	0.3913	-1.35365	4.45e-05	0.0125594	down	yes	Zfp469	lincRNA	chr8:122269569-122272650:+	ref|NP_001349812.1|	2584	0	zinc finger protein 469 [Mus musculus] >XP_006531621.1 zinc finger protein 469 isoform X1 [Mus musculus] >XP_011246878.1 zinc finger protein 469 isoform X1 [Mus musculus] >XP_036009730.1 zinc finger protein 469 isoform X1 [Mus musculus]	ref|NM_001362883.1|	3082	0	Mus musculus zinc finger protein 469 (Zfp469), mRNA	Q96JG9	408	4e-118	Zinc finger protein 469	.	.	.	.	pfam03157	Glutenin_hmw	High molecular weight glutenin subunit. Members of this family include high molecular weight subunits of glutenin. This group of gluten proteins is thought to be largely responsible for the elastic properties of gluten, and hence, doughs. Indeed, glutenin high molecular weight subunits are classified as elastomeric proteins, because the glutenin network can withstand significant deformations with…	.	GO:0005634|nucleus;	GO:0003677|DNA binding;GO:0046872|metal ion binding;	.	.
ENSMUSG00000038007	367	381	355	277.685	208	187	183	1.83607	0.876618	8.33e-07	0.000694032	up	yes	Acer2	protein_coding	chr4:86874396-86934822:+	ref|NP_647467.1|	1449	0	alkaline ceramidase 2 isoform 1 [Mus musculus] >Q8VD53.1 RecName: Full=Alkaline ceramidase 2; Short=AlkCDase 2; Short=Alkaline CDase 2; Short=maCER2; AltName: Full=Acylsphingosine deacylase 3-like; AltName: Full=Cancer-related gene liver 1 protein; Short=CRG-L1; AltName: Full=N-acylsphingosine amidohydrolase 3-like [Mus musculus] >AAL40408.1 cancer related gene-liver 1 [Mus musculus] >AAQ85131.1 …	ref|NM_139306.3|	4198	0	Mus musculus alkaline ceramidase 2 (Acer2), transcript variant 1, mRNA	Q8VD53	562	0	Alkaline ceramidase 2	.	.	.	.	pfam05875	Ceramidase	Ceramidase. This family consists of several ceramidases. Ceramidases are enzymes involved in regulating cellular levels of ceramides, sphingoid bases, and their phosphates, EC:3.5.1.23.	GO:0006919|activation of cysteine-type endopeptidase activity involved in apoptotic process;GO:0006974|cellular response to DNA damage stimulus;GO:0035690|cellular response to drug;GO:0046514|ceramide catabolic process;GO:0030330|DNA damage response, signal transduction by p53 class mediator;GO:0033629|negative regulation of cell adhesion mediated by integrin;GO:0001953|negative regulation of cel…	GO:0005794|Golgi apparatus;GO:0030173|integral component of Golgi membrane;	GO:0102121|ceramidase activity;GO:0071633|dihydroceramidase activity;GO:0046872|metal ion binding;GO:0017040|N-acylsphingosine amidohydrolase activity;	K01441	ACER1_2, ASAH3; alkaline ceramidase [EC:3.5.1.23]
ENSMUSG00000044288	33	33	65	66.4061	94	77	93	0.479849	-1.05935	0.0053113	0.257503	down	yes	Cnr1	protein_coding	chr4:33924593-33948831:+	gb|OBS83467.1|	2481	0	hypothetical protein A6R68_22543 [Neotoma lepida]	gb|MH013961.1|	5807	0	Mus musculus CB1A mRNA, complete cds	P47746	959	0	Cannabinoid receptor 1	.	.	.	.	pfam00001	7tm_1	7 transmembrane receptor (rhodopsin family). This family contains, amongst other G-protein-coupled receptors (GCPRs), members of the opsin family, which have been considered to be typical members of the rhodopsin superfamily. They share several motifs, mainly the seven transmembrane helices, GCPRs of the rhodopsin superfamily. All opsins bind a chromophore, such as 11-cis-retinal. The function of…	GO:0007189|adenylate cyclase-activating G protein-coupled receptor signaling pathway;GO:0007188|adenylate cyclase-modulating G protein-coupled receptor signaling pathway;GO:0007568|aging;GO:0007413|axonal fasciculation;GO:0038171|cannabinoid signaling pathway;GO:0007186|G protein-coupled receptor signaling pathway;GO:0042593|glucose homeostasis;GO:0007611|learning or memory;GO:0060135|maternal pr…	GO:0015629|actin cytoskeleton;GO:0030424|axon;GO:0005737|cytoplasm;GO:0098982|GABA-ergic synapse;GO:0098978|glutamatergic synapse;GO:0030426|growth cone;GO:0032592|integral component of mitochondrial membrane;GO:0099056|integral component of presynaptic membrane;GO:0045121|membrane raft;GO:0005741|mitochondrial outer membrane;GO:0005739|mitochondrion;GO:0005886|plasma membrane;GO:0098793|presynap…	GO:0004949|cannabinoid receptor activity;GO:0004930|G protein-coupled receptor activity;GO:0042802|identical protein binding;GO:0099635|voltage-gated calcium channel activity involved in positive regulation of presynaptic cytosolic calcium levels;	K04277	CNR1; cannabinoid receptor 1
ENSMUSG00000022419	142	199	63	101.418	78	78	56	1.8359	0.876489	0.0347169	0.60551	up	yes	Deptor	protein_coding	chr15:55112317-55259271:+	gb|EDL29271.1|	1836	0	DEP domain containing 6, partial [Mus musculus]	ref|NM_145470.3|	8547	0	Mus musculus DEP domain containing MTOR-interacting protein (Deptor), transcript variant 1, mRNA	Q570Y9	670	0	DEP domain-containing mTOR-interacting protein	.	.	.	.	pfam00610	DEP	Domain found in Dishevelled, Egl-10, and Pleckstrin (DEP). The DEP domain is responsible for mediating intracellular protein targeting and regulation of protein stability in the cell. The DEP domain is present in a number of signaling molecules, including Regulator of G protein Signaling (RGS) proteins, and has been implicated in membrane targeting. New findings in yeast, however, demonstrate a m…	GO:0035556|intracellular signal transduction;GO:0045792|negative regulation of cell size;GO:0006469|negative regulation of protein kinase activity;GO:0032007|negative regulation of TOR signaling;GO:2001236|regulation of extrinsic apoptotic signaling pathway;	.	.	K20402	DEPTOR; DEP domain-containing mTOR-interacting protein
ENSMUSG00000025491	5326	8300	4496	4591.34	2907	3344	3324	1.82488	0.867803	0.0010819	0.0915965	up	yes	Ifitm1	protein_coding	chr7:140967221-140969825:+	ref|NP_001106186.1|	489	1.46e-59	interferon-induced transmembrane protein 1 isoform a [Mus musculus] >NP_001347656.1 interferon-induced transmembrane protein 1 isoform a [Mus musculus] >NP_081096.3 interferon-induced transmembrane protein 1 isoform a [Mus musculus] >Q9D103.1 RecName: Full=Interferon-induced transmembrane protein 1; AltName: Full=Dispanin subfamily A member 2a; Short=DSPA2a; AltName: Full=Fragilis protein 2; AltN…	gb|BC027285.1|	852	0	Mus musculus interferon induced transmembrane protein 1, mRNA (cDNA clone MGC:27862 IMAGE:3492212), complete cds	Q9D103	192	5e-60	Interferon-induced transmembrane protein 1	.	.	.	.	pfam04505	CD225	Interferon-induced transmembrane protein. This family includes the human leukocyte antigen CD225, which is an interferon inducible transmembrane protein, and is associated with interferon induced cell growth suppression.	GO:0009952|anterior/posterior pattern specification;GO:0051607|defense response to virus;GO:0030336|negative regulation of cell migration;GO:0008285|negative regulation of cell proliferation;GO:0046597|negative regulation of viral entry into host cell;GO:0045071|negative regulation of viral genome replication;GO:0001503|ossification;GO:0045669|positive regulation of osteoblast differentiation;GO:…	GO:0005769|early endosome;GO:0016021|integral component of membrane;GO:0005765|lysosomal membrane;GO:0005886|plasma membrane;GO:0032991|protein-containing complex;	.	K19831	IFITM1, CD225; interferon induced transmembrane protein 1
ENSMUSG00000046169	1185	667	1587	1417.91	1764	1596	1697	0.653055	-0.614723	0.0416247	0.647569	down	yes	Adamts6	protein_coding	chr13:104287835-104496695:+	gb|EDL18493.1|	2591	0	mCG117555, isoform CRA_a, partial [Mus musculus] >EDL18494.1 mCG117555, isoform CRA_a, partial [Mus musculus]	dbj|AK030315.1|	7671	0	Mus musculus 11 days pregnant adult female ovary and uterus cDNA, RIKEN full-length enriched library, clone:5031426K13 product:similar to ADAMTS-6 PRECURSOR (EC 3.4.24.-) (A DISINTEGRIN AND METALLOPROTEINASE WITH THROMBOSPONDIN MOTIFS 6) (ADAM-TS 6) (ADAM-TS6) [Homo sapiens], full insert sequence	Q9UKP5	908	0	A disintegrin and metalloproteinase with thrombospondin motifs 6	.	.	.	.	pfam05986	ADAM_spacer1	ADAM-TS Spacer 1. This family represents the Spacer-1 region from the ADAM-TS family of metalloproteinases.	GO:0035904|aorta development;GO:0003279|cardiac septum development;GO:0060976|coronary vasculature development;GO:0030198|extracellular matrix organization;GO:0001822|kidney development;	GO:0031012|extracellular matrix;GO:0005576|extracellular region;	GO:0046872|metal ion binding;GO:0004222|metalloendopeptidase activity;GO:0008237|metallopeptidase activity;	K08621	ADAMTS6; a disintegrin and metalloproteinase with thrombospondin motifs 6 [EC:3.4.24.-]
ENSMUSG00000046589	134	97	486	568.908	870	972	817	0.264337	-1.91955	0.000176945	0.032037	down	yes	Lrrc8e	protein_coding	chr8:4226827-4237470:+	ref|NP_082451.2|	3858	0	volume-regulated anion channel subunit LRRC8E [Mus musculus] >XP_006508969.1 volume-regulated anion channel subunit LRRC8E isoform X1 [Mus musculus] >XP_006508970.1 volume-regulated anion channel subunit LRRC8E isoform X1 [Mus musculus] >XP_011240388.1 volume-regulated anion channel subunit LRRC8E isoform X1 [Mus musculus] >Q66JT1.2 RecName: Full=Volume-regulated anion channel subunit LRRC8E; Alt…	ref|NM_028175.2|	3878	0	Mus musculus leucine rich repeat containing 8 family, member E (Lrrc8e), mRNA	Q66JT1	1490	0	Volume-regulated anion channel subunit LRRC8E	alr0124_1	87	1e-16	COG4886	pfam12534	Pannexin_like	Pannexin-like TM region of LRRC8. Pannexin_like is a family of the four transmembrane domains of metazoan leucine-rich-repeat-containing 8 proteins. These four TMs associate into hexamers resulting in homo- or heteromeric channels that connect the cytosol to the extracellular space. The family is found in association with pfam00560.	GO:0098656|anion transmembrane transport;GO:0015810|aspartate transmembrane transport;GO:0006884|cell volume homeostasis;GO:0071470|cellular response to osmotic stress;	GO:0005737|cytoplasm;GO:0030176|integral component of endoplasmic reticulum membrane;GO:1905103|integral component of lysosomal membrane;GO:0005887|integral component of plasma membrane;GO:0034702|ion channel complex;GO:0005886|plasma membrane;	GO:0005225|volume-sensitive anion channel activity;	K22038	LRRC8; volume-regulated anion channel
ENSMUSG00000046727	213	225	422	444.594	618	631	542	0.4672	-1.09789	0.000370508	0.0518771	down	yes	Cystm1	protein_coding	chr18:36345619-36402980:+	gb|ERE85579.1|	267	7.2e-25	hypothetical protein H671_2g5148 [Cricetulus griseus]	dbj|AK089711.1|	1786	0	Mus musculus activated spleen cDNA, RIKEN full-length enriched library, clone:F830010E04 product:weakly similar to PUTATIVE NUCLEAR PROTEIN (PUTATIVE NUCLEAR PROTEIN ORF1-FL49) [Homo sapiens], full insert sequence	.	.	.	.	.	.	.	.	pfam15362	Enamelin	Enamelin. ENAMELIN is involved in the mineralisation and structural organisation of enamel. It is necessary for the extension of enamel during the secretory stage of dental enamel formation. The proteins are expressed in teeth, particularly in odontoblasts, ameloblasts and cementoblasts.	.	.	.	.	.
ENSMUSG00000046844	167	135	222	221.51	292	288	225	0.629163	-0.668493	0.00889071	0.348891	down	yes	Vat1l	protein_coding	chr8:114205612-114374071:+	gb|EDL11552.1|	205	2.45e-16	mCG1036128 [Mus musculus]	dbj|AK035009.1|	4238	0	Mus musculus 12 days embryo embryonic body between diaphragm region and neck cDNA, RIKEN full-length enriched library, clone:9430073I07 product:KIAA1576 PROTEIN (FRAGMENT) homolog [Homo sapiens], full insert sequence	Q80TB8	79.3	7e-14	Synaptic vesicle membrane protein VAT-1 homolog-like	.	.	.	.	pfam10322	7TM_GPCR_Sru	Serpentine type 7TM GPCR chemoreceptor Sru. Chemoreception is mediated in Caenorhabditis elegans by members of the seven-transmembrane G-protein-coupled receptor class (7TM GPCRs) of proteins which are of the serpentine type. Sru is a member of the Srg superfamily of chemoreceptors. Chemoperception is one of the central senses of soil nematodes like C. elegans which are otherwise 'blind' and 'dea…	.	.	GO:0016491|oxidoreductase activity;GO:0008270|zinc ion binding;	.	.
ENSMUSG00000047497	624	547	675	798.477	986	933	1013	0.604314	-0.72663	2.19e-05	0.00818986	down	yes	Adamts12	protein_coding	chr15:11064790-11349231:+	ref|NP_780710.2|	8317	0	A disintegrin and metalloproteinase with thrombospondin motifs 12 preproprotein [Mus musculus] >Q811B3.2 RecName: Full=A disintegrin and metalloproteinase with thrombospondin motifs 12; Short=ADAM-TS 12; Short=ADAM-TS12; Short=ADAMTS-12; Flags: Precursor [Mus musculus]	ref|NM_175501.3|	8579	0	Mus musculus a disintegrin-like and metallopeptidase (reprolysin type) with thrombospondin type 1 motif, 12 (Adamts12), mRNA	Q811B3	3179	0	A disintegrin and metalloproteinase with thrombospondin motifs 12	.	.	.	.	pfam05986	ADAM_spacer1	ADAM-TS Spacer 1. This family represents the Spacer-1 region from the ADAM-TS family of metalloproteinases.	GO:0016477|cell migration;GO:0007160|cell-matrix adhesion;GO:0071773|cellular response to BMP stimulus;GO:0071347|cellular response to interleukin-1;GO:0071356|cellular response to tumor necrosis factor;GO:0030198|extracellular matrix organization;GO:2001113|negative regulation of cellular response to hepatocyte growth factor stimulus;GO:1902548|negative regulation of cellular response to vascula…	GO:0031012|extracellular matrix;GO:0005576|extracellular region;	GO:0046872|metal ion binding;GO:0004222|metalloendopeptidase activity;	K08626	ADAMTS12; a disintegrin and metalloproteinase with thrombospondin motifs 12 [EC:3.4.24.-]
ENSMUSG00000047746	18	3	36	75.181	132	135	122	0.141361	-2.82254	1.11e-06	0.000751373	down	yes	Fbxo40	protein_coding	chr16:36963460-36990467:-	ref|NP_001032398.1|	3782	0	F-box only protein 40 [Mus musculus] >NP_001345146.1 F-box only protein 40 [Mus musculus] >XP_006521945.1 F-box only protein 40 isoform X1 [Mus musculus] >P62932.1 RecName: Full=F-box only protein 40 [Mus musculus] >AAI07407.1 F-box protein 40 [Mus musculus] >EDK97950.1 F-box protein 40 [Mus musculus]	ref|NM_001358217.1|	5136	0	Mus musculus F-box protein 40 (Fbxo40), transcript variant 1, mRNA	P62932	1461	0	F-box only protein 40	.	.	.	.	pfam15965	zf-TRAF_2	TRAF-like zinc-finger.	GO:0042692|muscle cell differentiation;	GO:0005737|cytoplasm;	GO:0061630|ubiquitin protein ligase activity;GO:0008270|zinc ion binding;	K10315	FBXO40; F-box protein 40
ENSMUSG00000020077	271	361	147	197.51	167	169	86	1.78774	0.838134	0.0261402	0.561969	up	yes	Srgn	protein_coding	chr10:62493833-62527451:-	ref|XP_006513437.1|	897	6.12e-116	serglycin isoform X1 [Mus musculus] >EDL32093.1 proteoglycan 1, secretory granule, isoform CRA_b [Mus musculus]	ref|NM_001358965.1|	1721	0	Mus musculus serglycin (Srgn), transcript variant 2, mRNA	P13609	266	3e-84	Serglycin	.	.	.	.	pfam04360	Serglycin	Serglycin. Serglycin is the most prevalent proteoglycan produced in haemopoietic cells. Serglycin is a proteinase resistant secretory granule proteoglycan.	GO:0006915|apoptotic process;GO:0031214|biomineral tissue development;GO:0033382|maintenance of granzyme B location in T cell secretory granule;GO:0033373|maintenance of protease location in mast cell secretory granule;GO:0033364|mast cell secretory granule organization;GO:0050804|modulation of chemical synaptic transmission;GO:0030502|negative regulation of bone mineralization;GO:0001818|negativ…	GO:0005615|extracellular space;GO:0098978|glutamatergic synapse;GO:0005794|Golgi apparatus;GO:0042629|mast cell granule;GO:0099091|postsynaptic specialization, intracellular component;GO:0098685|Schaffer collateral - CA1 synapse;GO:0030141|secretory granule;GO:0042588|zymogen granule;	GO:0005518|collagen binding;	K06849	PGSG; proteoglycan peptide core protein
ENSMUSG00000049811	340	261	701	724.245	1053	928	1025	0.41972	-1.2525	0.000505187	0.0598929	down	yes	Fam161a	protein_coding	chr11:23007531-23030788:+	ref|XP_011242063.1|	998	1.05e-122	protein FAM161A isoform X9 [Mus musculus]	dbj|AK040751.1|	2591	0	Mus musculus adult male aorta and vein cDNA, RIKEN full-length enriched library, clone:A530023B02 product:weakly similar to OVARC1001399 PROTEIN (FRAGMENT) [Homo sapiens], full insert sequence	Q8QZV6	355	3e-111	Protein FAM161A	.	.	.	.	pfam10595	UPF0564	Uncharacterized protein family UPF0564. This family of proteins has no known function. However, one of the members, TTHERM_01026310, is annotated as an EF-hand family protein.	GO:0060271|cilium assembly;GO:0044782|cilium organization;GO:1901985|positive regulation of protein acetylation;	GO:0000235|astral microtubule;GO:0005814|centriole;GO:0005813|centrosome;GO:0036064|ciliary basal body;GO:0072686|mitotic spindle;GO:0097431|mitotic spindle pole;GO:0097733|photoreceptor cell cilium;GO:0032391|photoreceptor connecting cilium;GO:0001917|photoreceptor inner segment;GO:0005876|spindle microtubule;	GO:0042802|identical protein binding;GO:0008017|microtubule binding;	K16772	FAM161A; protein FAM161A
ENSMUSG00000058153	74	92	47	54.0905	39	29	46	1.78472	0.835694	0.0313341	0.588357	up	yes	Sez6l	protein_coding	chr5:112419151-112577185:-	ref|XP_021017953.2|	4823	0	seizure 6-like protein isoform X3 [Mus caroli]	ref|NM_019982.3|	6055	0	Mus musculus seizure related 6 homolog like (Sez6l), transcript variant 2, mRNA	Q6P1D5	1818	0	Seizure 6-like protein	.	.	.	.	pfam00431	CUB	CUB domain.	GO:0008344|adult locomotory behavior;GO:0021680|cerebellar Purkinje cell layer development;GO:0090036|regulation of protein kinase C signaling;GO:0060074|synapse maturation;	GO:0005783|endoplasmic reticulum;GO:0005789|endoplasmic reticulum membrane;GO:0016021|integral component of membrane;GO:0043025|neuronal cell body;GO:0005886|plasma membrane;	.	.	.
ENSMUSG00000050050	104	75	113	173.33	299	261	187	0.377105	-1.40696	1.09e-07	0.000158723	down	yes	Ccdc158	protein_coding	chr5:92607954-92675271:-	ref|NP_796204.1|	5513	0	coiled-coil domain-containing protein 158 isoform b [Mus musculus] >Q8CDI6.1 RecName: Full=Coiled-coil domain-containing protein 158 [Mus musculus] >BAC26724.1 unnamed protein product [Mus musculus]	ref|NM_177230.3|	3634	0	Mus musculus coiled-coil domain containing 158 (Ccdc158), transcript variant 2, mRNA	.	.	.	.	.	.	.	.	pfam15921	CCDC158	Coiled-coil domain-containing protein 158. CCDC158 is a family of proteins found in eukaryotes. The function is not known.	.	.	.	.	.
ENSMUSG00000050052	187	191	399	399.514	484	469	639	0.471663	-1.08417	0.00224908	0.150818	down	yes	Tdrp	protein_coding	chr8:13952008-13975032:-	ref|XP_011240385.1|	742	2.69e-89	testis development-related protein isoform X1 [Mus musculus]	ref|NM_173744.4|	2463	0	Mus musculus testis development related protein (Tdrp), transcript variant 2, mRNA	Q8C5P7	245	6e-74	Testis development-related protein	.	.	.	.	pfam15683	TDRP	Testis development-related protein. TDRP is a family of proteins found in chordates. It is predominantly expressed in the testis. distributed in both cytoplasm and the nuclei of spermatogenic cells. It may act as a nuclear factor with an important role in spermatogenesis.	GO:0007283|spermatogenesis;	GO:0005737|cytoplasm;GO:0005829|cytosol;GO:0043231|intracellular membrane-bounded organelle;GO:0005634|nucleus;	.	.	.
ENSMUSG00000000120	900	868	586	595.975	310	359	583	1.77885	0.830942	0.00652754	0.293689	up	yes	Ngfr	protein_coding	chr11:95568818-95587735:-	ref|NP_150086.2|	2010	0	tumor necrosis factor receptor superfamily member 16 precursor [Mus musculus] >Q9Z0W1.2 RecName: Full=Tumor necrosis factor receptor superfamily member 16; AltName: Full=Low affinity neurotrophin receptor p75NTR; AltName: Full=Low-affinity nerve growth factor receptor; Short=NGF receptor; AltName: CD_antigen=CD271; Flags: Precursor [Mus musculus] >AAH38365.1 Nerve growth factor receptor (TNFR sup…	ref|NM_033217.3|	3409	0	Mus musculus nerve growth factor receptor (TNFR superfamily, member 16) (Ngfr), mRNA	Q9Z0W1	778	0	Tumor necrosis factor receptor superfamily member 16	.	.	.	.	pfam00020	TNFR_c6	TNFR/NGFR cysteine-rich region.	GO:0006919|activation of cysteine-type endopeptidase activity involved in apoptotic process;GO:0007411|axon guidance;GO:0001678|cellular glucose homeostasis;GO:1904646|cellular response to amyloid-beta;GO:0034599|cellular response to oxidative stress;GO:0007417|central nervous system development;GO:0032922|circadian regulation of gene expression;GO:0007623|circadian rhythm;GO:0016048|detection of…	GO:0009986|cell surface;GO:0005911|cell-cell junction;GO:0045334|clathrin-coated endocytic vesicle;GO:0030135|coated vesicle;GO:0005737|cytoplasm;GO:0032590|dendrite membrane;GO:0043197|dendritic spine;GO:0009897|external side of plasma membrane;GO:0005794|Golgi apparatus;GO:0030426|growth cone;GO:0016021|integral component of membrane;GO:0045121|membrane raft;GO:0005739|mitochondrion;GO:0032809|…	GO:0001540|amyloid-beta binding;GO:0005516|calmodulin binding;GO:0015026|coreceptor activity;GO:0005035|death receptor activity;GO:0042802|identical protein binding;GO:0048406|nerve growth factor binding;GO:0043121|neurotrophin binding;GO:0005168|neurotrophin TRKA receptor binding;GO:0070678|preprotein binding;GO:0044877|protein-containing complex binding;GO:0031267|small GTPase binding;GO:003162…	K02583	NGFR, TNFRSF16, CD271; tumor necrosis factor receptor superfamily member 16
ENSMUSG00000050505	54	51	116	118.051	179	189	117	0.445214	-1.16743	0.00278977	0.169536	down	yes	Pcdh20	protein_coding	chr14:88464743-88471396:-	ref|NP_848800.3|	4599	0	protocadherin-20 precursor [Mus musculus] >XP_036014467.1 protocadherin-20 isoform X1 [Mus musculus] >Q8BIZ0.3 RecName: Full=Protocadherin-20; Flags: Precursor [Mus musculus]	ref|NM_178685.5|	5237	0	Mus musculus protocadherin 20 (Pcdh20), mRNA	Q8BIZ0	1776	0	Protocadherin-20	.	.	.	.	pfam00028	Cadherin	Cadherin domain.	GO:0007155|cell adhesion;GO:0007156|homophilic cell adhesion via plasma membrane adhesion molecules;	GO:0005887|integral component of plasma membrane;	GO:0005509|calcium ion binding;	K16498	PCDHD1; protocadherin delta 1
ENSMUSG00000019970	1092	1717	864	939.718	673	697	631	1.77331	0.826449	0.00286012	0.171431	up	yes	Sgk1	protein_coding	chr10:21882184-21999903:+	ref|NP_001155317.2|	2686	0	serine/threonine-protein kinase Sgk1 isoform a [Mus musculus]	ref|NM_001161845.2|	3096	0	Mus musculus serum/glucocorticoid regulated kinase 1 (Sgk1), transcript variant 1, mRNA	Q9WVC6	788	0	Serine/threonine-protein kinase Sgk1	.	.	.	.	pfam00069	Pkinase	Protein kinase domain.	GO:0006915|apoptotic process;GO:1904045|cellular response to aldosterone;GO:0006974|cellular response to DNA damage stimulus;GO:0032869|cellular response to insulin stimulus;GO:0006883|cellular sodium ion homeostasis;GO:0043402|glucocorticoid mediated signaling pathway;GO:0035556|intracellular signal transduction;GO:0007616|long-term memory;GO:0007019|microtubule depolymerization;GO:0043066|negat…	GO:0005737|cytoplasm;GO:0005829|cytosol;GO:0005789|endoplasmic reticulum membrane;GO:0005739|mitochondrion;GO:0043005|neuron projection;GO:0016607|nuclear speck;GO:0005634|nucleus;GO:0048471|perinuclear region of cytoplasm;GO:0005886|plasma membrane;	GO:0043423|3-phosphoinositide-dependent protein kinase binding;GO:0005524|ATP binding;GO:0015459|potassium channel regulator activity;GO:0004672|protein kinase activity;GO:0004674|protein serine/threonine kinase activity;GO:0004712|protein serine/threonine/tyrosine kinase activity;GO:0048156|tau protein binding;	K13302	SGK1; serum/glucocorticoid-regulated kinase 1 [EC:2.7.11.1]
ENSMUSG00000051758	1	1	8	9.88734	19	8	21	0.202042	-2.30727	0.0150363	0.458477	down	yes	4930544M13Rik	lincRNA	chr13:114607237-114697822:+	gb|EDL18376.1|	314	2.64e-32	RIKEN cDNA 4930544M13 [Mus musculus]	ref|NR_045976.1|	1403	0	Mus musculus RIKEN cDNA 4930544M13 gene (4930544M13Rik), long non-coding RNA	.	.	.	.	.	.	.	.	pfam05111	Amelin	Ameloblastin precursor (Amelin). This family consists of several mammalian Ameloblastin precursor (Amelin) proteins. Matrix proteins of tooth enamel consist mainly of amelogenin but also of non-amelogenin proteins, which, although their volumetric percentage is low, have an important role in enamel mineralisation. One of the non-amelogenin proteins is ameloblastin, also known as amelin and sheath…	.	.	.	.	.
ENSMUSG00000026077	407	349	139	225.088	176	189	118	1.76805	0.822162	0.0275706	0.568451	up	yes	Npas2	protein_coding	chr1:39193731-39363236:+	ref|NP_032745.2|	3728	0	neuronal PAS domain-containing protein 2 [Mus musculus] >XP_011236754.1 neuronal PAS domain-containing protein 2 isoform X1 [Mus musculus] >EDL14555.1 neuronal PAS domain protein 2 [Mus musculus]	ref|NM_008719.2|	4176	0	Mus musculus neuronal PAS domain protein 2 (Npas2), mRNA	P97460	1439	0	Neuronal PAS domain-containing protein 2	.	.	.	.	pfam14598	PAS_11	PAS domain. This family includes the PAS-B domain of NCOA1 (Nuclear receptor coactivator 1), which binds to an LXXLL motif in the C-terminal region of STAT6 (Signal transducer and activator of transcription 6).	GO:0006974|cellular response to DNA damage stimulus;GO:0032922|circadian regulation of gene expression;GO:0007623|circadian rhythm;GO:0042745|circadian sleep/wake cycle;GO:0045475|locomotor rhythm;GO:0060548|negative regulation of cell death;GO:2000987|positive regulation of behavioral fear response;GO:0045739|positive regulation of DNA repair;GO:0045944|positive regulation of transcription by RN…	GO:1990513|CLOCK-BMAL transcription complex;GO:0005829|cytosol;GO:0005654|nucleoplasm;GO:0005634|nucleus;GO:0005667|transcription factor complex;	GO:0003677|DNA binding;GO:0000981|DNA-binding transcription factor activity, RNA polymerase II-specific;GO:0051879|Hsp90 protein binding;GO:0046872|metal ion binding;GO:0046983|protein dimerization activity;GO:0000978|RNA polymerase II proximal promoter sequence-specific DNA binding;GO:1990837|sequence-specific double-stranded DNA binding;	K09026	NPAS2; neuronal PAS domain-containing protein 2
ENSMUSG00000052271	10	3	21	20.9303	27	26	37	0.362456	-1.46412	0.0256025	0.560637	down	yes	Bhlha15	protein_coding	chr5:144190286-144194441:+	ref|XP_008767163.1|	794	1.28e-94	PREDICTED: class A basic helix-loop-helix protein 15 isoform X1 [Rattus norvegicus]	ref|NM_010800.4|	3494	0	Mus musculus basic helix-loop-helix family, member a15 (Bhlha15), mRNA	Q9QYC3	244	2e-72	Class A basic helix-loop-helix protein 15	.	.	.	.	pfam00010	HLH	Helix-loop-helix DNA-binding domain.	GO:0019722|calcium-mediated signaling;GO:0048469|cell maturation;GO:0007267|cell-cell signaling;GO:0042149|cellular response to glucose starvation;GO:0030968|endoplasmic reticulum unfolded protein response;GO:0007186|G protein-coupled receptor signaling pathway;GO:0042593|glucose homeostasis;GO:0007030|Golgi organization;GO:0048312|intracellular distribution of mitochondria;GO:0006851|mitochondri…	GO:0005634|nucleus;	GO:0003677|DNA binding;GO:0001228|DNA-binding transcription activator activity, RNA polymerase II-specific;GO:0000981|DNA-binding transcription factor activity, RNA polymerase II-specific;GO:0042802|identical protein binding;GO:0046983|protein dimerization activity;GO:0000978|RNA polymerase II proximal promoter sequence-specific DNA binding;GO:0000977|RNA polymerase II regulatory region sequence-…	K08040	BHLHB8, MIST1; class B basic helix-loop-helix protein 8
ENSMUSG00000052353	185	75	562	644.232	786	828	1355	0.267153	-1.90426	0.0229692	0.54252	down	yes	Cemip	protein_coding	chr7:83932857-84086502:-	ref|XP_021048230.1|	7453	0	cell migration-inducing and hyaluronan-binding protein [Mus pahari]	ref|NM_030728.4|	7111	0	Mus musculus cell migration inducing protein, hyaluronan binding (Cemip), mRNA	Q8BI06	2835	0	Cell migration-inducing and hyaluronan-binding protein	.	.	.	.	pfam10162	G8	G8 domain. This domain is found in disease proteins PKHD1 and KIAA1199 and is named G8 after its 8 conserved glycines. It is predicted to contain 10 beta strands and an alpha helix.	GO:0030214|hyaluronan catabolic process;GO:0030335|positive regulation of cell migration;GO:0010800|positive regulation of peptidyl-threonine phosphorylation;GO:1900020|positive regulation of protein kinase C activity;GO:0090314|positive regulation of protein targeting to membrane;GO:0051281|positive regulation of release of sequestered calcium ion into cytosol;GO:0007605|sensory perception of so…	GO:0045334|clathrin-coated endocytic vesicle;GO:0005905|clathrin-coated pit;GO:0030665|clathrin-coated vesicle membrane;GO:0005737|cytoplasm;GO:0005783|endoplasmic reticulum;GO:0005576|extracellular region;GO:0005634|nucleus;GO:0005886|plasma membrane;	GO:0032050|clathrin heavy chain binding;GO:0046923|ER retention sequence binding;GO:0005540|hyaluronic acid binding;GO:0004415|hyalurononglucosaminidase activity;	K19031	CEMIP, KIAA1199; cell migration-inducing and hyaluronan-binding protein [EC:3.2.1.35]
ENSMUSG00000074607	115	159	58	84.5484	59	72	50	1.7667	0.82106	0.0387896	0.625711	up	yes	Tox2	protein_coding	chr2:163203125-163324170:+	ref|NP_001359505.1|	1779	0	TOX high mobility group box family member 2 isoform 5 [Mus musculus]	ref|NM_001372576.1|	2945	0	Mus musculus TOX high mobility group box family member 2 (Tox2), transcript variant 5, mRNA	Q76IQ7	570	0	TOX high mobility group box family member 2	.	.	.	.	pfam00505	HMG_box	HMG (high mobility group) box.	GO:0008585|female gonad development;GO:0045944|positive regulation of transcription by RNA polymerase II;GO:0006357|regulation of transcription by RNA polymerase II;GO:0034698|response to gonadotropin;	GO:0005634|nucleus;	GO:0031490|chromatin DNA binding;GO:0001085|RNA polymerase II transcription factor binding;GO:0003713|transcription coactivator activity;	.	.
ENSMUSG00000053062	367	386	1011	1191.63	1856	1869	1595	0.324361	-1.62433	3.1e-05	0.0093634	down	yes	Jam2	protein_coding	chr16:84774123-84825928:+	ref|NP_076333.3|	1412	0	junctional adhesion molecule B precursor [Mus musculus] >Q9JI59.1 RecName: Full=Junctional adhesion molecule B; Short=JAM-B; AltName: Full=Junctional adhesion molecule 2; Short=JAM-2; AltName: Full=Vascular endothelial junction-associated molecule; Short=VE-JAM; AltName: CD_antigen=CD322; Flags: Precursor [Mus musculus] >AAF81224.1 vascular endothelial junction-associated molecule [Mus musculus] …	ref|NM_023844.5|	4370	0	Mus musculus junction adhesion molecule 2 (Jam2), mRNA	Q9JI59	548	0	Junctional adhesion molecule B	.	.	.	.	pfam13927	Ig_3	Immunoglobulin domain. This family contains immunoglobulin-like domains.	GO:0098609|cell-cell adhesion;GO:0045123|cellular extravasation;GO:0097241|hematopoietic stem cell migration to bone marrow;GO:0050901|leukocyte tethering or rolling;GO:0071593|lymphocyte aggregation;GO:0007520|myoblast fusion;GO:0007162|negative regulation of cell adhesion;GO:0031642|negative regulation of myelination;GO:2000403|positive regulation of lymphocyte migration;GO:0007286|spermatid de…	GO:0005923|bicellular tight junction;GO:0009986|cell surface;GO:0044291|cell-cell contact zone;GO:0005887|integral component of plasma membrane;GO:0005886|plasma membrane;GO:0098636|protein complex involved in cell adhesion;GO:0036477|somatodendritic compartment;GO:0070160|tight junction;	GO:0005178|integrin binding;	K06735	JAM2, CD322; junctional adhesion molecule 2
ENSMUSG00000090799	358	686	283	341.308	266	264	202	1.76159	0.816879	0.0190474	0.50206	up	yes	Klhl33	protein_coding	chr14:50888582-50897507:-	ref|NP_001357693.1|	3847	0	kelch-like protein 33 isoform 1 [Mus musculus]	ref|NM_001370764.1|	5489	0	Mus musculus kelch-like 33 (Klhl33), transcript variant 1, mRNA	.	.	.	.	.	.	.	.	pfam07707	BACK	BTB And C-terminal Kelch. This domain is found associated with pfam00651 and pfam01344. The BACK domain is found juxtaposed to the BTB domain; they are separated by as little as two residues. This family appears to be closely related to the BTB domain (Finn RD, personal observation).	.	.	.	.	.
ENSMUSG00000053367	5	1	10	11.1295	18	13	19	0.307012	-1.70363	0.0284688	0.576509	down	yes	Epp13	protein_coding	chr7:6252710-6282066:+	ref|NP_001170887.1|	861	9.36e-115	epididymal protein 13 isoform 1 precursor [Mus musculus] >E9Q7F5.1 RecName: Full=Epididymal protein 13; Flags: Precursor [Mus musculus]	ref|NM_001177416.1|	957	0	Mus musculus epididymal protein 13 (Epp13), transcript variant 1, mRNA	E9Q7F5	336	7e-115	Epididymal protein 13	.	.	.	.	pfam15996	PNISR	Arginine/serine-rich protein PNISR.	.	GO:0005576|extracellular region;	.	.	.
ENSMUSG00000002289	1498	1912	559	1008.44	549	635	951	1.76118	0.816546	0.0486	0.694366	up	yes	Angptl4	protein_coding	chr17:33773750-33781575:-	ref|NP_065606.2|	2004	0	angiopoietin-related protein 4 precursor [Mus musculus] >Q9Z1P8.1 RecName: Full=Angiopoietin-related protein 4; AltName: Full=425O18-1; AltName: Full=Angiopoietin-like protein 4; AltName: Full=Fasting-induced adipose factor; AltName: Full=Hepatic fibrinogen/angiopoietin-related protein; Short=HFARP; AltName: Full=Secreted protein Bk89; Contains: RecName: Full=ANGPTL4 N-terminal chain; Contains: R…	dbj|AK014564.1|	3043	0	Mus musculus 0 day neonate skin cDNA, RIKEN full-length enriched library, clone:4632410N18 product:angiopoietin-like 4, full insert sequence	Q9Z1P8	776	0	Angiopoietin-related protein 4	.	.	.	.	pfam00147	Fibrinogen_C	Fibrinogen beta and gamma chains, C-terminal globular domain.	GO:0001525|angiogenesis;GO:0009267|cellular response to starvation;GO:0006629|lipid metabolic process;GO:0043066|negative regulation of apoptotic process;GO:2000352|negative regulation of endothelial cell apoptotic process;GO:0051005|negative regulation of lipoprotein lipase activity;GO:0045834|positive regulation of lipid metabolic process;GO:0043335|protein unfolding;GO:0001666|response to hypo…	GO:0062023|collagen-containing extracellular matrix;GO:0005576|extracellular region;GO:0005615|extracellular space;	GO:0004857|enzyme inhibitor activity;GO:0042802|identical protein binding;GO:0005102|signaling receptor binding;	K08767	ANGPTL4, PGAR; angiopoietin-like 4
ENSMUSG00000054412	1	3	5	11.5455	24	13	22	0.147672	-2.75953	0.00042195	0.0548305	down	yes	Gm4793	antisense	chr1:135584773-135599948:+	dbj|BAC31892.1|	755	7.26e-92	unnamed protein product [Mus musculus]	dbj|AK044378.1|	2607	0	Mus musculus adult retina cDNA, RIKEN full-length enriched library, clone:A930010C09 product:hypothetical protein, full insert sequence	Q8CH77	243	5e-65	Neuron navigator 1	.	.	.	.	pfam02401	LYTB	LytB protein. The mevalonate-independent 2-C-methyl-D-erythritol 4-phosphate (MEP) pathway for isoprenoid biosynthesis is essential in many eubacteria, plants, and the malaria parasite. The LytB gene is involved in the trunk line of the MEP pathway.	GO:0001578|microtubule bundle formation;GO:0007399|nervous system development;GO:0001764|neuron migration;	GO:0043194|axon initial segment;GO:0005737|cytoplasm;GO:0005874|microtubule;GO:0015630|microtubule cytoskeleton;	.	K16776	NAV1; neuron navigator 1
ENSMUSG00000054434	94	84	131	142.869	161	183	199	0.547243	-0.869747	0.00165635	0.121804	down	yes	Tmem120b	protein_coding	chr5:123068415-123117749:+	gb|EDL19652.1|	1835	0	mCG11135, isoform CRA_a, partial [Mus musculus]	ref|NM_001039723.2|	1860	0	Mus musculus transmembrane protein 120B (Tmem120b), mRNA	Q3TA38	665	0	Transmembrane protein 120B	.	.	.	.	pfam07851	TMPIT	TMPIT-like protein. A number of members of this family are annotated as being transmembrane proteins induced by tumor necrosis factor alpha, but no literature was found to support this.	GO:0045444|fat cell differentiation;GO:0034220|ion transmembrane transport;GO:0051291|protein heterooligomerization;	GO:0016021|integral component of membrane;GO:0016020|membrane;GO:0005637|nuclear inner membrane;	.	.	.
ENSMUSG00000024986	91	122	57	68.9799	52	53	43	1.75678	0.812932	0.0230323	0.542594	up	yes	Hhex	protein_coding	chr19:37434810-37440731:+	ref|NP_032271.1|	1008	3.77e-131	hematopoietically-expressed homeobox protein Hhex [Mus musculus] >P43120.1 RecName: Full=Hematopoietically-expressed homeobox protein Hhex; Short=Homeobox protein HEX; Short=mHex; AltName: Full=Homeobox protein PRH [Mus musculus] >AAF04349.1 hematopoietically expressed homeobox protein [Mus musculus] >AAH57986.1 Hhex protein [Mus musculus] >EDL41790.1 hematopoietically expressed homeobox [Mus mus…	ref|NM_008245.3|	1771	0	Mus musculus hematopoietically expressed homeobox (Hhex), mRNA	P43120	392	3e-131	Hematopoietically-expressed homeobox protein Hhex	.	.	.	.	pfam00046	Homeobox	Homeobox domain.	GO:0009887|animal organ morphogenesis;GO:0009952|anterior/posterior pattern specification;GO:0030183|B cell differentiation;GO:0030154|cell differentiation;GO:0061009|common bile duct development;GO:0071103|DNA conformation change;GO:0035050|embryonic heart tube development;GO:0048568|embryonic organ development;GO:0007492|endoderm development;GO:0030900|forebrain development;GO:0048853|forebrain…	GO:0005737|cytoplasm;GO:0005634|nucleus;GO:0032993|protein-DNA complex;	GO:0003682|chromatin binding;GO:0008301|DNA binding, bending;GO:0001228|DNA-binding transcription activator activity, RNA polymerase II-specific;GO:0003700|DNA-binding transcription factor activity;GO:0000981|DNA-binding transcription factor activity, RNA polymerase II-specific;GO:0001227|DNA-binding transcription repressor activity, RNA polymerase II-specific;GO:0008190|eukaryotic initiation fac…	K08024	HHEX, HEX, PRH; homeobox protein HEX
ENSMUSG00000064115	49	50	46	37.2332	26	24	30	1.7375	0.797013	0.0241397	0.551558	up	yes	Cadm2	protein_coding	chr16:66655421-67620908:-	ref|NP_848836.2|	2088	0	cell adhesion molecule 2 isoform 1 precursor [Mus musculus] >XP_006991131.1 PREDICTED: cell adhesion molecule 2 isoform X1 [Peromyscus maniculatus bairdii] >XP_021040223.1 cell adhesion molecule 2 isoform X3 [Mus caroli] >XP_021064550.1 cell adhesion molecule 2 isoform X1 [Mus pahari] >XP_026642761.1 cell adhesion molecule 2 isoform X3 [Microtus ochrogaster] >XP_028732550.1 cell adhesion molecule…	ref|NM_178721.4|	9564	0	Mus musculus cell adhesion molecule 2 (Cadm2), transcript variant 1, mRNA	Q8BLQ9	763	0	Cell adhesion molecule 2	.	.	.	.	pfam13927	Ig_3	Immunoglobulin domain. This family contains immunoglobulin-like domains.	GO:0007155|cell adhesion;	GO:0030424|axon;GO:0005737|cytoplasm;GO:0016021|integral component of membrane;GO:0032809|neuronal cell body membrane;GO:0045202|synapse;	.	K06782	CADM2, IGSF4D, NECL3; cell adhesion molecule 2
ENSMUSG00000022146	126	138	122	99.2227	78	80	57	1.73327	0.793495	0.0016708	0.122353	up	yes	Osmr	protein_coding	chr15:6813577-6874969:-	gb|EDL03351.1|	5174	0	oncostatin M receptor, isoform CRA_a, partial [Mus musculus]	ref|NM_011019.3|	4835	0	Mus musculus oncostatin M receptor (Osmr), transcript variant 1, mRNA	O70458	1917	0	Oncostatin-M-specific receptor subunit beta	.	.	.	.	pfam00041	fn3	Fibronectin type III domain.	GO:0007166|cell surface receptor signaling pathway;GO:0019221|cytokine-mediated signaling pathway;GO:0038165|oncostatin-M-mediated signaling pathway;GO:0008284|positive regulation of cell proliferation;GO:0034097|response to cytokine;	GO:0016324|apical plasma membrane;GO:0009897|external side of plasma membrane;GO:0005887|integral component of plasma membrane;GO:0005900|oncostatin-M receptor complex;GO:0043235|receptor complex;	GO:0005127|ciliary neurotrophic factor receptor binding;GO:0019955|cytokine binding;GO:0004896|cytokine receptor activity;GO:0019838|growth factor binding;GO:0004923|leukemia inhibitory factor receptor activity;GO:0004924|oncostatin-M receptor activity;	K05057	OSMR; oncostatin M receptor
ENSMUSG00000055368	2	3	20	21.6084	35	25	42	0.239599	-2.06131	0.00950743	0.360171	down	yes	Slc6a2	protein_coding	chr8:92960079-93001667:+	ref|NP_033235.3|	3096	0	sodium-dependent noradrenaline transporter [Mus musculus] >XP_006530856.2 sodium-dependent noradrenaline transporter isoform X1 [Mus musculus] >XP_006530857.2 sodium-dependent noradrenaline transporter isoform X1 [Mus musculus] >O55192.2 RecName: Full=Sodium-dependent noradrenaline transporter; AltName: Full=Norepinephrine transporter; Short=NET; AltName: Full=Solute carrier family 6 member 2 [Mu…	ref|NM_009209.3|	6073	0	Mus musculus solute carrier family 6 (neurotransmitter transporter, noradrenalin), member 2 (Slc6a2), mRNA	O55192	1197	0	Sodium-dependent noradrenaline transporter	VC2012	214	1e-57	COG0733	pfam00209	SNF	Sodium:neurotransmitter symporter family. These are twelve xTM-containing region transporters.	GO:0051583|dopamine uptake involved in synaptic transmission;GO:0015844|monoamine transport;GO:0098810|neurotransmitter reuptake;GO:0006836|neurotransmitter transport;GO:0015874|norepinephrine transport;GO:0051620|norepinephrine uptake;GO:0042493|response to drug;GO:0048265|response to pain;GO:0035725|sodium ion transmembrane transport;	GO:0009986|cell surface;GO:0005887|integral component of plasma membrane;GO:0045121|membrane raft;GO:0043005|neuron projection;GO:0032809|neuronal cell body membrane;GO:0005886|plasma membrane;GO:0042734|presynaptic membrane;	GO:0003779|actin binding;GO:0043014|alpha-tubulin binding;GO:0048487|beta-tubulin binding;GO:0005330|dopamine:sodium symporter activity;GO:0046872|metal ion binding;GO:0008504|monoamine transmembrane transporter activity;GO:0005326|neurotransmitter transporter activity;GO:0005328|neurotransmitter:sodium symporter activity;GO:0005334|norepinephrine:sodium symporter activity;	K05035	SLC6A2, NET; solute carrier family 6 (neurotransmitter transporter, noradrenalin) member 2
ENSMUSG00000055567	318	144	256	304.094	476	417	230	0.613352	-0.705214	0.0364819	0.616817	down	yes	Unc80	protein_coding	chr1:66468367-66699148:+	ref|NP_780719.2|	16223	0	protein unc-80 homolog isoform 2 [Mus musculus] >ACL00843.1 UNC-80 [Mus musculus]	ref|NM_175510.4|	13613	0	Mus musculus unc-80, NALCN activator (Unc80), transcript variant 2, mRNA	Q8BLN6	3534	0	Protein unc-80 homolog	.	.	.	.	pfam15778	UNC80	Cation channel complex component UNC80. UNC80 is a family of proteins found in eukaryotes, and is typically between 193 and 224 amino acids in length. NALCN and UNC80 form a complex in mouse brain, both being tyrosine-phosphorylated; this phosphorylation can be inhibited by PP1. NALCN as the cation channel activated by substance P receptor, and the coupling from receptor to channel is facilitated…	GO:0055080|cation homeostasis;	GO:0030424|axon;GO:0034703|cation channel complex;	GO:0005261|cation channel activity;	.	.
ENSMUSG00000033885	1786	2633	796	1338.97	1083	1092	736	1.72996	0.790741	0.0370935	0.618962	up	yes	Pxk	protein_coding	chr14:8098211-8165117:+	dbj|BAE41744.1|	2702	0	unnamed protein product [Mus musculus]	ref|NM_178279.3|	2840	0	Mus musculus PX domain containing serine/threonine kinase (Pxk), transcript variant S, mRNA	Q8BX57	965	0	PX domain-containing protein kinase-like protein	.	.	.	.	pfam00787	PX	PX domain. PX domains bind to phosphoinositides.	GO:0006954|inflammatory response;GO:0050804|modulation of chemical synaptic transmission;GO:0032780|negative regulation of ATPase activity;GO:0043271|negative regulation of ion transport;GO:0042391|regulation of membrane potential;	GO:0034451|centriolar satellite;GO:0005737|cytoplasm;GO:0005829|cytosol;GO:0005634|nucleus;GO:0005886|plasma membrane;GO:0032991|protein-containing complex;	GO:0003779|actin binding;GO:0005524|ATP binding;GO:0035091|phosphatidylinositol binding;GO:0008022|protein C-terminus binding;GO:0004672|protein kinase activity;	K17543	PXK; PX domain-containing protein kinase-like protein
ENSMUSG00000028434	464	723	318	388.774	299	294	252	1.72042	0.782757	0.0117225	0.403077	up	yes	Epb41l4b	protein_coding	chr4:56991972-57143437:-	ref|XP_006538150.1|	4340	0	band 4.1-like protein 4B isoform X1 [Mus musculus]	ref|XM_021160258.2|	5691	0	PREDICTED: Mus caroli erythrocyte membrane protein band 4.1 like 4B (Epb41l4b), transcript variant X2, mRNA	Q9H329	1498	0	Band 4.1-like protein 4B	.	.	.	.	pfam09380	FERM_C	FERM C-terminal PH-like domain.	GO:0031032|actomyosin structure organization;GO:0045785|positive regulation of cell adhesion;GO:0010628|positive regulation of gene expression;GO:0051549|positive regulation of keratinocyte migration;GO:0042060|wound healing;	GO:0045177|apical part of cell;GO:0005923|bicellular tight junction;GO:0005737|cytoplasm;GO:0005856|cytoskeleton;GO:0005829|cytosol;GO:0005886|plasma membrane;	GO:0008092|cytoskeletal protein binding;GO:0005200|structural constituent of cytoskeleton;	K21111	EPB41L4B, EHM2, LULU2; band 4.1-like protein 4B
ENSMUSG00000056055	14	16	31	36.7061	41	62	54	0.376357	-1.40982	0.00199071	0.137713	down	yes	Sag	protein_coding	chr1:87803680-87845158:+	gb|EDL40142.1|	1504	0	retinal S-antigen, isoform CRA_d, partial [Mus musculus]	dbj|AK053278.1|	4482	0	Mus musculus 0 day neonate eyeball cDNA, RIKEN full-length enriched library, clone:E130006G23 product:retinal S-antigen, full insert sequence	P20443	568	0	S-arrestin	.	.	.	.	pfam00339	Arrestin_N	Arrestin (or S-antigen), N-terminal domain. Ig-like beta-sandwich fold. Scop reports duplication with C-terminal domain.	GO:0002031|G protein-coupled receptor internalization;GO:0007165|signal transduction;	GO:0016020|membrane;GO:0001917|photoreceptor inner segment;GO:0001750|photoreceptor outer segment;	GO:0001664|G protein-coupled receptor binding;GO:0002046|opsin binding;GO:0051219|phosphoprotein binding;GO:0030507|spectrin binding;	K19627	SAG; S-arrestin
ENSMUSG00000056124	620	575	783	882.053	1158	1152	994	0.578222	-0.790304	4.76e-05	0.0130091	down	yes	B4galt6	protein_coding	chr18:20684599-20746404:-	ref|XP_025285017.2|	2004	0	beta-1,4-galactosyltransferase 6 isoform X2 [Canis lupus dingo]	ref|NM_019737.2|	5808	0	Mus musculus UDP-Gal:betaGlcNAc beta 1,4-galactosyltransferase, polypeptide 6 (B4galt6), mRNA	Q9WVK5	768	0	Beta-1,4-galactosyltransferase 6	.	.	.	.	pfam13733	Glyco_transf_7N	N-terminal region of glycosyl transferase group 7. This is the N-terminal half of a family of galactosyltransferases from a wide range of Metazoa with three related galactosyltransferases activities, all three of which are possessed by one sequence in some cases. EC:2.4.1.90, N-acetyllactosamine synthase; EC:2.4.1.38, Beta-N-acetylglucosaminyl-glycopeptide beta-1,4- galactosyltransferase; and EC:…	GO:0005975|carbohydrate metabolic process;GO:0022010|central nervous system myelination;GO:0021955|central nervous system neuron axonogenesis;GO:0010706|ganglioside biosynthetic process via lactosylceramide;GO:0006688|glycosphingolipid biosynthetic process;GO:0070085|glycosylation;GO:0001572|lactosylceramide biosynthetic process;GO:0042551|neuron maturation;GO:0006486|protein glycosylation;GO:003…	GO:0005794|Golgi apparatus;GO:0032580|Golgi cisterna membrane;GO:0016021|integral component of membrane;	GO:0008378|galactosyltransferase activity;GO:0046872|metal ion binding;GO:0008489|UDP-galactose:glucosylceramide beta-1,4-galactosyltransferase activity;	K07553	B4GALT6; beta-1,4-galactosyltransferase 6 [EC:2.4.1.274]
ENSMUSG00000055723	310	519	230	274.987	202	217	182	1.70438	0.769247	0.0169804	0.478951	up	yes	Rras2	protein_coding	chr7:114046782-114117781:-	ref|XP_020938961.1|	631	2.81e-72	ras-related protein R-Ras2 isoform X2 [Sus scrofa]	dbj|AK172113.1|	3472	0	Mus musculus activated spleen cDNA, RIKEN full-length enriched library, clone:F830038B01 product:related RAS viral (r-ras) oncogene homolog 2, full insert sequence	P62071	245	1e-72	Ras-related protein R-Ras2	.	.	.	.	pfam00071	Ras	Ras family. Includes sub-families Ras, Rab, Rac, Ral, Ran, Rap Ypt1 and more. Shares P-loop motif with GTP_EFTU, arf and myosin_head. See pfam00009 pfam00025, pfam00063. As regards Rab GTPases, these are important regulators of vesicle formation, motility and fusion. They share a fold in common with all Ras GTPases: this is a six-stranded beta-sheet surrounded by five alpha-helices.	GO:0009987|cellular process;GO:0030335|positive regulation of cell migration;GO:0007265|Ras protein signal transduction;GO:1901214|regulation of neuron death;	GO:0000139|Golgi membrane;GO:0005886|plasma membrane;	GO:0019003|GDP binding;GO:0005525|GTP binding;GO:0003924|GTPase activity;	K07830	RRAS2, TC21; Ras-related protein R-Ras2
ENSMUSG00000056643	9	5	47	80.9463	124	123	168	0.143221	-2.80368	2.14e-05	0.00818986	down	yes	Chst13	protein_coding	chr6:90308349-90325185:-	ref|NP_082204.1|	1617	0	carbohydrate sulfotransferase 13 precursor [Mus musculus]	ref|NM_027928.1|	1651	0	Mus musculus carbohydrate sulfotransferase 13 (Chst13), mRNA	Q8NET6	484	1e-166	Carbohydrate sulfotransferase 13	.	.	.	.	pfam03567	Sulfotransfer_2	Sulfotransferase family. This family includes a variety of sulfotransferase enzymes. Chondroitin 6-sulfotransferase catalyzes the transfer of sulfate to position 6 of the N-acetylgalactosamine residue of chondroitin. This family also includes Heparan sulfate 2-O-sulfotransferase (HS2ST) and Heparan sulfate 6-sulfotransferase (HS6ST). Heparan sulfate (HS) is a co-receptor for a number of growth fa…	GO:0016051|carbohydrate biosynthetic process;GO:0030206|chondroitin sulfate biosynthetic process;GO:0030166|proteoglycan biosynthetic process;	GO:0000139|Golgi membrane;GO:0016021|integral component of membrane;	GO:0047756|chondroitin 4-sulfotransferase activity;GO:0001537|N-acetylgalactosamine 4-O-sulfotransferase activity;GO:0008146|sulfotransferase activity;	K07779	CHST13; chondroitin 4-sulfotransferase 13 [EC:2.8.2.5]
ENSMUSG00000056856	14	5	57	49.2299	61	58	95	0.344108	-1.53907	0.0310521	0.586904	down	yes	Jakmip3	protein_coding	chr7:138940730-139083976:+	ref|XP_029387803.1|	303	8.45e-25	janus kinase and microtubule-interacting protein 3 isoform X9 [Mus pahari]	ref|NM_028708.2|	3324	0	Mus musculus janus kinase and microtubule interacting protein 3 (Jakmip3), mRNA	.	.	.	.	.	.	.	.	pfam02910	Succ_DH_flav_C	Fumarate reductase flavoprotein C-term. This family contains fumarate reductases, succinate dehydrogenases and L-aspartate oxidases.	.	.	.	.	.
ENSMUSG00000057182	28	23	21	38.9872	64	42	55	0.427446	-1.22619	0.000962396	0.0842192	down	yes	Scn3a	protein_coding	chr2:65457118-65567627:-	ref|NP_001342099.1|	8855	0	sodium channel protein type 3 subunit alpha isoform 6 [Mus musculus]	ref|NM_018732.3|	9557	0	Mus musculus sodium channel, voltage-gated, type III, alpha (Scn3a), transcript variant 5, mRNA	A2ASI5	3415	0	Sodium channel protein type 3 subunit alpha	.	.	.	.	pfam00520	Ion_trans	Ion transport protein. This family contains sodium, potassium and calcium ion channels. This family is 6 transmembrane helices in which the last two helices flank a loop which determines ion selectivity. In some sub-families (e.g. Na channels) the domain is repeated four times, whereas in others (e.g. K channels) the protein forms as a tetramer in the membrane.	GO:0071236|cellular response to antibiotic;GO:0086010|membrane depolarization during action potential;GO:0019228|neuronal action potential;GO:0034765|regulation of ion transmembrane transport;GO:0046684|response to pyrethroid;GO:0019233|sensory perception of pain;GO:0035725|sodium ion transmembrane transport;	GO:0030424|axon;GO:0009925|basal plasma membrane;GO:0005737|cytoplasm;GO:0016020|membrane;GO:0043025|neuronal cell body;GO:0001518|voltage-gated sodium channel complex;	GO:0005516|calmodulin binding;GO:0031402|sodium ion binding;GO:0005244|voltage-gated ion channel activity;GO:0005248|voltage-gated sodium channel activity;	K04836	SCN3A, NAV1.3; voltage-gated sodium channel type III alpha
ENSMUSG00000057378	25	19	44	49.4803	71	84	53	0.410655	-1.284	0.00195425	0.135728	down	yes	Ryr3	protein_coding	chr2:112631355-113217096:-	ref|NP_001306085.1|	24114	0	ryanodine receptor 3 [Mus musculus]	ref|NM_001319156.1|	15443	0	Mus musculus ryanodine receptor 3 (Ryr3), mRNA	A2AGL3	9276	0	Ryanodine receptor 3	.	.	.	.	pfam06459	RR_TM4-6	Ryanodine Receptor TM 4-6. This region covers TM regions 4-6 of the ryanodine receptor 1 family.	GO:0070588|calcium ion transmembrane transport;GO:0006816|calcium ion transport;GO:0006874|cellular calcium ion homeostasis;GO:0071318|cellular response to ATP;GO:0071313|cellular response to caffeine;GO:0071277|cellular response to calcium ion;GO:0071286|cellular response to magnesium ion;GO:0051481|negative regulation of cytosolic calcium ion concentration;GO:0051289|protein homotetramerization…	GO:0034704|calcium channel complex;GO:0030659|cytoplasmic vesicle membrane;GO:0005783|endoplasmic reticulum;GO:0016021|integral component of membrane;GO:0030314|junctional membrane complex;GO:0048471|perinuclear region of cytoplasm;GO:0005886|plasma membrane;GO:0042383|sarcolemma;GO:0033017|sarcoplasmic reticulum membrane;GO:0005790|smooth endoplasmic reticulum;GO:0030018|Z disc;	GO:0005509|calcium ion binding;GO:0048763|calcium-induced calcium release activity;GO:0015278|calcium-release channel activity;GO:0005516|calmodulin binding;GO:0005219|ryanodine-sensitive calcium-release channel activity;	.	.
ENSMUSG00000026158	535	795	479	470.834	400	357	279	1.69289	0.759489	0.00396136	0.212583	up	yes	Ogfrl1	protein_coding	chr1:23366424-23397772:-	ref|NP_001074548.1|	2215	0	opioid growth factor receptor-like protein 1 isoform 2 [Mus musculus] >Q8VE52.2 RecName: Full=Opioid growth factor receptor-like protein 1 [Mus musculus]	ref|NM_001081079.1|	4844	0	Mus musculus opioid growth factor receptor-like 1 (Ogfrl1), transcript variant 2, mRNA	Q8VE52	857	0	Opioid growth factor receptor-like protein 1	.	.	.	.	pfam04664	OGFr_N	Opioid growth factor receptor (OGFr) conserved region. Opioid peptides act as growth factors in neural and non-neural cells and tissues, in addition to serving in neurotransmission/neuromodulation in the nervous system. The Opioid growth factor receptor is an integral membrane protein associated with the nucleus. The conserved region is situated at the N-terminus of the member proteins with a ser…	.	GO:0016020|membrane;	GO:0004985|opioid receptor activity;	.	.
ENSMUSG00000054720	808	1045	908	719.556	450	493	626	1.69071	0.757626	0.00137906	0.107441	up	yes	Lrrc8c	protein_coding	chr5:105519388-105613018:+	ref|NP_598658.1|	4110	0	volume-regulated anion channel subunit LRRC8C [Mus musculus] >XP_006534748.1 volume-regulated anion channel subunit LRRC8C isoform X1 [Mus musculus] >XP_017176062.1 volume-regulated anion channel subunit LRRC8C isoform X1 [Mus musculus] >Q8R502.1 RecName: Full=Volume-regulated anion channel subunit LRRC8C; AltName: Full=Factor for adipocyte differentiation 158; AltName: Full=Leucine-rich repeat-c…	gb|AC122566.14|	6523	0	Mus musculus chromosome 5, clone RP24-259O11, complete sequence	Q8R502	1588	0	Volume-regulated anion channel subunit LRRC8C	alr0124_1	122	7e-28	COG4886	pfam12534	Pannexin_like	Pannexin-like TM region of LRRC8. Pannexin_like is a family of the four transmembrane domains of metazoan leucine-rich-repeat-containing 8 proteins. These four TMs associate into hexamers resulting in homo- or heteromeric channels that connect the cytosol to the extracellular space. The family is found in association with pfam00560.	GO:0098656|anion transmembrane transport;GO:0015810|aspartate transmembrane transport;GO:0071470|cellular response to osmotic stress;GO:0045444|fat cell differentiation;GO:0034214|protein hexamerization;GO:0015734|taurine transport;	GO:0005737|cytoplasm;GO:0005783|endoplasmic reticulum;GO:0005789|endoplasmic reticulum membrane;GO:0005887|integral component of plasma membrane;GO:0034702|ion channel complex;GO:0005886|plasma membrane;	GO:0005225|volume-sensitive anion channel activity;	K22038	LRRC8; volume-regulated anion channel
ENSMUSG00000058420	53	49	167	150.918	178	173	271	0.418841	-1.25553	0.0110043	0.389238	down	yes	Syt17	protein_coding	chr7:118380717-118448222:-	ref|XP_006507266.2|	2190	0	synaptotagmin-17 isoform X3 [Mus musculus]	ref|NM_001362179.1|	2957	0	Mus musculus synaptotagmin XVII (Syt17), transcript variant 2, mRNA	Q920M7	842	0	Synaptotagmin-17	.	.	.	.	pfam00168	C2	C2 domain.	GO:0017156|calcium ion regulated exocytosis;GO:0030154|cell differentiation;GO:0071277|cellular response to calcium ion;GO:1903861|positive regulation of dendrite extension;GO:0017158|regulation of calcium ion-dependent exocytosis;GO:0014059|regulation of dopamine secretion;GO:0016192|vesicle-mediated transport;	GO:0070382|exocytic vesicle;GO:0005886|plasma membrane;GO:0005802|trans-Golgi network;	GO:0005509|calcium ion binding;GO:0005544|calcium-dependent phospholipid binding;GO:0030276|clathrin binding;GO:0001786|phosphatidylserine binding;GO:0000149|SNARE binding;GO:0019905|syntaxin binding;	K19915	SYT17; synaptotagmin-17
ENSMUSG00000031377	86	130	93	80.6967	76	68	35	1.6835	0.751463	0.0389916	0.627408	up	yes	Bmx	protein_coding	chrX:164192842-164258193:-	ref|NP_033889.2|	3383	0	cytoplasmic tyrosine-protein kinase BMX [Mus musculus]	ref|NM_009759.4|	3005	0	Mus musculus BMX non-receptor tyrosine kinase (Bmx), mRNA	P97504	1306	0	Cytoplasmic tyrosine-protein kinase BMX	.	.	.	.	pfam07714	Pkinase_Tyr	Protein tyrosine kinase.	GO:0002250|adaptive immune response;GO:0006915|apoptotic process;GO:0050853|B cell receptor signaling pathway;GO:0007155|cell adhesion;GO:0035556|intracellular signal transduction;GO:0038083|peptidyl-tyrosine autophosphorylation;GO:0046777|protein autophosphorylation;GO:0007165|signal transduction;	GO:0005737|cytoplasm;GO:0005654|nucleoplasm;GO:0005886|plasma membrane;GO:0032587|ruffle membrane;	GO:0005524|ATP binding;GO:0046872|metal ion binding;GO:0004715|non-membrane spanning protein tyrosine kinase activity;GO:0004713|protein tyrosine kinase activity;GO:0004714|transmembrane receptor protein tyrosine kinase activity;	K08896	BMX, ETK; cytoplasmic tyrosine-protein kinase BMX [EC:2.7.10.2]
ENSMUSG00000024087	1203	2009	1316	1186.22	825	807	970	1.6799	0.748376	0.00497623	0.246725	up	yes	Cyp1b1	protein_coding	chr17:79706953-79715041:-	ref|NP_034124.1|	2555	0	cytochrome P450 1B1 isoform 1 [Mus musculus] >Q64429.3 RecName: Full=Cytochrome P450 1B1; AltName: Full=CYPIB1; AltName: Full=Cytochrome P450CMEF; Short=Cytochrome P450EF; AltName: Full=Hydroperoxy icosatetraenoate dehydratase [Mus musculus] >AAC52141.1 P450CMEF [Mus musculus] >EDL38490.1 cytochrome P450, family 1, subfamily b, polypeptide 1, isoform CRA_a [Mus musculus] >BAE23362.1 unnamed prote…	gb|U03283.1|	5128	0	Mus musculus C3H cytochrome P450 (Cyp1b1) mRNA, complete cds	Q64429	988	0	Cytochrome P450 1B1	VNG0422G	79	3e-14	COG2124	pfam00067	p450	Cytochrome P450. Cytochrome P450s are haem-thiolate proteins involved in the oxidative degradation of various compounds. They are particularly well known for their role in the degradation of environmental toxins and mutagens. They can be divided into 4 classes, according to the method by which electrons from NAD(P)H are delivered to the catalytic site. Sequence conservation is relatively low with…	GO:0001525|angiogenesis;GO:0019369|arachidonic acid metabolic process;GO:0042537|benzene-containing compound metabolic process;GO:0048514|blood vessel morphogenesis;GO:0007155|cell adhesion;GO:0006725|cellular aromatic compound metabolic process;GO:0070301|cellular response to hydrogen peroxide;GO:0071407|cellular response to organic cyclic compound;GO:0030199|collagen fibril organization;GO:0006…	GO:0005789|endoplasmic reticulum membrane;GO:0043231|intracellular membrane-bounded organelle;GO:0005739|mitochondrion;GO:0005634|nucleus;	GO:0070330|aromatase activity;GO:0101020|estrogen 16-alpha-hydroxylase activity;GO:0020037|heme binding;GO:0005506|iron ion binding;GO:0004497|monooxygenase activity;GO:0016491|oxidoreductase activity;GO:0016712|oxidoreductase activity, acting on paired donors, with incorporation or reduction of molecular oxygen, reduced flavin or flavoprotein as one donor, and incorporation of one atom of oxygen;	K07410	CYP1B1; cytochrome P450 family 1 subfamily B polypeptide 1 [EC:1.14.14.1]
ENSMUSG00000059901	182	88	630	864.608	1330	1410	1474	0.208377	-2.26273	0.00491644	0.245273	down	yes	Adamts14	protein_coding	chr10:61197112-61273438:-	ref|NP_001074596.1|	6293	0	A disintegrin and metalloproteinase with thrombospondin motifs 14 precursor [Mus musculus] >AAI58015.1 A disintegrin-like and metallopeptidase (reprolysin type) with thrombospondin type 1 motif, 14 [Mus musculus] >AAI67216.1 A disintegrin-like and metallopeptidase (reprolysin type) with thrombospondin type 1 motif, 14 [synthetic construct] >EDL32150.1 mCG122067 [Mus musculus]	ref|NM_001081127.2|	5169	0	Mus musculus a disintegrin-like and metallopeptidase (reprolysin type) with thrombospondin type 1 motif, 14 (Adamts14), transcript variant 1, mRNA	Q8WXS8	1938	0	A disintegrin and metalloproteinase with thrombospondin motifs 14	.	.	.	.	pfam01562	Pep_M12B_propep	Reprolysin family propeptide. This region is the propeptide for members of peptidase family M12B. The propeptide contains a sequence motif similar to the "cysteine switch" of the matrixins. This motif is found at the C terminus of the alignment but is not well aligned.	GO:0030574|collagen catabolic process;GO:0030199|collagen fibril organization;GO:0030198|extracellular matrix organization;	GO:0031012|extracellular matrix;GO:0005576|extracellular region;	GO:0046872|metal ion binding;GO:0004222|metalloendopeptidase activity;	K08628	ADAMTS14; a disintegrin and metalloproteinase with thrombospondin motifs 14 [EC:3.4.24.-]
ENSMUSG00000059970	158	193	341	402.567	565	550	584	0.395787	-1.3372	3.09e-05	0.0093634	down	yes	Hspa2	protein_coding	chr12:76404176-76406938:+	ref|NP_001002012.1|	3077	0	heat shock-related 70 kDa protein 2 [Mus musculus] >NP_032327.2 heat shock-related 70 kDa protein 2 [Mus musculus] >XP_006240309.1 PREDICTED: heat shock-related 70 kDa protein 2 isoform X1 [Rattus norvegicus] >XP_006515547.1 heat shock-related 70 kDa protein 2 isoform X1 [Mus musculus] >XP_021035091.1 heat shock-related 70 kDa protein 2 [Mus caroli] >XP_021084453.1 heat shock-related 70 kDa prote…	ref|NM_008301.4|	2526	0	Mus musculus heat shock protein 2 (Hspa2), transcript variant 1, mRNA	P14659	1189	0	Heat shock-related 70 kDa protein 2	.	.	.	.	pfam00012	HSP70	Hsp70 protein. Hsp70 chaperones help to fold many proteins. Hsp70 assisted folding involves repeated cycles of substrate binding and release. Hsp70 activity is ATP dependent. Hsp70 proteins are made up of two regions: the amino terminus is the ATPase domain and the carboxyl terminus is the substrate binding region.	GO:0034620|cellular response to unfolded protein;GO:0051085|chaperone cofactor-dependent protein refolding;GO:0007141|male meiosis I;GO:0007140|male meiotic nuclear division;GO:0007275|multicellular organism development;GO:0090084|negative regulation of inclusion body assembly;GO:0032781|positive regulation of ATPase activity;GO:1901896|positive regulation of calcium-transporting ATPase activity;…	GO:0036128|CatSper complex;GO:0009986|cell surface;GO:0005737|cytoplasm;GO:0005829|cytosol;GO:0001673|male germ cell nucleus;GO:0072687|meiotic spindle;GO:0005634|nucleus;GO:0005886|plasma membrane;GO:0000795|synaptonemal complex;	GO:0005524|ATP binding;GO:0016887|ATPase activity;GO:0051087|chaperone binding;GO:0097718|disordered domain specific binding;GO:0019899|enzyme binding;GO:0051861|glycolipid binding;GO:0031072|heat shock protein binding;GO:0051787|misfolded protein binding;GO:0044183|protein binding involved in protein folding;GO:0048156|tau protein binding;GO:0051082|unfolded protein binding;	K03283	HSPA1s; heat shock 70kDa protein 1/2/6/8
ENSMUSG00000060429	670	455	840	824.118	978	952	1038	0.635258	-0.654585	0.00931906	0.356897	down	yes	Sntb1	protein_coding	chr15:55636388-55906949:-	ref|NP_057876.1|	2683	0	beta-1-syntrophin [Mus musculus] >XP_006520734.1 beta-1-syntrophin isoform X1 [Mus musculus] >Q99L88.4 RecName: Full=Beta-1-syntrophin; AltName: Full=59 kDa dystrophin-associated protein A1 basic component 1; Short=DAPA1B; AltName: Full=Syntrophin-2 [Mus musculus] >AAB66697.1 beta1-syntrophin [Mus musculus] >ABK42376.1 syntrophin, beta1, SNTB1 [synthetic construct]	ref|XM_021183546.2|	4390	0	PREDICTED: Mus caroli syntrophin beta 1 (Sntb1), transcript variant X1, mRNA	Q99L88	1037	0	Beta-1-syntrophin	.	.	.	.	pfam00169	PH	PH domain. PH stands for pleckstrin homology.	.	GO:0005737|cytoplasm;GO:0005856|cytoskeleton;GO:0016010|dystrophin-associated glycoprotein complex;GO:0032991|protein-containing complex;GO:0042383|sarcolemma;GO:0045202|synapse;	GO:0003779|actin binding;GO:0005516|calmodulin binding;GO:0030165|PDZ domain binding;GO:0005198|structural molecule activity;	.	.
ENSMUSG00000060568	159	126	255	232.91	257	286	307	0.612146	-0.708053	0.0216786	0.532319	down	yes	Fam78b	protein_coding	chr1:167001417-167091302:+	ref|NP_001017961.1|	1374	7.97e-175	protein FAM78B isoform 1 [Homo sapiens] >NP_001153733.1 protein FAM78B [Mus musculus] >NP_001153734.1 protein FAM78B [Mus musculus] >NP_001193516.1 protein FAM78B [Bos taurus] >NP_780670.2 protein FAM78B [Mus musculus] >XP_002715868.1 PREDICTED: protein FAM78B [Oryctolagus cuniculus] >XP_003258854.1 protein FAM78B [Nomascus leucogenys] >XP_003468722.1 protein FAM78B [Cavia porcellus] >XP_00378579…	ref|NM_001160262.1|	4986	0	Mus musculus family with sequence similarity 78, member B (Fam78b), transcript variant 1, mRNA	.	.	.	.	.	.	.	.	pfam04811	Sec23_trunk	Sec23/Sec24 trunk domain. COPII-coated vesicles carry proteins from the endoplasmic reticulum to the Golgi complex. This vesicular transport can be reconstituted by using three cytosolic components containing five proteins: the small GTPase Sar1p, the Sec23p/24p complex, and the Sec13p/Sec31p complex. This domain is known as the trunk domain and has an alpha/beta vWA fold and forms the dimer inte…	.	.	.	.	.
ENSMUSG00000060735	2	0	9	10.466	23	12	16	0.209964	-2.25179	0.0186379	0.498401	down	yes	Rxfp3	protein_coding	chr15:11033717-11037991:-	ref|NP_848832.1|	2018	0	relaxin-3 receptor 1 [Mus musculus] >Q8BGE9.1 RecName: Full=Relaxin-3 receptor 1; Short=RLN3 receptor 1; AltName: Full=G protein-coupled receptor SALPR homolog; AltName: Full=Relaxin family peptide receptor 3 [Mus musculus] >AAH53073.1 Relaxin family peptide receptor 3 [Mus musculus] >AAO17677.1 G protein-coupled receptor [Mus musculus] >AAU93888.1 relaxin-3/INSL7 receptor 1 [Mus musculus] >EDL03…	gb|AC102219.11|	4275	0	Mus musculus chromosome 15, clone RP24-96K14, complete sequence	Q8BGE9	781	0	Relaxin-3 receptor 1	.	.	.	.	pfam00001	7tm_1	7 transmembrane receptor (rhodopsin family). This family contains, amongst other G-protein-coupled receptors (GCPRs), members of the opsin family, which have been considered to be typical members of the rhodopsin superfamily. They share several motifs, mainly the seven transmembrane helices, GCPRs of the rhodopsin superfamily. All opsins bind a chromophore, such as 11-cis-retinal. The function of…	GO:0007218|neuropeptide signaling pathway;GO:0032467|positive regulation of cytokinesis;GO:0051482|positive regulation of cytosolic calcium ion concentration involved in phospholipase C-activating G protein-coupled signaling pathway;	GO:0016021|integral component of membrane;GO:0005887|integral component of plasma membrane;	GO:0008528|G protein-coupled peptide receptor activity;	K08397	RXFP3, RLN3R1; relaxin family peptide receptor 3
ENSMUSG00000061171	60	37	286	435.919	885	785	540	0.171362	-2.54488	0.00411077	0.21802	down	yes	Slc38a11	protein_coding	chr2:65316430-65364034:-	dbj|BAC30781.1|	692	7.06e-84	unnamed protein product [Mus musculus]	dbj|AK041015.1|	2367	0	Mus musculus adult male aorta and vein cDNA, RIKEN full-length enriched library, clone:A530061I18 product:hypothetical Permeases for amino acids and related compounds, family II containing protein, full insert sequence	Q3USY0	248	1e-71	Putative sodium-coupled neutral amino acid transporter 11	YEL064c	58.2	6e-08	COG0814	pfam01490	Aa_trans	Transmembrane amino acid transporter protein. This transmembrane region is found in many amino acid transporters including UNC-47 and MTR. UNC-47 encodes a vesicular amino butyric acid (GABA) transporter, (VGAT). UNC-47 is predicted to have 10 transmembrane domains. MTR is a N system amino acid transporter system protein involved in methyltryptophan resistance. Other members of this family includ…	GO:0003333|amino acid transmembrane transport;GO:0006814|sodium ion transport;	GO:0016021|integral component of membrane;	GO:0015171|amino acid transmembrane transporter activity;	K14997	SLC38A11; solute carrier family 38 (sodium-coupled neutral amino acid transporter), member 11
ENSMUSG00000061882	184	112	114	186.085	329	283	107	0.548935	-0.865292	0.0264011	0.562177	down	yes	Ccdc62	protein_coding	chr5:123930679-123969895:+	gb|AAH31435.1|	233	3.47e-18	Chpt1 protein [Mus musculus] >EDL21480.1 choline phosphotransferase 1, isoform CRA_b [Mus musculus]	gb|AC122753.11|	4470	0	Mus musculus chromosome 5, clone RP24-492O4, complete sequence	.	.	.	.	.	.	.	.	pfam06703	SPC25	Microsomal signal peptidase 25 kDa subunit (SPC25). This family consists of several microsomal signal peptidase 25 kDa subunit proteins. Translocation of polypeptide chains across the endoplasmic reticulum (ER) membrane is triggered by signal sequences. Subsequently, signal recognition particle interacts with its membrane receptor and the ribosome-bound nascent chain is targeted to the ER where i…	.	.	.	.	.
ENSMUSG00000062296	13	1	8	30.0241	68	69	22	0.132213	-2.91907	2.91e-05	0.00923135	down	yes	Trank1	protein_coding	chr9:111311739-111395775:+	ref|NP_001158131.1|	15134	0	TPR and ankyrin repeat-containing protein 1 [Mus musculus] >Q8BV79.3 RecName: Full=TPR and ankyrin repeat-containing protein 1; AltName: Full=Lupus brain antigen 1 [Mus musculus]	ref|NM_001164659.1|	10520	0	Mus musculus tetratricopeptide repeat and ankyrin repeat containing 1 (Trank1), mRNA	.	.	.	.	.	.	.	.	pfam12796	Ank_2	Ankyrin repeats (3 copies).	.	.	.	.	.
ENSMUSG00000063142	187	108	251	262.586	330	366	329	0.512237	-0.965117	0.00179728	0.129983	down	yes	Kcnma1	protein_coding	chr14:23289431-24014491:-	ref|NP_001240298.1|	5810	0	calcium-activated potassium channel subunit alpha-1 isoform 13 [Mus musculus] >XP_021038316.1 calcium-activated potassium channel subunit alpha-1 isoform X20 [Mus caroli]	ref|XM_021182657.2|	11216	0	PREDICTED: Mus caroli potassium calcium-activated channel subfamily M alpha 1 (Kcnma1), transcript variant X20, mRNA	Q08460	2239	0	Calcium-activated potassium channel subunit alpha-1	BS_yugO_2	63.2	2e-09	COG1226	pfam03493	BK_channel_a	Calcium-activated BK potassium channel alpha subunit.	GO:0007628|adult walking behavior;GO:0097746|regulation of blood vessel diameter;GO:0048469|cell maturation;GO:0030007|cellular potassium ion homeostasis;GO:0007268|chemical synaptic transmission;GO:0007623|circadian rhythm;GO:0060082|eye blink reflex;GO:0042491|inner ear auditory receptor cell differentiation;GO:0045475|locomotor rhythm;GO:0060073|micturition;GO:0045794|negative regulation of ce…	GO:0016324|apical plasma membrane;GO:0005901|caveola;GO:0005737|cytoplasm;GO:0030425|dendrite;GO:0005783|endoplasmic reticulum;GO:0009897|external side of plasma membrane;GO:0098978|glutamatergic synapse;GO:0016021|integral component of membrane;GO:0099059|integral component of presynaptic active zone membrane;GO:0043025|neuronal cell body;GO:0048471|perinuclear region of cytoplasm;GO:0005886|pla…	GO:0003779|actin binding;GO:0015269|calcium-activated potassium channel activity;GO:0042802|identical protein binding;GO:0060072|large conductance calcium-activated potassium channel activity;GO:0099507|ligand-gated ion channel activity involved in regulation of presynaptic membrane potential;GO:0046872|metal ion binding;GO:0005267|potassium channel activity;GO:0044877|protein-containing complex …	K04936	KCNMA1, KCA1.1; potassium large conductance calcium-activated channel subfamily M alpha member 1
ENSMUSG00000039304	171	190	128	126.951	108	97	76	1.67598	0.745004	0.00419867	0.220066	up	yes	Tnfsf10	protein_coding	chr3:27317028-27342427:+	ref|NP_033451.1|	1490	0	tumor necrosis factor ligand superfamily member 10 [Mus musculus] >P50592.1 RecName: Full=Tumor necrosis factor ligand superfamily member 10; AltName: Full=TNF-related apoptosis-inducing ligand; Short=Protein TRAIL; AltName: CD_antigen=CD253 [Mus musculus] >AAC52345.1 TNF-related apoptosis inducing ligand TRAIL [Mus musculus] >AAI38808.1 Tumor necrosis factor (ligand) superfamily, member 10 [Mus …	ref|NM_009425.2|	4944	0	Mus musculus tumor necrosis factor (ligand) superfamily, member 10 (Tnfsf10), mRNA	P50592	578	0	Tumor necrosis factor ligand superfamily member 10	.	.	.	.	pfam00229	TNF	TNF(tumor Necrosis Factor) family.	GO:0006915|apoptotic process;GO:0006955|immune response;GO:0008584|male gonad development;GO:0043065|positive regulation of apoptotic process;GO:0043280|positive regulation of cysteine-type endopeptidase activity involved in apoptotic process;GO:2001238|positive regulation of extrinsic apoptotic signaling pathway;GO:0043123|positive regulation of I-kappaB kinase/NF-kappaB signaling;GO:0090200|pos…	GO:0005615|extracellular space;GO:0016021|integral component of membrane;GO:0005886|plasma membrane;	GO:0005125|cytokine activity;GO:0042802|identical protein binding;GO:0045569|TRAIL binding;GO:0005164|tumor necrosis factor receptor binding;GO:0032813|tumor necrosis factor receptor superfamily binding;GO:0008270|zinc ion binding;	K04721	TNFSF10, TRAIL, CD253; tumor necrosis factor ligand superfamily member 10
ENSMUSG00000063531	310	168	518	704.761	1200	1072	934	0.300537	-1.73438	1.91e-06	0.00111212	down	yes	Sema3e	protein_coding	chr5:14025276-14256689:+	ref|NP_035478.2|	4022	0	semaphorin-3E precursor [Mus musculus] >P70275.3 RecName: Full=Semaphorin-3E; AltName: Full=Semaphorin-H; Short=Sema H; Flags: Precursor [Mus musculus] >AAD01996.1 semaphorin M-SemaK [Mus musculus] >AAH57956.1 Sema domain, immunoglobulin domain (Ig), short basic domain, secreted, (semaphorin) 3E [Mus musculus] >EDL38710.1 sema domain, immunoglobulin domain (Ig), short basic domain, secreted, (sem…	ref|NM_011348.2|	6861	0	Mus musculus sema domain, immunoglobulin domain (Ig), short basic domain, secreted, (semaphorin) 3E (Sema3e), mRNA	P70275	1553	0	Semaphorin-3E	.	.	.	.	pfam01403	Sema	Sema domain. The Sema domain occurs in semaphorins, which are a large family of secreted and transmembrane proteins, some of which function as repellent signals during axon guidance. Sema domains also occur in the hepatocyte growth factor receptor and plexin-A3	GO:0007411|axon guidance;GO:0001569|branching involved in blood vessel morphogenesis;GO:0050919|negative chemotaxis;GO:0016525|negative regulation of angiogenesis;GO:0048843|negative regulation of axon extension involved in axon guidance;GO:0001953|negative regulation of cell-matrix adhesion;GO:0001755|neural crest cell migration;GO:0030335|positive regulation of cell migration;GO:2000249|regulat…	GO:0005576|extracellular region;GO:0005615|extracellular space;GO:0005887|integral component of plasma membrane;	GO:0045499|chemorepellent activity;GO:0030215|semaphorin receptor binding;	K06840	SEMA3; semaphorin 3
ENSMUSG00000082361	88	121	92	79.0353	52	59	64	1.65634	0.728001	0.0149298	0.458477	up	yes	Btc	protein_coding	chr5:91357261-91402994:-	dbj|BAE37853.1|	497	9.15e-55	unnamed protein product, partial [Mus musculus]	dbj|AK046658.1|	4027	0	Mus musculus 4 days neonate male adipose cDNA, RIKEN full-length enriched library, clone:B430304F01 product:betacellulin, epidermal growth factor family member, full insert sequence	Q05928	196	3e-55	Probetacellulin	.	.	.	.	pfam00008	EGF	EGF-like domain. There is no clear separation between noise and signal. pfam00053 is very similar, but has 8 instead of 6 conserved cysteines. Includes some cytokine receptors. The EGF domain misses the N-terminus regions of the Ca2+ binding EGF domains (this is the main reason of discrepancy between swiss-prot domain start/end and Pfam). The family is hard to model due to many similar but differ…	GO:0007173|epidermal growth factor receptor signaling pathway;GO:0043066|negative regulation of apoptotic process;GO:0045597|positive regulation of cell differentiation;GO:0051781|positive regulation of cell division;GO:0008284|positive regulation of cell proliferation;GO:0045741|positive regulation of epidermal growth factor-activated receptor activity;GO:0048146|positive regulation of fibroblas…	GO:0005615|extracellular space;GO:0016021|integral component of membrane;GO:0016020|membrane;GO:0005886|plasma membrane;	GO:0005154|epidermal growth factor receptor binding;GO:0008083|growth factor activity;	K09783	BTC; betacellulin
ENSMUSG00000025215	59	82	87	60.2117	42	47	45	1.64687	0.719724	0.0285507	0.576509	up	yes	Tlx1	protein_coding	chr19:45150680-45156943:+	ref|NP_068701.1|	1056	2.34e-136	T-cell leukemia homeobox protein 1 [Mus musculus] >XP_021008062.1 T-cell leukemia homeobox protein 1 [Mus caroli] >AAH18246.1 T-cell leukemia, homeobox 1 [Mus musculus] >EDL41949.1 T-cell leukemia, homeobox 1 [Mus musculus] >CAB63267.1 transcription factor [Mus musculus]	ref|NM_021901.3|	2030	0	Mus musculus T cell leukemia, homeobox 1 (Tlx1), mRNA	P43345	400	3e-132	T-cell leukemia homeobox protein 1	.	.	.	.	pfam00046	Homeobox	Homeobox domain.	GO:0048513|animal organ development;GO:0048645|animal organ formation;GO:0045165|cell fate commitment;GO:0007417|central nervous system development;GO:0048535|lymph node development;GO:0030182|neuron differentiation;GO:0008284|positive regulation of cell proliferation;GO:0045944|positive regulation of transcription by RNA polymerase II;GO:0006357|regulation of transcription by RNA polymerase II;G…	GO:0005634|nucleus;	GO:0000981|DNA-binding transcription factor activity, RNA polymerase II-specific;GO:0000978|RNA polymerase II proximal promoter sequence-specific DNA binding;	.	.
ENSMUSG00000025006	372	488	180	271.747	215	212	181	1.64311	0.716432	0.0374617	0.620298	up	yes	Sorbs1	protein_coding	chr19:40294753-40513779:-	gb|EDL41835.1|	6370	0	sorbin and SH3 domain containing 1, isoform CRA_c, partial [Mus musculus]	dbj|AK122487.2|	4268	0	Mus musculus mRNA for mKIAA1296 protein	Q62417	2424	0	Sorbin and SH3 domain-containing protein 1	.	.	.	.	pfam02208	Sorb	Sorbin homologous domain.	GO:0095500|acetylcholine receptor signaling pathway;GO:0032869|cellular response to insulin stimulus;GO:0048041|focal adhesion assembly;GO:0008286|insulin receptor signaling pathway;GO:0046326|positive regulation of glucose import;GO:0045725|positive regulation of glycogen biosynthetic process;GO:0046628|positive regulation of insulin receptor signaling pathway;GO:0046889|positive regulation of l…	GO:0005912|adherens junction;GO:0030055|cell-substrate junction;GO:0005813|centrosome;GO:0005856|cytoskeleton;GO:0005829|cytosol;GO:0005925|focal adhesion;GO:0005899|insulin receptor complex;GO:0016020|membrane;GO:0045121|membrane raft;GO:0016363|nuclear matrix;GO:0005634|nucleus;GO:0005886|plasma membrane;GO:0001725|stress fiber;GO:0045202|synapse;	GO:0005158|insulin receptor binding;GO:0019901|protein kinase binding;GO:0030159|receptor signaling complex scaffold activity;GO:0008134|transcription factor binding;GO:0031625|ubiquitin protein ligase binding;	K06086	SORBS1, SH3D5, PONSIN, CAP; sorbin and SH3 domain containing 1
ENSMUSG00000068748	417	228	553	1155.36	2141	2058	1496	0.203103	-2.29972	1.99e-13	1.74e-09	down	yes	Ptprz1	protein_coding	chr6:22875502-23052916:+	ref|NP_001074775.1|	11701	0	receptor-type tyrosine-protein phosphatase zeta isoform 3 precursor [Mus musculus] >B9EKR1.1 RecName: Full=Receptor-type tyrosine-protein phosphatase zeta; Short=R-PTP-zeta; Flags: Precursor [Mus musculus] >AAI51072.1 Protein tyrosine phosphatase, receptor type Z, polypeptide 1 [Mus musculus]	ref|NM_001081306.1|	8068	0	Mus musculus protein tyrosine phosphatase, receptor type Z, polypeptide 1 (Ptprz1), transcript variant 3, mRNA	B9EKR1	4511	0	Receptor-type tyrosine-protein phosphatase zeta	SPAC26F1.10c	148	8e-36	COG5599	pfam00102	Y_phosphatase	Protein-tyrosine phosphatase.	GO:0007413|axonal fasciculation;GO:0007409|axonogenesis;GO:0002244|hematopoietic progenitor cell differentiation;GO:0007611|learning or memory;GO:0008285|negative regulation of cell proliferation;GO:0010812|negative regulation of cell-substrate adhesion;GO:2000171|negative regulation of dendrite development;GO:0043524|negative regulation of neuron apoptotic process;GO:0048709|oligodendrocyte diff…	GO:0030424|axon;GO:0005737|cytoplasm;GO:0030425|dendrite;GO:0043197|dendritic spine;GO:0031012|extracellular matrix;GO:0005615|extracellular space;GO:0030175|filopodium;GO:0098978|glutamatergic synapse;GO:0030426|growth cone;GO:0099061|integral component of postsynaptic density membrane;GO:0031226|intrinsic component of plasma membrane;GO:0030027|lamellipodium;GO:0016020|membrane;GO:0043025|neuro…	GO:0017134|fibroblast growth factor binding;GO:0005178|integrin binding;GO:0016791|phosphatase activity;GO:0004725|protein tyrosine phosphatase activity;	K08114	PTPRZ; receptor-type tyrosine-protein phosphatase zeta [EC:3.1.3.48]
ENSMUSG00000069601	549	389	779	796.195	1013	945	1078	0.543729	-0.879041	0.0015038	0.115945	down	yes	Ank3	protein_coding	chr10:69398773-70027438:+	ref|NP_666117.2|	10127	0	ankyrin-3 isoform b [Mus musculus] >G5E8K5.1 RecName: Full=Ankyrin-3; Short=ANK-3; AltName: Full=Ankyrin-G [Mus musculus] >EDL31985.1 ankyrin 3, epithelial, isoform CRA_c [Mus musculus]	ref|NM_146005.3|	9961	0	Mus musculus ankyrin 3, epithelial (Ank3), transcript variant 2, mRNA	G5E8K5	3880	0	Ankyrin-3	all2748	197	2e-52	COG0666	pfam00791	ZU5	ZU5 domain. Domain present in ZO-1 and Unc5-like netrin receptors Domain of unknown function.	GO:0007411|axon guidance;GO:0007409|axonogenesis;GO:0071286|cellular response to magnesium ion;GO:0045162|clustering of voltage-gated sodium channels;GO:0045184|establishment of protein localization;GO:0043001|Golgi to plasma membrane protein transport;GO:0010960|magnesium ion homeostasis;GO:0072660|maintenance of protein location in plasma membrane;GO:0071709|membrane assembly;GO:0000281|mitotic…	GO:0030424|axon;GO:0043194|axon initial segment;GO:0009925|basal plasma membrane;GO:0016323|basolateral plasma membrane;GO:0009986|cell surface;GO:0030425|dendrite;GO:0014704|intercalated disc;GO:0016328|lateral plasma membrane;GO:0005764|lysosome;GO:0016020|membrane;GO:0031594|neuromuscular junction;GO:0043005|neuron projection;GO:0033268|node of Ranvier;GO:0033270|paranode region of axon;GO:000…	GO:0045296|cadherin binding;GO:0008092|cytoskeletal protein binding;GO:0044325|ion channel binding;GO:0140031|phosphorylation-dependent protein binding;GO:0030674|protein binding, bridging;GO:0030507|spectrin binding;GO:0005200|structural constituent of cytoskeleton;	K10380	ANK; ankyrin
ENSMUSG00000069670	55	52	79	108.677	205	166	95	0.388648	-1.36346	0.000102445	0.0239066	down	yes	Nkain2	protein_coding	chr10:31689310-32890462:-	ref|NP_001013429.2|	1111	1.65e-140	sodium/potassium-transporting ATPase subunit beta-1-interacting protein 2 long isoform [Mus musculus] >XP_021029415.1 sodium/potassium-transporting ATPase subunit beta-1-interacting protein 2 [Mus caroli] >Q4PNJ2.2 RecName: Full=Sodium/potassium-transporting ATPase subunit beta-1-interacting protein 2; Short=Na(+)/K(+)-transporting ATPase subunit beta-1-interacting protein 2; AltName: Full=T-cell…	ref|XM_021173756.2|	3508	0	PREDICTED: Mus caroli sodium/potassium transporting ATPase interacting 2 (Nkain2), transcript variant X2, mRNA	Q4PNJ2	432	8e-141	Sodium/potassium-transporting ATPase subunit beta-1-interacting protein 2	.	.	.	.	pfam05640	NKAIN	Na,K-Atpase Interacting protein. NKAIN (Na,K-Atpase INteracting) proteins are a family of evolutionary conserved transmembrane proteins that localize to neurons, that are critical for neuronal function, and that interact with the beta subunits, beta1 in vertebrates and beta in Drosophila, of Na,K-ATPase. NKAINs have highly conserved trans-membrane domains but otherwise no other characterized doma…	GO:0002028|regulation of sodium ion transport;	GO:0016021|integral component of membrane;GO:0005886|plasma membrane;	.	K22735	NKAIN; sodium/potassium-transporting ATPase subunit beta-1-interacting protein
ENSMUSG00000070282	67	59	67	104.05	148	159	123	0.43202	-1.21083	4.38e-07	0.00045066	down	yes	3000002C10Rik	transcribed_processed_pseudogene	chr9:109827943-109832706:-	ref|NP_001276655.1|	1102	3.66e-169	glyceraldehyde-3-phosphate dehydrogenase isoform 1 [Mus musculus]	dbj|AK082178.1|	3974	0	Mus musculus 0 day neonate cerebellum cDNA, RIKEN full-length enriched library, clone:C230017M01 product:glyceraldehyde-3-phosphate dehydrogenase (EC 1.2.1.12) homolog [Mus musculus], full insert sequence	A3FKF7	421	8e-163	Glyceraldehyde-3-phosphate dehydrogenase	SPBC354.12	325	2e-121	COG0057	pfam02800	Gp_dh_C	Glyceraldehyde 3-phosphate dehydrogenase, C-terminal domain. GAPDH is a tetrameric NAD-binding enzyme involved in glycolysis and glyconeogenesis. C-terminal domain is a mixed alpha/antiparallel beta fold.	GO:0006006|glucose metabolic process;GO:0006096|glycolytic process;GO:0000226|microtubule cytoskeleton organization;GO:0051402|neuron apoptotic process;GO:0035606|peptidyl-cysteine S-trans-nitrosylation;GO:0050821|protein stabilization;GO:0006417|regulation of translation;	GO:0005737|cytoplasm;GO:0005829|cytosol;GO:0097452|GAIT complex;GO:0015630|microtubule cytoskeleton;GO:0005634|nucleus;	GO:0004365|glyceraldehyde-3-phosphate dehydrogenase (NAD+) (phosphorylating) activity;GO:0008017|microtubule binding;GO:0051287|NAD binding;GO:0050661|NADP binding;GO:0035605|peptidyl-cysteine S-nitrosylase activity;	.	.
ENSMUSG00000070284	245	222	416	366.125	399	399	501	0.655009	-0.610414	0.0459526	0.677908	down	yes	Gmppb	protein_coding	chr9:108049242-108052801:+	ref|XP_006243873.1|	1926	0	PREDICTED: mannose-1-phosphate guanyltransferase beta isoform X1 [Rattus norvegicus]	dbj|AK148125.1|	2634	0	Mus musculus B16 F10Y cells cDNA, RIKEN full-length enriched library, clone:G370028A02 product:GDP-mannose pyrophosphorylase B, full insert sequence	Q8BTZ7	741	0	Mannose-1-phosphate guanyltransferase beta	SPCC1906.01	468	4e-156	COG1208	pfam00483	NTP_transferase	Nucleotidyl transferase. This family includes a wide range of enzymes which transfer nucleotides onto phosphosugars.	GO:0009298|GDP-mannose biosynthetic process;	GO:0005737|cytoplasm;GO:0005739|mitochondrion;	GO:0005525|GTP binding;GO:0004475|mannose-1-phosphate guanylyltransferase activity;	K00966	GMPP; mannose-1-phosphate guanylyltransferase [EC:2.7.7.13]
ENSMUSG00000070424	27	17	48	85.1204	120	128	163	0.214898	-2.21828	4.63e-08	8.11e-05	down	yes	Art5	protein_coding	chr7:102096879-102109489:-	ref|NP_001278283.1|	1638	0	ecto-ADP-ribosyltransferase 5 precursor [Mus musculus] >NP_031517.2 ecto-ADP-ribosyltransferase 5 precursor [Mus musculus] >P70352.3 RecName: Full=Ecto-ADP-ribosyltransferase 5; AltName: Full=ADP-ribosyltransferase C2 and C3 toxin-like 5; Short=ARTC5; AltName: Full=Mono(ADP-ribosyl)transferase 5; AltName: Full=NAD(P)(+)--arginine ADP-ribosyltransferase 5; AltName: Full=YAC-2; Flags: Precursor [Mu…	ref|NM_007491.2|	1713	0	Mus musculus ADP-ribosyltransferase 5 (Art5), transcript variant 1, mRNA	P70352	635	0	Ecto-ADP-ribosyltransferase 5	.	.	.	.	pfam01129	ART	NAD:arginine ADP-ribosyltransferase.	GO:0018120|peptidyl-arginine ADP-ribosylation;	GO:0005576|extracellular region;GO:0016020|membrane;	GO:0003950|NAD+ ADP-ribosyltransferase activity;	K19977	ART5; ADP-ribosyltransferase 5 [EC:2.4.2.31]
ENSMUSG00000070880	274	157	459	461.89	653	564	646	0.460274	-1.11943	0.00192904	0.135591	down	yes	Gad1	protein_coding	chr2:70553072-70602014:+	gb|AIS36180.1|	1154	5.34e-147	glutamate decarboxylase 1 isoform 10 [Mus musculus] >BAC35823.1 unnamed protein product [Mus musculus]	dbj|AK054554.1|	3575	0	Mus musculus 10 days neonate olfactory brain cDNA, RIKEN full-length enriched library, clone:E530004P22 product:glutamic acid decarboxylase 1, full insert sequence	P48318	353	3e-106	Glutamate decarboxylase 1	.	.	.	.	pfam00282	Pyridoxal_deC	Pyridoxal-dependent decarboxylase conserved domain.	GO:0009449|gamma-aminobutyric acid biosynthetic process;GO:0035641|locomotory exploration behavior;GO:0042136|neurotransmitter biosynthetic process;GO:0042493|response to drug;GO:0035176|social behavior;	GO:0030424|axon;GO:0043679|axon terminus;GO:0005938|cell cortex;GO:0061202|clathrin-sculpted gamma-aminobutyric acid transport vesicle membrane;GO:0005737|cytoplasm;GO:0060077|inhibitory synapse;GO:0005739|mitochondrion;GO:0044306|neuron projection terminus;GO:0048786|presynaptic active zone;GO:0045202|synapse;	GO:0016595|glutamate binding;GO:0004351|glutamate decarboxylase activity;GO:0047485|protein N-terminus binding;GO:0044877|protein-containing complex binding;GO:0030170|pyridoxal phosphate binding;	K01580	E4.1.1.15, gadB, gadA, GAD; glutamate decarboxylase [EC:4.1.1.15]
ENSMUSG00000050493	66	85	103	67.5275	53	49	50	1.61806	0.694264	0.0308887	0.585714	up	yes	Fam167b	protein_coding	chr4:129576815-129578549:-	ref|XP_021017033.1|	547	2.44e-67	protein FAM167B isoform X1 [Mus caroli]	ref|NM_182783.2|	913	0	Mus musculus family with sequence similarity 167, member B (Fam167b), mRNA	.	.	.	.	.	.	.	.	pfam11652	FAM167	FAM167. This entry describes a eukaryotic protein family of unknown function designated FAM167.	.	.	.	.	.
ENSMUSG00000072653	852	416	566	773.097	1043	966	823	0.615499	-0.700172	0.00444439	0.229815	down	yes	Zfp783	transcribed_unprocessed_pseudogene	chr6:47943171-47955913:+	dbj|BAD90313.1|	876	5.01e-106	mKIAA4190 protein, partial [Mus musculus]	ref|NR_027963.1|	4415	0	Mus musculus zinc finger protein 783 (Zfp783), long non-coding RNA	Q6ZMS7	100	5e-27	Protein ZNF783	.	.	.	.	pfam12773	DZR	Double zinc ribbon. This family consists of a pair of zinc ribbon domains.	GO:0006357|regulation of transcription by RNA polymerase II;	GO:0005634|nucleus;	GO:0003700|DNA-binding transcription factor activity;GO:0042802|identical protein binding;GO:0000978|RNA polymerase II proximal promoter sequence-specific DNA binding;	K09228	KRAB; KRAB domain-containing zinc finger protein
ENSMUSG00000000031	3504	3046	3717	2711.18	1925	2055	2139	1.60965	0.686751	2.53e-05	0.00868208	up	yes	H19	lincRNA	chr7:142575529-142578143:-	emb|CAA41173.1|	701	1.62e-85	unnamed protein product [Mus musculus]	ref|NR_130973.1|	2285	0	Mus musculus H19, imprinted maternally expressed transcript (H19), transcript variant 1, long non-coding RNA	.	.	.	.	.	.	.	.	pfam02801	Ketoacyl-synt_C	Beta-ketoacyl synthase, C-terminal domain. The structure of beta-ketoacyl synthase is similar to that of the thiolase family (pfam00108) and also chalcone synthase. The active site of beta-ketoacyl synthase is located between the N and C-terminal domains.	.	.	.	.	.
ENSMUSG00000038370	3359	4660	1750	2576.84	2031	2216	1604	1.60962	0.686716	0.0358354	0.613905	up	yes	Pcp4l1	protein_coding	chr1:171173262-171196268:-	dbj|BAB22346.1|	496	2.17e-57	unnamed protein product, partial [Mus musculus] >BAC27734.1 unnamed protein product, partial [Mus musculus]	ref|NM_025557.1|	1575	0	Mus musculus Purkinje cell protein 4-like 1 (Pcp4l1), mRNA	.	.	.	.	.	.	.	.	pfam14650	FAM75	FAM75 family.	.	.	.	.	.
ENSMUSG00000042684	812	827	401	535.343	404	448	363	1.60582	0.683313	0.015172	0.460208	up	yes	Npl	protein_coding	chr1:153503015-153550045:-	ref|NP_083025.1|	1689	0	N-acetylneuraminate lyase [Mus musculus] >Q9DCJ9.1 RecName: Full=N-acetylneuraminate lyase; Short=NALase; AltName: Full=N-acetylneuraminate pyruvate-lyase; AltName: Full=N-acetylneuraminic acid aldolase; AltName: Full=Sialate lyase; AltName: Full=Sialate-pyruvate lyase; AltName: Full=Sialic acid aldolase; AltName: Full=Sialic acid lyase [Mus musculus] >AAH22734.1 N-acetylneuraminate pyruvate lyas…	ref|NM_028749.1|	1403	0	Mus musculus N-acetylneuraminate pyruvate lyase (Npl), mRNA >AK002734.1 Mus musculus adult male kidney cDNA, RIKEN full-length enriched library, clone:0610033B02 product:N-acetylneuraminate pyruvate lyase, full insert sequence	Q9DCJ9	655	0	N-acetylneuraminate lyase	YPO3024	213	1e-62	COG0329	pfam00701	DHDPS	Dihydrodipicolinate synthetase family. This family has a TIM barrel structure.	GO:0005975|carbohydrate metabolic process;GO:0019262|N-acetylneuraminate catabolic process;	GO:0005737|cytoplasm;	GO:0042802|identical protein binding;GO:0008747|N-acetylneuraminate lyase activity;	K01639	E4.1.3.3, nanA, NPL; N-acetylneuraminate lyase [EC:4.1.3.3]
ENSMUSG00000028273	5838	7976	4061	4739.47	3782	3778	3231	1.59706	0.675417	0.00871714	0.34704	up	yes	Pdlim5	protein_coding	chr3:142239590-142395696:-	gb|EDL12064.1|	2836	0	PDZ and LIM domain 5, isoform CRA_b [Mus musculus]	ref|NM_019808.3|	5016	0	Mus musculus PDZ and LIM domain 5 (Pdlim5), transcript variant 1, mRNA	Q8CI51	1097	0	PDZ and LIM domain protein 5	.	.	.	.	pfam00412	LIM	LIM domain. This family represents two copies of the LIM structural domain.	GO:0030036|actin cytoskeleton organization;GO:0061049|cell growth involved in cardiac muscle cell development;GO:0007507|heart development;GO:0061061|muscle structure development;GO:0061001|regulation of dendritic spine morphogenesis;GO:0051963|regulation of synapse assembly;	GO:0015629|actin cytoskeleton;GO:0005912|adherens junction;GO:0042995|cell projection;GO:0005829|cytosol;GO:0031941|filamentous actin;GO:0016020|membrane;GO:0014069|postsynaptic density;GO:0098793|presynapse;GO:0001725|stress fiber;GO:0030018|Z disc;	GO:0003779|actin binding;GO:0042805|actinin binding;GO:0046872|metal ion binding;GO:0051371|muscle alpha-actinin binding;GO:0005080|protein kinase C binding;GO:0047485|protein N-terminus binding;	K19867	LDB3; LIM domain-binding protein 3
ENSMUSG00000079055	173	98	408	412.383	506	612	650	0.371781	-1.42748	0.00157339	0.11921	down	yes	Slc8a3	protein_coding	chr12:81197915-81333180:-	ref|NP_001161392.1|	4744	0	sodium/calcium exchanger 3 isoform 1 precursor [Mus musculus] >XP_036013059.1 sodium/calcium exchanger 3 isoform X3 [Mus musculus] >AAH52435.1 Slc8a3 protein [Mus musculus] >AAH80862.1 Slc8a3 protein [Mus musculus] >BAE38073.1 unnamed protein product [Mus musculus]	ref|NM_001167920.1|	4927	0	Mus musculus solute carrier family 8 (sodium/calcium exchanger), member 3 (Slc8a3), transcript variant 1, mRNA	P70549	1803	0	Sodium/calcium exchanger 3	.	.	.	.	pfam16494	Na_Ca_ex_C	C-terminal extension of sodium/calcium exchanger domain. Na_Ca_ex_C is a region of the higher eukaryote sodium/calcium exchanger domain that extends toward the C-terminal, and is cytoplasmic.	GO:1990034|calcium ion export across plasma membrane;GO:0098703|calcium ion import across plasma membrane;GO:0070588|calcium ion transmembrane transport;GO:0060402|calcium ion transport into cytosol;GO:0007154|cell communication;GO:0006874|cellular calcium ion homeostasis;GO:0071320|cellular response to cAMP;GO:0071456|cellular response to hypoxia;GO:0002244|hematopoietic progenitor cell differen…	GO:0030424|axon;GO:0043679|axon terminus;GO:0042995|cell projection;GO:0030425|dendrite;GO:0043197|dendritic spine;GO:0005789|endoplasmic reticulum membrane;GO:0005887|integral component of plasma membrane;GO:0099055|integral component of postsynaptic membrane;GO:0031226|intrinsic component of plasma membrane;GO:0016020|membrane;GO:0005874|microtubule;GO:0005741|mitochondrial outer membrane;GO:00…	GO:0015368|calcium:cation antiporter activity;GO:1905060|calcium:cation antiporter activity involved in regulation of postsynaptic cytosolic calcium ion concentration;GO:0005432|calcium:sodium antiporter activity;GO:0005516|calmodulin binding;GO:0015491|cation:cation antiporter activity;GO:0099580|ion antiporter activity involved in regulation of postsynaptic membrane potential;GO:0046872|metal i…	K05849	SLC8A, NCX; solute carrier family 8 (sodium/calcium exchanger)
ENSMUSG00000021684	1123	1381	535	801.741	660	689	482	1.59669	0.675082	0.0400103	0.633323	up	yes	Pde8b	protein_coding	chr13:95024454-95250336:-	ref|NP_001164140.1|	4101	0	high affinity cAMP-specific and IBMX-insensitive 3',5'-cyclic phosphodiesterase 8B isoform 1 [Mus musculus]	ref|NM_001170669.1|	4219	0	Mus musculus phosphodiesterase 8B (Pde8b), transcript variant 1, mRNA	E9Q4S1	1044	0	High affinity cAMP-specific and IBMX-insensitive 3',5'-cyclic phosphodiesterase 8B	.	.	.	.	pfam00233	PDEase_I	3'5'-cyclic nucleotide phosphodiesterase.	GO:0001662|behavioral fear response;GO:0006198|cAMP catabolic process;GO:0046676|negative regulation of insulin secretion;GO:0061179|negative regulation of insulin secretion involved in cellular response to glucose stimulus;GO:0090032|negative regulation of steroid hormone biosynthetic process;GO:0050885|neuromuscular process controlling balance;GO:0035106|operant conditioning;GO:0007165|signal t…	.	GO:0004115|3',5'-cyclic-AMP phosphodiesterase activity;GO:0004114|3',5'-cyclic-nucleotide phosphodiesterase activity;GO:0046872|metal ion binding;	.	.
ENSMUSG00000081208	23	12	32	32.1855	43	48	35	0.512539	-0.964266	0.0326282	0.595925	down	yes	Gm11400	processed_pseudogene	chr11:3149742-3150955:-	ref|XP_013002966.1|	381	7.12e-111	LOW QUALITY PROTEIN: elongation factor 2 [Cavia porcellus]	ref|NG_067168.1|	1214	0	Mus musculus predicted gene 11400 (Gm11400) pseudogene on chromosome 11	P05197	151	1e-112	Elongation factor 2	SPAC513.01c	99.4	4e-53	COG0480	pfam00679	EFG_C	Elongation factor G C-terminus. This domain includes the carboxyl terminal regions of Elongation factor G, elongation factor 2 and some tetracycline resistance proteins and adopt a ferredoxin-like fold.	GO:0007568|aging;GO:1990416|cellular response to brain-derived neurotrophic factor stimulus;GO:0014009|glial cell proliferation;GO:0002244|hematopoietic progenitor cell differentiation;GO:2000767|positive regulation of cytoplasmic translation;GO:0045727|positive regulation of translation;GO:0042493|response to drug;GO:0034976|response to endoplasmic reticulum stress;GO:0032355|response to estradi…	GO:0016235|aggresome;GO:0005737|cytoplasm;GO:0005829|cytosol;GO:0045121|membrane raft;GO:0005886|plasma membrane;GO:0042788|polysomal ribosome;GO:0005844|polysome;GO:1990904|ribonucleoprotein complex;GO:0045202|synapse;	GO:0008097|5S rRNA binding;GO:0051015|actin filament binding;GO:0005525|GTP binding;GO:0003924|GTPase activity;GO:0002039|p53 binding;GO:0019901|protein kinase binding;GO:0043022|ribosome binding;GO:0003723|RNA binding;GO:0003746|translation elongation factor activity;	K03234	EEF2; elongation factor 2
ENSMUSG00000059003	135	132	66	87.6883	74	62	64	1.58916	0.668267	0.0446828	0.670557	up	yes	Grin2a	protein_coding	chr16:9567898-9995560:-	ref|NP_032196.2|	7869	0	glutamate receptor ionotropic, NMDA 2A precursor [Mus musculus] >P35436.2 RecName: Full=Glutamate receptor ionotropic, NMDA 2A; Short=GluN2A; AltName: Full=Glutamate [NMDA] receptor subunit epsilon-1; AltName: Full=N-methyl D-aspartate receptor subtype 2A; Short=NMDAR2A; Short=NR2A; Flags: Precursor [Mus musculus] >AAI46290.1 Glutamate receptor, ionotropic, NMDA2A (epsilon 1), partial [synthetic …	ref|NM_008170.4|	14631	0	Mus musculus glutamate receptor, ionotropic, NMDA2A (epsilon 1) (Grin2a), mRNA	P35436	3035	0	Glutamate receptor ionotropic, NMDA 2A	.	.	.	.	pfam10565	NMDAR2_C	N-methyl D-aspartate receptor 2B3 C-terminus. This domain is found at the C-terminus of many NMDA-receptor proteins, many of which also carry the Ligated ion-channel family pfam00060 further upstream as well as the ANF_receptor family pfam01094. This region is predicted to be a large extra-cellular domain of the NMDA receptor proteins, being highly hydrophilic, and is thought to be integrally inv…	GO:0001508|action potential;GO:0097553|calcium ion transmembrane import into cytosol;GO:0006816|calcium ion transport;GO:0071230|cellular response to amino acid stimulus;GO:0071294|cellular response to zinc ion;GO:0007268|chemical synaptic transmission;GO:0097061|dendritic spine organization;GO:0033058|directional locomotion;GO:0042417|dopamine metabolic process;GO:0060079|excitatory postsynaptic…	GO:0009986|cell surface;GO:0030659|cytoplasmic vesicle membrane;GO:0043197|dendritic spine;GO:0005783|endoplasmic reticulum;GO:0098978|glutamatergic synapse;GO:0005887|integral component of plasma membrane;GO:0099061|integral component of postsynaptic density membrane;GO:0099056|integral component of presynaptic membrane;GO:0016020|membrane;GO:0043005|neuron projection;GO:0017146|NMDA selective g…	GO:0051117|ATPase binding;GO:0005262|calcium channel activity;GO:0005261|cation channel activity;GO:0050839|cell adhesion molecule binding;GO:0016595|glutamate binding;GO:0035254|glutamate receptor binding;GO:0022849|glutamate-gated calcium ion channel activity;GO:0004970|ionotropic glutamate receptor activity;GO:0015276|ligand-gated ion channel activity;GO:0099507|ligand-gated ion channel activi…	K05209	GRIN2A; glutamate receptor ionotropic, NMDA 2A
ENSMUSG00000029287	480	485	562	407.319	282	301	345	1.58076	0.660618	0.00135088	0.1065	up	yes	Tgfbr3	protein_coding	chr5:107106570-107289629:-	ref|NP_035708.2|	4328	0	transforming growth factor beta receptor type 3 precursor [Mus musculus] >AAH70428.1 Transforming growth factor, beta receptor III [Mus musculus] >EDL20169.1 transforming growth factor, beta receptor III [Mus musculus]	ref|NM_011578.4|	6087	0	Mus musculus transforming growth factor, beta receptor III (Tgfbr3), mRNA	O88393	1665	0	Transforming growth factor beta receptor type 3	.	.	.	.	pfam00100	Zona_pellucida	Zona pellucida-like domain.	GO:0001525|angiogenesis;GO:0001824|blastocyst development;GO:0001568|blood vessel development;GO:0097746|regulation of blood vessel diameter;GO:0001974|blood vessel remodeling;GO:0030509|BMP signaling pathway;GO:0060317|cardiac epithelial to mesenchymal transition;GO:0060038|cardiac muscle cell proliferation;GO:0016477|cell migration;GO:0032963|collagen metabolic process;GO:0060976|coronary vascu…	GO:0009986|cell surface;GO:0005737|cytoplasm;GO:0005783|endoplasmic reticulum;GO:0009897|external side of plasma membrane;GO:0031012|extracellular matrix;GO:0005615|extracellular space;GO:0034673|inhibin-betaglycan-ActRII complex;GO:0016021|integral component of membrane;GO:0005887|integral component of plasma membrane;GO:0043235|receptor complex;	GO:0048185|activin binding;GO:0015026|coreceptor activity;GO:0017134|fibroblast growth factor binding;GO:0005539|glycosaminoglycan binding;GO:0008201|heparin binding;GO:0030165|PDZ domain binding;GO:0046332|SMAD binding;GO:0050431|transforming growth factor beta binding;GO:0070123|transforming growth factor beta receptor activity, type III;GO:0005160|transforming growth factor beta receptor bindi…	K05843	TGFBR3; transforming growth factor, beta receptor III
ENSMUSG00000085705	26	13	35	51.7613	93	74	68	0.303044	-1.7224	2.09e-05	0.00818986	down	yes	Gm16046	lincRNA	chr17:13675662-13683516:-	.	.	.	.	gb|KY467775.1|	1001	0	Mus musculus clone TCONS_00079653 lincRNA-EC170 lncRNA, complete sequence	.	.	.	.	.	.	.	.	pfam15253	STIL_N	SCL-interrupting locus protein N-terminus.	.	.	.	.	.
ENSMUSG00000086411	0	1	5	7.64429	13	12	14	0.150233	-2.73473	0.00616437	0.284667	down	yes	Gm14236	antisense	chr2:168010529-168011506:+	gb|EDL04433.1|	208	2.77e-18	mCG1027767, partial [Mus musculus]	gb|KY467918.1|	872	0	Mus musculus clone TCONS_00103742 alncRNA-EC16 lncRNA, complete sequence	.	.	.	.	.	.	.	.	pfam06016	Reovirus_L2	Reovirus core-spike protein lambda-2 (L2). This family consists of several Reovirus core-spike protein lambda-2 (L2) sequences. The reovirus L2 genome segment encodes the core spike protein lambda-2, which mediates enzymatic reactions in 5' capping of the viral plus-strand transcripts.	.	.	.	.	.
ENSMUSG00000086555	44	42	64	64.2318	67	77	89	0.618931	-0.692149	0.0381921	0.624102	down	yes	Gm13446	processed_transcript	chr2:35549538-35558702:-	gb|ERE71492.1|	222	8.84e-18	hypothetical protein H671_6g15719 [Cricetulus griseus]	ref|NR_045894.1|	2033	0	Mus musculus predicted gene 13446 (Gm13446), long non-coding RNA	.	.	.	.	.	.	.	.	pfam04534	Herpes_UL56	Herpesvirus UL56 protein. In herpes simplex virus type 2, UL56 is thought to be a tail-anchored type II membrane protein involved in vesicular trafficking. The C terminal hydrophobic region is required for association with the cytoplasmic membrane, and the N terminal proline-rich region is important for the translocation of UL56 to the Golgi apparatus and cytoplasmic vesicles.	.	.	.	.	.
ENSMUSG00000024245	98	102	99	79.8073	51	70	62	1.5708	0.651504	0.0161096	0.470702	up	yes	Tmem178	protein_coding	chr17:80944632-81001816:+	ref|XP_028620981.1|	1323	6.39e-179	transmembrane protein 178A [Grammomys surdaster]	ref|NM_026516.2|	1696	0	Mus musculus transmembrane protein 178 (Tmem178), mRNA	Q9CZ16	513	9e-179	Transmembrane protein 178A	.	.	.	.	pfam13903	Claudin_2	PMP-22/EMP/MP20/Claudin tight junction. Members of this family are claudins, that form tight junctions between cells.	GO:0045671|negative regulation of osteoclast differentiation;GO:0051480|regulation of cytosolic calcium ion concentration;	GO:0005789|endoplasmic reticulum membrane;GO:0016021|integral component of membrane;GO:0016020|membrane;	.	.	.
ENSMUSG00000086805	17	4	21	23.6518	34	40	26	0.403356	-1.30987	0.0241391	0.551558	down	yes	4932443L11Rik	antisense	chr8:4162522-4206882:-	gb|EDL21970.1|	611	1.91e-72	mCG141872, isoform CRA_b [Mus musculus]	dbj|AK019856.1|	2813	0	Mus musculus adult male testis cDNA, RIKEN full-length enriched library, clone:4932443L11 product:hypothetical protein, full insert sequence	Q96CN4	135	4e-43	EVI5-like protein	.	.	.	.	pfam15736	DUF4684	Domain of unknown function (DUF4684). This family of proteins is found in eukaryotes. Proteins in this family are typically between 531 and 1277 amino acids in length.	GO:0090630|activation of GTPase activity;GO:0006886|intracellular protein transport;GO:1902018|negative regulation of cilium assembly;GO:0043547|positive regulation of GTPase activity;	.	GO:0005096|GTPase activator activity;GO:0031267|small GTPase binding;	K20242	EVI5; ecotropic viral integration site 5 protein
ENSMUSG00000087698	13	7	17	22.7744	42	27	30	0.359207	-1.47711	0.00359269	0.200252	down	yes	Gm13031	antisense	chr4:140947666-140957902:-	ref|XP_008581131.1|	148	1.53e-08	PREDICTED: protein-arginine deiminase type-2, partial [Galeopterus variegatus]	ref|NR_045911.1|	924	0	Mus musculus predicted gene 13031 (Gm13031), long non-coding RNA	P20717	62.8	1e-09	Protein-arginine deiminase type-2	.	.	.	.	pfam03068	PAD	Protein-arginine deiminase (PAD). Members of this family are found in mammals. In the presence of calcium ions, PAD enzymes EC:3.5.3.15 catalyze the post-translational modification reaction responsible for the formation of citrulline residues: Protein L-arginine + H2O <=> Protein L-citrulline + NH3. Several types are recognized (and included in the family) on the basis of molecular mass, substrat…	GO:1990830|cellular response to leukemia inhibitory factor;GO:0048096|chromatin-mediated maintenance of transcription;GO:0036414|histone citrullination;GO:0036413|histone H3-R26 citrullination;GO:0030520|intracellular estrogen receptor signaling pathway;GO:0070100|negative regulation of chemokine-mediated signaling pathway;GO:1901624|negative regulation of lymphocyte chemotaxis;GO:0018101|protein…	GO:0005737|cytoplasm;GO:0005634|nucleus;GO:0035327|transcriptionally active chromatin;	GO:0005509|calcium ion binding;GO:0030331|estrogen receptor binding;GO:0042803|protein homodimerization activity;GO:0004668|protein-arginine deiminase activity;	K01481	E3.5.3.15; protein-arginine deiminase [EC:3.5.3.15]
ENSMUSG00000089687	21	24	19	28.7493	34	38	36	0.569366	-0.812572	0.0376815	0.621585	down	yes	Rab42	protein_coding	chr4:132302197-132303385:-	ref|NP_001075120.1|	1148	8.64e-159	ras-related protein Rab-42 [Mus musculus] >Q0PD08.1 RecName: Full=Ras-related protein Rab-42 [Mus musculus] >AAI32061.1 RIKEN cDNA 9530096D07 gene [Mus musculus] >AAI32063.1 RIKEN cDNA 9530096D07 gene [Mus musculus] >BAF02904.1 Rab43 [Mus musculus]	gb|BC132060.1|	761	0	Mus musculus RIKEN cDNA 9530096D07 gene, mRNA (cDNA clone MGC:163691 IMAGE:40130337), complete cds >BC132062.1 Mus musculus RIKEN cDNA 9530096D07 gene, mRNA (cDNA clone MGC:163693 IMAGE:40130339), complete cds	Q0PD08	446	1e-158	Ras-related protein Rab-42	.	.	.	.	pfam00071	Ras	Ras family. Includes sub-families Ras, Rab, Rac, Ral, Ran, Rap Ypt1 and more. Shares P-loop motif with GTP_EFTU, arf and myosin_head. See pfam00009 pfam00025, pfam00063. As regards Rab GTPases, these are important regulators of vesicle formation, motility and fusion. They share a fold in common with all Ras GTPases: this is a six-stranded beta-sheet surrounded by five alpha-helices.	.	GO:0005794|Golgi apparatus;GO:0000139|Golgi membrane;	GO:0005525|GTP binding;GO:0003924|GTPase activity;	K07929	RAB42; Ras-related protein Rab-42
ENSMUSG00000075707	4435	5684	2447	3353.64	2484	2668	2580	1.55786	0.639563	0.028154	0.574972	up	yes	Dio3	protein_coding	chr12:110279068-110281097:+	ref|NP_742117.2|	1466	0	thyroxine 5-deiodinase [Mus musculus] >Q91ZI8.4 RecName: Full=Thyroxine 5-deiodinase; AltName: Full=5DIII; AltName: Full=DIOIII; AltName: Full=Type 3 DI; AltName: Full=Type III iodothyronine deiodinase [Mus musculus]	emb|AL591207.15|	2030	0	Mouse DNA sequence from clone RP23-392O3 on chromosome 12, complete sequence	Q91ZI8	569	0	Thyroxine 5-deiodinase	.	.	.	.	pfam00837	T4_deiodinase	Iodothyronine deiodinase. Iodothyronine deiodinase converts thyroxine (T4) to 3,5,3'-triiodothyronine (T3).	GO:0006915|apoptotic process;GO:0042446|hormone biosynthetic process;GO:0040018|positive regulation of multicellular organism growth;GO:0097474|retinal cone cell apoptotic process;GO:0046549|retinal cone cell development;GO:0042404|thyroid hormone catabolic process;GO:0042403|thyroid hormone metabolic process;	GO:0010008|endosome membrane;GO:0016021|integral component of membrane;GO:0043231|intracellular membrane-bounded organelle;GO:0005886|plasma membrane;	GO:0004800|thyroxine 5'-deiodinase activity;GO:0033798|thyroxine 5-deiodinase activity;	K07754	DIO3; thyroxine 5-deiodinase [EC:1.21.99.3]
ENSMUSG00000025068	671	847	506	542	397	462	394	1.55481	0.636738	0.00680473	0.30151	up	yes	Gsto1	protein_coding	chr19:47854970-47864790:+	ref|NP_034492.1|	1282	2.01e-176	glutathione S-transferase omega-1 [Mus musculus] >O09131.2 RecName: Full=Glutathione S-transferase omega-1; Short=GSTO-1; AltName: Full=Glutathione S-transferase omega 1-1; Short=GSTO 1-1; AltName: Full=Glutathione-dependent dehydroascorbate reductase; AltName: Full=Monomethylarsonic acid reductase; Short=MMA(V) reductase; AltName: Full=S-(Phenacyl)glutathione reductase; Short=SPG-R; AltName: Ful…	ref|NM_010362.3|	1179	0	Mus musculus glutathione S-transferase omega 1 (Gsto1), mRNA	O09131	498	2e-176	Glutathione S-transferase omega-1	.	.	.	.	pfam13417	GST_N_3	Glutathione S-transferase, N-terminal domain.	GO:0071243|cellular response to arsenic-containing substance;GO:0006749|glutathione metabolic process;GO:0019853|L-ascorbic acid biosynthetic process;GO:0019852|L-ascorbic acid metabolic process;GO:0060315|negative regulation of ryanodine-sensitive calcium-release channel activity;GO:0060316|positive regulation of ryanodine-sensitive calcium-release channel activity;GO:0010880|regulation of relea…	GO:0030424|axon;GO:0005604|basement membrane;GO:0044297|cell body;GO:0005737|cytoplasm;GO:0005829|cytosol;GO:0043209|myelin sheath;GO:0031965|nuclear membrane;GO:0005654|nucleoplasm;	GO:0045174|glutathione dehydrogenase (ascorbate) activity;GO:0004364|glutathione transferase activity;GO:0050610|methylarsonate reductase activity;GO:0016491|oxidoreductase activity;	K00799	GST, gst; glutathione S-transferase [EC:2.5.1.18]
ENSMUSG00000039680	267	313	255	223.931	187	174	157	1.55425	0.636217	0.00181755	0.130372	up	yes	Mrps6	protein_coding	chr16:92058270-92112227:+	ref|XP_029794871.1|	610	1.83e-75	28S ribosomal protein S6, mitochondrial [Suricata suricatta]	ref|NM_080456.1|	636	0	Mus musculus mitochondrial ribosomal protein S6 (Mrps6), mRNA; nuclear gene for mitochondrial product >BC027271.1 Mus musculus mitochondrial ribosomal protein S6, mRNA (cDNA clone MGC:27789 IMAGE:3156971), complete cds	P58064	227	5e-72	28S ribosomal protein S6, mitochondrial	.	.	.	.	pfam01250	Ribosomal_S6	Ribosomal protein S6.	GO:0032543|mitochondrial translation;	GO:0005763|mitochondrial small ribosomal subunit;GO:0005739|mitochondrion;	GO:0070181|small ribosomal subunit rRNA binding;GO:0003735|structural constituent of ribosome;	K02990	RP-S6, MRPS6, rpsF; small subunit ribosomal protein S6
ENSMUSG00000000058	248	369	275	240.544	192	207	159	1.55065	0.632874	0.0116669	0.40275	up	yes	Cav2	protein_coding	chr6:17281185-17289115:+	ref|NP_058596.1|	856	1.41e-106	caveolin-2 isoform 1 [Mus musculus] >Q9WVC3.1 RecName: Full=Caveolin-2 [Mus musculus] >AAD42349.1 caveolin-2 [Mus musculus] >AAH23095.1 Caveolin 2 [Mus musculus] >AAR16289.1 caveolin 2 [Mus musculus] >EDL13888.1 caveolin 2, isoform CRA_a [Mus musculus] >BAB23453.1 unnamed protein product [Mus musculus]	ref|NM_016900.4|	2733	0	Mus musculus caveolin 2 (Cav2), transcript variant 1, mRNA	Q9WVC3	334	6e-107	Caveolin-2	.	.	.	.	pfam01146	Caveolin	Caveolin. All three known Caveolin forms have the FEDVIAEP caveolin 'signature motif' within their hydrophilic N-terminal domain. Caveolin 2 (Cav-2) is co-localized and co-expressed with Cav-1/VIP21, forms heterodimers with it and needs Cav-1 for proper membrane localization. Cav-3 has greater protein sequence similarity to Cav-1 than to Cav-2. Cellular processes caveolins are involved in include…	GO:0071711|basement membrane organization;GO:0070836|caveola assembly;GO:0030154|cell differentiation;GO:0007268|chemical synaptic transmission;GO:0006897|endocytosis;GO:0007029|endoplasmic reticulum organization;GO:0008286|insulin receptor signaling pathway;GO:0007005|mitochondrion organization;GO:0008285|negative regulation of cell proliferation;GO:0001937|negative regulation of endothelial cel…	GO:0002080|acrosomal membrane;GO:0005901|caveola;GO:0002095|caveolar macromolecular signaling complex;GO:0009986|cell surface;GO:0005737|cytoplasm;GO:0031410|cytoplasmic vesicle;GO:0005829|cytosol;GO:0005783|endoplasmic reticulum;GO:0031234|extrinsic component of cytoplasmic side of plasma membrane;GO:0005925|focal adhesion;GO:0005794|Golgi apparatus;GO:0000139|Golgi membrane;GO:0005887|integral …	GO:0031748|D1 dopamine receptor binding;GO:0031435|mitogen-activated protein kinase kinase kinase binding;GO:0060090|molecular adaptor activity;GO:0051219|phosphoprotein binding;GO:0046982|protein heterodimerization activity;GO:0042803|protein homodimerization activity;GO:0019901|protein kinase binding;GO:0030674|protein binding, bridging;GO:0097110|scaffold protein binding;GO:0000149|SNARE bindi…	K12958	CAV2; caveolin 2
ENSMUSG00000021981	1251	2012	944	1132.05	961	887	777	1.55048	0.632717	0.0304029	0.585714	up	yes	Cab39l	protein_coding	chr14:59440972-59585764:+	ref|XP_028641716.1|	522	2.25e-55	calcium-binding protein 39-like isoform X1 [Grammomys surdaster]	gb|BC034159.1|	3492	0	Mus musculus calcium binding protein 39-like, mRNA (cDNA clone IMAGE:5043464), with apparent retained intron	Q9DB16	184	3e-49	Calcium-binding protein 39-like	.	.	.	.	pfam08569	Mo25	Mo25-like. Mo25-like proteins are involved in both polarised growth and cytokinesis. In fission yeast Mo25 is localized alternately to the spindle pole body and to the site cell division in a cell cycle dependent manner.	GO:0035556|intracellular signal transduction;	.	GO:0043539|protein serine/threonine kinase activator activity;	K08272	CAB39, MO25; calcium binding protein 39
ENSMUSG00000022283	12932	18147	9943	11036.6	8298	8832	8463	1.54368	0.626373	0.0106135	0.380503	up	yes	Pabpc1	protein_coding	chr15:36595661-36609668:-	gb|TKC47859.1|	987	1.97e-118	hypothetical protein EI555_005518, partial [Monodon monoceros]	dbj|AK005009.1|	2913	0	Mus musculus adult male liver cDNA, RIKEN full-length enriched library, clone:1300015A08 product:poly A binding protein, cytoplasmic 1, full insert sequence	P29341	360	9e-110	Polyadenylate-binding protein 1	.	.	.	.	pfam00076	RRM_1	RNA recognition motif. (a.k.a. RRM, RBD, or RNP domain). The RRM motif is probably diagnostic of an RNA binding protein. RRMs are found in a variety of RNA binding proteins, including various hnRNP proteins, proteins implicated in regulation of alternative splicing, and protein components of snRNPs. The motif also appears in a few single stranded DNA binding proteins. The RRM structure consists o…	GO:0031047|gene silencing by RNA;GO:0006397|mRNA processing;GO:2000623|negative regulation of nuclear-transcribed mRNA catabolic process, nonsense-mediated decay;GO:0000184|nuclear-transcribed mRNA catabolic process, nonsense-mediated decay;GO:1900153|positive regulation of nuclear-transcribed mRNA catabolic process, deadenylation-dependent decay;GO:0060213|positive regulation of nuclear-transcri…	GO:0071013|catalytic step 2 spliceosome;GO:0031252|cell leading edge;GO:0005737|cytoplasm;GO:0036464|cytoplasmic ribonucleoprotein granule;GO:0010494|cytoplasmic stress granule;GO:0005829|cytosol;GO:0030425|dendrite;GO:0030027|lamellipodium;GO:1990124|messenger ribonucleoprotein complex;GO:0005634|nucleus;GO:1990904|ribonucleoprotein complex;GO:0045202|synapse;	GO:0003730|mRNA 3'-UTR binding;GO:0003729|mRNA binding;GO:0008143|poly(A) binding;GO:0008266|poly(U) RNA binding;GO:0008022|protein C-terminus binding;GO:0003723|RNA binding;	K13126	PABPC; polyadenylate-binding protein
ENSMUSG00000021186	826	971	806	701.165	450	458	707	1.53953	0.622492	0.0171816	0.478951	up	yes	Fbln5	protein_coding	chr12:101746565-101819055:-	ref|NP_035942.1|	2207	0	fibulin-5 isoform 2 precursor [Mus musculus] >Q9WVH9.1 RecName: Full=Fibulin-5; Short=FIBL-5; AltName: Full=Developmental arteries and neural crest EGF-like protein; Short=Dance; Flags: Precursor [Mus musculus] >AAD41767.1 developmental arteries and neural crest EGF-like protein [Mus musculus] >AAH06636.1 Fibulin 5 [Mus musculus] >EDL18875.1 fibulin 5 [Mus musculus] >BAC39381.1 unnamed protein pr…	ref|NM_011812.4|	5829	0	Mus musculus fibulin 5 (Fbln5), transcript variant 2, mRNA	Q9WVH9	854	0	Fibulin-5	.	.	.	.	pfam14670	FXa_inhibition	Coagulation Factor Xa inhibitory site. This short domain on coagulation enzyme factor Xa is found to be the target for a potent inhibitor of coagulation, TAK-442.	GO:0007155|cell adhesion;GO:0048251|elastic fiber assembly;GO:0030198|extracellular matrix organization;GO:0098867|intramembranous bone growth;GO:0016525|negative regulation of angiogenesis;GO:0000122|negative regulation of transcription by RNA polymerase II;GO:0033690|positive regulation of osteoblast proliferation;GO:0045944|positive regulation of transcription by RNA polymerase II;GO:0034394|p…	GO:0062023|collagen-containing extracellular matrix;GO:0005576|extracellular region;GO:0005615|extracellular space;	GO:0005509|calcium ion binding;GO:0005178|integrin binding;GO:0008022|protein C-terminus binding;GO:0042803|protein homodimerization activity;	K17340	FBLN5; fibulin 5
ENSMUSG00000020057	251	297	177	194.691	146	149	157	1.53766	0.620738	0.0151351	0.459887	up	yes	Dram1	protein_coding	chr10:88322804-88379080:-	ref|NP_082154.2|	1253	3.17e-164	DNA damage-regulated autophagy modulator protein 1 [Mus musculus] >Q9DC58.2 RecName: Full=DNA damage-regulated autophagy modulator protein 1; AltName: Full=Damage-regulated autophagy modulator [Mus musculus] >BAB23366.2 unnamed protein product [Mus musculus]	ref|NM_027878.2|	2807	0	Mus musculus DNA-damage regulated autophagy modulator 1 (Dram1), mRNA	Q9DC58	487	3e-164	DNA damage-regulated autophagy modulator protein 1	.	.	.	.	pfam10277	Frag1	Frag1/DRAM/Sfk1 family. This family includes Frag1, DRAM and Sfk1 proteins. Frag1 (FGF receptor activating protein 1) is a protein that is conserved from fungi to humans. There are four potential iso-prenylation sites throughout the peptide, viz CILW, CIIW and CIGL. Frag1 is a membrane-spanning protein that is ubiquitously expressed in adult tissues suggesting an important cellular function. Dram…	GO:0006915|apoptotic process;GO:0006914|autophagy;GO:0010506|regulation of autophagy;	GO:0005737|cytoplasm;GO:0016021|integral component of membrane;GO:0005765|lysosomal membrane;GO:0005764|lysosome;	.	K21955	DRAM1; DNA damage-regulated autophagy modulator protein 1
ENSMUSG00000009376	151	214	148	138.541	129	115	80	1.5365	0.619648	0.0313135	0.588357	up	yes	Met	protein_coding	chr6:17463800-17573980:+	ref|XP_029334028.1|	7036	0	hepatocyte growth factor receptor isoform X1 [Mus caroli]	ref|NM_008591.2|	6652	0	Mus musculus met proto-oncogene (Met), mRNA	P16056	2691	0	Hepatocyte growth factor receptor	YAR019c	105	1e-21	COG0515	pfam07714	Pkinase_Tyr	Protein tyrosine kinase.	GO:0000187|activation of MAPK activity;GO:0030534|adult behavior;GO:0007420|brain development;GO:0048754|branching morphogenesis of an epithelial tube;GO:0055013|cardiac muscle cell development;GO:0060048|cardiac muscle contraction;GO:0016477|cell migration;GO:0007268|chemical synaptic transmission;GO:0001886|endothelial cell morphogenesis;GO:0061436|establishment of skin barrier;GO:0060079|excit…	GO:0009925|basal plasma membrane;GO:0005737|cytoplasm;GO:0030425|dendrite;GO:0060076|excitatory synapse;GO:0005615|extracellular space;GO:0005887|integral component of plasma membrane;GO:0016020|membrane;GO:0043005|neuron projection;GO:0043025|neuronal cell body;GO:0005886|plasma membrane;GO:0014069|postsynaptic density;GO:0045211|postsynaptic membrane;GO:0043235|receptor complex;GO:0036126|sperm…	GO:0005524|ATP binding;GO:0008013|beta-catenin binding;GO:0005008|hepatocyte growth factor-activated receptor activity;GO:0042802|identical protein binding;GO:0043548|phosphatidylinositol 3-kinase binding;GO:0043274|phospholipase binding;GO:0004672|protein kinase activity;GO:0019903|protein phosphatase binding;GO:0004713|protein tyrosine kinase activity;GO:0044877|protein-containing complex bindi…	.	.
ENSMUSG00000025903	288	433	305	277.716	231	229	188	1.5349	0.618147	0.0131538	0.429374	up	yes	Lypla1	protein_coding	chr1:4807788-4848410:+	dbj|BAC34318.1|	471	3.08e-50	unnamed protein product [Mus musculus]	dbj|AK034851.1|	4444	0	Mus musculus 12 days embryo embryonic body between diaphragm region and neck cDNA, RIKEN full-length enriched library, clone:9430047N20 product:lysophospholipase 1, full insert sequence	O77821	185	1e-50	Acyl-protein thioesterase 1	.	.	.	.	pfam02230	Abhydrolase_2	Phospholipase/Carboxylesterase. This family consists of both phospholipases and carboxylesterases with broad substrate specificity, and is structurally related to alpha/beta hydrolases pfam00561.	GO:0006631|fatty acid metabolic process;GO:0002084|protein depalmitoylation;	GO:0005737|cytoplasm;GO:0005783|endoplasmic reticulum;GO:0031965|nuclear membrane;GO:0005886|plasma membrane;	GO:0004622|lysophospholipase activity;GO:0008474|palmitoyl-(protein) hydrolase activity;GO:0004620|phospholipase activity;	K06128	LYPLA1; lysophospholipase I [EC:3.1.1.5]
ENSMUSG00000021054	809	1161	663	713.391	570	564	537	1.51984	0.603915	0.0148772	0.458418	up	yes	Sgpp1	protein_coding	chr12:75714249-75735729:-	ref|NP_109675.1|	1992	0	sphingosine-1-phosphate phosphatase 1 [Mus musculus] >Q9JI99.1 RecName: Full=Sphingosine-1-phosphate phosphatase 1; Short=SPP; Short=SPPase1; Short=mSPP1; AltName: Full=Sphingosine-1-phosphatase 1 [Mus musculus] >AAH37592.1 sphingosine-1-phosphate phosphatase 1 [synthetic construct] >AAF90052.1 sphingosine-1-phosphate phosphohydrolase [Mus musculus] >AAL07501.1 sphingosine-1-phosphate phosphatase…	ref|NM_030750.3|	3323	0	Mus musculus sphingosine-1-phosphate phosphatase 1 (Sgpp1), mRNA	Q9JI99	771	0	Sphingosine-1-phosphate phosphatase 1	YKR053c	61.2	8e-09	COG0671	pfam01569	PAP2	PAP2 superfamily. This family includes the enzyme type 2 phosphatidic acid phosphatase (PAP2), Glucose-6-phosphatase EC:3.1.3.9, Phosphatidylglycerophosphatase B EC:3.1.3.27 and bacterial acid phosphatase EC:3.1.3.2. The family also includes a variety of haloperoxidases that function by oxidising halides in the presence of hydrogen peroxide to form the corresponding hypohalous acids.	GO:0035621|ER to Golgi ceramide transport;GO:0097191|extrinsic apoptotic signaling pathway;GO:0097193|intrinsic apoptotic signaling pathway;GO:0046839|phospholipid dephosphorylation;GO:0045682|regulation of epidermis development;GO:0045616|regulation of keratinocyte differentiation;GO:0006668|sphinganine-1-phosphate metabolic process;GO:0006665|sphingolipid metabolic process;GO:0006670|sphingosin…	GO:0005783|endoplasmic reticulum;GO:0005789|endoplasmic reticulum membrane;GO:0016021|integral component of membrane;GO:0016020|membrane;GO:0005886|plasma membrane;	GO:0070780|dihydrosphingosine-1-phosphate phosphatase activity;GO:0042392|sphingosine-1-phosphate phosphatase activity;	K04716	SGPP1; sphingosine-1-phosphate phosphatase 1 [EC:3.1.3.-]
ENSMUSG00000097604	2	4	6	9.40491	15	18	11	0.265827	-1.91144	0.0103422	0.373985	down	yes	Gm17322	lincRNA	chr9:57998041-58007451:+	gb|EDL25929.1|	382	3.73e-40	mCG147869 [Mus musculus]	dbj|AK163559.1|	2166	0	Mus musculus adult male corpora quadrigemina cDNA, RIKEN full-length enriched library, clone:B230373F20 product:cytochrome P450, family 11, subfamily a, polypeptide 1, full insert sequence	Q15041	84.3	9e-17	ADP-ribosylation factor-like protein 6-interacting protein 1	.	.	.	.	pfam14648	FAM91_C	FAM91 C-terminus.	GO:0006915|apoptotic process;GO:0006613|cotranslational protein targeting to membrane;GO:0071787|endoplasmic reticulum tubular network formation;GO:1990809|endoplasmic reticulum tubular network membrane organization;GO:0043066|negative regulation of apoptotic process;GO:0043154|negative regulation of cysteine-type endopeptidase activity involved in apoptotic process;GO:0002038|positive regulation…	GO:0005789|endoplasmic reticulum membrane;GO:0030176|integral component of endoplasmic reticulum membrane;GO:0016021|integral component of membrane;GO:0016020|membrane;GO:0005784|Sec61 translocon complex;	GO:0042802|identical protein binding;	.	.
ENSMUSG00000064367	33567	52148	51673	37574.8	33424	31148	24028	1.51327	0.597672	0.0171804	0.478951	up	yes	mt-Nd5	protein_coding	chrMT:11742-13565:+	gb|AAY96699.1|	2208	0	NADH dehydrogenase subunit 5 [Mus musculus] >AAY96712.1 NADH dehydrogenase subunit 5 [Mus musculus]	gb|KY018919.1|	1824	0	Mus musculus mitochondrion, complete genome	P03921	853	0	NADH-ubiquinone oxidoreductase chain 5	BMEI1147	268	3e-79	COG1009	pfam00361	Proton_antipo_M	Proton-conducting membrane transporter. This is a family of membrane transporters that inlcudes some 7 of potentially 14-16 TM regions. In many instances the family forms part of complex I that catalyzes the transfer of two electrons from NADH to ubiquinone in a reaction that is associated with proton translocation across the membrane, and in this context is a combination predominantly of subunit…	GO:0015990|electron transport coupled proton transport;GO:0006120|mitochondrial electron transport, NADH to ubiquinone;GO:0032981|mitochondrial respiratory chain complex I assembly;GO:0042542|response to hydrogen peroxide;GO:0001666|response to hypoxia;GO:0010243|response to organonitrogen compound;	GO:0016021|integral component of membrane;GO:0005743|mitochondrial inner membrane;GO:0005747|mitochondrial respiratory chain complex I;GO:0005739|mitochondrion;GO:0043005|neuron projection;	GO:0008137|NADH dehydrogenase (ubiquinone) activity;GO:0003954|NADH dehydrogenase activity;	K03883	ND5; NADH-ubiquinone oxidoreductase chain 5 [EC:7.1.1.2]
ENSMUSG00000028161	2446	2644	1958	1907.45	1458	1457	1565	1.5077	0.592348	0.000891643	0.0804928	up	yes	Ppp3ca	protein_coding	chr3:136670124-136937727:+	ref|NP_001280551.1|	2684	0	serine/threonine-protein phosphatase 2B catalytic subunit alpha isoform isoform 2 [Mus musculus] >XP_005082026.1 serine/threonine-protein phosphatase 2B catalytic subunit alpha isoform isoform X2 [Mesocricetus auratus] >XP_005357385.1 serine/threonine-protein phosphatase 2B catalytic subunit alpha isoform isoform X2 [Microtus ochrogaster] >XP_006233425.1 PREDICTED: serine/threonine-protein phosph…	ref|NM_001293622.1|	4758	0	Mus musculus protein phosphatase 3, catalytic subunit, alpha isoform (Ppp3ca), transcript variant 2, mRNA	P63329	1032	0	Serine/threonine-protein phosphatase 2B catalytic subunit alpha isoform	SPBC1346.01c	655	0	COG0639	pfam00149	Metallophos	Calcineurin-like phosphoesterase. This family includes a diverse range of phosphoesterases, including protein phosphoserine phosphatases, nucleotidases, sphingomyelin phosphodiesterases and 2'-3' cAMP phosphodiesterases as well as nucleases such as bacterial SbcD or yeast MRE11. The most conserved regions in this superfamily centre around the metal chelating residues.	GO:0007568|aging;GO:0007420|brain development;GO:0097720|calcineurin-mediated signaling;GO:0033173|calcineurin-NFAT signaling cascade;GO:0006816|calcium ion transport;GO:0019722|calcium-mediated signaling;GO:0014898|cardiac muscle hypertrophy in response to stress;GO:0071333|cellular response to glucose stimulus;GO:0016311|dephosphorylation;GO:0060079|excitatory postsynaptic potential;GO:0000082|…	GO:0005955|calcineurin complex;GO:0005737|cytoplasm;GO:0009898|cytoplasmic side of plasma membrane;GO:0005829|cytosol;GO:0043197|dendritic spine;GO:0098978|glutamatergic synapse;GO:0005739|mitochondrion;GO:0005654|nucleoplasm;GO:0005634|nucleus;GO:0005886|plasma membrane;GO:0042383|sarcolemma;GO:0098685|Schaffer collateral - CA1 synapse;GO:0045202|synapse;GO:0030018|Z disc;	GO:0051117|ATPase binding;GO:0004723|calcium-dependent protein serine/threonine phosphatase activity;GO:0005516|calmodulin binding;GO:0033192|calmodulin-dependent protein phosphatase activity;GO:0016018|cyclosporin A binding;GO:0019899|enzyme binding;GO:0046872|metal ion binding;GO:0004721|phosphoprotein phosphatase activity;GO:0046983|protein dimerization activity;GO:0004722|protein serine/threo…	K04348	PPP3C, CNA; serine/threonine-protein phosphatase 2B catalytic subunit [EC:3.1.3.16]
ENSMUSG00000102305	8	10	6	13.028	21	18	15	0.428067	-1.22409	0.0349184	0.605845	down	yes	Gm38192	TEC	chr9:73024293-73026139:+	gb|EDL33388.1|	135	5.9e-12	mCG1045525, partial [Mus musculus]	gb|JN947756.1|	1847	0	Mus musculus targeted non-conditional, lacZ-tagged mutant allele Pigb:tm1e(KOMP)Ucd; transgenic	.	.	.	.	.	.	.	.	pfam13965	SID-1_RNA_chan	dsRNA-gated channel SID-1. This is a family of proteins that are transmembrane dsRNA-gated channels. They passively transport dsRNA into cells and do not act as ATP-dependent pumps. They are required for systemic RNA interference.	.	.	.	.	.
ENSMUSG00000104399	66	50	55	69.566	73	93	81	0.662583	-0.593827	0.0312264	0.588357	down	yes	Gm37963	sense_intronic	chr9:108389082-108390205:+	gb|EDL19641.1|	163	2.55e-12	mCG147669 [Mus musculus]	emb|CT010508.10|	351	0	Mouse DNA sequence from clone RP23-250G8 on chromosome 9, complete sequence	.	.	.	.	.	.	.	.	pfam06082	YjbH	Exopolysaccharide biosynthesis protein YbjH. YjbH is a family of Gram-negative beta-barrel outer-membrane lipoproteins that act as putative porins. YbjH is one of four gene-products expressed from an operon, yjbEFGH, which is regulated by the Rcs phosphorelay in a RcsA-dependent manner, similar to that of other exopolysaccharide biosynthetic pathways. It is highly possible that the yjbEFGH operon…	.	.	.	.	.
[truncated: 3 more rows]

## Sheet: overlapped genes in CUT&Tag-Seq
seqnames	start	end	width	strand	oriSummitPos	Count_NC1	Count_NC2	Count_Si1	Count_Si2	RPM_NC1	RPM_NC2	RPM_Si1	RPM_Si2	FoldEnrich_Si1	FoldEnrich_Si2	FoldEnrich_NC1	FoldEnrich_NC2	log2foldchange	pvalue	qvalue	In_Si1	In_Si2	In_NC1	In_NC2	Overlap_Gene	Overlap_Symbol	Overlap_Begin	Overlap_Center	Overlap_End	Overlap_GO	Distance	GeneStart	GeneEnd	ClosestTSS_ID	Symbol	Strand	ClosestTSS_GO	annotation	geneChr	geneStart	geneEnd	geneLength	geneStrand	geneId	transcriptId	distanceToTSS	Gene name	Gene description
[truncated: 788 more rows]
