# Supplementary material for: H3K36me3 modification by SETD2 is essential for Col11a2 and Sema3e transcription to maintain dentinogenesis in mice
Source: Development. 2025 Jul 14;152(14):dev204352. doi: 10.1242/dev.204352 (PMC12338916; doi:10.1242/dev.204352)
Supplement: Table S4. Gene Ontology (GO) enrichment analysis conducted using the 310 overlapped genes identified from integration of RNA-seq and spike-in CUT&Tag-seq datasets. [file develop-152-204352-TableS4.xlsx]

## Sheet: overlap gene GO
Category	Term	Count	%	PValue	Genes	List Total	Pop Hits	Pop Total	Fold Enrichment	Bonferroni	Benjamini	FDR
GOTERM_BP_DIRECT	GO:0030198~extracellular matrix organization	12	4	1.90932e-06	CSGALNACT1, LGALS3, ADAMTS14, CCDC80, COL24A1, MMP16, COL11A1, ADAMTS12, ADAMTS9, FBLN5, ADAMTS10, ADAMTS6	288	184	29775	6.74253	0.00361734	0.00264869	0.00263055
GOTERM_BP_DIRECT	GO:0030199~collagen fibril organization	8	2.66667	2.79104e-06	ZFP469, ADAMTS14, LOX, COL11A1, COL11A2, LOXL4, CYP1B1, ADAMTS12	288	64	29775	12.9232	0.00528339	0.00264869	0.00263055
GOTERM_BP_DIRECT	GO:0019722~calcium-mediated signaling	10	3.33333	4.4388e-06	GRIA1, PPP3CA, GRIN2A, EDN1, HOMER2, RCAN2, ITPR1, BHLHA15, RYR3, RXFP3	288	128	29775	8.07699	0.00838948	0.00280828	0.00278905
GOTERM_BP_DIRECT	GO:0051216~cartilage development	8	2.66667	3.8504e-05	CSGALNACT1, EDN1, BMP1, ZBTB16, COL11A1, COL11A2, ENPP1, TIMP1	288	95	29775	8.70614	0.0704754	0.0182702	0.018145
GOTERM_BP_DIRECT	GO:0007268~chemical synaptic transmission	9	3	0.000149584	GRIA1, GRIN2A, GLRB, CAV2, KCNMA1, HTR1A, APBA1, SLC12A7, MET	288	157	29775	5.92655	0.247183	0.0567823	0.0563933
GOTERM_BP_DIRECT	GO:0050808~synapse organization	7	2.33333	0.000199873	DRP2, SLC8A3, PTPRS, LMX1A, SEMA3E, ANK3, SHANK2	288	87	29775	8.31837	0.315726	0.0609886	0.0605708
GOTERM_BP_DIRECT	GO:0008283~cell population proliferation	12	4	0.000224931	TGFBR3, BTC, H19, ST8SIA1, CAV2, ALDH1A2, TLX1, ZBTB16, ENPP1, LGR6, TYR, CER1	288	309	29775	4.01497	0.347516	0.0609886	0.0605708
GOTERM_BP_DIRECT	GO:0007165~signal transduction	22	7.33333	0.000402551	NGFR, NDRG4, PTPRR, PTPRS, RRAS2, PTPRK, ANK3, DUSP15, BMX, RHOBTB1, GLDN, HHEX, BMP1, GRB14, PTPRZ1, RASSF4, SAG, PRKG2, MAP3K21, TIMP1, RHPN2, PDE8B	288	951	29775	2.39167	0.534291	0.0955052	0.094851
GOTERM_BP_DIRECT	GO:0043271~negative regulation of monoatomic ion transport	3	1	0.000548468	PXK, CNR1, BEST3	288	4	29775	77.5391	0.646997	0.115666	0.114874
GOTERM_BP_DIRECT	GO:0050804~modulation of chemical synaptic transmission	8	2.66667	0.000629079	GRIA1, PPP3CA, PXK, GRIN2A, PTPRS, MYO5B, DLGAP3, MET	288	149	29775	5.55089	0.697105	0.119399	0.118581
GOTERM_BP_DIRECT	GO:0007411~axon guidance	9	3	0.00078184	NGFR, EDN1, PTPRS, LMX1A, SEMA3D, LRTM2, SEMA3E, ANK3, MYPN	288	201	29775	4.6292	0.773387	0.134903	0.133979
GOTERM_BP_DIRECT	GO:0007417~central nervous system development	7	2.33333	0.000890066	DRP2, NGFR, CYP26B1, DAB1, LMX1A, TLX1, ZBTB16	288	115	29775	6.29303	0.815498	0.140779	0.139815
GOTERM_BP_DIRECT	GO:0001666~response to hypoxia	9	3	0.00120642	TGFBR3, EDN1, MT-ND5, ITGA2, KCNMA1, ITPR1, DIO3, HYOU1, ANGPTL4	288	215	29775	4.32776	0.898852	0.172639	0.171457
GOTERM_BP_DIRECT	GO:0051480~regulation of cytosolic calcium ion concentration	5	1.66667	0.00127342	TRPC7, TMEM178, CAV2, ITPR1, ATP2B1	288	49	29775	10.5495	0.910944	0.172639	0.171457
GOTERM_BP_DIRECT	GO:0007611~learning or memory	6	2	0.00148096	SLC8A3, GRIN2A, PTPRZ1, MME, CNR1, DKK1	288	86	29775	7.21294	0.939972	0.187391	0.186108
GOTERM_BP_DIRECT	GO:0043065~positive regulation of apoptotic process	12	4	0.00182574	NGFR, GRIN2A, ACVR1C, GADD45B, CNR1, ALDH1A2, ZBTB16, KCNMA1, TNFSF10, ITPR1, LPAR1, CYP1B1	288	399	29775	3.10934	0.968834	0.199995	0.198626
GOTERM_BP_DIRECT	GO:0061975~articular cartilage development	3	1	0.00188321	EPYC, BGN, ENPP1	288	7	29775	44.308	0.97206	0.199995	0.198626
GOTERM_BP_DIRECT	GO:0007605~sensory perception of sound	10	3.33333	0.00189669	RIPOR2, CEMIP, OTOA, USP53, EPYC, HOMER2, COL11A1, KCNMA1, COL11A2, ENPP1	288	285	29775	3.62756	0.972767	0.199995	0.198626
GOTERM_BP_DIRECT	GO:0001822~kidney development	8	2.66667	0.00206777	CYP26B1, MME, ALDH1A2, SERPINF1, ENPP1, GFRA1, PCSK5, ADAMTS6	288	183	29775	4.51958	0.980331	0.20656	0.205145
GOTERM_BP_DIRECT	GO:0016485~protein processing	6	2	0.00299757	SRGN, BMP1, MME, MMP16, IL1R2, PCSK5	288	101	29775	6.14171	0.996647	0.284469	0.282521
GOTERM_BP_DIRECT	GO:0016525~negative regulation of angiogenesis	6	2	0.0032619	NGFR, HHEX, ADGRB3, SERPINF1, SEMA3E, FBLN5	288	103	29775	6.02245	0.997973	0.294814	0.292794
GOTERM_BP_DIRECT	GO:0097151~positive regulation of inhibitory postsynaptic potential	3	1	0.00395903	RIMS1, GRIN2A, IGSF9B	288	10	29775	31.0156	0.999463	0.341557	0.339217
GOTERM_BP_DIRECT	GO:0006816~calcium ion transport	6	2	0.00448856	PPP3CA, GRIN2A, CAMK2A, ITPR1, ATP2B1, RYR3	288	111	29775	5.5884	0.999804	0.368693	0.366168
GOTERM_BP_DIRECT	GO:1902476~chloride transmembrane transport	6	2	0.00466208	GABRB2, GLRB, SLC26A7, CLCA3A1, SLC12A7, BEST3	288	112	29775	5.5385	0.999859	0.368693	0.366168
GOTERM_BP_DIRECT	GO:0030154~cell differentiation	15	5	0.00518955	RIPOR2, GADD45B, SYT1, CAV2, SEMA3D, BHLHA15, RASGRP1, SYT17, RIMS1, LGALS3, HHEX, DAB1, BMP1, ACVR1C, THSD7A	288	660	29775	2.34967	0.999949	0.39399	0.391292
GOTERM_BP_DIRECT	GO:0006874~intracellular calcium ion homeostasis	6	2	0.0056018	SLC8A3, CD40, EDN1, TNNI3, ATP2B1, RYR3	288	117	29775	5.30182	0.999977	0.408932	0.406131
GOTERM_BP_DIRECT	GO:0007265~Ras protein signal transduction	5	1.66667	0.0060112	RASGEF1A, RASGRF2, RRAS2, RASGRP1, RAPGEFL1	288	75	29775	6.89236	0.999989	0.422565	0.419671
GOTERM_BP_DIRECT	GO:2000463~positive regulation of excitatory postsynaptic potential	4	1.33333	0.00626809	GRIA1, RIMS1, NGFR, GRIN2A	288	39	29775	10.6036	0.999993	0.424887	0.421976
GOTERM_BP_DIRECT	GO:0008542~visual learning	5	1.66667	0.00721238	NDRG4, GRIN2A, PIANP, SGK1, PDE8B	288	79	29775	6.54338	0.999999	0.472038	0.468805
GOTERM_BP_DIRECT	GO:0009952~anterior/posterior pattern specification	6	2	0.00786849	IFITM1, HHEX, ALDH1A2, ZBTB16, PCSK5, CER1	288	127	29775	4.88435	1	0.497813	0.494404
GOTERM_BP_DIRECT	GO:0071526~semaphorin-plexin signaling pathway	4	1.33333	0.00822874	SEMA3D, CRMP1, SEMA3E, MET	288	43	29775	9.61725	1	0.503811	0.500361
GOTERM_BP_DIRECT	GO:0045806~negative regulation of endocytosis	3	1	0.00894898	LGALS3, SNPH, ANK3	288	15	29775	20.6771	1	0.514702	0.511176
GOTERM_BP_DIRECT	GO:0046685~response to arsenic-containing substance	3	1	0.00894898	GRIA1, SERPINF1, CYP1B1	288	15	29775	20.6771	1	0.514702	0.511176
GOTERM_BP_DIRECT	GO:0010976~positive regulation of neuron projection development	7	2.33333	0.0102617	NGFR, NDRG4, PTPRZ1, CNR1, SERPINF1, ITPR1, MET	288	189	29775	3.82909	1	0.572843	0.568919
GOTERM_BP_DIRECT	GO:0007399~nervous system development	9	3	0.0109729	RBFOX1, DAB1, ACVR1C, GLRB, SEMA3D, GFRA1, IGSF9B, MET, CER1	288	311	29775	2.99186	1	0.595047	0.590971
GOTERM_BP_DIRECT	GO:0010977~negative regulation of neuron projection development	5	1.66667	0.0117338	NGFR, PTPRS, LPAR1, CRMP1, DKK1	288	91	29775	5.68052	1	0.61863	0.614392
GOTERM_BP_DIRECT	GO:0007628~adult walking behavior	4	1.33333	0.012441	DAB1, GLRB, KCNMA1, ENPP1	288	50	29775	8.27083	1	0.638189	0.633818
GOTERM_BP_DIRECT	GO:0000902~cell morphogenesis	6	2	0.0130625	EPB41L5, GNAT2, ITPR1, ENPP1, DKK1, CDH17	288	144	29775	4.30773	1	0.652436	0.647968
GOTERM_BP_DIRECT	GO:0006508~proteolysis	13	4.33333	0.0141043	USP35, TMPRSS11B, MME, ADAMTS12, PCSK5, ADAMTS10, ADAMTS14, BMP1, MMP16, CLCA3A1, RHBDL2, ADAMTS9, ADAMTS6	288	598	29775	2.24751	1	0.673538	0.668925
GOTERM_BP_DIRECT	GO:0048278~vesicle docking	3	1	0.0142097	NDRG4, SYT1, CAV2	288	19	29775	16.324	1	0.673538	0.668925
GOTERM_BP_DIRECT	GO:0007160~cell-matrix adhesion	5	1.66667	0.0145496	ZFP469, FGA, OTOA, ITGA2, ADAMTS12	288	97	29775	5.32915	1	0.673538	0.668925
GOTERM_BP_DIRECT	GO:0030336~negative regulation of cell migration	6	2	0.0153468	TGFBR3, NGFR, IFITM1, CYP1B1, ADARB1, PTPRK	288	150	29775	4.13542	1	0.693527	0.688777
GOTERM_BP_DIRECT	GO:0008285~negative regulation of cell population proliferation	10	3.33333	0.0157996	H19, IFITM1, PTPRZ1, ALDH1A2, ZBTB16, P3H2, CYP1B1, ADARB1, PTPRK, CER1	288	398	29775	2.59762	1	0.693578	0.688828
GOTERM_BP_DIRECT	GO:0019228~neuronal action potential	4	1.33333	0.0160787	GRIA1, KCNMA1, ANK3, SCN3A	288	55	29775	7.51894	1	0.693578	0.688828
GOTERM_BP_DIRECT	GO:0030335~positive regulation of cell migration	8	2.66667	0.0165598	PPP3CA, CEMIP, EDN1, PTPRZ1, SEMA3D, FAM107A, SEMA3E, LGR6	288	271	29775	3.05197	1	0.696927	0.692153
GOTERM_BP_DIRECT	GO:0060291~long-term synaptic potentiation	7	2.33333	0.0168907	SLC8A3, GRIA1, RIMS1, GRIN2A, RASGRF2, ENPP1, SHANK2	288	211	29775	3.42985	1	0.696927	0.692153
GOTERM_BP_DIRECT	GO:0007264~small GTPase-mediated signal transduction	5	1.66667	0.0183339	DAB1, RASGRF2, RASGRP1, RAPGEFL1, RHOBTB1	288	104	29775	4.97045	1	0.72959	0.724593
GOTERM_BP_DIRECT	GO:1903078~positive regulation of protein localization to plasma membrane	4	1.33333	0.0185179	LGALS3, MYO5B, STAC3, SORBS1	288	58	29775	7.13003	1	0.72959	0.724593
GOTERM_BP_DIRECT	GO:0035235~ionotropic glutamate receptor signaling pathway	3	1	0.0188356	GRIA1, GRIN2A, CAMK2A	288	22	29775	14.098	1	0.72959	0.724593
GOTERM_BP_DIRECT	GO:0007623~circadian rhythm	5	1.66667	0.0195169	NGFR, PER3, KCNMA1, PRKG2, NPAS2	288	106	29775	4.87667	1	0.740863	0.735788
GOTERM_BP_DIRECT	GO:0001503~ossification	6	2	0.0211245	IFITM1, BMP1, MMP16, COL11A1, ENPP1, ADAMTS12	288	163	29775	3.8056	1	0.786162	0.780777
GOTERM_BP_DIRECT	GO:0030318~melanocyte differentiation	3	1	0.0222231	TYRP1, ENPP1, ADAMTS9	288	24	29775	12.9232	1	0.811145	0.805589
GOTERM_BP_DIRECT	GO:0030326~embryonic limb morphogenesis	4	1.33333	0.0239783	CYP26B1, ALDH1A2, ZBTB16, DKK1	288	64	29775	6.46159	1	0.829033	0.823355
GOTERM_BP_DIRECT	GO:0098656~monoatomic anion transmembrane transport	3	1	0.0240041	LRRC8C, BEST3, LRRC8E	288	25	29775	12.4062	1	0.829033	0.823355
GOTERM_BP_DIRECT	GO:0001649~osteoblast differentiation	5	1.66667	0.0240236	TGFBR3, LOX, CREB3L1, COL11A2, ENPP1	288	113	29775	4.57458	1	0.829033	0.823355
GOTERM_BP_DIRECT	GO:0021549~cerebellum development	4	1.33333	0.024964	PTPRS, PIANP, LMX1A, LPAR1	288	65	29775	6.36218	1	0.8461	0.840305
GOTERM_BP_DIRECT	GO:0051592~response to calcium ion	4	1.33333	0.0259712	FGA, PPP3CA, SYT1, KCNMA1	288	66	29775	6.26578	1	0.852341	0.846503
GOTERM_BP_DIRECT	GO:0035556~intracellular signal transduction	10	3.33333	0.0260463	GUCY2C, TGFBR3, EDN1, DAB1, DEPTOR, CAB39L, LRRC8C, BMX, SGK1, LRRC8E	288	435	29775	2.37668	1	0.852341	0.846503
GOTERM_BP_DIRECT	GO:0035264~multicellular organism growth	6	2	0.0270895	HHEX, OTOA, PLEKHA1, ENPP1, APBA1, ADARB1	288	174	29775	3.56501	1	0.869742	0.863785
GOTERM_BP_DIRECT	GO:0060079~excitatory postsynaptic potential	4	1.33333	0.0280502	PPP3CA, GRIN2A, GLRB, MET	288	68	29775	6.0815	1	0.869742	0.863785
GOTERM_BP_DIRECT	GO:0051289~protein homotetramerization	4	1.33333	0.0280502	ALDH1A2, ITPR1, RYR3, KCNJ2	288	68	29775	6.0815	1	0.869742	0.863785
GOTERM_BP_DIRECT	GO:0007181~transforming growth factor beta receptor complex assembly	2	0.666667	0.02864	TGFBR3, ACVR1C	288	3	29775	68.9236	1	0.869742	0.863785
GOTERM_BP_DIRECT	GO:0007156~homophilic cell adhesion via plasma membrane adhesion molecules	6	2	0.0288692	PTPRS, CADM2, PCDH20, IGSF9B, CDH17, MYPN	288	177	29775	3.50459	1	0.869742	0.863785
GOTERM_BP_DIRECT	GO:0007584~response to nutrient	4	1.33333	0.0302152	CUBN, CNR1, CYP1B1, SHANK2	288	70	29775	5.90774	1	0.896068	0.889931
GOTERM_BP_DIRECT	GO:0007613~memory	5	1.66667	0.0314724	SLC8A3, GRIN2A, LMX1A, CNR1, SHANK2	288	123	29775	4.20266	1	0.897442	0.891295
GOTERM_BP_DIRECT	GO:0055010~ventricular cardiac muscle tissue morphogenesis	3	1	0.03168	TGFBR3, COL11A1, TNNI3	288	29	29775	10.695	1	0.897442	0.891295
GOTERM_BP_DIRECT	GO:1903861~positive regulation of dendrite extension	3	1	0.03168	RIMS1, SYT1, SYT17	288	29	29775	10.695	1	0.897442	0.891295
GOTERM_BP_DIRECT	GO:0070588~calcium ion transmembrane transport	5	1.66667	0.0331073	TRPC7, SLC8A3, EDN1, MCOLN2, RYR3	288	125	29775	4.13542	1	0.901641	0.895465
GOTERM_BP_DIRECT	GO:0016477~cell migration	8	2.66667	0.0338119	TGFBR3, RASGEF1A, RRAS2, GFRA1, PTPRK, ADAMTS12, CDH17, MET	288	315	29775	2.62566	1	0.901641	0.895465
GOTERM_BP_DIRECT	GO:0001501~skeletal system development	5	1.66667	0.034791	LGALS3, EDN1, MMP16, ZBTB16, COL11A2	288	127	29775	4.07029	1	0.901641	0.895465
GOTERM_BP_DIRECT	GO:0006470~protein dephosphorylation	4	1.33333	0.0348013	PPP3CA, PTPRR, PTPRS, PTPRK	288	74	29775	5.5884	1	0.901641	0.895465
GOTERM_BP_DIRECT	GO:0007507~heart development	8	2.66667	0.0353013	EDN1, LOX, ALDH1A2, ENPP1, TNNI3, PDLIM5, PCSK5, ADAMTS6	288	318	29775	2.60089	1	0.901641	0.895465
GOTERM_BP_DIRECT	GO:0048041~focal adhesion assembly	3	1	0.0358321	ITGA2, PTPRK, SORBS1	288	31	29775	10.005	1	0.901641	0.895465
GOTERM_BP_DIRECT	GO:0007274~neuromuscular synaptic transmission	3	1	0.0358321	EGR3, STAC3, ADARB1	288	31	29775	10.005	1	0.901641	0.895465
GOTERM_BP_DIRECT	GO:0030182~neuron differentiation	7	2.33333	0.0366938	DAB1, LMX1A, SNPH, ALDH1A2, TLX1, GFRA1, MET	288	253	29775	2.86047	1	0.901641	0.895465
GOTERM_BP_DIRECT	GO:0032922~circadian regulation of gene expression	4	1.33333	0.0372216	NGFR, PER3, PRKG2, NPAS2	288	76	29775	5.44134	1	0.901641	0.895465
GOTERM_BP_DIRECT	GO:0065003~protein-containing complex assembly	5	1.66667	0.0374083	TGFBR3, FGA, RIMS1, PDE4DIP, DLGAP3	288	130	29775	3.97636	1	0.901641	0.895465
GOTERM_BP_DIRECT	GO:0009410~response to xenobiotic stimulus	8	2.66667	0.0374676	GRIA1, GRIN2A, LOX, ITGA2, MGST1, SLC6A2, SHANK2, NPAS2	288	322	29775	2.56858	1	0.901641	0.895465
GOTERM_BP_DIRECT	GO:0051966~regulation of synaptic transmission, glutamatergic	3	1	0.0379826	SYT1, CNR1, DKK1	288	32	29775	9.69238	1	0.901641	0.895465
GOTERM_BP_DIRECT	GO:0010226~response to lithium ion	2	0.666667	0.0380038	GRIA1, GRIN2A	288	4	29775	51.6927	1	0.901641	0.895465
GOTERM_BP_DIRECT	GO:0007200~phospholipase C-activating G protein-coupled receptor signaling pathway	5	1.66667	0.0392144	EDN1, ITPR1, LPAR1, F2RL2, RXFP3	288	132	29775	3.91611	1	0.907905	0.901686
GOTERM_BP_DIRECT	GO:0001570~vasculogenesis	4	1.33333	0.0397258	TGFBR3, HHEX, ENPP1, TNNI3	288	78	29775	5.30182	1	0.907905	0.901686
GOTERM_BP_DIRECT	GO:0051928~positive regulation of calcium ion transport	3	1	0.0401813	CAMK2A, ITPR1, ATP2B1	288	33	29775	9.39867	1	0.907905	0.901686
GOTERM_BP_DIRECT	GO:0045840~positive regulation of mitotic nuclear division	3	1	0.0401813	BTC, EDN1, MET	288	33	29775	9.39867	1	0.907905	0.901686
GOTERM_BP_DIRECT	GO:0007214~gamma-aminobutyric acid signaling pathway	3	1	0.0424268	GABRB2, PIANP, HTR1A	288	34	29775	9.12224	1	0.91507	0.908802
GOTERM_BP_DIRECT	GO:0031016~pancreas development	3	1	0.0424268	HHEX, ALDH1A2, MET	288	34	29775	9.12224	1	0.91507	0.908802
GOTERM_BP_DIRECT	GO:0050806~positive regulation of synaptic transmission	3	1	0.0424268	GRIA1, RIMS1, SYT1	288	34	29775	9.12224	1	0.91507	0.908802
GOTERM_BP_DIRECT	GO:0046034~ATP metabolic process	3	1	0.0424268	NT5E, ENPP1, ENPP3	288	34	29775	9.12224	1	0.91507	0.908802
GOTERM_BP_DIRECT	GO:0006906~vesicle fusion	3	1	0.0447183	SYT1, CAV2, SNPH	288	35	29775	8.86161	1	0.953656	0.947124
GOTERM_BP_DIRECT	GO:0021510~spinal cord development	3	1	0.0470546	GRIA1, PTPRS, ENPP1	288	36	29775	8.61545	1	0.964872	0.958264
GOTERM_BP_DIRECT	GO:0097241~hematopoietic stem cell migration to bone marrow	2	0.666667	0.0472777	ENPP1, JAM2	288	5	29775	41.3542	1	0.964872	0.958264
GOTERM_BP_DIRECT	GO:0070278~extracellular matrix constituent secretion	2	0.666667	0.0472777	ZFP469, CREB3L1	288	5	29775	41.3542	1	0.964872	0.958264
GOTERM_BP_DIRECT	GO:1900149~positive regulation of Schwann cell migration	2	0.666667	0.0472777	PTPRZ1, RRAS2	288	5	29775	41.3542	1	0.964872	0.958264
GOTERM_BP_DIRECT	GO:0048741~skeletal muscle fiber development	3	1	0.0494345	PPP3CA, CAV2, STAC3	288	37	29775	8.3826	1	0.98765	0.980885
GOTERM_BP_DIRECT	GO:0090314~positive regulation of protein targeting to membrane	3	1	0.0494345	CEMIP, GRIN2A, ANK3	288	37	29775	8.3826	1	0.98765	0.980885
GOTERM_BP_DIRECT	GO:0048514~blood vessel morphogenesis	3	1	0.0518572	EDN1, LOX, CYP1B1	288	38	29775	8.16201	1	1	0.993674
GOTERM_BP_DIRECT	GO:0051968~positive regulation of synaptic transmission, glutamatergic	3	1	0.0543215	NGFR, GRIN2A, SHANK2	288	39	29775	7.95272	1	1	0.993674
GOTERM_BP_DIRECT	GO:0001958~endochondral ossification	3	1	0.0543215	CSGALNACT1, MMP16, ENPP1	288	39	29775	7.95272	1	1	0.993674
GOTERM_BP_DIRECT	GO:0051649~establishment of localization in cell	6	2	0.0563957	ZFP469, CUBN, ENPP1, APBA1, BHLHA15, MET	288	213	29775	2.91227	1	1	0.993674
GOTERM_BP_DIRECT	GO:1990034~calcium ion export across plasma membrane	2	0.666667	0.0564625	SLC8A3, ATP2B1	288	6	29775	34.4618	1	1	0.993674
GOTERM_BP_DIRECT	GO:0071373~cellular response to luteinizing hormone stimulus	2	0.666667	0.0564625	EDN1, CYP1B1	288	6	29775	34.4618	1	1	0.993674
GOTERM_BP_DIRECT	GO:0009143~nucleoside triphosphate catabolic process	2	0.666667	0.0564625	ENPP1, ENPP3	288	6	29775	34.4618	1	1	0.993674
GOTERM_BP_DIRECT	GO:1901164~negative regulation of trophoblast cell migration	2	0.666667	0.0564625	ACVR1C, TIMP1	288	6	29775	34.4618	1	1	0.993674
GOTERM_BP_DIRECT	GO:0071277~cellular response to calcium ion	4	1.33333	0.0564731	EDN1, SYT1, CHP2, RYR3	288	90	29775	4.59491	1	1	0.993674
GOTERM_BP_DIRECT	GO:0001975~response to amphetamine	3	1	0.0568263	PPP3CA, GRIN2A, EDN1	288	40	29775	7.75391	1	1	0.993674
GOTERM_BP_DIRECT	GO:0050775~positive regulation of dendrite morphogenesis	3	1	0.0568263	MYO5B, SGK1, MET	288	40	29775	7.75391	1	1	0.993674
GOTERM_BP_DIRECT	GO:0009617~response to bacterium	7	2.33333	0.0574263	CAR3, CUBN, CCDC80, FABP4, THRSP, ADAMTS9, FKBP5	288	284	29775	2.54823	1	1	0.993674
GOTERM_BP_DIRECT	GO:0050919~negative chemotaxis	3	1	0.0593708	SEMA3D, LRTM2, SEMA3E	288	41	29775	7.56479	1	1	0.993674
GOTERM_BP_DIRECT	GO:0035904~aorta development	3	1	0.0593708	LOX, ENPP1, ADAMTS6	288	41	29775	7.56479	1	1	0.993674
GOTERM_BP_DIRECT	GO:0035025~positive regulation of Rho protein signal transduction	3	1	0.0593708	NGFR, LPAR1, F2RL2	288	41	29775	7.56479	1	1	0.993674
GOTERM_BP_DIRECT	GO:0030177~positive regulation of Wnt signaling pathway	3	1	0.0619539	HHEX, TMEM132A, LGR6	288	42	29775	7.38467	1	1	0.993674
GOTERM_BP_DIRECT	GO:0007492~endoderm development	3	1	0.0619539	EPB41L5, HHEX, DKK1	288	42	29775	7.38467	1	1	0.993674
GOTERM_BP_DIRECT	GO:1900182~positive regulation of protein localization to nucleus	3	1	0.0619539	NGFR, EDN1, CAV2	288	42	29775	7.38467	1	1	0.993674
GOTERM_BP_DIRECT	GO:0060078~regulation of postsynaptic membrane potential	3	1	0.0619539	GRIA1, GABRB2, GRIN2A	288	42	29775	7.38467	1	1	0.993674
GOTERM_BP_DIRECT	GO:0043410~positive regulation of MAPK cascade	6	2	0.0625747	NGFR, CD40, GADD45B, CAV2, LPAR1, MET	288	220	29775	2.8196	1	1	0.993674
GOTERM_BP_DIRECT	GO:0060976~coronary vasculature development	3	1	0.0645747	TGFBR3, PCSK5, ADAMTS6	288	43	29775	7.21294	1	1	0.993674
GOTERM_BP_DIRECT	GO:0032354~response to follicle-stimulating hormone	2	0.666667	0.0655591	TGFBR3, CYP1B1	288	7	29775	29.5387	1	1	0.993674
GOTERM_BP_DIRECT	GO:0038065~collagen-activated signaling pathway	2	0.666667	0.0655591	ITGA2, ENPP1	288	7	29775	29.5387	1	1	0.993674
GOTERM_BP_DIRECT	GO:0045162~clustering of voltage-gated sodium channels	2	0.666667	0.0655591	ANK3, GLDN	288	7	29775	29.5387	1	1	0.993674
GOTERM_BP_DIRECT	GO:0140361~cyclic-GMP-AMP transmembrane import across plasma membrane	2	0.666667	0.0655591	LRRC8C, LRRC8E	288	7	29775	29.5387	1	1	0.993674
GOTERM_BP_DIRECT	GO:0014911~positive regulation of smooth muscle cell migration	3	1	0.0672321	FGA, ITGA2, CYP1B1	288	44	29775	7.04901	1	1	0.993674
GOTERM_BP_DIRECT	GO:0042832~defense response to protozoan	3	1	0.0672321	CD40, ENPP1, BPGM	288	44	29775	7.04901	1	1	0.993674
GOTERM_BP_DIRECT	GO:0042391~regulation of membrane potential	4	1.33333	0.0675511	RIMS1, GRIN2A, GLRB, KCNMA1	288	97	29775	4.26332	1	1	0.993674
GOTERM_BP_DIRECT	GO:0060348~bone development	4	1.33333	0.0675511	MMP16, EPYC, BGN, ENPP1	288	97	29775	4.26332	1	1	0.993674
GOTERM_BP_DIRECT	GO:0010628~positive regulation of gene expression	11	3.66667	0.0676738	TGFBR3, GRIA1, RIMS1, EPB41L4B, SEC16B, PPP3CA, CYP26B1, ALDH1A2, ANK3, DKK1, MET	288	601	29775	1.89225	1	1	0.993674
GOTERM_BP_DIRECT	GO:0046676~negative regulation of insulin secretion	3	1	0.0699252	PPP3CA, ACVR1C, PDE8B	288	45	29775	6.89236	1	1	0.993674
GOTERM_BP_DIRECT	GO:0070374~positive regulation of ERK1 and ERK2 cascade	6	2	0.070696	NECAB2, FGA, NDRG4, DUSP15, PDE8B, RASGRP1	288	228	29775	2.72067	1	1	0.993674
GOTERM_BP_DIRECT	GO:0055074~calcium ion homeostasis	3	1	0.0726532	SLC8A3, NT5E, ENPP1	288	46	29775	6.74253	1	1	0.993674
GOTERM_BP_DIRECT	GO:0042045~epithelial fluid transport	2	0.666667	0.0745682	EDN1, ITPR1	288	8	29775	25.8464	1	1	0.993674
GOTERM_BP_DIRECT	GO:0071286~cellular response to magnesium ion	2	0.666667	0.0745682	ANK3, RYR3	288	8	29775	25.8464	1	1	0.993674
GOTERM_BP_DIRECT	GO:0045794~negative regulation of cell volume	2	0.666667	0.0745682	KCNMA1, PRKG2	288	8	29775	25.8464	1	1	0.993674
GOTERM_BP_DIRECT	GO:0008284~positive regulation of cell population proliferation	11	3.66667	0.0764271	TGFBR3, ACER2, BTC, LGALS3, EDN1, FABP4, ALDH1A2, CHP2, TIMP1, OSMR, SHANK2	288	616	29775	1.84617	1	1	0.993674
GOTERM_BP_DIRECT	GO:0045444~fat cell differentiation	4	1.33333	0.0777693	TMEM120B, CEBPD, LRRC8C, ENPP1	288	103	29775	4.01497	1	1	0.993674
GOTERM_BP_DIRECT	GO:0042220~response to cocaine	3	1	0.0782099	GRIA1, CNR1, FKBP5	288	48	29775	6.46159	1	1	0.993674
GOTERM_BP_DIRECT	GO:0006814~sodium ion transport	4	1.33333	0.0795348	SLC8A3, SLC10A6, CHP2, SLC38A11	288	104	29775	3.97636	1	1	0.993674
GOTERM_BP_DIRECT	GO:0042593~glucose homeostasis	5	1.66667	0.0800368	NGFR, CNR1, ENPP1, BHLHA15, MET	288	168	29775	3.07695	1	1	0.993674
GOTERM_BP_DIRECT	GO:0061000~negative regulation of dendritic spine development	2	0.666667	0.0834908	NGFR, PTPRS	288	9	29775	22.9745	1	1	0.993674
GOTERM_BP_DIRECT	GO:0006029~proteoglycan metabolic process	2	0.666667	0.0834908	COL11A1, ADAMTS12	288	9	29775	22.9745	1	1	0.993674
GOTERM_BP_DIRECT	GO:0009404~toxin metabolic process	2	0.666667	0.0834908	CYP1B1, FMO2	288	9	29775	22.9745	1	1	0.993674
GOTERM_BP_DIRECT	GO:0061743~motor learning	2	0.666667	0.0834908	ADGRB3, DKK1	288	9	29775	22.9745	1	1	0.993674
GOTERM_BP_DIRECT	GO:0045838~positive regulation of membrane potential	2	0.666667	0.0834908	GRIA1, ANK3	288	9	29775	22.9745	1	1	0.993674
GOTERM_BP_DIRECT	GO:0050776~regulation of immune response	3	1	0.083895	CD40, PIANP, ENTPD7	288	50	29775	6.20312	1	1	0.993674
GOTERM_BP_DIRECT	GO:0006096~glycolytic process	3	1	0.083895	3000002C10RIK, ENPP1, BPGM	288	50	29775	6.20312	1	1	0.993674
GOTERM_BP_DIRECT	GO:0001889~liver development	4	1.33333	0.0849346	TGFBR3, HHEX, ALDH1A2, MET	288	107	29775	3.86488	1	1	0.993674
GOTERM_BP_DIRECT	GO:0002244~hematopoietic progenitor cell differentiation	4	1.33333	0.0886193	SLC8A3, CEBPD, PTPRZ1, COL24A1	288	109	29775	3.79396	1	1	0.993674
GOTERM_BP_DIRECT	GO:0032869~cellular response to insulin stimulus	4	1.33333	0.0886193	GRB14, ENPP1, SORBS1, SGK1	288	109	29775	3.79396	1	1	0.993674
GOTERM_BP_DIRECT	GO:0061669~spontaneous neurotransmitter secretion	2	0.666667	0.0923277	RIMS1, SYT1	288	10	29775	20.6771	1	1	0.993674
GOTERM_BP_DIRECT	GO:2001259~positive regulation of cation channel activity	2	0.666667	0.0923277	EDN1, ANK3	288	10	29775	20.6771	1	1	0.993674
GOTERM_BP_DIRECT	GO:0042428~serotonin metabolic process	2	0.666667	0.0923277	GRIN2A, HTR1A	288	10	29775	20.6771	1	1	0.993674
GOTERM_BP_DIRECT	GO:0033629~negative regulation of cell adhesion mediated by integrin	2	0.666667	0.0923277	ACER2, CYP1B1	288	10	29775	20.6771	1	1	0.993674
GOTERM_BP_DIRECT	GO:0140928~inhibition of non-skeletal tissue mineralization	2	0.666667	0.0923277	NT5E, ENPP1	288	10	29775	20.6771	1	1	0.993674
GOTERM_BP_DIRECT	GO:0099536~synaptic signaling	2	0.666667	0.0923277	DRP2, DTNA	288	10	29775	20.6771	1	1	0.993674
GOTERM_BP_DIRECT	GO:0071260~cellular response to mechanical stimulus	4	1.33333	0.0942699	RIPOR2, CD40, ITGA2, KCNJ2	288	112	29775	3.69234	1	1	0.993674
GOTERM_BP_DIRECT	GO:2001056~positive regulation of cysteine-type endopeptidase activity	4	1.33333	0.0981173	ACER2, NGFR, ACVR1C, TNFSF10	288	114	29775	3.62756	1	1	0.993674
GOTERM_BP_DIRECT	GO:0030968~endoplasmic reticulum unfolded protein response	3	1	0.0986246	CREB3L1, HYOU1, BHLHA15	288	55	29775	5.6392	1	1	0.993674
GOTERM_BP_DIRECT	GO:0045184~establishment of protein localization	3	1	0.0986246	RIPOR2, PLEKHA1, ANK3	288	55	29775	5.6392	1	1	0.993674
GOTERM_BP_DIRECT	GO:0048705~skeletal system morphogenesis	3	1	0.0986246	PLEKHA1, COL11A1, COL11A2	288	55	29775	5.6392	1	1	0.993674
