# Supplementary material for: H3K36me3 modification by SETD2 is essential for Col11a2 and Sema3e transcription to maintain dentinogenesis in mice
Source: Development. 2025 Jul 14;152(14):dev204352. doi: 10.1242/dev.204352 (PMC12338916; doi:10.1242/dev.204352)
Supplement: Table S11. Genes with significantly decreased H3K36me3 CUT&Tag peaks were annotated. — Peaks were defined by log2 fold change ≤,-1, p < 0.05, and fold enrichment > 2. [file develop-152-204352-TableS11.xlsx]

## Sheet: Sheet1
seqnames	start	end	width	strand	oriSummitPos	Count_NC1	Count_NC2	Count_Si1	Count_Si2	RPM_NC1	RPM_NC2	RPM_Si1	RPM_Si2	FoldEnrich_Si1	FoldEnrich_Si2	FoldEnrich_NC1	FoldEnrich_NC2	log2foldchange	pvalue	qvalue	In_Si1	In_Si2	In_NC1	In_NC2	Overlap_Gene	Overlap_Symbol	Overlap_Begin	Overlap_Center	Overlap_End	Overlap_GO	Distance	GeneStart	GeneEnd	ClosestTSS_ID	Symbol	Strand	ClosestTSS_GO	annotation	geneChr	geneStart	geneEnd	geneLength	geneStrand	geneId	transcriptId	distanceToTSS	Gene name	Gene description
chr3	108051739	108051961	223	*	108051819	6	8	11	5	7	6.8769	1.71336	1.0641	20.9247	12.9955	85.4889	83.9855	-2.32085	0.031395	1	-	-	+	-	ENSMUSG00000000001	Gnai3	Intron1	Intron1	Intron1	GO:0005515::protein binding;GO:0005737::cytoplasm;GO:0016020::membrane;GO:0046872::metal ion binding	1612	108014596	108053462	ENSMUSG00000000001	Gnai3	-	GO:0005515::protein binding;GO:0005737::cytoplasm;GO:0016020::membrane;GO:0046872::metal ion binding	Intron (ENSMUST00000000001/ENSMUSG00000000001, intron 1 of 8)	3	108014596	108053462	38867	2	ENSMUSG00000000001	ENSMUST00000000001	1501	Gnai3	guanine nucleotide binding protein (G protein), alpha inhibiting 3 [Source:MGI Symbol;Acc:MGI:95773]
chr7	142133584	142134677	1094	*	142134085;142134263;142134011;142134488;142134545	20	29	63	59	21	22.923	9.13792	10.641	22.7482	26.49	52.2779	57.0651	-1.15101	0.0121025	1	+	+	+	+	.	.	.	.	.	.	-2250	142129266	142131880	ENSMUSG00000000031	H19	-	GO:0035195::gene silencing by miRNA	Promoter (1-2kb)	7	142129266	142131880	2615	2	ENSMUSG00000000031	ENSMUST00000136359	-1704	H19	H19, imprinted maternally expressed transcript [Source:MGI Symbol;Acc:MGI:95891]
chrX	159869376	159869889	514	*	159869630;159869705	7	8	13	5	8	6.8769	1.99892	1.0641	10.5913	5.63814	42.388	36.4373	-2.28005	0.0164271	1	-	-	+	+	.	.	.	.	.	.	-76136	159945768	160041209	ENSMUSG00000000037	Scml2	+	GO:0000785::chromatin;GO:0005515::protein binding;GO:0005634::nucleus;GO:0006915::apoptotic process	Intron (ENSMUST00000238603/ENSMUSG00000000037, intron 1 of 11)	20	159865521	159985029	119509	1	ENSMUSG00000000037	ENSMUST00000238603	3855	Scml2	Scm polycomb group protein like 2 [Source:MGI Symbol;Acc:MGI:1340042]
chrX	159952088	159952374	287	*	159952230	2	4	2	6	3	3.8205	0.42834	1.24145	4.06465	11.7805	28.4679	36.2539	-2.03021	0.0468017	1	-	-	-	+	ENSMUSG00000000037	Scml2	Intron1	Intron1	Intron1	GO:0000785::chromatin;GO:0005515::protein binding;GO:0005634::nucleus;GO:0006915::apoptotic process	6462	159945768	160041209	ENSMUSG00000000037	Scml2	+	GO:0000785::chromatin;GO:0005515::protein binding;GO:0005634::nucleus;GO:0006915::apoptotic process	Intron (ENSMUST00000238603/ENSMUSG00000000037, intron 6 of 11)	20	159946056	160038655	92600	1	ENSMUSG00000000037	ENSMUST00000077375	6032	Scml2	Scm polycomb group protein like 2 [Source:MGI Symbol;Acc:MGI:1340042]
chrX	159902981	159903344	364	*	159903226	4	7	11	2	5	6.1128	1.71336	0.53205	12.8193	3.98077	37.4098	45.7357	-2.30717	0.0321514	1	-	-	-	+	.	.	.	.	.	.	-42606	159945768	160041209	ENSMUSG00000000037	Scml2	+	GO:0000785::chromatin;GO:0005515::protein binding;GO:0005634::nucleus;GO:0006915::apoptotic process	Intron (ENSMUST00000238603/ENSMUSG00000000037, intron 3 of 11)	20	159900189	160039896	139708	1	ENSMUSG00000000037	ENSMUST00000101113	2792	Scml2	Scm polycomb group protein like 2 [Source:MGI Symbol;Acc:MGI:1340042]
chrX	159979840	159980362	523	*	159979939	8	11	20	10	9	9.1692	2.99838	1.95085	15.6135	10.1587	46.8659	47.747	-1.87622	0.0451872	1	-	-	-	+	ENSMUSG00000000037	Scml2	Intron6	Intron6	Intron6	GO:0000785::chromatin;GO:0005515::protein binding;GO:0005634::nucleus;GO:0006915::apoptotic process	34332	159945768	160041209	ENSMUSG00000000037	Scml2	+	GO:0000785::chromatin;GO:0005515::protein binding;GO:0005634::nucleus;GO:0006915::apoptotic process	Intron (ENSMUST00000238603/ENSMUSG00000000037, intron 11 of 11)	20	159946056	160038655	92600	1	ENSMUSG00000000037	ENSMUST00000077375	33784	Scml2	Scm polycomb group protein like 2 [Source:MGI Symbol;Acc:MGI:1340042]
chrX	159945455	159946475	1021	*	159945595;159945939;159946351	11	13	29	33	12	10.6974	4.2834	6.0299	11.4256	16.0842	32.009	28.5344	-1.13802	0.0351993	1	-	+	+	+	ENSMUSG00000000037	Scml2	Intergenic	UTR5	Intron1	GO:0000785::chromatin;GO:0005515::protein binding;GO:0005634::nucleus;GO:0006915::apoptotic process	196	159945768	160041209	ENSMUSG00000000037	Scml2	+	GO:0000785::chromatin;GO:0005515::protein binding;GO:0005634::nucleus;GO:0006915::apoptotic process	Promoter (<=1kb)	20	159945746	160039948	94203	1	ENSMUSG00000000037	ENSMUST00000074802	0	Scml2	Scm polycomb group protein like 2 [Source:MGI Symbol;Acc:MGI:1340042]
chr6	17244568	17244997	430	*	17244617	4	6	6	5	5	5.3487	0.99946	1.0641	6.33014	6.73954	31.6678	33.8763	-2.32624	0.0222616	1	-	-	-	+	ENSMUSG00000085264	Gm15581	Intron1	Intron1	Intron1	GO:0003674::molecular_function;GO:0005575::cellular_component;GO:0008150::biological_process	-36402	17281184	17289114	ENSMUSG00000000058	Cav2	+	GO:0005515::protein binding;GO:0005829::cytosol;GO:0007005::mitochondrion organization;GO:0007179::transforming growth factor beta receptor signaling pathway	Intron (ENSMUST00000131334/ENSMUSG00000085264, intron 1 of 4)	6	17281184	17289114	7931	1	ENSMUSG00000000058	ENSMUST00000000058	-36187	Cav2	caveolin 2 [Source:MGI Symbol;Acc:MGI:107571]
chr4	120355416	120356022	607	*	120355557;120355836	8	12	18	10	9	9.9333	2.71282	1.95085	12.1716	8.75289	40.3804	44.5678	-2.02139	0.00812854	1	-	-	+	+	.	.	.	.	.	.	-5357	120361076	120387381	ENSMUSG00000000085	Scmh1	+	GO:0005634::nucleus;GO:0006355::regulation of transcription, DNA-templated;GO:0007283::spermatogenesis;GO:0042393::histone binding	Intron (ENSMUST00000000087/ENSMUSG00000000085, intron 9 of 16)	4	120361076	120387381	26306	1	ENSMUSG00000000085	ENSMUST00000144555	-5054	Scmh1	sex comb on midleg homolog 1 [Source:MGI Symbol;Acc:MGI:1352762]
chr4	120277581	120278717	1137	*	120278216;120278085;120278565	15	22	29	28	16	17.5743	4.2834	5.14315	10.2599	12.3193	38.3244	42.0953	-1.83256	0.0137305	1	+	-	+	+	.	.	.	.	.	.	-82927	120361076	120387381	ENSMUSG00000000085	Scmh1	+	GO:0005634::nucleus;GO:0006355::regulation of transcription, DNA-templated;GO:0007283::spermatogenesis;GO:0042393::histone binding	Intron (ENSMUST00000134375/ENSMUSG00000000085, intron 1 of 3)	4	120262625	120320281	57657	1	ENSMUSG00000000085	ENSMUST00000132116	14956	Scmh1	sex comb on midleg homolog 1 [Source:MGI Symbol;Acc:MGI:1352762]
chr4	120337344	120337729	386	*	120337539	8	12	17	11	9	9.9333	2.57004	2.1282	18.133	15.0156	63.4997	70.0846	-2.01073	0.0172115	1	-	-	+	-	.	.	.	.	.	.	-23540	120361076	120387381	ENSMUSG00000000085	Scmh1	+	GO:0005634::nucleus;GO:0006355::regulation of transcription, DNA-templated;GO:0007283::spermatogenesis;GO:0042393::histone binding	Intron (ENSMUST00000000087/ENSMUSG00000000085, intron 8 of 16)	4	120319277	120386456	67180	1	ENSMUSG00000000085	ENSMUST00000106298	18067	Scmh1	sex comb on midleg homolog 1 [Source:MGI Symbol;Acc:MGI:1352762]
chr4	120289643	120290169	527	*	120289755;120289992	6	9	8	4	7	7.641	1.28502	0.88675	6.64073	4.58255	36.1746	39.4872	-2.75307	0.00752896	1	-	-	+	+	.	.	.	.	.	.	-71170	120361076	120387381	ENSMUSG00000000085	Scmh1	+	GO:0005634::nucleus;GO:0006355::regulation of transcription, DNA-templated;GO:0007283::spermatogenesis;GO:0042393::histone binding	Intron (ENSMUST00000134375/ENSMUSG00000000085, intron 1 of 3)	4	120304344	120387381	83038	1	ENSMUSG00000000085	ENSMUST00000106301	-14175	Scmh1	sex comb on midleg homolog 1 [Source:MGI Symbol;Acc:MGI:1352762]
chr4	120343599	120345177	1579	*	120343634;120343934;120344242;120344379;120344367	30	35	71	47	31	27.5076	10.2802	8.5128	17.7311	14.6827	53.4682	47.4446	-1.63843	0.0240046	1	+	+	+	+	.	.	.	.	.	.	-16688	120361076	120387381	ENSMUSG00000000085	Scmh1	+	GO:0005634::nucleus;GO:0006355::regulation of transcription, DNA-templated;GO:0007283::spermatogenesis;GO:0042393::histone binding	Intron (ENSMUST00000000087/ENSMUSG00000000085, intron 9 of 16)	4	120361076	120387381	26306	1	ENSMUSG00000000085	ENSMUST00000144555	-15899	Scmh1	sex comb on midleg homolog 1 [Source:MGI Symbol;Acc:MGI:1352762]
chr4	120309251	120309561	311	*	120309298	4	5	8	4	5	4.5846	1.28502	0.88675	11.2529	7.76528	43.7851	40.1474	-2.14185	0.00601345	1	-	-	-	+	.	.	.	.	.	.	-51670	120361076	120387381	ENSMUSG00000000085	Scmh1	+	GO:0005634::nucleus;GO:0006355::regulation of transcription, DNA-templated;GO:0007283::spermatogenesis;GO:0042393::histone binding	Promoter (<=1kb)	4	120310440	120387359	76920	1	ENSMUSG00000000085	ENSMUST00000064991	-879	Scmh1	sex comb on midleg homolog 1 [Source:MGI Symbol;Acc:MGI:1352762]
chr4	120285656	120285905	250	*	120285780;120285738	4	6	4	2	5	5.3487	0.7139	0.53205	7.77703	5.79601	54.4686	58.2673	-3.05413	0.00664604	1	-	-	+	+	.	.	.	.	.	.	-75296	120361076	120387381	ENSMUSG00000000085	Scmh1	+	GO:0005634::nucleus;GO:0006355::regulation of transcription, DNA-templated;GO:0007283::spermatogenesis;GO:0042393::histone binding	Intron (ENSMUST00000134375/ENSMUSG00000000085, intron 1 of 3)	4	120304344	120387381	83038	1	ENSMUSG00000000085	ENSMUST00000106301	-18439	Scmh1	sex comb on midleg homolog 1 [Source:MGI Symbol;Acc:MGI:1352762]
chr4	120373661	120374554	894	*	120374277;120374416;120374297	15	20	43	37	16	16.0461	6.28232	6.7393	19.1381	20.5302	48.7415	48.8819	-1.29924	0.0143031	1	-	+	+	+	ENSMUSG00000000085	Scmh1	Intron3	Exon4	Intron4	GO:0005634::nucleus;GO:0006355::regulation of transcription, DNA-templated;GO:0007283::spermatogenesis;GO:0042393::histone binding	13031	120361076	120387381	ENSMUSG00000000085	Scmh1	+	GO:0005634::nucleus;GO:0006355::regulation of transcription, DNA-templated;GO:0007283::spermatogenesis;GO:0042393::histone binding	Promoter (<=1kb)	4	120374823	120387381	12559	1	ENSMUSG00000000085	ENSMUST00000136801	-269	Scmh1	sex comb on midleg homolog 1 [Source:MGI Symbol;Acc:MGI:1352762]
chr4	120363897	120364618	722	*	120364160;120364044	11	13	16	13	12	10.6974	2.42726	2.4829	9.15578	9.36566	45.2648	40.3513	-2.20869	0.0461703	1	-	-	+	+	ENSMUSG00000000085	Scmh1	Intron1	Intron1	Intron1	GO:0005634::nucleus;GO:0006355::regulation of transcription, DNA-templated;GO:0007283::spermatogenesis;GO:0042393::histone binding	3181	120361076	120387381	ENSMUSG00000000085	Scmh1	+	GO:0005634::nucleus;GO:0006355::regulation of transcription, DNA-templated;GO:0007283::spermatogenesis;GO:0042393::histone binding	Intron (ENSMUST00000000087/ENSMUSG00000000085, intron 10 of 16)	4	120362602	120379753	17152	1	ENSMUSG00000000085	ENSMUST00000122860	1295	Scmh1	sex comb on midleg homolog 1 [Source:MGI Symbol;Acc:MGI:1352762]
chr9	57432976	57433846	871	*	57433171;57433176	12	14	43	23	13	11.4615	6.28232	4.2564	19.6435	13.3089	40.6482	35.8377	-1.21481	0.036962	1	+	-	+	-	ENSMUSG00000000088	Cox5a	Intron1	Intron1	Intron1	GO:0005739::mitochondrion;GO:0005743::mitochondrial inner membrane;GO:0016020::membrane;GO:0046872::metal ion binding	4853	57428557	57439709	ENSMUSG00000000088	Cox5a	+	GO:0005739::mitochondrion;GO:0005743::mitochondrial inner membrane;GO:0016020::membrane;GO:0046872::metal ion binding	Intron (ENSMUST00000213678/ENSMUSG00000000088, intron 1 of 3)	9	57428616	57437928	9313	1	ENSMUSG00000000088	ENSMUST00000214154	4360	Cox5a	cytochrome c oxidase subunit 5A [Source:MGI Symbol;Acc:MGI:88474]
chr11	85803279	85804064	786	*	85803380;85803530;85803772	17	20	48	54	18	16.0461	6.99622	9.75425	24.2414	33.7977	62.3687	55.5985	-1.02329	0.0446531	1	-	+	+	+	ENSMUSG00000000094	Tbx4	LastIntron	LastIntron	LastIntron	GO:0001525::angiogenesis;GO:0005515::protein binding;GO:0030324::lung development;GO:1990401::embryonic lung development	26423	85777248	85806921	ENSMUSG00000000094	Tbx4	+	GO:0001525::angiogenesis;GO:0005515::protein binding;GO:0030324::lung development;GO:1990401::embryonic lung development	Intron (ENSMUST00000108047/ENSMUSG00000000094, intron 8 of 8)	11	85787591	85806921	19331	1	ENSMUSG00000000094	ENSMUST00000108045	15688	Tbx4	T-box 4 [Source:MGI Symbol;Acc:MGI:102556]
chr11	95480872	95481313	442	*	95480924;95481065;95481207	13	15	40	28	14	12.2256	5.85398	5.14315	36.0699	31.6901	86.2625	75.3294	-1.25385	0.0452688	1	+	-	+	+	.	.	.	.	.	.	-2531	95459644	95478561	ENSMUSG00000000120	Ngfr	-	GO:0005515::protein binding;GO:0005634::nucleus;GO:0005739::mitochondrion;GO:0043066::negative regulation of apoptotic process	Promoter (2-3kb)	11	95459644	95478561	18918	2	ENSMUSG00000000120	ENSMUST00000000122	-2311	Ngfr	nerve growth factor receptor (TNFR superfamily, member 16) [Source:MGI Symbol;Acc:MGI:97323]
chr11	95472138	95472527	390	*	95472185	10	11	34	20	11	9.1692	4.9973	3.72435	34.8969	26.0077	76.8147	64.03	-1.20948	0.0453006	1	-	-	+	-	ENSMUSG00000000120	Ngfr	Intron1	Intron1	Intron1	GO:0005515::protein binding;GO:0005634::nucleus;GO:0005739::mitochondrion;GO:0043066::negative regulation of apoptotic process	6229	95459644	95478561	ENSMUSG00000000120	Ngfr	-	GO:0005515::protein binding;GO:0005634::nucleus;GO:0005739::mitochondrion;GO:0043066::negative regulation of apoptotic process	Intron (ENSMUST00000000122/ENSMUSG00000000120, intron 1 of 5)	11	95459644	95478561	18918	2	ENSMUSG00000000120	ENSMUST00000000122	6034	Ngfr	nerve growth factor receptor (TNFR superfamily, member 16) [Source:MGI Symbol;Acc:MGI:97323]
chr11	103689085	103689860	776	*	103689326;103689526	13	19	43	37	14	15.282	6.28232	6.7393	22.0483	23.6521	49.1341	53.6333	-1.16911	0.0305515	1	-	-	+	+	ENSMUSG00000000125	Wnt3	Intron1	Intron1	Intron1	GO:0000902::cell morphogenesis;GO:0010467::gene expression;GO:0010628::positive regulation of gene expression;GO:0060070::canonical Wnt signaling pathway	24496	103664976	103708783	ENSMUSG00000000125	Wnt3	+	GO:0000902::cell morphogenesis;GO:0010467::gene expression;GO:0010628::positive regulation of gene expression;GO:0060070::canonical Wnt signaling pathway	Intron (ENSMUST00000000127/ENSMUSG00000000125, intron 1 of 4)	11	103664976	103708783	43808	1	ENSMUSG00000000125	ENSMUST00000000127	24109	Wnt3	wingless-type MMTV integration site family, member 3 [Source:MGI Symbol;Acc:MGI:98955]
chr17	64216937	64217531	595	*	64217086;64217376	8	10	15	8	9	8.4051	2.28448	1.59615	10.4565	7.30589	41.1948	38.4718	-2.16515	0.00489171	1	-	-	+	+	ENSMUSG00000000127	Fer	Intron2	Intron2	Intron2	GO:0004713::protein tyrosine kinase activity;GO:0005154::epidermal growth factor receptor binding;GO:0008283::cell proliferation;GO:0018108::peptidyl-tyrosine phosphorylation	14216	64203017	64446458	ENSMUSG00000000127	Fer	+	GO:0004713::protein tyrosine kinase activity;GO:0005154::epidermal growth factor receptor binding;GO:0008283::cell proliferation;GO:0018108::peptidyl-tyrosine phosphorylation	Intron (ENSMUST00000233190/ENSMUSG00000000127, intron 2 of 17)	17	64203017	64446458	243442	1	ENSMUSG00000000127	ENSMUST00000000129	13920	Fer	fer (fms/fps related) protein kinase [Source:MGI Symbol;Acc:MGI:105917]
chr17	64374916	64375423	508	*	64375019;64375102;64375170;64375233	10	11	16	21	11	9.1692	2.42726	3.9017	13.0127	20.9173	58.9719	49.1569	-1.67211	0.0306374	1	+	+	+	+	ENSMUSG00000000127	Fer	Intron14	Intron14	Intron14	GO:0004713::protein tyrosine kinase activity;GO:0005154::epidermal growth factor receptor binding;GO:0008283::cell proliferation;GO:0018108::peptidyl-tyrosine phosphorylation	172152	64203017	64446458	ENSMUSG00000000127	Fer	+	GO:0004713::protein tyrosine kinase activity;GO:0005154::epidermal growth factor receptor binding;GO:0008283::cell proliferation;GO:0018108::peptidyl-tyrosine phosphorylation	Intron (ENSMUST00000233190/ENSMUSG00000000127, intron 14 of 17)	17	64244967	64446192	201226	1	ENSMUSG00000000127	ENSMUST00000038080	129949	Fer	fer (fms/fps related) protein kinase [Source:MGI Symbol;Acc:MGI:105917]
chr17	64309486	64309982	497	*	64309677;64309917	8	10	18	11	9	8.4051	2.71282	2.1282	14.8656	11.662	49.3177	46.0578	-1.84613	0.00438367	1	-	-	+	+	ENSMUSG00000000127	Fer	Intron11	Intron11	Intron11	GO:0004713::protein tyrosine kinase activity;GO:0005154::epidermal growth factor receptor binding;GO:0008283::cell proliferation;GO:0018108::peptidyl-tyrosine phosphorylation	106716	64203017	64446458	ENSMUSG00000000127	Fer	+	GO:0004713::protein tyrosine kinase activity;GO:0005154::epidermal growth factor receptor binding;GO:0008283::cell proliferation;GO:0018108::peptidyl-tyrosine phosphorylation	Intron (ENSMUST00000232945/ENSMUSG00000000127, intron 12 of 14)	17	64244967	64446192	201226	1	ENSMUSG00000000127	ENSMUST00000038080	64519	Fer	fer (fms/fps related) protein kinase [Source:MGI Symbol;Acc:MGI:105917]
chr17	64316458	64317040	583	*	64316770;64316462;64316676;64316733	10	15	31	19	11	12.2256	4.56896	3.547	21.3435	16.5695	51.3855	57.1108	-1.51688	0.0121433	1	+	+	+	+	ENSMUSG00000000127	Fer	Intron11	Intron11	Intron11	GO:0004713::protein tyrosine kinase activity;GO:0005154::epidermal growth factor receptor binding;GO:0008283::cell proliferation;GO:0018108::peptidyl-tyrosine phosphorylation	113731	64203017	64446458	ENSMUSG00000000127	Fer	+	GO:0004713::protein tyrosine kinase activity;GO:0005154::epidermal growth factor receptor binding;GO:0008283::cell proliferation;GO:0018108::peptidyl-tyrosine phosphorylation	Intron (ENSMUST00000232945/ENSMUSG00000000127, intron 12 of 14)	17	64244967	64446192	201226	1	ENSMUSG00000000127	ENSMUST00000038080	71491	Fer	fer (fms/fps related) protein kinase [Source:MGI Symbol;Acc:MGI:105917]
chr17	64356374	64356599	226	*	64356427	4	5	3	3	5	4.5846	0.57112	0.7094	6.88233	8.54868	60.2529	55.2471	-2.90399	0.0186378	1	-	-	-	+	ENSMUSG00000000127	Fer	Intron14	Intron14	Intron14	GO:0004713::protein tyrosine kinase activity;GO:0005154::epidermal growth factor receptor binding;GO:0008283::cell proliferation;GO:0018108::peptidyl-tyrosine phosphorylation	153469	64203017	64446458	ENSMUSG00000000127	Fer	+	GO:0004713::protein tyrosine kinase activity;GO:0005154::epidermal growth factor receptor binding;GO:0008283::cell proliferation;GO:0018108::peptidyl-tyrosine phosphorylation	Intron (ENSMUST00000233190/ENSMUSG00000000127, intron 14 of 17)	17	64244967	64446192	201226	1	ENSMUSG00000000127	ENSMUST00000038080	111407	Fer	fer (fms/fps related) protein kinase [Source:MGI Symbol;Acc:MGI:105917]
chr17	64217793	64218566	774	*	64218015;64218148;64218287	7	10	24	16	8	8.4051	3.5695	3.01495	12.5598	10.6085	28.1492	29.5746	-1.31701	0.00685996	1	+	-	+	+	ENSMUSG00000000127	Fer	Intron2	Intron2	Intron3	GO:0004713::protein tyrosine kinase activity;GO:0005154::epidermal growth factor receptor binding;GO:0008283::cell proliferation;GO:0018108::peptidyl-tyrosine phosphorylation	15162	64203017	64446458	ENSMUSG00000000127	Fer	+	GO:0004713::protein tyrosine kinase activity;GO:0005154::epidermal growth factor receptor binding;GO:0008283::cell proliferation;GO:0018108::peptidyl-tyrosine phosphorylation	Exon (ENSMUST00000233225/ENSMUSG00000000127, exon 3 of 5)	17	64203017	64446458	243442	1	ENSMUSG00000000127	ENSMUST00000000129	14776	Fer	fer (fms/fps related) protein kinase [Source:MGI Symbol;Acc:MGI:105917]
chr17	64382898	64383605	708	*	64383235;64383119;64383146;64383287	13	16	24	29	14	12.9897	3.5695	5.3205	13.7306	20.4661	53.8532	49.9669	-1.60215	0.0234921	1	+	+	+	+	ENSMUSG00000000127	Fer	Intron14	Intron14	Intron14	GO:0004713::protein tyrosine kinase activity;GO:0005154::epidermal growth factor receptor binding;GO:0008283::cell proliferation;GO:0018108::peptidyl-tyrosine phosphorylation	180234	64203017	64446458	ENSMUSG00000000127	Fer	+	GO:0004713::protein tyrosine kinase activity;GO:0005154::epidermal growth factor receptor binding;GO:0008283::cell proliferation;GO:0018108::peptidyl-tyrosine phosphorylation	Intron (ENSMUST00000233190/ENSMUSG00000000127, intron 14 of 17)	17	64244967	64446192	201226	1	ENSMUSG00000000127	ENSMUST00000038080	137931	Fer	fer (fms/fps related) protein kinase [Source:MGI Symbol;Acc:MGI:105917]
chr17	64282836	64283397	562	*	64282925;64283124	8	9	8	17	9	7.641	1.28502	3.1923	6.22716	15.4698	43.6137	37.028	-1.89403	0.0432591	1	-	-	+	+	ENSMUSG00000000127	Fer	Intron9	Intron9	Intron9	GO:0004713::protein tyrosine kinase activity;GO:0005154::epidermal growth factor receptor binding;GO:0008283::cell proliferation;GO:0018108::peptidyl-tyrosine phosphorylation	80099	64203017	64446458	ENSMUSG00000000127	Fer	+	GO:0004713::protein tyrosine kinase activity;GO:0005154::epidermal growth factor receptor binding;GO:0008283::cell proliferation;GO:0018108::peptidyl-tyrosine phosphorylation	Intron (ENSMUST00000232945/ENSMUSG00000000127, intron 10 of 14)	17	64244967	64446192	201226	1	ENSMUSG00000000127	ENSMUST00000038080	37869	Fer	fer (fms/fps related) protein kinase [Source:MGI Symbol;Acc:MGI:105917]
chr17	64289230	64289636	407	*	64289376	6	9	8	4	7	7.641	1.28502	0.88675	8.59868	5.93367	46.8403	51.1296	-2.75307	0.00752896	1	-	-	-	+	ENSMUSG00000000127	Fer	Intron10	Intron10	Intron10	GO:0004713::protein tyrosine kinase activity;GO:0005154::epidermal growth factor receptor binding;GO:0008283::cell proliferation;GO:0018108::peptidyl-tyrosine phosphorylation	86415	64203017	64446458	ENSMUSG00000000127	Fer	+	GO:0004713::protein tyrosine kinase activity;GO:0005154::epidermal growth factor receptor binding;GO:0008283::cell proliferation;GO:0018108::peptidyl-tyrosine phosphorylation	Intron (ENSMUST00000232945/ENSMUSG00000000127, intron 11 of 14)	17	64244967	64446192	201226	1	ENSMUSG00000000127	ENSMUST00000038080	44263	Fer	fer (fms/fps related) protein kinase [Source:MGI Symbol;Acc:MGI:105917]
chr17	64353124	64353528	405	*	64353357;64353311	8	11	14	4	9	9.1692	2.1417	0.88675	14.4019	5.96297	60.5207	61.6585	-2.58484	0.0488941	1	-	-	+	+	ENSMUSG00000000127	Fer	Intron14	Intron14	Intron14	GO:0004713::protein tyrosine kinase activity;GO:0005154::epidermal growth factor receptor binding;GO:0008283::cell proliferation;GO:0018108::peptidyl-tyrosine phosphorylation	150308	64203017	64446458	ENSMUSG00000000127	Fer	+	GO:0004713::protein tyrosine kinase activity;GO:0005154::epidermal growth factor receptor binding;GO:0008283::cell proliferation;GO:0018108::peptidyl-tyrosine phosphorylation	Intron (ENSMUST00000233190/ENSMUSG00000000127, intron 14 of 17)	17	64244967	64446192	201226	1	ENSMUSG00000000127	ENSMUST00000038080	108157	Fer	fer (fms/fps related) protein kinase [Source:MGI Symbol;Acc:MGI:105917]
chr17	64247377	64247747	371	*	64247458	7	9	9	2	8	7.641	1.4278	0.53205	10.4812	3.90566	58.7263	56.0909	-2.99652	0.0213646	1	-	-	-	+	ENSMUSG00000000127	Fer	Intron7	Intron7	Intron7	GO:0004713::protein tyrosine kinase activity;GO:0005154::epidermal growth factor receptor binding;GO:0008283::cell proliferation;GO:0018108::peptidyl-tyrosine phosphorylation	44544	64203017	64446458	ENSMUSG00000000127	Fer	+	GO:0004713::protein tyrosine kinase activity;GO:0005154::epidermal growth factor receptor binding;GO:0008283::cell proliferation;GO:0018108::peptidyl-tyrosine phosphorylation	Intron (ENSMUST00000232945/ENSMUSG00000000127, intron 8 of 14)	17	64244967	64446192	201226	1	ENSMUSG00000000127	ENSMUST00000038080	2410	Fer	fer (fms/fps related) protein kinase [Source:MGI Symbol;Acc:MGI:105917]
chr17	64346682	64346887	206	*	64346687	4	4	8	1	5	3.8205	1.28502	0.3547	16.9887	4.68933	66.1027	50.5091	-2.42741	0.0455108	1	-	-	+	-	ENSMUSG00000000127	Fer	Intron14	Intron14	Intron14	GO:0004713::protein tyrosine kinase activity;GO:0005154::epidermal growth factor receptor binding;GO:0008283::cell proliferation;GO:0018108::peptidyl-tyrosine phosphorylation	143767	64203017	64446458	ENSMUSG00000000127	Fer	+	GO:0004713::protein tyrosine kinase activity;GO:0005154::epidermal growth factor receptor binding;GO:0008283::cell proliferation;GO:0018108::peptidyl-tyrosine phosphorylation	Intron (ENSMUST00000233190/ENSMUSG00000000127, intron 14 of 17)	17	64244967	64446192	201226	1	ENSMUSG00000000127	ENSMUST00000038080	101715	Fer	fer (fms/fps related) protein kinase [Source:MGI Symbol;Acc:MGI:105917]
chr5	140882763	140883467	705	*	140883142;140882952;140883156	16	20	41	36	17	16.0461	5.99676	6.56195	23.1656	25.349	65.6714	61.9865	-1.39579	0.00699166	1	-	+	+	+	ENSMUSG00000036526	Card11	Intron9	Intron9	Intron9	GO:0005515::protein binding;GO:0005737::cytoplasm;GO:0045577::regulation of B cell differentiation;GO:0048872::homeostasis of number of cells	-66928	140744163	140816186	ENSMUSG00000000149	Gna12	-	GO:0001701::in utero embryonic development;GO:0005737::cytoplasm;GO:0008217::regulation of blood pressure;GO:0010259::multicellular organismal aging	Intron (ENSMUST00000085786/ENSMUSG00000036526, intron 9 of 24)	5	140858747	140867960	9214	2	ENSMUSG00000036526	ENSMUST00000196169	-14803	Gna12	guanine nucleotide binding protein, alpha 12 [Source:MGI Symbol;Acc:MGI:95767]
chr5	140779698	140780493	796	*	140779887;140780158;140780232;140780237	12	15	37	32	13	12.2256	5.42564	5.85255	18.5633	20.0239	44.4781	41.8286	-1.16135	0.0105489	1	+	+	+	+	ENSMUSG00000000149	Gna12	Intron1	Intron1	Intron1	GO:0001701::in utero embryonic development;GO:0005737::cytoplasm;GO:0008217::regulation of blood pressure;GO:0010259::multicellular organismal aging	36091	140744163	140816186	ENSMUSG00000000149	Gna12	-	GO:0001701::in utero embryonic development;GO:0005737::cytoplasm;GO:0008217::regulation of blood pressure;GO:0010259::multicellular organismal aging	Intron (ENSMUST00000000153/ENSMUSG00000000149, intron 1 of 3)	5	140745948	140815912	69965	2	ENSMUSG00000000149	ENSMUST00000198447	35419	Gna12	guanine nucleotide binding protein, alpha 12 [Source:MGI Symbol;Acc:MGI:95767]
chr5	140797355	140797672	318	*	140797489	6	7	6	5	7	6.1128	0.99946	1.0641	8.55962	9.11322	59.9497	52.3515	-2.66777	0.0498945	1	-	-	+	-	ENSMUSG00000000149	Gna12	Intron1	Intron1	Intron1	GO:0001701::in utero embryonic development;GO:0005737::cytoplasm;GO:0008217::regulation of blood pressure;GO:0010259::multicellular organismal aging	18673	140744163	140816186	ENSMUSG00000000149	Gna12	-	GO:0001701::in utero embryonic development;GO:0005737::cytoplasm;GO:0008217::regulation of blood pressure;GO:0010259::multicellular organismal aging	Intron (ENSMUST00000000153/ENSMUSG00000000149, intron 1 of 3)	5	140745948	140815912	69965	2	ENSMUSG00000000149	ENSMUST00000198447	18240	Gna12	guanine nucleotide binding protein, alpha 12 [Source:MGI Symbol;Acc:MGI:95767]
chr5	140805905	140806426	522	*	140806050	5	6	9	9	6	5.3487	1.4278	1.7735	7.44926	9.25288	31.3038	27.9058	-1.8258	0.0195452	1	-	-	+	-	ENSMUSG00000000149	Gna12	Intron1	Intron1	Intron1	GO:0001701::in utero embryonic development;GO:0005737::cytoplasm;GO:0008217::regulation of blood pressure;GO:0010259::multicellular organismal aging	10021	140744163	140816186	ENSMUSG00000000149	Gna12	-	GO:0001701::in utero embryonic development;GO:0005737::cytoplasm;GO:0008217::regulation of blood pressure;GO:0010259::multicellular organismal aging	Intron (ENSMUST00000000153/ENSMUSG00000000149, intron 1 of 3)	5	140745948	140815912	69965	2	ENSMUSG00000000149	ENSMUST00000198447	9486	Gna12	guanine nucleotide binding protein, alpha 12 [Source:MGI Symbol;Acc:MGI:95767]
chr7	143034573	143034845	273	*	143034694	10	12	25	14	11	9.9333	3.71228	2.66025	37.0335	26.5385	109.735	99.094	-1.71586	0.0104283	1	-	-	+	-	ENSMUSG00000000154	Slc22a18	Intron5	Intron5	Intron5	GO:0016020::membrane;GO:0016021::integral component of membrane;GO:0022857::transmembrane transporter activity;GO:0055085::transmembrane transport	5870	143028838	143053062	ENSMUSG00000000154	Slc22a18	+	GO:0016020::membrane;GO:0016021::integral component of membrane;GO:0022857::transmembrane transporter activity;GO:0055085::transmembrane transport	Intron (ENSMUST00000052348/ENSMUSG00000000154, intron 5 of 10)	7	143028838	143053062	24225	1	ENSMUSG00000000154	ENSMUST00000105917	5735	Slc22a18	solute carrier family 22 (organic cation transporter), member 18 [Source:MGI Symbol;Acc:MGI:1336884]
chr16	96235973	96236429	457	*	96236037;96236183;96236176	12	14	31	31	13	11.4615	4.56896	5.6752	27.2281	33.8206	77.4718	68.3033	-1.25571	0.0224709	1	-	+	+	+	ENSMUSG00000000157	Itgb2l	Intron5	Intron5	Intron5	GO:0016020::membrane;GO:0016021::integral component of membrane;GO:0044877::NA;GO:0045766::positive regulation of angiogenesis	8611	96223576	96244812	ENSMUSG00000000157	Itgb2l	-	GO:0016020::membrane;GO:0016021::integral component of membrane;GO:0044877::NA;GO:0045766::positive regulation of angiogenesis	Promoter (1-2kb)	16	96232589	96234072	1484	2	ENSMUSG00000000157	ENSMUST00000233827	-1901	Itgb2l	integrin beta 2-like [Source:MGI Symbol;Acc:MGI:1277979]
chr16	96235973	96236429	457	*	96236037;96236183;96236176	12	14	31	31	13	11.4615	4.56896	5.6752	27.2281	33.8206	77.4718	68.3033	-1.25571	0.0224709	1	-	+	+	+	ENSMUSG00000117081	Gm49948	Intron7	Intron7	Intron7	GO:0016020::membrane;GO:0016021::integral component of membrane;GO:0098609::cell-cell adhesion	8611	96223576	96244812	ENSMUSG00000000157	Itgb2l	-	GO:0016020::membrane;GO:0016021::integral component of membrane;GO:0044877::NA;GO:0045766::positive regulation of angiogenesis	Promoter (1-2kb)	16	96232589	96234072	1484	2	ENSMUSG00000000157	ENSMUST00000233827	-1901	Itgb2l	integrin beta 2-like [Source:MGI Symbol;Acc:MGI:1277979]
chr16	96109884	96110446	563	*	96110356;96110156	11	14	16	12	12	11.4615	2.42726	2.30555	11.7415	11.1528	58.0483	55.4433	-2.30953	0.0134056	1	-	-	+	+	ENSMUSG00000074892	B3galt5	Intron2	Intron2	Intron2	GO:0009617::response to bacterium;GO:0016020::membrane;GO:0016021::integral component of membrane;GO:0016740::transferase activity	-52829	96162994	96205228	ENSMUSG00000000159	Igsf5	+	GO:0016020::membrane;GO:0016021::integral component of membrane;GO:0098609::cell-cell adhesion	Intron (ENSMUST00000113800/ENSMUSG00000074892, intron 2 of 3)	16	96081998	96121057	39060	1	ENSMUSG00000074892	ENSMUST00000099497	27886	Igsf5	immunoglobulin superfamily, member 5 [Source:MGI Symbol;Acc:MGI:1919308]
chr16	96112644	96113514	871	*	96112783;96113434	14	20	26	26	15	16.0461	3.85506	4.78845	12.054	14.9725	46.9018	50.1727	-1.84472	0.00411016	1	-	+	+	-	ENSMUSG00000074892	B3galt5	Intron2	Intron2	Intron2	GO:0009617::response to bacterium;GO:0016020::membrane;GO:0016021::integral component of membrane;GO:0016740::transferase activity	-49915	96162994	96205228	ENSMUSG00000000159	Igsf5	+	GO:0016020::membrane;GO:0016021::integral component of membrane;GO:0098609::cell-cell adhesion	Intron (ENSMUST00000113800/ENSMUSG00000074892, intron 2 of 3)	16	96081998	96121057	39060	1	ENSMUSG00000074892	ENSMUST00000099497	30646	Igsf5	immunoglobulin superfamily, member 5 [Source:MGI Symbol;Acc:MGI:1919308]
chr9	50525361	50526253	893	*	50525595;50525859;50526096	12	16	41	28	13	12.9897	5.99676	5.14315	18.2886	15.6853	39.6468	39.6154	-1.2222	0.0365289	1	+	+	-	+	ENSMUSG00000059820	Nkapd1	Intron3	Intron3	Intron3	GO:0003674::molecular_function;GO:0005575::cellular_component;GO:0008150::biological_process;GO:0042802::identical protein binding	-2826	50528633	50533943	ENSMUSG00000000167	Pih1d2	+	GO:0005737::cytoplasm;GO:0006364::rRNA processing;GO:0031267::small GTPase binding;GO:1990904::NA	Intron (ENSMUST00000131351/ENSMUSG00000059820, intron 2 of 5)	9	50519001	50528564	9564	2	ENSMUSG00000059820	ENSMUST00000147671	2311	Pih1d2	PIH1 domain containing 2 [Source:MGI Symbol;Acc:MGI:1919864]
chr9	50586812	50587430	619	*	50587035;50587270	6	8	15	9	7	6.8769	2.28448	1.7735	10.0511	7.80292	30.7981	30.2565	-1.77385	0.024915	1	-	-	+	+	ENSMUSG00000032064	Dixdc1	Intron11	Intron11	Intron11	GO:0005515::protein binding;GO:0005737::cytoplasm;GO:0005829::cytosol;GO:0060070::canonical Wnt signaling pathway	-16040	50545933	50571080	ENSMUSG00000000168	Dlat	-	GO:0005739::mitochondrion;GO:0016740::transferase activity;GO:0016746::transferase activity, transferring acyl groups;GO:0043231::intracellular membrane-bounded organelle	Intron (ENSMUST00000034566/ENSMUSG00000032064, intron 17 of 19)	9	50577559	50595694	18136	2	ENSMUSG00000032064	ENSMUST00000124424	8264	Dlat	dihydrolipoamide S-acetyltransferase (E2 component of pyruvate dehydrogenase complex) [Source:MGI Symbol;Acc:MGI:2385311]
chr6	127052083	127052387	305	*	127052196	7	8	8	8	8	6.8769	1.28502	1.59615	11.4743	14.2525	71.4343	61.4058	-2.36835	0.0447745	1	-	-	+	-	ENSMUSG00000000182	Fgf23	Intron1	Intron1	Intron1	GO:0005576::extracellular region;GO:0008083::growth factor activity;GO:0045668::negative regulation of osteoblast differentiation;GO:0070371::ERK1 and ERK2 cascade	2369	127049865	127058371	ENSMUSG00000000182	Fgf23	+	GO:0005576::extracellular region;GO:0008083::growth factor activity;GO:0045668::negative regulation of osteoblast differentiation;GO:0070371::ERK1 and ERK2 cascade	Intron (ENSMUST00000000186/ENSMUSG00000000182, intron 1 of 2)	6	127049865	127058371	8507	1	ENSMUSG00000000182	ENSMUST00000000186	2218	Fgf23	fibroblast growth factor 23 [Source:MGI Symbol;Acc:MGI:1891427]
chr6	127001013	127001314	302	*	127001173;127001183	6	7	23	13	7	6.1128	3.42672	2.4829	30.9021	22.3908	63.1259	55.1251	-1.14984	0.0311125	1	+	-	+	-	ENSMUSG00000000183	Fgf6	LastExon	LastExon	UTR3	GO:0007165::signal transduction;GO:0008083::growth factor activity;GO:0008284::positive regulation of cell proliferation;GO:0045445::myoblast differentiation	8614	126992549	127005150	ENSMUSG00000000183	Fgf6	+	GO:0007165::signal transduction;GO:0008083::growth factor activity;GO:0008284::positive regulation of cell proliferation;GO:0045445::myoblast differentiation	3' UTR	6	126992549	127005150	12602	1	ENSMUSG00000000183	ENSMUST00000000187	8464	Fgf6	fibroblast growth factor 6 [Source:MGI Symbol;Acc:MGI:95520]
chr6	126993899	126994126	228	*	126994016	5	8	21	10	6	6.8769	3.14116	1.95085	37.5208	23.3027	71.6692	82.1437	-1.33848	0.0408013	1	-	-	-	+	ENSMUSG00000000183	Fgf6	Intron1	Exon2	LastIntron	GO:0007165::signal transduction;GO:0008083::growth factor activity;GO:0008284::positive regulation of cell proliferation;GO:0045445::myoblast differentiation	1463	126992549	127005150	ENSMUSG00000000183	Fgf6	+	GO:0007165::signal transduction;GO:0008083::growth factor activity;GO:0008284::positive regulation of cell proliferation;GO:0045445::myoblast differentiation	Exon (ENSMUST00000000187/ENSMUSG00000000183, exon 2 of 3)	6	126992549	127005150	12602	1	ENSMUSG00000000183	ENSMUST00000000187	1350	Fgf6	fibroblast growth factor 6 [Source:MGI Symbol;Acc:MGI:95520]
chr2	31055292	31055721	430	*	31055335;31055453;31055518;31055594	13	15	33	35	14	12.2256	4.85452	6.3846	30.7464	40.4373	88.6699	77.4316	-1.22245	0.02486	1	+	+	+	+	ENSMUSG00000000194	Gpr107	Intron1	Intron1	Intron1	GO:0005515::protein binding;GO:0005654::nucleoplasm;GO:0016020::membrane;GO:0016021::integral component of membrane	13178	31042328	31108787	ENSMUSG00000000194	Gpr107	+	GO:0005515::protein binding;GO:0005654::nucleoplasm;GO:0016020::membrane;GO:0016021::integral component of membrane	Intron (ENSMUST00000056433/ENSMUSG00000000194, intron 1 of 17)	2	31062279	31074863	12585	1	ENSMUSG00000000194	ENSMUST00000151991	-6558	Gpr107	G protein-coupled receptor 107 [Source:MGI Symbol;Acc:MGI:2139054]
chr2	31060206	31061248	1043	*	31060441;31060735;31060926;31061041;31061090	30	35	86	59	31	27.5076	12.4219	10.641	32.4355	27.7853	80.9457	71.8265	-1.34305	0.0280984	1	+	-	+	+	ENSMUSG00000000194	Gpr107	Intron4	Intron4	Intron4	GO:0005515::protein binding;GO:0005654::nucleoplasm;GO:0016020::membrane;GO:0016021::integral component of membrane	18398	31042328	31108787	ENSMUSG00000000194	Gpr107	+	GO:0005515::protein binding;GO:0005654::nucleoplasm;GO:0016020::membrane;GO:0016021::integral component of membrane	Promoter (1-2kb)	2	31062279	31074863	12585	1	ENSMUSG00000000194	ENSMUST00000151991	-1031	Gpr107	G protein-coupled receptor 107 [Source:MGI Symbol;Acc:MGI:2139054]
chr14	123774757	123775508	752	*	123774984;123775229;123775142	6	10	12	19	7	8.4051	1.85614	3.547	6.72217	12.8458	25.3511	30.4398	-1.51154	0.0479195	1	-	+	+	+	ENSMUSG00000000197	Nalcn	Intron7	Intron7	Intron7	GO:0006811::ion transport;GO:0016020::membrane;GO:0016021::integral component of membrane;GO:0055085::transmembrane transport	89424	123514046	123864556	ENSMUSG00000000197	Nalcn	-	GO:0006811::ion transport;GO:0016020::membrane;GO:0016021::integral component of membrane;GO:0055085::transmembrane transport	Intron (ENSMUST00000226617/ENSMUSG00000000197, intron 7 of 10)	14	123537098	123864288	327191	2	ENSMUSG00000000197	ENSMUST00000227818	88780	Nalcn	sodium leak channel, non-selective [Source:MGI Symbol;Acc:MGI:2444306]
chr14	123867228	123867728	501	*	123867357;123867464	8	12	18	3	9	9.9333	2.71282	0.7094	14.7469	3.85629	48.9239	53.9973	-2.46792	0.0454736	1	-	-	+	+	.	.	.	.	.	.	-2921	123514046	123864556	ENSMUSG00000000197	Nalcn	-	GO:0006811::ion transport;GO:0016020::membrane;GO:0016021::integral component of membrane;GO:0055085::transmembrane transport	Promoter (2-3kb)	14	123536840	123864556	327717	2	ENSMUSG00000000197	ENSMUST00000228860	-2672	Nalcn	sodium leak channel, non-selective [Source:MGI Symbol;Acc:MGI:2444306]
chr14	123842962	123843823	862	*	123843274;123843279	10	12	10	18	11	9.9333	1.57058	3.36965	4.96214	10.6462	34.7538	31.3836	-2.08315	0.0289083	1	-	-	+	+	ENSMUSG00000000197	Nalcn	Intron1	Intron1	Intron1	GO:0006811::ion transport;GO:0016020::membrane;GO:0016021::integral component of membrane;GO:0055085::transmembrane transport	21164	123514046	123864556	ENSMUSG00000000197	Nalcn	-	GO:0006811::ion transport;GO:0016020::membrane;GO:0016021::integral component of membrane;GO:0055085::transmembrane transport	Intron (ENSMUST00000000201/ENSMUSG00000000197, intron 1 of 43)	14	123537098	123864288	327191	2	ENSMUSG00000000197	ENSMUST00000227818	20465	Nalcn	sodium leak channel, non-selective [Source:MGI Symbol;Acc:MGI:2444306]
chr14	123835920	123836294	375	*	123836104	4	7	11	3	5	6.1128	1.71336	0.7094	12.4432	5.15201	36.3124	44.3941	-2.1975	0.0291729	1	-	-	-	+	ENSMUSG00000000197	Nalcn	Intron2	Intron2	Intron2	GO:0006811::ion transport;GO:0016020::membrane;GO:0016021::integral component of membrane;GO:0055085::transmembrane transport	28449	123514046	123864556	ENSMUSG00000000197	Nalcn	-	GO:0006811::ion transport;GO:0016020::membrane;GO:0016021::integral component of membrane;GO:0055085::transmembrane transport	Intron (ENSMUST00000000201/ENSMUSG00000000197, intron 2 of 43)	14	123537098	123864288	327191	2	ENSMUSG00000000197	ENSMUST00000227818	27994	Nalcn	sodium leak channel, non-selective [Source:MGI Symbol;Acc:MGI:2444306]
chr14	123818258	123818811	554	*	123818409	4	7	6	8	5	6.1128	0.99946	1.59615	4.91329	7.84658	24.5797	30.0502	-2.09808	0.0404242	1	-	-	-	+	ENSMUSG00000000197	Nalcn	Intron6	Intron6	Intron6	GO:0006811::ion transport;GO:0016020::membrane;GO:0016021::integral component of membrane;GO:0055085::transmembrane transport	46022	123514046	123864556	ENSMUSG00000000197	Nalcn	-	GO:0006811::ion transport;GO:0016020::membrane;GO:0016021::integral component of membrane;GO:0055085::transmembrane transport	Intron (ENSMUST00000226617/ENSMUSG00000000197, intron 7 of 10)	14	123537098	123864288	327191	2	ENSMUSG00000000197	ENSMUST00000227818	45477	Nalcn	sodium leak channel, non-selective [Source:MGI Symbol;Acc:MGI:2444306]
chr11	83074994	83075782	789	*	83075182;83075063;83075350	12	18	33	23	13	14.5179	4.85452	4.2564	16.7566	14.692	44.8728	50.1122	-1.5947	0.029382	1	+	+	-	+	ENSMUSG00000000204	Slfn4	Intron5	Intron5	Intron5	GO:0003674::molecular_function;GO:0005575::cellular_component;GO:0005634::nucleus;GO:0009617::response to bacterium	9375	83066012	83081042	ENSMUSG00000000204	Slfn4	+	GO:0003674::molecular_function;GO:0005575::cellular_component;GO:0005634::nucleus;GO:0009617::response to bacterium	Intron (ENSMUST00000215472/ENSMUSG00000000204, intron 2 of 2)	11	83082156	83105980	23825	1	ENSMUSG00000018986	ENSMUST00000019130	-6374	Slfn4	schlafen 4 [Source:MGI Symbol;Acc:MGI:1329010]
chr11	83064464	83064679	216	*	83064638	2	4	6	2	3	3.8205	0.99946	0.53205	12.6017	6.70834	37.8254	48.1707	-2.15492	0.0496432	1	-	-	-	+	.	.	.	.	.	.	-1441	83066012	83081042	ENSMUSG00000000204	Slfn4	+	GO:0003674::molecular_function;GO:0005575::cellular_component;GO:0005634::nucleus;GO:0009617::response to bacterium	Promoter (1-2kb)	11	83066012	83081042	15031	1	ENSMUSG00000000204	ENSMUST00000000208	-1333	Slfn4	schlafen 4 [Source:MGI Symbol;Acc:MGI:1329010]
chr7	142468210	142468410	201	*	142468254	4	5	14	10	5	4.5846	2.1417	1.95085	29.0188	26.4329	67.747	62.1186	-1.22772	0.0219219	1	+	-	-	-	ENSMUSG00000000214	Th	Intron1	Intron1	Intron1	GO:0005634::nucleus;GO:0005739::mitochondrion;GO:0005829::cytosol;GO:0007507::heart development	16555	142446535	142484865	ENSMUSG00000000214	Th	-	GO:0005634::nucleus;GO:0005739::mitochondrion;GO:0005829::cytosol;GO:0007507::heart development	Intron (ENSMUST00000105929/ENSMUSG00000000214, intron 1 of 11)	7	142446489	142453751	7263	2	ENSMUSG00000000214	ENSMUST00000000219	-14459	Th	tyrosine hydroxylase [Source:MGI Symbol;Acc:MGI:98735]
chr7	142255922	142256413	492	*	142256030	8	9	26	11	9	7.641	3.85506	2.1282	21.3394	11.7805	49.8189	42.2962	-1.47574	0.044424	1	+	-	-	-	ENSMUSG00000000215	Ins2	Intron3	Intron3	Intron3	GO:0005179::hormone activity;GO:0005576::extracellular region;GO:0005634::nucleus;GO:0007165::signal transduction	40951	142232393	142297118	ENSMUSG00000000215	Ins2	-	GO:0005179::hormone activity;GO:0005576::extracellular region;GO:0005634::nucleus;GO:0007165::signal transduction	Promoter (2-3kb)	7	142232393	142253247	20855	2	ENSMUSG00000000215	ENSMUST00000105934	-2675	Ins2	insulin II [Source:MGI Symbol;Acc:MGI:96573]
chr7	142277005	142278133	1129	*	142277155;142277887;142277909	14	20	40	33	15	16.0461	5.85398	6.0299	14.1213	14.5456	36.1838	38.7072	-1.38541	0.0302508	1	+	+	+	-	ENSMUSG00000000215	Ins2	Intron2	Intron2	Intron2	GO:0005179::hormone activity;GO:0005576::extracellular region;GO:0005634::nucleus;GO:0007165::signal transduction	19549	142232393	142297118	ENSMUSG00000000215	Ins2	-	GO:0005179::hormone activity;GO:0005576::extracellular region;GO:0005634::nucleus;GO:0007165::signal transduction	Intron (ENSMUST00000210288/ENSMUSG00000000215, intron 2 of 4)	7	142232393	142297118	64726	2	ENSMUSG00000000215	ENSMUST00000210288	18985	Ins2	insulin II [Source:MGI Symbol;Acc:MGI:96573]
chr7	121366406	121367535	1130	*	121366473;121366882;121367320	26	30	42	55	27	23.6871	6.13954	9.9316	14.797	23.9363	65.0731	57.0887	-1.65715	0.0214876	1	-	+	+	+	ENSMUSG00000000216	Scnn1g	LastExon	LastExon	UTR3	GO:0005654::nucleoplasm;GO:0016020::membrane;GO:0016021::integral component of membrane;GO:0070062::extracellular vesicular exosome	33268	121333702	121367698	ENSMUSG00000000216	Scnn1g	+	GO:0005654::nucleoplasm;GO:0016020::membrane;GO:0016021::integral component of membrane;GO:0070062::extracellular vesicular exosome	3' UTR	7	121333702	121367698	33997	1	ENSMUSG00000000216	ENSMUST00000000221	32704	Scnn1g	sodium channel, nonvoltage-gated 1 gamma [Source:MGI Symbol;Acc:MGI:104695]
chr7	121358005	121358367	363	*	121358198	5	6	9	12	6	5.3487	1.4278	2.30555	10.7122	17.2975	45.0154	40.129	-1.60398	0.024615	1	-	-	+	-	ENSMUSG00000000216	Scnn1g	Intron6	Intron6	Intron6	GO:0005654::nucleoplasm;GO:0016020::membrane;GO:0016021::integral component of membrane;GO:0070062::extracellular vesicular exosome	24483	121333702	121367698	ENSMUSG00000000216	Scnn1g	+	GO:0005654::nucleoplasm;GO:0016020::membrane;GO:0016021::integral component of membrane;GO:0070062::extracellular vesicular exosome	Intron (ENSMUST00000000221/ENSMUSG00000000216, intron 6 of 12)	7	121333702	121367698	33997	1	ENSMUSG00000000216	ENSMUST00000000221	24303	Scnn1g	sodium channel, nonvoltage-gated 1 gamma [Source:MGI Symbol;Acc:MGI:104695]
chr7	121329879	121330879	1001	*	121330242;121330645	10	14	24	18	11	11.4615	3.5695	3.36965	9.71158	9.16784	29.9278	31.1834	-1.69462	0.00663919	1	-	-	+	+	.	.	.	.	.	.	-3323	121333702	121367698	ENSMUSG00000000216	Scnn1g	+	GO:0005654::nucleoplasm;GO:0016020::membrane;GO:0016021::integral component of membrane;GO:0070062::extracellular vesicular exosome	Promoter (2-3kb)	7	121333702	121367698	33997	1	ENSMUSG00000000216	ENSMUST00000000221	-2823	Scnn1g	sodium channel, nonvoltage-gated 1 gamma [Source:MGI Symbol;Acc:MGI:104695]
chr7	121332975	121333977	1003	*	121333070;121333276;121333530;121333724;121333633;121333685	16	20	54	40	17	16.0461	7.8529	7.27135	21.3229	19.7438	46.1598	43.5697	-1.12762	0.00825029	1	+	+	+	+	ENSMUSG00000000216	Scnn1g	Intergenic	Intergenic	Intron1	GO:0005654::nucleoplasm;GO:0016020::membrane;GO:0016021::integral component of membrane;GO:0070062::extracellular vesicular exosome	-226	121333702	121367698	ENSMUSG00000000216	Scnn1g	+	GO:0005654::nucleoplasm;GO:0016020::membrane;GO:0016021::integral component of membrane;GO:0070062::extracellular vesicular exosome	Promoter (<=1kb)	7	121333702	121367698	33997	1	ENSMUSG00000000216	ENSMUST00000000221	0	Scnn1g	sodium channel, nonvoltage-gated 1 gamma [Source:MGI Symbol;Acc:MGI:104695]
chr7	121331237	121331781	545	*	121331370;121331469;121331714	8	10	22	13	9	8.4051	3.28394	2.4829	16.4102	12.4074	44.9741	42.0013	-1.59366	0.00965527	1	+	-	+	+	.	.	.	.	.	.	-2193	121333702	121367698	ENSMUSG00000000216	Scnn1g	+	GO:0005654::nucleoplasm;GO:0016020::membrane;GO:0016021::integral component of membrane;GO:0070062::extracellular vesicular exosome	Promoter (1-2kb)	7	121333702	121367698	33997	1	ENSMUSG00000000216	ENSMUST00000000221	-1921	Scnn1g	sodium channel, nonvoltage-gated 1 gamma [Source:MGI Symbol;Acc:MGI:104695]
chrX	133261803	133262043	241	*	133261979	7	10	5	6	8	8.4051	0.85668	1.24145	9.68095	14.0291	90.4044	94.9822	-2.96697	0.0015425	1	-	-	-	+	.	.	.	.	.	.	-43454	133305377	133357322	ENSMUSG00000000223	Drp2	+	GO:0005515::protein binding;GO:0014069::postsynaptic density;GO:0016020::membrane;GO:0030054::cell junction	Exon (ENSMUST00000081064/ENSMUSG00000031262, exon 22 of 23)	20	133247572	133263386	15815	1	ENSMUSG00000031262	ENSMUST00000125604	14231	Drp2	dystrophin related protein 2 [Source:MGI Symbol;Acc:MGI:107432]
chr7	142549485	142550709	1225	*	142549536;142549826;142550560	22	26	36	48	23	20.6307	5.28286	8.69015	11.7449	19.32	51.1338	45.8664	-1.6427	0.02563	1	-	+	+	+	ENSMUSG00000052281	Tspan32os	Intron1	Intron1	Intron1	.	-9330	142559427	142563722	ENSMUSG00000000244	Tspan32	+	GO:0003674::molecular_function;GO:0009986::cell surface;GO:0016020::membrane;GO:0016021::integral component of membrane	Intron (ENSMUST00000131740/ENSMUSG00000052281, intron 1 of 4)	7	142542706	142544515	1810	2	ENSMUSG00000052281	ENSMUST00000165444	-4970	Tspan32	tetraspanin 32 [Source:MGI Symbol;Acc:MGI:1350360]
chr7	142542644	142542851	208	*	142542713	5	8	12	12	6	6.8769	1.85614	2.30555	24.3032	30.1875	78.5605	90.0421	-1.62954	0.0288056	1	-	-	+	-	ENSMUSG00000052281	Tspan32os	LastIntron	LastExon	Intergenic	.	-16680	142559427	142563722	ENSMUSG00000000244	Tspan32	+	GO:0003674::molecular_function;GO:0009986::cell surface;GO:0016020::membrane;GO:0016021::integral component of membrane	Exon (ENSMUST00000165444/ENSMUSG00000052281, exon 3 of 3)	7	142542706	142544515	1810	2	ENSMUSG00000052281	ENSMUST00000165444	1664	Tspan32	tetraspanin 32 [Source:MGI Symbol;Acc:MGI:1350360]
chr6	128911606	128911829	224	*	128911747	5	6	5	3	6	5.3487	0.85668	0.7094	10.4157	8.62501	72.949	65.0304	-2.8573	0.0337535	1	-	-	+	-	ENSMUSG00000000248	Clec2g	Intron1	Intron1	Intron1	GO:0005615::extracellular space;GO:0009897::external side of plasma membrane;GO:0016020::membrane;GO:0016021::integral component of membrane	373	128911344	128961667	ENSMUSG00000000248	Clec2g	+	GO:0005615::extracellular space;GO:0009897::external side of plasma membrane;GO:0016020::membrane;GO:0016021::integral component of membrane	Intron (ENSMUST00000000254/ENSMUSG00000000248, intron 1 of 6)	6	128911368	128925948	14581	1	ENSMUSG00000000248	ENSMUST00000146925	238	Clec2g	C-type lectin domain family 2, member g [Source:MGI Symbol;Acc:MGI:1918059]
chr13	45766470	45767200	731	*	45766841;45766789	9	13	36	21	10	10.6974	5.28286	3.9017	19.6819	14.5363	37.2562	39.8545	-1.17217	0.0378646	1	+	-	-	+	ENSMUSG00000046876	Atxn1	Intron6	Intron6	Intron6	GO:0005515::protein binding;GO:0005634::nucleus;GO:0005730::nucleolus;GO:0045944::positive regulation of transcription from RNA polymerase II promoter	105914	45660920	45699858	ENSMUSG00000000253	Gmpr	+	GO:0003824::catalytic activity;GO:0006144::purine nucleobase metabolic process;GO:0016491::oxidoreductase activity;GO:0046872::metal ion binding	Intron (ENSMUST00000167708/ENSMUSG00000046876, intron 5 of 6)	13	45699629	45707276	7648	1	ENSMUSG00000000253	ENSMUST00000222227	66841	Gmpr	guanosine monophosphate reductase [Source:MGI Symbol;Acc:MGI:1913605]
chr13	45729468	45730222	755	*	45729559;45730041;45730086	16	19	29	32	17	15.282	4.2834	5.85255	15.4511	21.1113	61.3223	55.1251	-1.67125	0.0111478	1	-	+	+	+	ENSMUSG00000046876	Atxn1	Intron6	Intron6	Intron6	GO:0005515::protein binding;GO:0005634::nucleus;GO:0005730::nucleolus;GO:0045944::positive regulation of transcription from RNA polymerase II promoter	68924	45660920	45699858	ENSMUSG00000000253	Gmpr	+	GO:0003824::catalytic activity;GO:0006144::purine nucleobase metabolic process;GO:0016491::oxidoreductase activity;GO:0046872::metal ion binding	Intron (ENSMUST00000167708/ENSMUSG00000046876, intron 5 of 6)	13	45699629	45707276	7648	1	ENSMUSG00000000253	ENSMUST00000222227	29839	Gmpr	guanosine monophosphate reductase [Source:MGI Symbol;Acc:MGI:1913605]
chr13	45681040	45681430	391	*	45681134;45681295	8	12	12	15	9	9.9333	1.85614	2.8376	12.9286	19.7647	62.6877	69.1884	-2.01212	0.00900305	1	-	-	+	+	ENSMUSG00000000253	Gmpr	Intron4	Intron4	Intron4	GO:0003824::catalytic activity;GO:0006144::purine nucleobase metabolic process;GO:0016491::oxidoreductase activity;GO:0046872::metal ion binding	20314	45660920	45699858	ENSMUSG00000000253	Gmpr	+	GO:0003824::catalytic activity;GO:0006144::purine nucleobase metabolic process;GO:0016491::oxidoreductase activity;GO:0046872::metal ion binding	Intron (ENSMUST00000000260/ENSMUSG00000000253, intron 4 of 8)	13	45692285	45696026	3742	1	ENSMUSG00000000253	ENSMUST00000129176	-10855	Gmpr	guanosine monophosphate reductase [Source:MGI Symbol;Acc:MGI:1913605]
chr13	45703680	45704480	801	*	45703683;45703883;45704070;45704377	21	29	55	39	22	22.923	7.99568	7.094	27.1856	24.1199	74.8009	77.9391	-1.57389	0.00187052	1	+	-	+	+	ENSMUSG00000046876	Atxn1	UTR3	UTR3	UTR3	GO:0005515::protein binding;GO:0005634::nucleus;GO:0005730::nucleolus;GO:0045944::positive regulation of transcription from RNA polymerase II promoter	43159	45660920	45699858	ENSMUSG00000000253	Gmpr	+	GO:0003824::catalytic activity;GO:0006144::purine nucleobase metabolic process;GO:0016491::oxidoreductase activity;GO:0046872::metal ion binding	3' UTR	13	45699629	45707276	7648	1	ENSMUSG00000000253	ENSMUST00000222227	4051	Gmpr	guanosine monophosphate reductase [Source:MGI Symbol;Acc:MGI:1913605]
chr11	55481404	55481897	494	*	55481534;55481564	9	16	24	6	10	12.9897	3.5695	1.24145	19.6787	6.84414	55.1302	71.6125	-2.25659	0.0456917	1	-	-	+	+	ENSMUSG00000000263	Glra1	Intron1	Intron1	Intron1	GO:0005886::plasma membrane;GO:0016020::membrane;GO:0016021::integral component of membrane;GO:0030054::cell junction	17374	55405064	55499024	ENSMUSG00000000263	Glra1	-	GO:0005886::plasma membrane;GO:0016020::membrane;GO:0016021::integral component of membrane;GO:0030054::cell junction	Intron (ENSMUST00000108853/ENSMUSG00000000263, intron 1 of 7)	11	55405064	55498559	93496	2	ENSMUSG00000000263	ENSMUST00000108853	16662	Glra1	glycine receptor, alpha 1 subunit [Source:MGI Symbol;Acc:MGI:95747]
chr11	88833134	88834010	877	*	88833730;88833649;88833673;88833915;88833793	25	32	81	60	26	25.2153	11.708	10.8184	36.358	33.5954	80.7403	78.3035	-1.18496	0.0018435	1	+	+	+	+	ENSMUSG00000000278	Scpep1	Intron5	Intron5	Intron5	GO:0005829::cytosol;GO:0006508::proteolysis;GO:0008233::peptidase activity;GO:0016787::hydrolase activity	12719	88814846	88846291	ENSMUSG00000000278	Scpep1	-	GO:0005829::cytosol;GO:0006508::proteolysis;GO:0008233::peptidase activity;GO:0016787::hydrolase activity	Intron (ENSMUST00000000287/ENSMUSG00000000278, intron 5 of 12)	11	88814846	88846291	31446	2	ENSMUSG00000000278	ENSMUST00000000287	12281	Scpep1	serine carboxypeptidase 1 [Source:MGI Symbol;Acc:MGI:1921867]
chr11	74729548	74729858	311	*	74729672	8	10	14	16	9	8.4051	2.1417	3.01495	18.7549	26.402	78.8131	73.6036	-1.755	0.0113895	1	-	-	+	-	ENSMUSG00000000282	Mnt	Intron4	Intron4	Intron4	GO:0000122::negative regulation of transcription from RNA polymerase II promoter;GO:0005515::protein binding;GO:0005634::nucleus;GO:0090398::cellular senescence	7956	74721746	74736551	ENSMUSG00000000282	Mnt	+	GO:0000122::negative regulation of transcription from RNA polymerase II promoter;GO:0005515::protein binding;GO:0005634::nucleus;GO:0090398::cellular senescence	Intron (ENSMUST00000000291/ENSMUSG00000000282, intron 4 of 5)	11	74728294	74734601	6308	1	ENSMUSG00000000282	ENSMUST00000132150	1254	Mnt	max binding protein [Source:MGI Symbol;Acc:MGI:109150]
chr10	31187439	31187894	456	*	31187667;31187650	6	8	7	4	7	6.8769	1.14224	0.88675	6.82196	5.29606	41.8071	41.0719	-2.77385	0.00339288	1	-	-	+	+	.	.	.	.	.	.	-1737	31189403	31193839	ENSMUSG00000000295	Hddc2	+	GO:0002953::NA;GO:0005739::mitochondrion;GO:0016787::hydrolase activity;GO:0046872::metal ion binding	Promoter (1-2kb)	10	31189379	31204200	14822	1	ENSMUSG00000000295	ENSMUST00000000304	-1485	Hddc2	HD domain containing 2 [Source:MGI Symbol;Acc:MGI:1916942]
chr11	59918369	59918839	471	*	59918498;59918723	12	17	32	20	13	13.7538	4.71174	3.72435	27.2444	21.5351	75.169	79.5277	-1.6651	0.00597385	1	-	-	+	+	ENSMUSG00000000301	Pemt	Intron2	Intron2	Intron2	GO:0005739::mitochondrion;GO:0005829::cytosol;GO:0008285::negative regulation of cell proliferation;GO:0016020::membrane	9227	59861440	59927831	ENSMUSG00000000301	Pemt	-	GO:0005739::mitochondrion;GO:0005829::cytosol;GO:0008285::negative regulation of cell proliferation;GO:0016020::membrane	Intron (ENSMUST00000136660/ENSMUSG00000000301, intron 3 of 5)	11	59867685	59912052	44368	2	ENSMUSG00000000301	ENSMUST00000143646	-6317	Pemt	phosphatidylethanolamine N-methyltransferase [Source:MGI Symbol;Acc:MGI:104535]
chr11	59911572	59912254	683	*	59911755;59911919;59912094	19	24	55	47	20	19.1025	7.99568	8.5128	31.8824	33.9444	79.7491	76.1703	-1.24405	0.00572818	1	-	+	+	+	ENSMUSG00000000301	Pemt	Intron2	Intron2	Intron2	GO:0005739::mitochondrion;GO:0005829::cytosol;GO:0008285::negative regulation of cell proliferation;GO:0016020::membrane	15918	59861440	59927831	ENSMUSG00000000301	Pemt	-	GO:0005739::mitochondrion;GO:0005829::cytosol;GO:0008285::negative regulation of cell proliferation;GO:0016020::membrane	Promoter (<=1kb)	11	59867685	59912052	44368	2	ENSMUSG00000000301	ENSMUST00000143646	0	Pemt	phosphatidylethanolamine N-methyltransferase [Source:MGI Symbol;Acc:MGI:104535]
chr8	107356294	107357137	844	*	107356798;107356602	16	25	49	33	17	19.8666	7.139	6.0299	23.0362	19.4574	54.8558	64.1058	-1.48518	0.0488576	1	-	-	+	+	ENSMUSG00000000303	Cdh1	Intron2	Intron2	Intron2	GO:0005794::Golgi apparatus;GO:0016020::membrane;GO:0016021::integral component of membrane;GO:0046872::metal ion binding	26732	107329983	107396878	ENSMUSG00000000303	Cdh1	+	GO:0005794::Golgi apparatus;GO:0016020::membrane;GO:0016021::integral component of membrane;GO:0046872::metal ion binding	Intron (ENSMUST00000000312/ENSMUSG00000000303, intron 2 of 15)	8	107330775	107380551	49777	1	ENSMUSG00000000303	ENSMUST00000136580	25519	Cdh1	cadherin 1 [Source:MGI Symbol;Acc:MGI:88354]
chr2	179127960	179130079	2120	*	179128154;179128547;179129737;179128786;179128836;179129946	34	40	104	101	35	31.3281	14.9919	18.0897	19.2592	23.2387	44.9623	40.2452	-1.00359	0.02178	1	+	+	+	+	ENSMUSG00000000305	Cdh4	Intron2	Intron2	Intron2	GO:0016020::membrane;GO:0016021::integral component of membrane;GO:0046872::metal ion binding;GO:0048675::axon extension	44795	179084224	179541166	ENSMUSG00000000305	Cdh4	+	GO:0016020::membrane;GO:0016021::integral component of membrane;GO:0046872::metal ion binding;GO:0048675::axon extension	Intron (ENSMUST00000000314/ENSMUSG00000000305, intron 2 of 15)	2	179086026	179422112	336087	1	ENSMUSG00000000305	ENSMUST00000124708	41934	Cdh4	cadherin 4 [Source:MGI Symbol;Acc:MGI:99218]
chr2	179154175	179155125	951	*	179154711;179154531;179154406;179154504;179154978	18	26	66	35	19	20.6307	9.56626	6.3846	27.3954	18.2839	54.4113	59.0813	-1.31298	0.0439952	1	+	+	+	+	ENSMUSG00000000305	Cdh4	Intron2	Intron2	Intron2	GO:0016020::membrane;GO:0016021::integral component of membrane;GO:0046872::metal ion binding;GO:0048675::axon extension	70425	179084224	179541166	ENSMUSG00000000305	Cdh4	+	GO:0016020::membrane;GO:0016021::integral component of membrane;GO:0046872::metal ion binding;GO:0048675::axon extension	Intron (ENSMUST00000000314/ENSMUSG00000000305, intron 2 of 15)	2	179086026	179422112	336087	1	ENSMUSG00000000305	ENSMUST00000124708	68149	Cdh4	cadherin 4 [Source:MGI Symbol;Acc:MGI:99218]
chr2	179091532	179092426	895	*	179091775;179092094;179092147	12	18	22	25	13	14.5179	3.28394	4.6111	9.99283	14.0313	39.5582	44.1771	-1.80135	0.0110095	1	-	+	+	+	ENSMUSG00000000305	Cdh4	Intron2	Intron2	Intron2	GO:0016020::membrane;GO:0016021::integral component of membrane;GO:0046872::metal ion binding;GO:0048675::axon extension	7754	179084224	179541166	ENSMUSG00000000305	Cdh4	+	GO:0016020::membrane;GO:0016021::integral component of membrane;GO:0046872::metal ion binding;GO:0048675::axon extension	Intron (ENSMUST00000000314/ENSMUSG00000000305, intron 2 of 15)	2	179086026	179422112	336087	1	ENSMUSG00000000305	ENSMUST00000124708	5506	Cdh4	cadherin 4 [Source:MGI Symbol;Acc:MGI:99218]
chr11	70143817	70144520	704	*	70143876;70144421	13	18	35	25	14	14.5179	5.14008	4.6111	19.8845	17.8381	54.1591	56.1626	-1.54822	0.00155606	1	-	-	+	+	ENSMUSG00000000320	Alox12	Intron2	Intron2	Intron4	GO:0006629::lipid metabolic process;GO:0010628::positive regulation of gene expression;GO:0019395::fatty acid oxidation;GO:0043066::negative regulation of apoptotic process	2011	70132283	70146179	ENSMUSG00000000320	Alox12	-	GO:0006629::lipid metabolic process;GO:0010628::positive regulation of gene expression;GO:0019395::fatty acid oxidation;GO:0043066::negative regulation of apoptotic process	Exon (ENSMUST00000000329/ENSMUSG00000000320, exon 4 of 14)	11	70139789	70146167	6379	2	ENSMUSG00000000320	ENSMUST00000108574	1647	Alox12	arachidonate 12-lipoxygenase [Source:MGI Symbol;Acc:MGI:87998]
chr3	116287589	116288081	493	*	116287753;116287982	12	13	18	3	13	10.6974	2.71282	0.7094	14.9862	3.91887	71.8146	59.0946	-2.79172	0.022999	1	-	-	+	+	ENSMUSG00000000339	Rtca	Intron8	Intron8	Intron9	GO:0000166::nucleotide binding;GO:0003824::catalytic activity;GO:0005634::nucleus;GO:0005654::nucleoplasm	14022	116282612	116301857	ENSMUSG00000000339	Rtca	-	GO:0000166::nucleotide binding;GO:0003824::catalytic activity;GO:0005634::nucleus;GO:0005654::nucleoplasm	3' UTR	3	116282889	116289614	6726	2	ENSMUSG00000000339	ENSMUST00000124486	1533	Rtca	RNA 3'-terminal phosphate cyclase [Source:MGI Symbol;Acc:MGI:1913618]
chr15	100518012	100518253	242	*	100518109	7	10	6	12	8	8.4051	0.99946	2.30555	11.2478	25.9463	90.0308	94.5897	-2.31142	0.0450991	1	-	-	-	+	ENSMUSG00000000346	Dazap2	UTR3	UTR3	UTR3	GO:0005515::protein binding;GO:0005634::nucleus;GO:0005737::cytoplasm;GO:0016607::nuclear speck	4902	100513230	100518642	ENSMUSG00000000346	Dazap2	+	GO:0005515::protein binding;GO:0005634::nucleus;GO:0005737::cytoplasm;GO:0016607::nuclear speck	3' UTR	15	100514213	100514857	645	1	ENSMUSG00000000346	ENSMUST00000230384	3799	Dazap2	DAZ associated protein 2 [Source:MGI Symbol;Acc:MGI:1344344]
chr16	97374326	97375303	978	*	97374414;97374824;97375161	14	17	31	24	15	13.7538	4.56896	4.43375	12.7232	12.3466	41.7704	38.3001	-1.67532	0.0379903	1	+	-	+	+	ENSMUSG00000000385	Tmprss2	Intron7	Intron7	Intron7	GO:0005654::nucleoplasm;GO:0005886::plasma membrane;GO:0016020::membrane;GO:0016021::integral component of membrane	37574	97367188	97412388	ENSMUSG00000000385	Tmprss2	-	GO:0005654::nucleoplasm;GO:0005886::plasma membrane;GO:0016020::membrane;GO:0016021::integral component of membrane	Promoter (2-3kb)	16	97369966	97371745	1780	2	ENSMUSG00000000385	ENSMUST00000231715	-2581	Tmprss2	transmembrane protease, serine 2 [Source:MGI Symbol;Acc:MGI:1354381]
chr16	97384336	97384562	227	*	97384484	6	7	2	7	7	6.1128	0.42834	1.4188	5.13901	17.022	83.9825	73.3383	-2.82761	0.0141454	1	-	-	-	+	ENSMUSG00000000385	Tmprss2	Intron5	Intron5	Intron5	GO:0005654::nucleoplasm;GO:0005886::plasma membrane;GO:0016020::membrane;GO:0016021::integral component of membrane	27939	97367188	97412388	ENSMUSG00000000385	Tmprss2	-	GO:0005654::nucleoplasm;GO:0005886::plasma membrane;GO:0016020::membrane;GO:0016021::integral component of membrane	Intron (ENSMUST00000000395/ENSMUSG00000000385, intron 5 of 13)	16	97377496	97392101	14606	2	ENSMUSG00000000385	ENSMUST00000231544	7539	Tmprss2	transmembrane protease, serine 2 [Source:MGI Symbol;Acc:MGI:1354381]
chr16	97261970	97262432	463	*	97262161	8	10	12	10	9	8.4051	1.85614	1.95085	10.9181	11.4752	52.9393	49.44	-2.19279	0.0243228	1	-	-	+	-	ENSMUSG00000000386	Mx1	Intron1	Intron1	UTR5	GO:0005515::protein binding;GO:0005634::nucleus;GO:0005737::cytoplasm;GO:0009615::response to virus	1905	97248237	97264106	ENSMUSG00000000386	Mx1	-	GO:0005515::protein binding;GO:0005634::nucleus;GO:0005737::cytoplasm;GO:0009615::response to virus	Promoter (<=1kb)	16	97249331	97261972	12642	2	ENSMUSG00000000386	ENSMUST00000238205	0	Mx1	MX dynamin-like GTPase 1 [Source:MGI Symbol;Acc:MGI:97243]
chr16	97252389	97253023	635	*	97252526;97252927	12	13	18	22	13	10.6974	2.71282	4.07905	11.6349	17.4945	55.7553	45.8797	-1.80285	0.0391366	1	-	-	+	+	ENSMUSG00000000386	Mx1	Intron11	Exon13	Intron13	GO:0005515::protein binding;GO:0005634::nucleus;GO:0005737::cytoplasm;GO:0009615::response to virus	11400	97248237	97264106	ENSMUSG00000000386	Mx1	-	GO:0005515::protein binding;GO:0005634::nucleus;GO:0005737::cytoplasm;GO:0009615::response to virus	3' UTR	16	97251656	97254077	2422	2	ENSMUSG00000000386	ENSMUST00000231995	1054	Mx1	MX dynamin-like GTPase 1 [Source:MGI Symbol;Acc:MGI:97243]
chr16	97257803	97258444	642	*	97258096;97258324	7	12	14	19	8	9.9333	2.1417	3.547	9.08532	15.0467	33.9368	42.1381	-1.65647	0.0433909	1	-	-	+	+	ENSMUSG00000000386	Mx1	Intron3	Intron3	Intron3	GO:0005515::protein binding;GO:0005634::nucleus;GO:0005737::cytoplasm;GO:0009615::response to virus	5983	97248237	97264106	ENSMUSG00000000386	Mx1	-	GO:0005515::protein binding;GO:0005634::nucleus;GO:0005737::cytoplasm;GO:0009615::response to virus	Exon (ENSMUST00000231455/ENSMUSG00000000386, exon 2 of 2)	16	97249331	97258692	9362	2	ENSMUSG00000000386	ENSMUST00000232193	248	Mx1	MX dynamin-like GTPase 1 [Source:MGI Symbol;Acc:MGI:97243]
chr16	97238354	97238710	357	*	97238477;97238595	5	6	12	12	6	5.3487	1.85614	2.30555	14.1599	17.5883	45.772	40.8034	-1.44729	0.0170642	1	-	+	-	+	ENSMUSG00000040605	Bace2	UTR3	UTR3	UTR3	GO:0008233::peptidase activity;GO:0016020::membrane;GO:0016021::integral component of membrane;GO:0016787::hydrolase activity	25574	97248237	97264106	ENSMUSG00000000386	Mx1	-	GO:0005515::protein binding;GO:0005634::nucleus;GO:0005737::cytoplasm;GO:0009615::response to virus	3' UTR	16	97251656	97254077	2422	2	ENSMUSG00000000386	ENSMUST00000231995	15367	Mx1	MX dynamin-like GTPase 1 [Source:MGI Symbol;Acc:MGI:97243]
chr2	62367205	62367475	271	*	62367255	4	6	6	2	5	5.3487	0.99946	0.53205	10.0441	5.34687	50.2478	53.7521	-2.75642	0.00595135	1	-	-	-	+	ENSMUSG00000000392	Fap	Intron10	Exon11	Intron11	GO:0005886::plasma membrane;GO:0016020::membrane;GO:0016021::integral component of membrane;GO:0030054::cell junction	26721	62357693	62394061	ENSMUSG00000000392	Fap	-	GO:0005886::plasma membrane;GO:0016020::membrane;GO:0016021::integral component of membrane;GO:0030054::cell junction	Exon (ENSMUST00000136297/ENSMUSG00000000392, exon 12 of 12)	2	62357693	62394061	36369	2	ENSMUSG00000000392	ENSMUST00000172676	26586	Fap	fibroblast activation protein [Source:MGI Symbol;Acc:MGI:109608]
chr2	62315195	62316393	1199	*	62315557;62315638;62316278	13	15	30	17	14	12.2256	4.42618	3.1923	10.0537	7.25105	31.7999	27.7695	-1.7834	0.0185116	1	+	-	+	+	.	.	.	.	.	.	-1799	62304874	62313994	ENSMUSG00000000394	Gcg	-	GO:0005576::extracellular region;GO:0005615::extracellular space;GO:0005737::cytoplasm;GO:0051571::positive regulation of histone H3-K4 methylation	Promoter (1-2kb)	2	62304874	62313994	9121	2	ENSMUSG00000000394	ENSMUST00000102733	-1201	Gcg	glucagon [Source:MGI Symbol;Acc:MGI:95674]
chr6	126819885	126820131	247	*	126819933	5	8	12	3	6	6.8769	1.85614	0.7094	20.4659	7.82187	66.1562	75.825	-2.32745	0.0226893	1	-	-	+	-	ENSMUSG00000000399	Ndufa9	Intron3	Intron3	Intron3	GO:0005515::protein binding;GO:0005739::mitochondrion;GO:0005743::mitochondrial inner membrane;GO:0044877::NA	6080	126798684	126826088	ENSMUSG00000000399	Ndufa9	-	GO:0005515::protein binding;GO:0005739::mitochondrion;GO:0005743::mitochondrial inner membrane;GO:0044877::NA	Intron (ENSMUST00000205002/ENSMUSG00000000399, intron 3 of 10)	6	126798684	126826088	27405	2	ENSMUSG00000000399	ENSMUST00000205002	5957	Ndufa9	NADH:ubiquinone oxidoreductase subunit A9 [Source:MGI Symbol;Acc:MGI:1913358]
chr6	18509500	18510121	622	*	18509604;18509980	6	9	18	19	7	7.641	2.71282	3.547	11.8781	15.5306	30.6495	33.4562	-1.22582	0.0184723	1	+	-	-	+	ENSMUSG00000000416	Cttnbp2	Intron1	Intron1	Intron1	GO:0005515::protein binding;GO:0005737::cytoplasm;GO:0030054::cell junction;GO:0045202::synapse	4938	18366706	18514748	ENSMUSG00000000416	Cttnbp2	-	GO:0005515::protein binding;GO:0005737::cytoplasm;GO:0030054::cell junction;GO:0045202::synapse	Intron (ENSMUST00000148602/ENSMUSG00000000416, intron 1 of 22)	6	18435250	18513090	77841	2	ENSMUSG00000000416	ENSMUST00000129669	2969	Cttnbp2	cortactin binding protein 2 [Source:MGI Symbol;Acc:MGI:1353467]
chr6	18493727	18493973	247	*	18493779	4	6	8	10	5	5.3487	1.28502	1.95085	14.1687	21.5101	55.1302	58.975	-1.67722	0.0252125	1	-	-	-	+	ENSMUSG00000000416	Cttnbp2	Intron2	Intron2	Intron2	GO:0005515::protein binding;GO:0005737::cytoplasm;GO:0030054::cell junction;GO:0045202::synapse	20898	18366706	18514748	ENSMUSG00000000416	Cttnbp2	-	GO:0005515::protein binding;GO:0005737::cytoplasm;GO:0030054::cell junction;GO:0045202::synapse	Intron (ENSMUST00000148602/ENSMUSG00000000416, intron 2 of 22)	6	18448249	18502055	53807	2	ENSMUSG00000000416	ENSMUST00000142963	8082	Cttnbp2	cortactin binding protein 2 [Source:MGI Symbol;Acc:MGI:1353467]
chr18	24343629	24343849	221	*	24343754	2	4	4	0	3	3.8205	0.7139	0.17735	8.79755	2.18552	36.9697	47.0809	-2.93598	0.0369571	1	-	-	-	+	ENSMUSG00000000420	Galnt1	Intron1	Intron1	Intron1	GO:0016020::membrane;GO:0016021::integral component of membrane;GO:0016740::transferase activity;GO:0016757::transferase activity, transferring glycosyl groups	4914	24338824	24419867	ENSMUSG00000000420	Galnt1	+	GO:0016020::membrane;GO:0016021::integral component of membrane;GO:0016740::transferase activity;GO:0016757::transferase activity, transferring glycosyl groups	Intron (ENSMUST00000000430/ENSMUSG00000000420, intron 1 of 12)	18	24339016	24387687	48672	1	ENSMUSG00000000420	ENSMUST00000164998	4613	Galnt1	polypeptide N-acetylgalactosaminyltransferase 1 [Source:MGI Symbol;Acc:MGI:894693]
chr18	24351072	24352866	1795	*	24351645;24351251;24351265;24351932;24352383	16	26	65	34	17	20.6307	9.42348	6.20725	14.2976	9.41784	25.7929	31.3016	-1.26752	0.0465628	1	+	-	+	+	ENSMUSG00000000420	Galnt1	Intron1	Intron1	Intron1	GO:0016020::membrane;GO:0016021::integral component of membrane;GO:0016740::transferase activity;GO:0016757::transferase activity, transferring glycosyl groups	13144	24338824	24419867	ENSMUSG00000000420	Galnt1	+	GO:0016020::membrane;GO:0016021::integral component of membrane;GO:0016740::transferase activity;GO:0016757::transferase activity, transferring glycosyl groups	Intron (ENSMUST00000000430/ENSMUSG00000000420, intron 1 of 12)	18	24339016	24387687	48672	1	ENSMUSG00000000420	ENSMUST00000164998	12056	Galnt1	polypeptide N-acetylgalactosaminyltransferase 1 [Source:MGI Symbol;Acc:MGI:894693]
chr6	115385235	115385951	717	*	115385590;115385671	8	14	13	2	9	11.4615	1.99892	0.53205	7.59264	2.02092	34.1853	43.535	-3.01515	0.0394709	1	+	-	-	+	ENSMUSG00000000440	Pparg	Intron2	Intron2	Intron2	GO:0003677::DNA binding;GO:0003700::sequence-specific DNA binding transcription factor activity;GO:0005634::nucleus;GO:0006355::regulation of transcription, DNA-templated	47680	115337912	115467360	ENSMUSG00000000440	Pparg	+	GO:0003677::DNA binding;GO:0003700::sequence-specific DNA binding transcription factor activity;GO:0005634::nucleus;GO:0006355::regulation of transcription, DNA-templated	Intron (ENSMUST00000171644/ENSMUSG00000000440, intron 2 of 7)	6	115399027	115467360	68334	1	ENSMUSG00000000440	ENSMUST00000000450	-13076	Pparg	peroxisome proliferator activated receptor gamma [Source:MGI Symbol;Acc:MGI:97747]
chr15	79918743	79919415	673	*	79919026;79919332	13	21	48	27	14	16.8102	6.99622	4.9658	28.3116	20.0951	56.6538	68.0259	-1.36495	0.0393793	1	+	-	-	+	ENSMUSG00000116125	Gm41361	LastIntron	LastIntron	LastIntron	.	-20069	79880075	79899009	ENSMUSG00000000489	Pdgfb	-	GO:0005576::extracellular region;GO:0008083::growth factor activity;GO:0016020::membrane;GO:0051781::positive regulation of cell division	Intron (ENSMUST00000230187/ENSMUSG00000116125, intron 4 of 4)	15	79886592	79899178	12587	2	ENSMUSG00000000489	ENSMUST00000229168	-19565	Pdgfb	platelet derived growth factor, B polypeptide [Source:MGI Symbol;Acc:MGI:97528]
chr15	101070825	101071144	320	*	101070991	5	8	15	17	6	6.8769	2.28448	3.1923	19.4426	27.1688	51.0643	58.5274	-1.23339	0.0279581	1	-	+	-	-	.	.	.	.	.	.	-964	101071948	101111565	ENSMUSG00000000532	Acvr1b	+	GO:0001701::in utero embryonic development;GO:0010628::positive regulation of gene expression;GO:0010629::negative regulation of gene expression;GO:0045944::positive regulation of transcription from RNA polymerase II promoter	Promoter (<=1kb)	15	101071948	101111565	39618	1	ENSMUSG00000000532	ENSMUST00000000544	-804	Acvr1b	activin A receptor, type 1B [Source:MGI Symbol;Acc:MGI:1338944]
chr1	165985575	165986012	438	*	165985671;165985813	6	10	9	16	7	8.4051	1.4278	3.01495	8.87789	18.7466	43.5252	52.2619	-1.79388	0.036512	1	-	+	+	-	ENSMUSG00000000544	Gpa33	Intron4	Intron4	Intron4	GO:0005887::integral component of plasma membrane;GO:0016020::membrane;GO:0016021::integral component of membrane	27986	165957807	165994079	ENSMUSG00000000544	Gpa33	+	GO:0005887::integral component of plasma membrane;GO:0016020::membrane;GO:0016021::integral component of membrane	Intron (ENSMUST00000060833/ENSMUSG00000000544, intron 4 of 6)	1	165958036	165994078	36043	1	ENSMUSG00000000544	ENSMUST00000166860	27539	Gpa33	glycoprotein A33 (transmembrane) [Source:MGI Symbol;Acc:MGI:1891703]
chr15	103245644	103246251	608	*	103245778	10	16	22	22	11	12.9897	3.28394	4.07905	14.7098	18.2714	49.2726	58.1851	-1.70405	0.0469541	1	-	-	+	-	.	.	.	.	.	.	-3193	103222322	103242754	ENSMUSG00000000552	Zfp385a	-	GO:0000785::chromatin;GO:0003730::mRNA 3'-UTR binding;GO:0005634::nucleus;GO:0007626::locomotory behavior	Intron (ENSMUST00000168828/ENSMUSG00000000552, intron 1 of 7)	15	103222322	103248520	26199	2	ENSMUSG00000000552	ENSMUST00000168828	2269	Zfp385a	zinc finger protein 385A [Source:MGI Symbol;Acc:MGI:1352495]
chr5	71189491	71189758	268	*	71189599	4	5	3	1	5	4.5846	0.57112	0.3547	5.80375	3.60448	50.8103	46.589	-3.37191	0.0093369	1	-	-	+	-	ENSMUSG00000000560	Gabra2	Intron4	Intron4	Intron4	GO:0016020::membrane;GO:0016021::integral component of membrane;GO:0030054::cell junction;GO:0030424::axon	63568	71114940	71253192	ENSMUSG00000000560	Gabra2	-	GO:0016020::membrane;GO:0016021::integral component of membrane;GO:0030054::cell junction;GO:0030424::axon	Intron (ENSMUST00000199861/ENSMUSG00000000560, intron 4 of 4)	5	71118298	71171027	52730	2	ENSMUSG00000000560	ENSMUST00000197124	-18464	Gabra2	gamma-aminobutyric acid (GABA) A receptor, subunit alpha 2 [Source:MGI Symbol;Acc:MGI:95614]
chr5	71231915	71233116	1202	*	71232079;71232150;71232268	12	13	16	21	13	10.6974	2.42726	3.9017	5.49956	8.84028	29.4547	24.2376	-1.90469	0.0350149	1	-	+	+	+	ENSMUSG00000000560	Gabra2	Intron3	Intron3	Intron3	GO:0016020::membrane;GO:0016021::integral component of membrane;GO:0030054::cell junction;GO:0030424::axon	20677	71114940	71253192	ENSMUSG00000000560	Gabra2	-	GO:0016020::membrane;GO:0016021::integral component of membrane;GO:0030054::cell junction;GO:0030424::axon	Intron (ENSMUST00000000572/ENSMUSG00000000560, intron 2 of 8)	5	71118404	71251983	133580	2	ENSMUSG00000000560	ENSMUST00000000572	18867	Gabra2	gamma-aminobutyric acid (GABA) A receptor, subunit alpha 2 [Source:MGI Symbol;Acc:MGI:95614]
chr5	71219233	71219477	245	*	71219318	4	6	0	2	5	5.3487	0.14278	0.53205	1.58715	5.91429	55.5802	59.4564	-3.93878	0.00306696	1	-	-	-	+	ENSMUSG00000000560	Gabra2	Intron3	Intron3	Intron3	GO:0016020::membrane;GO:0016021::integral component of membrane;GO:0030054::cell junction;GO:0030424::axon	33837	71114940	71253192	ENSMUSG00000000560	Gabra2	-	GO:0016020::membrane;GO:0016021::integral component of membrane;GO:0030054::cell junction;GO:0030424::axon	Intron (ENSMUST00000000572/ENSMUSG00000000560, intron 2 of 8)	5	71118404	71251983	133580	2	ENSMUSG00000000560	ENSMUST00000000572	32506	Gabra2	gamma-aminobutyric acid (GABA) A receptor, subunit alpha 2 [Source:MGI Symbol;Acc:MGI:95614]
chr5	71255492	71256448	957	*	71255800;71256248;71256250	16	22	34	13	17	17.5743	4.9973	2.4829	14.2213	7.06584	48.3786	50.013	-2.20855	0.0484006	1	+	-	+	+	.	.	.	.	.	.	-2777	71114940	71253192	ENSMUSG00000000560	Gabra2	-	GO:0016020::membrane;GO:0016021::integral component of membrane;GO:0030054::cell junction;GO:0030424::axon	Promoter (2-3kb)	5	71114940	71253192	138253	2	ENSMUSG00000000560	ENSMUST00000197284	-2300	Gabra2	gamma-aminobutyric acid (GABA) A receptor, subunit alpha 2 [Source:MGI Symbol;Acc:MGI:95614]
chr5	71175246	71175494	249	*	71175425	5	7	6	0	6	6.1128	0.99946	0.17735	10.9316	1.93976	65.6248	66.8586	-3.36358	0.0440873	1	-	-	-	+	ENSMUSG00000000560	Gabra2	Intron4	Intron4	Intron4	GO:0016020::membrane;GO:0016021::integral component of membrane;GO:0030054::cell junction;GO:0030424::axon	77822	71114940	71253192	ENSMUSG00000000560	Gabra2	-	GO:0016020::membrane;GO:0016021::integral component of membrane;GO:0030054::cell junction;GO:0030424::axon	Intron (ENSMUST00000199861/ENSMUSG00000000560, intron 4 of 4)	5	71118298	71171027	52730	2	ENSMUSG00000000560	ENSMUST00000197124	-4219	Gabra2	gamma-aminobutyric acid (GABA) A receptor, subunit alpha 2 [Source:MGI Symbol;Acc:MGI:95614]
chr5	71172510	71172920	411	*	71172727;71172737	8	10	13	10	9	8.4051	1.99892	1.95085	13.2455	12.927	59.6372	55.6952	-2.13967	0.0271646	1	-	-	+	+	ENSMUSG00000000560	Gabra2	Intron4	Intron4	Intron4	GO:0016020::membrane;GO:0016021::integral component of membrane;GO:0030054::cell junction;GO:0030424::axon	80477	71114940	71253192	ENSMUSG00000000560	Gabra2	-	GO:0016020::membrane;GO:0016021::integral component of membrane;GO:0030054::cell junction;GO:0030424::axon	Promoter (1-2kb)	5	71118298	71171027	52730	2	ENSMUSG00000000560	ENSMUST00000197124	-1483	Gabra2	gamma-aminobutyric acid (GABA) A receptor, subunit alpha 2 [Source:MGI Symbol;Acc:MGI:95614]
chr5	71241916	71242256	341	*	71242002	4	7	11	5	5	6.1128	1.71336	1.0641	13.6839	8.49854	39.933	48.8205	-2.00038	0.0385184	1	-	-	-	+	ENSMUSG00000000560	Gabra2	Intron3	Intron3	Intron3	GO:0016020::membrane;GO:0016021::integral component of membrane;GO:0030054::cell junction;GO:0030424::axon	11106	71114940	71253192	ENSMUSG00000000560	Gabra2	-	GO:0016020::membrane;GO:0016021::integral component of membrane;GO:0030054::cell junction;GO:0030424::axon	Intron (ENSMUST00000000572/ENSMUSG00000000560, intron 2 of 8)	5	71118404	71251983	133580	2	ENSMUSG00000000560	ENSMUST00000000572	9727	Gabra2	gamma-aminobutyric acid (GABA) A receptor, subunit alpha 2 [Source:MGI Symbol;Acc:MGI:95614]
chr11	112643385	112643616	232	*	112643507	6	7	8	9	7	6.1128	1.28502	1.7735	15.0848	20.819	82.1725	71.7577	-2.10007	0.0216164	1	-	-	+	-	.	.	.	.	.	.	-29550	112673050	112678586	ENSMUSG00000000567	Sox9	+	GO:0005634::nucleus;GO:0010629::negative regulation of gene expression;GO:0043066::negative regulation of apoptotic process;GO:0043565::sequence-specific DNA binding	Intron (ENSMUST00000137081/ENSMUSG00000041674, intron 3 of 5)	11	112609702	112635103	25402	2	ENSMUSG00000041674	ENSMUST00000148724	-8282	Sox9	SRY (sex determining region Y)-box 9 [Source:MGI Symbol;Acc:MGI:98371]
chr11	112649010	112649407	398	*	112649263	5	6	7	8	6	5.3487	1.14224	1.59615	7.81611	10.9221	41.0568	36.6	-2.05113	0.0122834	1	-	-	+	-	.	.	.	.	.	.	-23842	112673050	112678586	ENSMUSG00000000567	Sox9	+	GO:0005634::nucleus;GO:0010629::negative regulation of gene expression;GO:0043066::negative regulation of apoptotic process;GO:0043565::sequence-specific DNA binding	Intron (ENSMUST00000137081/ENSMUSG00000041674, intron 3 of 5)	11	112609702	112635103	25402	2	ENSMUSG00000041674	ENSMUST00000148724	-13907	Sox9	SRY (sex determining region Y)-box 9 [Source:MGI Symbol;Acc:MGI:98371]
chr17	6871973	6872200	228	*	6871994	2	3	6	5	3	3.0564	0.99946	1.0641	11.9384	12.7105	35.8346	36.5083	-1.55333	0.000517608	1	-	-	-	+	ENSMUSG00000000579	Dynlt1c	LastIntron	LastIntron	LastIntron	GO:0005515::protein binding;GO:0005737::cytoplasm;GO:0005739::mitochondrion;GO:0010976::positive regulation of neuron projection development	2895	6869191	6877173	ENSMUSG00000000579	Dynlt1c	+	GO:0005515::protein binding;GO:0005737::cytoplasm;GO:0005739::mitochondrion;GO:0010976::positive regulation of neuron projection development	Intron (ENSMUST00000092966/ENSMUSG00000000579, intron 2 of 4)	17	6869203	6874948	5746	1	ENSMUSG00000000579	ENSMUST00000124894	2770	Dynlt1c	dynein light chain Tctex-type 1C [Source:MGI Symbol;Acc:MGI:3807476]
chr11	17209604	17210455	852	*	17209761;17210353;17209960;17210207	12	16	23	12	13	12.9897	3.42672	2.30555	10.9536	7.36973	41.5547	41.5218	-2.18076	0.0351839	1	+	+	+	+	ENSMUSG00000000581	C1d	Intron1	Intron1	Intron1	GO:0003723::RNA binding;GO:0005515::protein binding;GO:0005654::nucleoplasm;GO:0005730::nucleolus	2435	17207594	17219176	ENSMUSG00000000581	C1d	+	GO:0003723::RNA binding;GO:0005515::protein binding;GO:0005654::nucleoplasm;GO:0005730::nucleolus	Intron (ENSMUST00000131227/ENSMUSG00000000581, intron 1 of 1)	11	17207688	17216624	8937	1	ENSMUSG00000000581	ENSMUST00000156784	1916	C1d	C1D nuclear receptor co-repressor [Source:MGI Symbol;Acc:MGI:1927354]
chr11	54998705	54998987	283	*	54998961;54998813	10	14	23	18	11	11.4615	3.42672	3.36965	32.9768	32.4276	105.858	110.299	-1.72462	0.0170715	1	-	-	+	+	ENSMUSG00000000594	Gm2a	Intron2	Intron2	Intron2	GO:0005739::mitochondrion;GO:0008047::enzyme activator activity;GO:0016787::hydrolase activity;GO:0050790::regulation of catalytic activity	9904	54988941	55003855	ENSMUSG00000000594	Gm2a	+	GO:0005739::mitochondrion;GO:0008047::enzyme activator activity;GO:0016787::hydrolase activity;GO:0050790::regulation of catalytic activity	Intron (ENSMUST00000000608/ENSMUSG00000000594, intron 2 of 3)	11	54988941	55003855	14915	1	ENSMUSG00000000594	ENSMUST00000000608	9764	Gm2a	GM2 ganglioside activator protein [Source:MGI Symbol;Acc:MGI:95762]
chr11	54990931	54991369	439	*	54991177	10	12	25	9	11	9.9333	3.71228	1.7735	23.0299	11.0023	68.2409	61.6234	-1.93203	0.0370866	1	-	-	+	-	ENSMUSG00000000594	Gm2a	Intron1	Intron1	Intron1	GO:0005739::mitochondrion;GO:0008047::enzyme activator activity;GO:0016787::hydrolase activity;GO:0050790::regulation of catalytic activity	2208	54988941	55003855	ENSMUSG00000000594	Gm2a	+	GO:0005739::mitochondrion;GO:0008047::enzyme activator activity;GO:0016787::hydrolase activity;GO:0050790::regulation of catalytic activity	Intron (ENSMUST00000000608/ENSMUSG00000000594, intron 1 of 3)	11	54988941	55003855	14915	1	ENSMUSG00000000594	ENSMUST00000000608	1990	Gm2a	GM2 ganglioside activator protein [Source:MGI Symbol;Acc:MGI:95762]
chr7	7302853	7303682	830	*	7302909;7303055;7303447	16	21	27	31	17	16.8102	3.99784	5.6752	13.1179	18.6217	55.7811	55.1583	-1.80542	0.041735	1	-	+	+	+	.	.	.	.	.	.	-735	7285308	7302532	ENSMUSG00000000605	Clcn4	-	GO:0006811::ion transport;GO:0016020::membrane;GO:0016021::integral component of membrane;GO:0055085::transmembrane transport	Exon (ENSMUST00000210809/ENSMUSG00000000605, exon 1 of 3)	7	7301000	7303850	2851	2	ENSMUSG00000000605	ENSMUST00000210809	168	Clcn4	chloride channel, voltage-sensitive 4 [Source:MGI Symbol;Acc:MGI:104571]
chr11	77824632	77825715	1084	*	77824783;77825478;77825550	22	28	68	60	23	22.1589	9.85182	10.8184	24.7516	27.18	57.785	55.6718	-1.12746	0.00297257	1	+	+	-	+	ENSMUSG00000000632	Sez6	Intron1	Intron1	Intron1	GO:0003674::molecular_function;GO:0005737::cytoplasm;GO:0008344::adult locomotory behavior;GO:0050773::regulation of dendrite development	3508	77821665	77869874	ENSMUSG00000000632	Sez6	+	GO:0003674::molecular_function;GO:0005737::cytoplasm;GO:0008344::adult locomotory behavior;GO:0050773::regulation of dendrite development	Intron (ENSMUST00000093995/ENSMUSG00000000632, intron 1 of 16)	11	77821865	77868887	47023	1	ENSMUSG00000000632	ENSMUST00000155087	2767	Sez6	seizure related gene 6 [Source:MGI Symbol;Acc:MGI:104745]
chr17	84124224	84124515	292	*	84124277	11	14	11	18	12	11.4615	1.71336	3.36965	15.9802	31.4281	111.922	106.899	-2.20654	0.0387404	1	-	-	+	-	ENSMUSG00000055817	Mta3	Intron15	Intron15	Intron15	GO:0005634::nucleus;GO:0006355::regulation of transcription, DNA-templated;GO:0043565::sequence-specific DNA binding;GO:0046872::metal ion binding	31023	84144602	84155392	ENSMUSG00000000673	Haao	-	GO:0005737::cytoplasm;GO:0005829::cytosol;GO:0046872::metal ion binding;GO:0051213::dioxygenase activity	Intron (ENSMUST00000176054/ENSMUSG00000055817, intron 5 of 5)	17	84142620	84143397	778	2	ENSMUSG00000000673	ENSMUST00000234750	18882	Haao	3-hydroxyanthranilate 3,4-dioxygenase [Source:MGI Symbol;Acc:MGI:1349444]
chr17	84086284	84086895	612	*	84086389;84086462;84086499	8	12	33	25	9	9.9333	4.85452	4.6111	21.6029	20.5196	40.0505	44.2037	-1.00016	0.0489315	1	+	+	-	+	ENSMUSG00000055817	Mta3	Intron8	Intron8	Intron8	GO:0005634::nucleus;GO:0006355::regulation of transcription, DNA-templated;GO:0043565::sequence-specific DNA binding;GO:0046872::metal ion binding	68803	84144602	84155392	ENSMUSG00000000673	Haao	-	GO:0005737::cytoplasm;GO:0005829::cytosol;GO:0046872::metal ion binding;GO:0051213::dioxygenase activity	Intron (ENSMUST00000112350/ENSMUSG00000055817, intron 9 of 13)	17	84096350	84127645	31296	1	ENSMUSG00000055817	ENSMUST00000176054	-9455	Haao	3-hydroxyanthranilate 3,4-dioxygenase [Source:MGI Symbol;Acc:MGI:1349444]
chr17	84093543	84093916	374	*	84093725;84093682	8	9	29	18	9	7.641	4.2834	3.36965	31.1913	24.5375	65.5371	55.641	-1.12064	0.0420208	1	+	-	+	-	ENSMUSG00000055817	Mta3	Intron10	Intron10	Intron10	GO:0005634::nucleus;GO:0006355::regulation of transcription, DNA-templated;GO:0043565::sequence-specific DNA binding;GO:0046872::metal ion binding	61663	84144602	84155392	ENSMUSG00000000673	Haao	-	GO:0005737::cytoplasm;GO:0005829::cytosol;GO:0046872::metal ion binding;GO:0051213::dioxygenase activity	Promoter (2-3kb)	17	84096350	84127645	31296	1	ENSMUSG00000055817	ENSMUST00000176054	-2434	Haao	3-hydroxyanthranilate 3,4-dioxygenase [Source:MGI Symbol;Acc:MGI:1349444]
chr17	84104599	84105884	1286	*	84104653;84105193;84105180;84105559;84105719	17	19	56	28	18	15.282	8.13846	5.14315	17.2353	10.8919	38.1196	32.3635	-1.32531	0.0392785	1	+	+	+	+	ENSMUSG00000055817	Mta3	Intron13	Intron13	Intron13	GO:0005634::nucleus;GO:0006355::regulation of transcription, DNA-templated;GO:0043565::sequence-specific DNA binding;GO:0046872::metal ion binding	50151	84144602	84155392	ENSMUSG00000000673	Haao	-	GO:0005737::cytoplasm;GO:0005829::cytosol;GO:0046872::metal ion binding;GO:0051213::dioxygenase activity	Intron (ENSMUST00000176816/ENSMUSG00000055817, intron 7 of 7)	17	84102851	84112026	9176	1	ENSMUSG00000055817	ENSMUST00000175920	1748	Haao	3-hydroxyanthranilate 3,4-dioxygenase [Source:MGI Symbol;Acc:MGI:1349444]
chr4	133807018	133807222	205	*	133807136	7	11	20	12	8	9.1692	2.99838	2.30555	39.8336	30.6293	106.28	121.813	-1.69469	0.0234132	1	-	-	-	+	ENSMUSG00000012123	Crybg2	Intron8	Intron8	Intron8	GO:0001654::eye development;GO:0003674::molecular_function;GO:0005575::cellular_component;GO:0008150::biological_process	15273	133820847	133822393	ENSMUSG00000000682	Cd52	-	GO:0005886::plasma membrane;GO:0009617::response to bacterium;GO:0016020::membrane;GO:0031225::anchored component of membrane	Intron (ENSMUST00000227683/ENSMUSG00000012123, intron 8 of 21)	4	133806230	133814813	8584	1	ENSMUSG00000012123	ENSMUST00000149956	788	Cd52	CD52 antigen [Source:MGI Symbol;Acc:MGI:1346088]
chr11	96187714	96188444	731	*	96187815;96188301	12	13	30	12	13	10.6974	4.42618	2.30555	16.4903	8.58961	48.4331	39.8545	-1.81568	0.0328761	1	-	-	+	+	ENSMUSG00000085645	Hoxb5os	Intron1	Intron1	Intron1	GO:0005515::protein binding;GO:0035097::histone methyltransferase complex;GO:0042393::histone binding	4776	96183302	96192395	ENSMUSG00000000690	Hoxb6	+	GO:0003677::DNA binding;GO:0003700::sequence-specific DNA binding transcription factor activity;GO:0005634::nucleus;GO:0006355::regulation of transcription, DNA-templated	Promoter (1-2kb)	11	96189997	96192394	2398	1	ENSMUSG00000000690	ENSMUST00000000704	-1553	Hoxb6	homeobox B6 [Source:MGI Symbol;Acc:MGI:96187]
chr11	96187714	96188444	731	*	96187815;96188301	12	13	30	12	13	10.6974	4.42618	2.30555	16.4903	8.58961	48.4331	39.8545	-1.81568	0.0328761	1	-	-	+	+	ENSMUSG00000000690	Hoxb6	Intron1	Intron1	Intron1	GO:0003677::DNA binding;GO:0003700::sequence-specific DNA binding transcription factor activity;GO:0005634::nucleus;GO:0006355::regulation of transcription, DNA-templated	4776	96183302	96192395	ENSMUSG00000000690	Hoxb6	+	GO:0003677::DNA binding;GO:0003700::sequence-specific DNA binding transcription factor activity;GO:0005634::nucleus;GO:0006355::regulation of transcription, DNA-templated	Promoter (1-2kb)	11	96189997	96192394	2398	1	ENSMUSG00000000690	ENSMUST00000000704	-1553	Hoxb6	homeobox B6 [Source:MGI Symbol;Acc:MGI:96187]
chr10	128523201	128523886	686	*	128523513;128523481;128523845	12	15	40	33	13	12.2256	5.85398	6.0299	23.2404	23.9388	51.6102	48.5358	-1.08588	0.0289692	1	+	+	-	+	ENSMUSG00000000711	Rab5b	Intron1	Intron1	Intron1	GO:0005886::plasma membrane;GO:0016020::membrane;GO:0016787::hydrolase activity;GO:0070062::extracellular vesicular exosome	8590	128513044	128532133	ENSMUSG00000000711	Rab5b	-	GO:0005886::plasma membrane;GO:0016020::membrane;GO:0016787::hydrolase activity;GO:0070062::extracellular vesicular exosome	Intron (ENSMUST00000000727/ENSMUSG00000000711, intron 1 of 5)	10	128517672	128532126	14455	2	ENSMUSG00000000711	ENSMUST00000220593	8240	Rab5b	RAB5B, member RAS oncogene family [Source:MGI Symbol;Acc:MGI:105938]
chr11	77609708	77610116	409	*	77609876	10	11	13	21	11	9.1692	1.99892	3.9017	13.3103	25.9805	73.2463	61.0555	-1.77322	0.0326876	1	-	-	+	-	ENSMUSG00000000724	Cryba1	LastIntron	LastIntron	LastExon	GO:0001654::eye development;GO:0001818::negative regulation of cytokine production;GO:0002088::lens development in camera-type eye;GO:0006909::phagocytosis	2748	77609441	77612660	ENSMUSG00000000724	Cryba1	-	GO:0001654::eye development;GO:0001818::negative regulation of cytokine production;GO:0002088::lens development in camera-type eye;GO:0006909::phagocytosis	Exon (ENSMUST00000124178/ENSMUSG00000000724, exon 3 of 3)	11	77609441	77612660	3220	2	ENSMUSG00000000724	ENSMUST00000124178	2544	Cryba1	crystallin, beta A1 [Source:MGI Symbol;Acc:MGI:88518]
chr8	123878461	123878883	423	*	123878610;123878728	11	14	38	24	12	11.4615	5.56842	4.43375	35.8516	28.5461	77.2605	73.7934	-1.22998	0.0245019	1	+	-	+	-	ENSMUSG00000000739	Sult5a1	Intron2	Intron2	Intron2	GO:0003824::catalytic activity;GO:0005737::cytoplasm;GO:0008146::sulfotransferase activity;GO:0016740::transferase activity	6337	123866931	123885009	ENSMUSG00000000739	Sult5a1	-	GO:0003824::catalytic activity;GO:0005737::cytoplasm;GO:0008146::sulfotransferase activity;GO:0016740::transferase activity	Intron (ENSMUST00000000755/ENSMUSG00000000739, intron 2 of 6)	8	123874859	123884967	10109	2	ENSMUSG00000000739	ENSMUST00000146007	6084	Sult5a1	sulfotransferase family 5A, member 1 [Source:MGI Symbol;Acc:MGI:1931463]
chr8	123812045	123812366	322	*	123812213	12	18	23	19	13	14.5179	3.42672	3.547	28.9827	30	109.952	122.79	-1.98037	0.0456945	1	-	-	-	+	ENSMUSG00000000738	Spg7	Intron6	Intron6	Intron6	GO:0005524::ATP binding;GO:0008270::zinc ion binding;GO:0016020::membrane;GO:0016021::integral component of membrane	-17187	123829392	123831983	ENSMUSG00000000740	Rpl13	+	GO:0003735::structural constituent of ribosome;GO:0005730::nucleolus;GO:0005829::cytosol;GO:0060348::bone development	Promoter (1-2kb)	8	123813977	123820397	6421	1	ENSMUSG00000000738	ENSMUST00000130787	-1611	Rpl13	ribosomal protein L13 [Source:MGI Symbol;Acc:MGI:105922]
chr11	75293212	75293725	514	*	75293420;75293286;75293384	14	17	31	26	15	13.7538	4.56896	4.78845	24.2087	25.3716	79.4776	72.8746	-1.61957	0.0354775	1	-	+	+	+	ENSMUSG00000018809	Smyd4	Intron8	Intron8	Intron8	GO:0003674::molecular_function;GO:0005634::nucleus;GO:0005737::cytoplasm;GO:0007507::heart development	20059	75300595	75313527	ENSMUSG00000000753	Serpinf1	-	GO:0010629::negative regulation of gene expression;GO:0010976::positive regulation of neuron projection development;GO:0016525::negative regulation of angiogenesis;GO:0050769::positive regulation of neurogenesis	Intron (ENSMUST00000044530/ENSMUSG00000018809, intron 8 of 10)	11	75290435	75291459	1025	1	ENSMUSG00000018809	ENSMUST00000135774	2777	Serpinf1	serine (or cysteine) peptidase inhibitor, clade F, member 1 [Source:MGI Symbol;Acc:MGI:108080]
chr11	75289085	75289517	433	*	75289176	6	9	9	11	7	7.641	1.4278	2.1282	8.9804	13.3857	44.0278	48.0594	-2.04169	0.00746384	1	-	-	+	-	ENSMUSG00000018809	Smyd4	Intron5	Intron5	Intron5	GO:0003674::molecular_function;GO:0005634::nucleus;GO:0005737::cytoplasm;GO:0007507::heart development	24226	75300595	75313527	ENSMUSG00000000753	Serpinf1	-	GO:0010629::negative regulation of gene expression;GO:0010976::positive regulation of neuron projection development;GO:0016525::negative regulation of angiogenesis;GO:0050769::positive regulation of neurogenesis	Promoter (<=1kb)	11	75290435	75291459	1025	1	ENSMUSG00000018809	ENSMUST00000135774	-918	Serpinf1	serine (or cysteine) peptidase inhibitor, clade F, member 1 [Source:MGI Symbol;Acc:MGI:108080]
chr10	6823103	6823632	530	*	6823261;6823466	6	7	6	9	7	6.1128	0.99946	1.7735	5.13577	9.11322	35.9698	31.4109	-2.24148	0.0134497	1	-	-	+	+	ENSMUSG00000000766	Oprm1	Intron3	Intron3	Intron3	GO:0005737::cytoplasm;GO:0007626::locomotory behavior;GO:0016020::membrane;GO:0016021::integral component of membrane	84558	6738809	6988198	ENSMUSG00000000766	Oprm1	+	GO:0005737::cytoplasm;GO:0007626::locomotory behavior;GO:0016020::membrane;GO:0016021::integral component of membrane	Intron (ENSMUST00000063036/ENSMUSG00000000766, intron 3 of 4)	10	6739099	6799987	60889	1	ENSMUSG00000000766	ENSMUST00000148625	84004	Oprm1	opioid receptor, mu 1 [Source:MGI Symbol;Acc:MGI:97441]
chr10	6770708	6771298	591	*	6770826;6771201	8	10	13	8	9	8.4051	1.99892	1.59615	9.21137	7.35534	41.4736	38.7322	-2.27542	0.00476186	1	-	-	+	+	ENSMUSG00000000766	Oprm1	Intron1	Intron1	Intron1	GO:0005737::cytoplasm;GO:0007626::locomotory behavior;GO:0016020::membrane;GO:0016021::integral component of membrane	32193	6738809	6988198	ENSMUSG00000000766	Oprm1	+	GO:0005737::cytoplasm;GO:0007626::locomotory behavior;GO:0016020::membrane;GO:0016021::integral component of membrane	Intron (ENSMUST00000147171/ENSMUSG00000000766, intron 1 of 5)	10	6739099	6799987	60889	1	ENSMUSG00000000766	ENSMUST00000148625	31609	Oprm1	opioid receptor, mu 1 [Source:MGI Symbol;Acc:MGI:97441]
chr10	6833464	6833778	315	*	6833657	6	8	16	12	7	6.8769	2.42726	2.30555	20.9856	19.9334	60.5207	59.4564	-1.55192	0.000358508	1	+	-	-	-	ENSMUSG00000000766	Oprm1	Intron3	Intron3	Intron3	GO:0005737::cytoplasm;GO:0007626::locomotory behavior;GO:0016020::membrane;GO:0016021::integral component of membrane	94811	6738809	6988198	ENSMUSG00000000766	Oprm1	+	GO:0005737::cytoplasm;GO:0007626::locomotory behavior;GO:0016020::membrane;GO:0016021::integral component of membrane	Intron (ENSMUST00000063036/ENSMUSG00000000766, intron 3 of 4)	10	6739099	6799987	60889	1	ENSMUSG00000000766	ENSMUST00000148625	94365	Oprm1	opioid receptor, mu 1 [Source:MGI Symbol;Acc:MGI:97441]
chr14	70676728	70677466	739	*	70676835;70676923;70677130;70677311	14	22	50	30	15	17.5743	7.28178	5.49785	26.8355	20.2612	55.2794	64.7664	-1.34989	0.0318519	1	+	+	+	+	ENSMUSG00000000776	Polr3d	Exon6	LastIntron	UTR3	GO:0003682::chromatin binding;GO:0005634::nucleus;GO:0005654::nucleoplasm;GO:0005829::cytosol	3633	70676236	70680730	ENSMUSG00000000776	Polr3d	-	GO:0003682::chromatin binding;GO:0005634::nucleus;GO:0005654::nucleoplasm;GO:0005829::cytosol	Promoter (<=1kb)	14	70676801	70677365	565	2	ENSMUSG00000000776	ENSMUST00000226523	0	Polr3d	polymerase (RNA) III (DNA directed) polypeptide D [Source:MGI Symbol;Acc:MGI:1914315]
chr8	71340780	71341332	553	*	71341041;71340929;71340991	14	16	40	27	15	12.9897	5.85398	4.9658	28.8299	24.4557	73.8725	63.9721	-1.37122	0.0417555	1	-	+	+	+	ENSMUSG00000000792	Slc5a5	Intron8	Exon10	Intron10	GO:0016020::membrane;GO:0016021::integral component of membrane;GO:0022857::transmembrane transporter activity;GO:0055085::transmembrane transport	4345	71335533	71345401	ENSMUSG00000000792	Slc5a5	-	GO:0016020::membrane;GO:0016021::integral component of membrane;GO:0022857::transmembrane transporter activity;GO:0055085::transmembrane transport	Exon (ENSMUST00000000809/ENSMUSG00000000792, exon 10 of 15)	8	71335533	71345401	9869	2	ENSMUSG00000000792	ENSMUST00000000809	4069	Slc5a5	solute carrier family 5 (sodium iodide symporter), member 5 [Source:MGI Symbol;Acc:MGI:2149330]
chr3	89559021	89559269	249	*	89559218	6	7	13	15	7	6.1128	1.99892	2.8376	21.8631	31.0362	76.5623	66.8586	-1.43893	0.0212473	1	-	-	+	-	.	.	.	.	.	.	-10680	89569825	89582439	ENSMUSG00000000794	Kcnn3	+	GO:0005737::cytoplasm;GO:0016020::membrane;GO:0016021::integral component of membrane;GO:0044877::NA	Intron (ENSMUST00000000811/ENSMUSG00000000794, intron 4 of 7)	3	89569825	89582439	12615	1	ENSMUSG00000000794	ENSMUST00000124584	-10556	Kcnn3	potassium intermediate/small conductance calcium-activated channel, subfamily N, member 3 [Source:MGI Symbol;Acc:MGI:2153183]
chr6	89645192	89646018	827	*	89645380;89645641;89645782;89645887	18	20	40	43	19	16.0461	5.85398	7.8034	19.278	25.6977	62.5698	52.8421	-1.35957	0.0365746	1	+	+	+	+	ENSMUSG00000000811	Txnrd3	Intron10	Intron10	Intron10	GO:0000166::nucleotide binding;GO:0016491::oxidoreductase activity;GO:0050660::flavin adenine dinucleotide binding;GO:0098869::NA	24634	89620970	89652511	ENSMUSG00000000811	Txnrd3	+	GO:0000166::nucleotide binding;GO:0016491::oxidoreductase activity;GO:0050660::flavin adenine dinucleotide binding;GO:0098869::NA	Intron (ENSMUST00000000828/ENSMUSG00000000811, intron 10 of 15)	6	89620970	89652511	31542	1	ENSMUSG00000000811	ENSMUST00000101171	24222	Txnrd3	thioredoxin reductase 3 [Source:MGI Symbol;Acc:MGI:2386711]
chr2	181183010	181183365	356	*	181183063	4	6	6	6	5	5.3487	0.99946	1.24145	7.64596	9.4972	38.2504	40.918	-2.20729	0.00454431	1	-	-	-	+	ENSMUSG00000000826	Dnajc5	Intron1	Intron1	Intron1	GO:0005737::cytoplasm;GO:0016020::membrane;GO:0043524::negative regulation of neuron apoptotic process;GO:0051402::neuron apoptotic process	20909	181162278	181196926	ENSMUSG00000000826	Dnajc5	+	GO:0005737::cytoplasm;GO:0016020::membrane;GO:0043524::negative regulation of neuron apoptotic process;GO:0051402::neuron apoptotic process	Intron (ENSMUST00000072334/ENSMUSG00000000826, intron 1 of 4)	2	181191119	181192051	933	1	ENSMUSG00000000826	ENSMUST00000141523	-7754	Dnajc5	DnaJ heat shock protein family (Hsp40) member C5 [Source:MGI Symbol;Acc:MGI:892995]
chr11	24044160	24044892	733	*	24044506;24044828;24044744	14	20	19	17	15	16.0461	2.8556	3.1923	10.6099	11.8609	55.7319	59.6186	-2.35991	0.0155365	1	+	-	+	+	ENSMUSG00000000861	Bcl11a	Intron2	Intron2	Intron2	GO:0005634::nucleus;GO:0010467::gene expression;GO:0010628::positive regulation of gene expression;GO:0010629::negative regulation of gene expression	16352	24028173	24118429	ENSMUSG00000000861	Bcl11a	+	GO:0005634::nucleus;GO:0010467::gene expression;GO:0010628::positive regulation of gene expression;GO:0010629::negative regulation of gene expression	Intron (ENSMUST00000000881/ENSMUSG00000000861, intron 2 of 4)	11	24030670	24123558	92889	1	ENSMUSG00000000861	ENSMUST00000118955	13490	Bcl11a	B cell CLL/lymphoma 11A (zinc finger protein) [Source:MGI Symbol;Acc:MGI:106190]
chr2	154443218	154443900	683	*	154443286;154443587;154443581	10	14	41	27	11	11.4615	5.99676	4.9658	23.9118	19.8009	43.862	45.7022	-1.03487	0.0286243	1	+	-	+	+	ENSMUSG00000000876	Pxmp4	Intron1	Intron1	Intron1	GO:0003674::molecular_function;GO:0008150::biological_process;GO:0016020::membrane;GO:0016021::integral component of membrane	2069	154427678	154445628	ENSMUSG00000000876	Pxmp4	-	GO:0003674::molecular_function;GO:0008150::biological_process;GO:0016020::membrane;GO:0016021::integral component of membrane	Intron (ENSMUST00000000896/ENSMUSG00000000876, intron 1 of 3)	2	154437166	154445608	8443	2	ENSMUSG00000000876	ENSMUST00000109703	1708	Pxmp4	peroxisomal membrane protein 4 [Source:MGI Symbol;Acc:MGI:1891701]
chrX	99908676	99909047	372	*	99908912;99908922	8	12	12	8	9	9.9333	1.85614	1.59615	13.5889	11.6855	65.8895	72.7222	-2.4553	0.0269248	1	-	-	+	+	ENSMUSG00000009670	Tex11	Intron25	Intron25	Intron25	GO:0005515::protein binding;GO:0005694::chromosome;GO:0006915::apoptotic process;GO:0043066::negative regulation of apoptotic process	97260	99811601	99862016	ENSMUSG00000000881	Dlg3	+	GO:0005515::protein binding;GO:0045202::synapse;GO:0071944::cell periphery;GO:0098978::NA	Intron (ENSMUST00000009814/ENSMUSG00000009670, intron 25 of 29)	20	99851606	99858436	6831	1	ENSMUSG00000000881	ENSMUST00000146772	57070	Dlg3	discs large MAGUK scaffold protein 3 [Source:MGI Symbol;Acc:MGI:1888986]
chr5	135401598	135401921	324	*	135401655	9	14	19	22	10	11.4615	2.8556	4.07905	24.0032	34.2871	84.0565	96.3414	-1.62986	0.0182701	1	-	-	+	-	ENSMUSG00000000916	Nsun5	Intron4	Intron4	Intron4	GO:0005634::nucleus;GO:0005654::nucleoplasm;GO:0005730::nucleolus;GO:0016740::transferase activity	2952	135398807	135405652	ENSMUSG00000000916	Nsun5	+	GO:0005634::nucleus;GO:0005654::nucleoplasm;GO:0005730::nucleolus;GO:0016740::transferase activity	Promoter (<=1kb)	5	135402496	135405659	3164	1	ENSMUSG00000000916	ENSMUST00000131863	-575	Nsun5	NOL1/NOP2/Sun domain family, member 5 [Source:MGI Symbol;Acc:MGI:2140844]
chr6	52212099	52213645	1547	*	52212355;52212328;52212288;52212492;52213150;52213178;52213369	24	35	84	52	25	27.5076	12.1363	9.39955	21.3655	16.5475	44.0115	48.426	-1.28579	0.0143816	1	+	+	+	+	.	.	.	.	.	.	-952	52208177	52211919	ENSMUSG00000000938	Hoxa10	-	GO:0005634::nucleus;GO:0007283::spermatogenesis;GO:0010468::regulation of gene expression;GO:0045944::positive regulation of transcription from RNA polymerase II promoter	Promoter (<=1kb)	6	52208177	52211919	3743	2	ENSMUSG00000000938	ENSMUST00000125581	-180	Hoxa10	homeobox A10 [Source:MGI Symbol;Acc:MGI:96171]
chr14	54675621	54676167	547	*	54675874	10	14	26	12	11	11.4615	3.85506	2.30555	19.1938	11.479	54.7674	57.0651	-1.86631	0.043724	1	-	-	-	+	ENSMUSG00000000957	Mmp14	Intron5	Intron5	Exon6	GO:0005634::nucleus;GO:0030307::positive regulation of cell growth;GO:0030324::lung development;GO:0048771::tissue remodeling	6803	54669090	54682821	ENSMUSG00000000957	Mmp14	+	GO:0005634::nucleus;GO:0030307::positive regulation of cell growth;GO:0030324::lung development;GO:0048771::tissue remodeling	Promoter (<=1kb)	14	54676049	54677936	1888	1	ENSMUSG00000000957	ENSMUST00000226710	0	Mmp14	matrix metallopeptidase 14 (membrane-inserted) [Source:MGI Symbol;Acc:MGI:101900]
chr14	54641723	54642227	505	*	54641847;54642209	6	10	17	21	7	8.4051	2.57004	3.9017	13.8601	21.0416	37.7505	45.3281	-1.25118	0.0441307	1	-	+	-	+	ENSMUSG00000000958	Slc7a7	Intron4	Intron4	Intron4	GO:0005886::plasma membrane;GO:0016020::membrane;GO:0016021::integral component of membrane;GO:0055085::transmembrane transport	13181	54606901	54655156	ENSMUSG00000000958	Slc7a7	-	GO:0005886::plasma membrane;GO:0016020::membrane;GO:0016021::integral component of membrane;GO:0055085::transmembrane transport	Intron (ENSMUST00000000984/ENSMUSG00000000958, intron 2 of 9)	14	54606899	54646917	40019	2	ENSMUSG00000000958	ENSMUST00000000984	4690	Slc7a7	solute carrier family 7 (cationic amino acid transporter, y+ system), member 7 [Source:MGI Symbol;Acc:MGI:1337120]
chr14	54606964	54607192	229	*	54607013	8	11	2	3	9	9.1692	0.42834	0.7094	5.09412	8.43669	107.034	109.047	-3.99725	0.00123972	1	-	-	+	-	ENSMUSG00000000958	Slc7a7	UTR3	UTR3	UTR3	GO:0005886::plasma membrane;GO:0016020::membrane;GO:0016021::integral component of membrane;GO:0055085::transmembrane transport	8779	54598298	54607130	ENSMUSG00000000959	Oxa1l	+	GO:0005739::mitochondrion;GO:0016020::membrane;GO:0016021::integral component of membrane;GO:0032991::macromolecular complex	3' UTR	14	54605088	54606094	1007	1	ENSMUSG00000000959	ENSMUST00000228719	1876	Oxa1l	oxidase assembly 1-like [Source:MGI Symbol;Acc:MGI:1916339]
chr14	54621445	54621761	317	*	54621681	9	11	13	11	10	9.1692	1.99892	2.1282	17.1733	18.2839	85.9127	78.775	-2.21558	0.0312274	1	-	-	-	+	ENSMUSG00000000958	Slc7a7	Intron4	Intron4	Intron4	GO:0005886::plasma membrane;GO:0016020::membrane;GO:0016021::integral component of membrane;GO:0055085::transmembrane transport	23304	54598298	54607130	ENSMUSG00000000959	Oxa1l	+	GO:0005739::mitochondrion;GO:0016020::membrane;GO:0016021::integral component of membrane;GO:0032991::macromolecular complex	Promoter (<=1kb)	14	54611299	54621624	10326	2	ENSMUSG00000000958	ENSMUST00000196966	0	Oxa1l	oxidase assembly 1-like [Source:MGI Symbol;Acc:MGI:1916339]
chr14	54606964	54607192	229	*	54607013	8	11	2	3	9	9.1692	0.42834	0.7094	5.09412	8.43669	107.034	109.047	-3.99725	0.00123972	1	-	-	+	-	ENSMUSG00000000959	Oxa1l	UTR3	UTR3	Intergenic	GO:0005739::mitochondrion;GO:0016020::membrane;GO:0016021::integral component of membrane;GO:0032991::macromolecular complex	8779	54598298	54607130	ENSMUSG00000000959	Oxa1l	+	GO:0005739::mitochondrion;GO:0016020::membrane;GO:0016021::integral component of membrane;GO:0032991::macromolecular complex	3' UTR	14	54605088	54606094	1007	1	ENSMUSG00000000959	ENSMUST00000228719	1876	Oxa1l	oxidase assembly 1-like [Source:MGI Symbol;Acc:MGI:1916339]
chr11	83646322	83646888	567	*	83646488;83646754	6	7	8	0	7	6.1128	1.28502	0.17735	6.17225	0.851853	33.6226	29.3612	-3.1646	0.0166245	1	-	-	+	+	ENSMUSG00000000976	Heatr6	Intron1	Exon2	Intron2	GO:0003674::molecular_function;GO:0005575::cellular_component;GO:0008150::biological_process	2082	83644522	83674580	ENSMUSG00000000976	Heatr6	+	GO:0003674::molecular_function;GO:0005575::cellular_component;GO:0008150::biological_process	Exon (ENSMUST00000001002/ENSMUSG00000000976, exon 2 of 20)	11	83644855	83646643	1789	1	ENSMUSG00000000976	ENSMUST00000125602	1467	Heatr6	HEAT repeat containing 6 [Source:MGI Symbol;Acc:MGI:1919790]
chr9	20940637	20940843	207	*	20940700	7	10	18	12	8	8.4051	2.71282	2.30555	35.6917	30.3334	105.253	110.583	-1.70885	0.00253563	1	-	-	+	-	ENSMUSG00000110790	Gm47079	LastExon	LastExon	LastExon	.	-10	20940750	20941890	ENSMUSG00000001014	Icam4	+	GO:0005886::plasma membrane;GO:0016020::membrane;GO:0016021::integral component of membrane;GO:0110165::NA	Promoter (<=1kb)	9	20940669	20941891	1223	1	ENSMUSG00000001014	ENSMUST00000001040	0	Icam4	intercellular adhesion molecule 4, Landsteiner-Wiener blood group [Source:MGI Symbol;Acc:MGI:1925619]
chr9	20940637	20940843	207	*	20940700	7	10	18	12	8	8.4051	2.71282	2.30555	35.6917	30.3334	105.253	110.583	-1.70885	0.00253563	1	-	-	+	-	ENSMUSG00000001014	Icam4	Intergenic	Intergenic	Exon1	GO:0005886::plasma membrane;GO:0016020::membrane;GO:0016021::integral component of membrane;GO:0110165::NA	-10	20940750	20941890	ENSMUSG00000001014	Icam4	+	GO:0005886::plasma membrane;GO:0016020::membrane;GO:0016021::integral component of membrane;GO:0110165::NA	Promoter (<=1kb)	9	20940669	20941891	1223	1	ENSMUSG00000001014	ENSMUST00000001040	0	Icam4	intercellular adhesion molecule 4, Landsteiner-Wiener blood group [Source:MGI Symbol;Acc:MGI:1925619]
chr3	90501215	90501460	246	*	90501301	2	4	7	2	3	3.8205	1.14224	0.53205	12.6456	5.89025	33.2126	42.2962	-2.02633	0.0437568	1	-	-	-	+	.	.	.	.	.	.	-6215	90507552	90510009	ENSMUSG00000001021	S100a3	+	GO:0005737::cytoplasm;GO:0005829::cytosol;GO:0008270::zinc ion binding;GO:0046872::metal ion binding	Intron (ENSMUST00000200508/ENSMUSG00000001021, intron 1 of 2)	3	90498368	90498835	468	1	ENSMUSG00000094018	ENSMUST00000238373	2847	S100a3	S100 calcium binding protein A3 [Source:MGI Symbol;Acc:MGI:1338849]
chr11	106228592	106228916	325	*	106228686	9	10	31	19	10	8.4051	4.56896	3.547	38.2869	29.7231	83.7979	70.433	-1.18127	0.0452492	1	-	-	+	-	ENSMUSG00000001027	Scn4a	Intron11	Intron11	Intron11	GO:0005886::plasma membrane;GO:0016020::membrane;GO:0016021::integral component of membrane;GO:0055085::transmembrane transport	11461	106209418	106240215	ENSMUSG00000001027	Scn4a	-	GO:0005886::plasma membrane;GO:0016020::membrane;GO:0016021::integral component of membrane;GO:0055085::transmembrane transport	Intron (ENSMUST00000021056/ENSMUSG00000001027, intron 11 of 23)	11	106209418	106240215	30798	2	ENSMUSG00000001027	ENSMUST00000021056	11299	Scn4a	sodium channel, voltage-gated, type IV, alpha [Source:MGI Symbol;Acc:MGI:98250]
chr11	106229926	106230332	407	*	106230013;106230197	11	15	41	31	12	12.2256	5.99676	5.6752	40.1272	37.9755	80.2977	81.8073	-1.05349	0.0017654	1	-	-	+	+	ENSMUSG00000001027	Scn4a	Intron10	Exon11	Intron11	GO:0005886::plasma membrane;GO:0016020::membrane;GO:0016021::integral component of membrane;GO:0055085::transmembrane transport	10086	106209418	106240215	ENSMUSG00000001027	Scn4a	-	GO:0005886::plasma membrane;GO:0016020::membrane;GO:0016021::integral component of membrane;GO:0055085::transmembrane transport	Exon (ENSMUST00000021056/ENSMUSG00000001027, exon 11 of 24)	11	106209418	106240215	30798	2	ENSMUSG00000001027	ENSMUST00000021056	9883	Scn4a	sodium channel, voltage-gated, type IV, alpha [Source:MGI Symbol;Acc:MGI:98250]
chr11	106277321	106277922	602	*	106277411;106277871	12	18	24	12	13	14.5179	3.5695	2.30555	16.1483	10.4302	58.8116	65.6786	-2.2277	0.0092017	1	-	-	+	+	.	.	.	.	.	.	-4014	106268482	106273607	ENSMUSG00000001029	Icam2	-	GO:0005515::protein binding;GO:0016020::membrane;GO:0016021::integral component of membrane;GO:0071944::cell periphery	Intron (ENSMUST00000106813/ENSMUSG00000001029, intron 1 of 3)	11	106269632	106278898	9267	2	ENSMUSG00000001029	ENSMUST00000106813	976	Icam2	intercellular adhesion molecule 2 [Source:MGI Symbol;Acc:MGI:96394]
chr11	106324541	106324794	254	*	106324715;106324629	6	7	5	12	7	6.1128	0.85668	2.30555	9.18547	24.7205	75.0552	65.5425	-2.05196	0.0423459	1	-	-	+	+	ENSMUSG00000020715	Ern1	Intron4	Intron4	Intron4	GO:0005739::mitochondrion;GO:0006468::protein phosphorylation;GO:0071333::cellular response to glucose stimulus;GO:0090502::RNA phosphodiester bond hydrolysis, endonucleolytic	-51060	106268482	106273607	ENSMUSG00000001029	Icam2	-	GO:0005515::protein binding;GO:0016020::membrane;GO:0016021::integral component of membrane;GO:0071944::cell periphery	Intron (ENSMUST00000131895/ENSMUSG00000020715, intron 3 of 14)	11	106271514	106278901	7388	2	ENSMUSG00000001029	ENSMUST00000141146	-45640	Icam2	intercellular adhesion molecule 2 [Source:MGI Symbol;Acc:MGI:96394]
chr11	61381959	61382225	267	*	61382056	8	9	11	12	9	7.641	1.71336	2.30555	17.4765	23.5169	91.801	77.9391	-2.04987	0.03778	1	-	-	+	-	ENSMUSG00000001034	Mapk7	LastExon	LastExon	LastExon	GO:0004672::protein kinase activity;GO:0005524::ATP binding;GO:0006468::protein phosphorylation;GO:0016740::transferase activity	3000	61379638	61385092	ENSMUSG00000001034	Mapk7	-	GO:0004672::protein kinase activity;GO:0005524::ATP binding;GO:0006468::protein phosphorylation;GO:0016740::transferase activity	Promoter (<=1kb)	11	61380285	61381764	1480	2	ENSMUSG00000001034	ENSMUST00000153441	-195	Mapk7	mitogen-activated protein kinase 7 [Source:MGI Symbol;Acc:MGI:1346347]
chr11	61397063	61397466	404	*	61397146;61397271	10	14	30	19	11	11.4615	4.42618	3.547	29.8376	23.9109	74.1528	77.2639	-1.49423	0.0131204	1	-	-	+	+	ENSMUSG00000001039	B9d1	Intron1	LastIntron	LastIntron	GO:0001701::in utero embryonic development;GO:0005515::protein binding;GO:0005737::cytoplasm;GO:0030030::cell projection organization	1186	61396078	61399254	ENSMUSG00000001039	B9d1	+	GO:0001701::in utero embryonic development;GO:0005515::protein binding;GO:0005737::cytoplasm;GO:0030030::cell projection organization	Exon (ENSMUST00000102657/ENSMUSG00000001039, exon 2 of 7)	11	61396081	61403757	7677	1	ENSMUSG00000001039	ENSMUST00000155176	982	B9d1	B9 protein domain 1 [Source:MGI Symbol;Acc:MGI:1351471]
chr3	129809645	129810150	506	*	129809706	7	8	5	11	8	6.8769	0.85668	2.1282	4.61089	11.4546	43.0582	37.0134	-2.31733	0.0205561	1	-	-	+	-	ENSMUSG00000001052	Sec24b	Intron4	Intron4	Intron4	GO:0002093::auditory receptor cell morphogenesis;GO:0005515::protein binding;GO:0005829::cytosol;GO:0016020::membrane	44659	129776408	129854556	ENSMUSG00000001052	Sec24b	-	GO:0002093::auditory receptor cell morphogenesis;GO:0005515::protein binding;GO:0005829::cytosol;GO:0016020::membrane	Intron (ENSMUST00000165873/ENSMUSG00000001052, intron 2 of 16)	3	129803434	129824516	21083	2	ENSMUSG00000001052	ENSMUST00000168908	14366	Sec24b	Sec24 related gene family, member B (S. cerevisiae) [Source:MGI Symbol;Acc:MGI:2139764]
chr3	129823639	129824656	1018	*	129823698;129823865;129824300	14	21	33	41	15	16.8102	4.85452	7.4487	12.9872	19.9273	40.1291	44.9719	-1.37045	0.0329458	1	-	+	+	+	ENSMUSG00000001052	Sec24b	Intron3	Intron3	Intron3	GO:0002093::auditory receptor cell morphogenesis;GO:0005515::protein binding;GO:0005829::cytosol;GO:0016020::membrane	30409	129776408	129854556	ENSMUSG00000001052	Sec24b	-	GO:0002093::auditory receptor cell morphogenesis;GO:0005515::protein binding;GO:0005829::cytosol;GO:0016020::membrane	Promoter (<=1kb)	3	129803434	129824516	21083	2	ENSMUSG00000001052	ENSMUST00000168908	0	Sec24b	Sec24 related gene family, member B (S. cerevisiae) [Source:MGI Symbol;Acc:MGI:2139764]
chr5	34765615	34766214	600	*	34765704;34765996;34765845;34765810	16	19	47	26	17	15.282	6.85344	4.78845	31.1081	21.735	77.1639	69.3658	-1.4714	0.0180955	1	+	+	+	+	ENSMUSG00000029106	Add1	Intron5	Intron5	Intron5	GO:0001701::in utero embryonic development;GO:0005634::nucleus;GO:0030218::erythrocyte differentiation;GO:0045766::positive regulation of angiogenesis	28619	34790986	34794533	ENSMUSG00000001082	Mfsd10	-	GO:0005634::nucleus;GO:0016020::membrane;GO:0016021::integral component of membrane;GO:0055085::transmembrane transport	Intron (ENSMUST00000114338/ENSMUSG00000029106, intron 4 of 15)	5	34771591	34782663	11073	1	ENSMUSG00000029106	ENSMUST00000135321	-5377	Mfsd10	major facilitator superfamily domain containing 10 [Source:MGI Symbol;Acc:MGI:1915544]
chr5	34782626	34783422	797	*	34782728;34782723;34783122	20	23	68	38	21	18.3384	9.85182	6.91665	33.6647	23.6349	71.7592	62.6642	-1.23019	0.0301021	1	+	-	+	+	ENSMUSG00000029106	Add1	Exon15	Intron15	Intron15	GO:0001701::in utero embryonic development;GO:0005634::nucleus;GO:0030218::erythrocyte differentiation;GO:0045766::positive regulation of angiogenesis	11509	34790986	34794533	ENSMUSG00000001082	Mfsd10	-	GO:0005634::nucleus;GO:0016020::membrane;GO:0016021::integral component of membrane;GO:0055085::transmembrane transport	Exon (ENSMUST00000114338/ENSMUSG00000029106, exon 13 of 16)	5	34777315	34786087	8773	1	ENSMUSG00000029106	ENSMUST00000139044	5311	Mfsd10	major facilitator superfamily domain containing 10 [Source:MGI Symbol;Acc:MGI:1915544]
chr5	34791928	34792137	210	*	34792061	11	13	26	12	12	10.6974	3.85506	2.30555	49.9952	29.9	155.625	138.732	-1.88138	0.0159545	1	-	-	-	+	ENSMUSG00000001082	Mfsd10	Intron8	Exon9	Intron9	GO:0005634::nucleus;GO:0016020::membrane;GO:0016021::integral component of membrane;GO:0055085::transmembrane transport	2501	34790986	34794533	ENSMUSG00000001082	Mfsd10	-	GO:0005634::nucleus;GO:0016020::membrane;GO:0016021::integral component of membrane;GO:0055085::transmembrane transport	Promoter (<=1kb)	5	34790992	34791973	982	2	ENSMUSG00000001082	ENSMUST00000128670	0	Mfsd10	major facilitator superfamily domain containing 10 [Source:MGI Symbol;Acc:MGI:1915544]
chr4	136227730	136228884	1155	*	136228265;136228332;136228365	14	16	31	29	15	12.9897	4.56896	5.3205	10.7734	12.5455	35.3692	30.6291	-1.50093	0.0450506	1	-	+	+	+	ENSMUSG00000001089	Luzp1	Intron1	Intron1	Intron1	GO:0003281::ventricular septum development;GO:0003674::molecular_function;GO:0005634::nucleus;GO:0060840::artery development	31234	136197072	136276626	ENSMUSG00000001089	Luzp1	+	GO:0003281::ventricular septum development;GO:0003674::molecular_function;GO:0005634::nucleus;GO:0060840::artery development	Intron (ENSMUST00000170102/ENSMUSG00000001089, intron 1 of 4)	4	136248706	136273705	25000	1	ENSMUSG00000001089	ENSMUST00000063021	-19822	Luzp1	leucine zipper protein 1 [Source:MGI Symbol;Acc:MGI:107629]
chr4	136223588	136224590	1003	*	136223828;136224136;136224366;136224291;136224255	17	22	55	46	18	17.5743	7.99568	8.33545	21.7106	22.6331	48.8751	47.7192	-1.12321	0.00105282	1	+	+	+	+	ENSMUSG00000001089	Luzp1	Intron1	Intron1	Intron1	GO:0003281::ventricular septum development;GO:0003674::molecular_function;GO:0005634::nucleus;GO:0060840::artery development	27016	136197072	136276626	ENSMUSG00000001089	Luzp1	+	GO:0003281::ventricular septum development;GO:0003674::molecular_function;GO:0005634::nucleus;GO:0060840::artery development	Intron (ENSMUST00000170102/ENSMUSG00000001089, intron 1 of 4)	4	136248706	136273705	25000	1	ENSMUSG00000001089	ENSMUST00000063021	-24116	Luzp1	leucine zipper protein 1 [Source:MGI Symbol;Acc:MGI:107629]
chr4	136205228	136206299	1072	*	136205463;136205866;136206022;136206033	16	19	38	37	17	15.282	5.56842	6.7393	14.1466	17.1213	43.1887	38.8241	-1.39117	0.0157897	1	+	+	+	+	ENSMUSG00000001089	Luzp1	Intron1	Intron1	Intron1	GO:0003281::ventricular septum development;GO:0003674::molecular_function;GO:0005634::nucleus;GO:0060840::artery development	8691	136197072	136276626	ENSMUSG00000001089	Luzp1	+	GO:0003281::ventricular septum development;GO:0003674::molecular_function;GO:0005634::nucleus;GO:0060840::artery development	Intron (ENSMUST00000170102/ENSMUSG00000001089, intron 1 of 4)	4	136197161	136267978	70818	1	ENSMUSG00000001089	ENSMUST00000129230	8067	Luzp1	leucine zipper protein 1 [Source:MGI Symbol;Acc:MGI:107629]
chr5	114503644	114503860	217	*	114503734	6	9	18	15	7	7.641	2.71282	2.8376	34.0469	35.6129	87.8526	95.8974	-1.39935	0.0380161	1	-	-	+	-	ENSMUSG00000001098	Kctd10	LastExon	UTR3	UTR3	GO:0001525::angiogenesis;GO:0005515::protein binding;GO:0005829::cytosol;GO:0007507::heart development	14817	114501628	114518569	ENSMUSG00000001098	Kctd10	-	GO:0001525::angiogenesis;GO:0005515::protein binding;GO:0005829::cytosol;GO:0007507::heart development	3' UTR	5	114501476	114503418	1943	1	ENSMUSG00000066952	ENSMUST00000125230	2168	Kctd10	potassium channel tetramerisation domain containing 10 [Source:MGI Symbol;Acc:MGI:2141207]
chr10	76558680	76559795	1116	*	76558886;76558815;76559381;76559620	34	41	102	90	35	32.0922	14.7063	16.1389	35.8885	39.3846	85.4123	78.3162	-1.1211	0.021748	1	+	+	-	+	ENSMUSG00000001119	Col6a1	Intron2	Exon3	Intron3	GO:0005615::extracellular space;GO:0032991::macromolecular complex;GO:0071230::cellular response to amino acid stimulus;GO:0110165::NA	2765	76544626	76562002	ENSMUSG00000001119	Col6a1	-	GO:0005615::extracellular space;GO:0032991::macromolecular complex;GO:0071230::cellular response to amino acid stimulus;GO:0110165::NA	Exon (ENSMUST00000001147/ENSMUSG00000001119, exon 3 of 35)	10	76544626	76562002	17377	2	ENSMUSG00000001119	ENSMUST00000001147	2207	Col6a1	collagen, type VI, alpha 1 [Source:MGI Symbol;Acc:MGI:88459]
chr10	76552462	76553220	759	*	76552511;76552663;76553051;76553153	23	31	65	59	24	24.4512	9.42348	10.641	33.8132	38.1819	86.1164	87.7354	-1.27189	0.0136439	1	+	+	+	+	ENSMUSG00000001119	Col6a1	Intron16	Intron18	Intron19	GO:0005615::extracellular space;GO:0032991::macromolecular complex;GO:0071230::cellular response to amino acid stimulus;GO:0110165::NA	9161	76544626	76562002	ENSMUSG00000001119	Col6a1	-	GO:0005615::extracellular space;GO:0032991::macromolecular complex;GO:0071230::cellular response to amino acid stimulus;GO:0110165::NA	Exon (ENSMUST00000001147/ENSMUSG00000001119, exon 19 of 35)	10	76550850	76555070	4221	2	ENSMUSG00000001119	ENSMUST00000137599	1850	Col6a1	collagen, type VI, alpha 1 [Source:MGI Symbol;Acc:MGI:88459]
chr10	76741542	76742361	820	*	76741605;76741960	10	14	32	29	11	11.4615	4.71174	5.3205	15.6489	17.6708	36.5338	38.0666	-1.16281	0.00504134	1	-	-	+	+	ENSMUSG00000001120	Pcbp3	Intron1	Intron1	Intron1	GO:0000122::negative regulation of transcription from RNA polymerase II promoter;GO:0003676::nucleic acid binding;GO:0003677::DNA binding;GO:0005737::cytoplasm	55770	76597694	76797721	ENSMUSG00000001120	Pcbp3	-	GO:0000122::negative regulation of transcription from RNA polymerase II promoter;GO:0003676::nucleic acid binding;GO:0003677::DNA binding;GO:0005737::cytoplasm	Promoter (<=1kb)	10	76625637	76741696	116060	2	ENSMUSG00000001120	ENSMUST00000171437	0	Pcbp3	poly(rC) binding protein 3 [Source:MGI Symbol;Acc:MGI:1890470]
chr10	76808035	76808874	840	*	76808311;76808747	13	18	31	24	14	14.5179	4.56896	4.43375	14.8134	14.375	45.3905	47.0696	-1.66344	0.0110657	1	-	+	-	+	ENSMUSG00000112143	Gm35721	Intron3	Intron3	Intron3	.	-10733	76597694	76797721	ENSMUSG00000001120	Pcbp3	-	GO:0000122::negative regulation of transcription from RNA polymerase II promoter;GO:0003676::nucleic acid binding;GO:0003677::DNA binding;GO:0005737::cytoplasm	Intron (ENSMUST00000220294/ENSMUSG00000112143, intron 3 of 4)	10	76597694	76797721	200028	2	ENSMUSG00000001120	ENSMUST00000105411	-10314	Pcbp3	poly(rC) binding protein 3 [Source:MGI Symbol;Acc:MGI:1890470]
chr10	76723465	76723827	363	*	76723548	9	11	15	13	10	9.1692	2.28448	2.4829	17.1395	18.6281	75.0257	68.7925	-2.00752	0.0280689	1	-	-	-	+	ENSMUSG00000001120	Pcbp3	Intron2	Intron2	Intron2	GO:0000122::negative regulation of transcription from RNA polymerase II promoter;GO:0003676::nucleic acid binding;GO:0003677::DNA binding;GO:0005737::cytoplasm	74075	76597694	76797721	ENSMUSG00000001120	Pcbp3	-	GO:0000122::negative regulation of transcription from RNA polymerase II promoter;GO:0003676::nucleic acid binding;GO:0003677::DNA binding;GO:0005737::cytoplasm	Intron (ENSMUST00000001148/ENSMUSG00000001120, intron 2 of 15)	10	76625637	76741696	116060	2	ENSMUSG00000001120	ENSMUST00000171437	17869	Pcbp3	poly(rC) binding protein 3 [Source:MGI Symbol;Acc:MGI:1890470]
chr11	78855267	78855474	208	*	78855366	7	10	8	10	8	8.4051	1.28502	1.95085	16.8253	25.5433	104.747	110.051	-2.34192	0.00760957	1	-	-	+	-	ENSMUSG00000001123	Lgals9	LastIntron	LastIntron	LastIntron	GO:0005615::extracellular space;GO:0005634::nucleus;GO:0005737::cytoplasm;GO:0005829::cytosol	20380	78853805	78875750	ENSMUSG00000001123	Lgals9	-	GO:0005615::extracellular space;GO:0005634::nucleus;GO:0005737::cytoplasm;GO:0005829::cytosol	Intron (ENSMUST00000108268/ENSMUSG00000001123, intron 9 of 9)	11	78857707	78861156	3450	2	ENSMUSG00000001123	ENSMUST00000140073	5682	Lgals9	lectin, galactose binding, soluble 9 [Source:MGI Symbol;Acc:MGI:109496]
chr11	78858205	78859091	887	*	78858437;78858716	23	28	75	45	24	22.1589	10.8513	8.1581	33.3177	25.0485	73.6892	68.0363	-1.2799	0.020166	1	+	-	+	-	ENSMUSG00000001123	Lgals9	Intron5	Intron6	Intron7	GO:0005615::extracellular space;GO:0005634::nucleus;GO:0005737::cytoplasm;GO:0005829::cytosol	17102	78853805	78875750	ENSMUSG00000001123	Lgals9	-	GO:0005615::extracellular space;GO:0005634::nucleus;GO:0005737::cytoplasm;GO:0005829::cytosol	Exon (ENSMUST00000108268/ENSMUSG00000001123, exon 6 of 10)	11	78857707	78861156	3450	2	ENSMUSG00000001123	ENSMUST00000140073	2065	Lgals9	lectin, galactose binding, soluble 9 [Source:MGI Symbol;Acc:MGI:109496]
chrX	20802573	20803666	1094	*	20802800;20803354	16	22	38	34	17	17.5743	5.56842	6.20725	13.8622	15.4525	42.3202	43.7499	-1.55389	0.00150212	1	-	+	-	+	ENSMUSG00000009406	Elk1	Exon3	Intron3	Exon4	GO:0005634::nucleus;GO:0005739::mitochondrion;GO:0030324::lung development;GO:0045944::positive regulation of transcription from RNA polymerase II promoter	-5325	20791693	20797794	ENSMUSG00000001128	Cfp	-	GO:0002376::immune system process;GO:0005576::extracellular region;GO:0005615::extracellular space;GO:0005886::plasma membrane	Exon (ENSMUST00000009550/ENSMUSG00000009406, exon 4 of 6)	20	20791693	20797794	6102	2	ENSMUSG00000001128	ENSMUST00000001156	-4779	Cfp	complement factor properdin [Source:MGI Symbol;Acc:MGI:97545]
chrX	20750193	20751221	1029	*	20750241;20750484;20750964	11	17	35	16	12	13.7538	5.14008	3.01495	13.6041	7.9796	31.7601	36.4019	-1.65902	0.0257925	1	+	-	+	+	ENSMUSG00000037217	Syn1	Intron5	Intron5	Intron5	GO:0005829::cytosol;GO:0014069::postsynaptic density;GO:0030424::axon;GO:0045202::synapse	14301	20736405	20740972	ENSMUSG00000001131	Timp1	+	GO:0007165::signal transduction;GO:0008284::positive regulation of cell proliferation;GO:0043066::negative regulation of apoptotic process;GO:0046872::metal ion binding	Intron (ENSMUST00000115345/ENSMUSG00000037217, intron 5 of 12)	20	20736460	20740974	4515	1	ENSMUSG00000001131	ENSMUST00000009530	13733	Timp1	tissue inhibitor of metalloproteinase 1 [Source:MGI Symbol;Acc:MGI:98752]
chrX	20823364	20823696	333	*	20823452	4	6	5	7	5	5.3487	0.85668	1.4188	7.00633	11.6036	40.8924	43.7442	-2.18521	0.0124953	1	-	-	+	-	ENSMUSG00000001134	Uxt	Intron5	Intron5	Intron5	GO:0000122::negative regulation of transcription from RNA polymerase II promoter;GO:0003682::chromatin binding;GO:0005634::nucleus;GO:0005737::cytoplasm	4726	20817901	20828256	ENSMUSG00000001134	Uxt	-	GO:0000122::negative regulation of transcription from RNA polymerase II promoter;GO:0003682::chromatin binding;GO:0005634::nucleus;GO:0005737::cytoplasm	Intron (ENSMUST00000129899/ENSMUSG00000001134, intron 4 of 4)	20	20827923	20852962	25040	1	ENSMUSG00000086877	ENSMUST00000123462	-4227	Uxt	ubiquitously expressed prefoldin like chaperone [Source:MGI Symbol;Acc:MGI:1277988]
chr1	36554086	36554620	535	*	36554440;36554143;36554270	14	18	37	26	15	14.5179	5.42564	4.78845	27.6194	24.3757	76.3579	73.9037	-1.53103	0.00242991	1	+	-	+	+	ENSMUSG00000001138	Cnnm3	Intron1	Intron1	Intron1	GO:0005886::plasma membrane;GO:0006811::ion transport;GO:0016020::membrane;GO:0016021::integral component of membrane	3404	36550948	36567318	ENSMUSG00000001138	Cnnm3	+	GO:0005886::plasma membrane;GO:0006811::ion transport;GO:0016020::membrane;GO:0016021::integral component of membrane	Intron (ENSMUST00000001166/ENSMUSG00000001138, intron 1 of 7)	1	36552178	36559516	7339	1	ENSMUSG00000001138	ENSMUST00000154225	1908	Cnnm3	cyclin M3 [Source:MGI Symbol;Acc:MGI:2151055]
chr1	36462059	36462641	583	*	36462168;36462319	11	16	34	21	12	12.9897	4.9973	3.9017	23.3444	18.2264	56.0569	60.6802	-1.48962	0.00861572	1	-	-	+	+	ENSMUSG00000001143	Lman2l	LastExon	LastExon	Intergenic	GO:0000139::Golgi membrane;GO:0005794::Golgi apparatus;GO:0016020::membrane;GO:0016021::integral component of membrane	18603	36462267	36480953	ENSMUSG00000001143	Lman2l	-	GO:0000139::Golgi membrane;GO:0005794::Golgi apparatus;GO:0016020::membrane;GO:0016021::integral component of membrane	3' UTR	1	36463587	36467447	3861	2	ENSMUSG00000001143	ENSMUST00000152088	4806	Lman2l	lectin, mannose-binding 2-like [Source:MGI Symbol;Acc:MGI:2443010]
chr1	36468795	36469603	809	*	36468889;36469114;36469446;36469181;36469480	24	28	55	52	25	22.1589	7.99568	9.39955	26.9168	31.6428	84.1604	74.5961	-1.43884	0.0278573	1	+	+	+	+	ENSMUSG00000001143	Lman2l	Intron2	Intron2	Intron2	GO:0000139::Golgi membrane;GO:0005794::Golgi apparatus;GO:0016020::membrane;GO:0016021::integral component of membrane	11754	36462267	36480953	ENSMUSG00000001143	Lman2l	-	GO:0000139::Golgi membrane;GO:0005794::Golgi apparatus;GO:0016020::membrane;GO:0016021::integral component of membrane	Promoter (1-2kb)	1	36463587	36467447	3861	2	ENSMUSG00000001143	ENSMUST00000152088	-1348	Lman2l	lectin, mannose-binding 2-like [Source:MGI Symbol;Acc:MGI:2443010]
chr1	36466622	36467998	1377	*	36467216;36467173	28	31	66	71	29	24.4512	9.56626	12.7692	18.9202	25.2549	57.3562	48.3596	-1.25889	0.0385761	1	-	-	+	+	ENSMUSG00000001143	Lman2l	Intron2	Intron3	Intron4	GO:0000139::Golgi membrane;GO:0005794::Golgi apparatus;GO:0016020::membrane;GO:0016021::integral component of membrane	13643	36462267	36480953	ENSMUSG00000001143	Lman2l	-	GO:0000139::Golgi membrane;GO:0005794::Golgi apparatus;GO:0016020::membrane;GO:0016021::integral component of membrane	Promoter (<=1kb)	1	36463587	36467447	3861	2	ENSMUSG00000001143	ENSMUST00000152088	0	Lman2l	lectin, mannose-binding 2-like [Source:MGI Symbol;Acc:MGI:2443010]
chr5	121007587	121007910	324	*	121007647;121007724	6	8	16	14	7	6.8769	2.42726	2.66025	20.4027	22.3611	58.8396	57.8048	-1.44765	0.00370453	1	-	-	+	+	ENSMUSG00000001168	Oas1h	Intron3	Intron3	Intron3	GO:0005634::nucleus;GO:0005739::mitochondrion;GO:0005829::cytosol;GO:0006006::glucose metabolic process	8264	120999484	121011569	ENSMUSG00000001168	Oas1h	+	GO:0005634::nucleus;GO:0005739::mitochondrion;GO:0005829::cytosol;GO:0006006::glucose metabolic process	Intron (ENSMUST00000171820/ENSMUSG00000001168, intron 3 of 3)	5	120999501	121011204	11704	1	ENSMUSG00000001168	ENSMUST00000171820	8086	Oas1h	2'-5' oligoadenylate synthetase 1H [Source:MGI Symbol;Acc:MGI:2180853]
chrX	47037595	47039026	1432	*	47037666;47038576;47038085;47038872	16	17	48	23	17	13.7538	6.99622	4.2564	13.3057	8.09498	32.3312	26.1575	-1.4505	0.0466927	1	+	-	+	+	ENSMUSG00000001173	Ocrl	Intron18	Intron18	Intron18	GO:0001701::in utero embryonic development;GO:0005634::nucleus;GO:0005737::cytoplasm;GO:0016020::membrane	37046	47001264	47054745	ENSMUSG00000001173	Ocrl	+	GO:0001701::in utero embryonic development;GO:0005634::nucleus;GO:0005737::cytoplasm;GO:0016020::membrane	Intron (ENSMUST00000001202/ENSMUSG00000001173, intron 18 of 23)	20	47049166	47054640	5475	1	ENSMUSG00000001173	ENSMUST00000115013	-10140	Ocrl	OCRL, inositol polyphosphate-5-phosphatase [Source:MGI Symbol;Acc:MGI:109589]
chrX	47050829	47051039	211	*	47050923	5	6	9	5	6	5.3487	1.4278	1.0641	18.429	13.7346	77.4435	69.037	-2.18721	0.015984	1	-	-	+	-	ENSMUSG00000001173	Ocrl	Intron21	Intron21	Exon22	GO:0001701::in utero embryonic development;GO:0005634::nucleus;GO:0005737::cytoplasm;GO:0016020::membrane	49669	47001264	47054745	ENSMUSG00000001173	Ocrl	+	GO:0001701::in utero embryonic development;GO:0005634::nucleus;GO:0005737::cytoplasm;GO:0016020::membrane	Exon (ENSMUST00000001202/ENSMUSG00000001173, exon 22 of 24)	20	47049166	47054640	5475	1	ENSMUSG00000001173	ENSMUST00000115013	1663	Ocrl	OCRL, inositol polyphosphate-5-phosphatase [Source:MGI Symbol;Acc:MGI:109589]
chr12	100163222	100163581	360	*	100163322;100163398	4	6	5	4	5	5.3487	0.85668	0.88675	6.48086	6.70834	37.8254	40.4634	-2.56945	0.0247472	1	-	-	+	+	.	.	.	.	.	.	-2293	100165694	100176073	ENSMUSG00000001175	Calm1	+	GO:0005509::calcium ion binding;GO:0005634::nucleus;GO:0005737::cytoplasm;GO:0046872::metal ion binding	Promoter (2-3kb)	12	100165694	100176073	10380	1	ENSMUSG00000001175	ENSMUST00000110082	-2113	Calm1	calmodulin 1 [Source:MGI Symbol;Acc:MGI:88251]
chr12	31498270	31499492	1223	*	31498415;31499002;31498978;31498877	16	18	24	34	17	14.5179	3.5695	6.20725	7.94872	13.8226	37.8564	32.3291	-1.68874	0.0268821	1	-	+	+	+	ENSMUSG00000001225	Slc26a3	Intron1	Intron2	Intron3	GO:0005886::plasma membrane;GO:0016020::membrane;GO:0016021::integral component of membrane;GO:0055085::transmembrane transport	1446	31497434	31505078	ENSMUSG00000001225	Slc26a3	+	GO:0005886::plasma membrane;GO:0016020::membrane;GO:0016021::integral component of membrane;GO:0055085::transmembrane transport	3' UTR	12	31497434	31505078	7645	1	ENSMUSG00000001225	ENSMUST00000165816	836	Slc26a3	solute carrier family 26, member 3 [Source:MGI Symbol;Acc:MGI:107181]
chr17	56521743	56522593	851	*	56522306;56522364	20	27	50	26	21	21.3948	7.28178	4.78845	23.3037	15.3243	67.2057	68.4692	-1.81243	0.0471621	1	-	-	+	+	.	.	.	.	.	.	-5959	56493807	56516208	ENSMUSG00000001229	Dpp9	-	GO:0005737::cytoplasm;GO:0005829::cytosol;GO:0008233::peptidase activity;GO:0016787::hydrolase activity	Intron (ENSMUST00000038794/ENSMUSG00000001229, intron 2 of 20)	17	56493817	56525889	32073	2	ENSMUSG00000001229	ENSMUST00000038794	3296	Dpp9	dipeptidylpeptidase 9 [Source:MGI Symbol;Acc:MGI:2443967]
chr17	56523095	56523396	302	*	56523269	6	10	20	11	7	8.4051	2.99838	2.1282	27.0393	19.1921	63.1259	75.7971	-1.58734	0.0378905	1	-	-	-	+	.	.	.	.	.	.	-7037	56493807	56516208	ENSMUSG00000001229	Dpp9	-	GO:0005737::cytoplasm;GO:0005829::cytosol;GO:0008233::peptidase activity;GO:0016787::hydrolase activity	Intron (ENSMUST00000038794/ENSMUSG00000001229, intron 2 of 20)	17	56493817	56525889	32073	2	ENSMUSG00000001229	ENSMUST00000038794	2493	Dpp9	dipeptidylpeptidase 9 [Source:MGI Symbol;Acc:MGI:2443967]
chr11	101139528	101139781	254	*	101139624	5	6	20	13	6	5.3487	2.99838	2.4829	32.1491	26.6221	64.333	57.3497	-1.04994	0.0222739	1	-	-	+	-	ENSMUSG00000001240	Ramp2	Intron2	Intron2	Intron2	GO:0001525::angiogenesis;GO:0005737::cytoplasm;GO:0010628::positive regulation of gene expression;GO:0016020::membrane	2437	101137217	101150372	ENSMUSG00000001240	Ramp2	+	GO:0001525::angiogenesis;GO:0005737::cytoplasm;GO:0010628::positive regulation of gene expression;GO:0016020::membrane	Intron (ENSMUST00000128260/ENSMUSG00000001240, intron 2 of 7)	11	101137919	101138890	972	1	ENSMUSG00000001240	ENSMUST00000107282	1609	Ramp2	receptor (calcitonin) activity modifying protein 2 [Source:MGI Symbol;Acc:MGI:1859650]
chr7	30798216	30799423	1208	*	30798374;30799256;30798651;30799278;30799323	30	34	85	53	31	26.7435	12.2791	9.5769	27.6832	21.5911	69.8894	60.2931	-1.40163	0.02936	1	+	+	+	+	ENSMUSG00000001249	Hpn	Intron8	Intron10	UTR3	GO:0008233::peptidase activity;GO:0016020::membrane;GO:0016021::integral component of membrane;GO:0016787::hydrolase activity	15881	30798150	30814700	ENSMUSG00000001249	Hpn	-	GO:0008233::peptidase activity;GO:0016020::membrane;GO:0016021::integral component of membrane;GO:0016787::hydrolase activity	Promoter (<=1kb)	7	30798158	30798710	553	2	ENSMUSG00000001249	ENSMUST00000171225	0	Hpn	hepsin [Source:MGI Symbol;Acc:MGI:1196620]
chr5	70970164	70970695	532	*	70970514;70970447	10	14	9	13	11	11.4615	1.4278	2.4829	7.30924	12.7105	56.3115	58.6741	-2.52196	0.0158129	1	-	-	+	+	ENSMUSG00000001260	Gabrg1	Intron2	Intron2	Intron2	GO:0005886::plasma membrane;GO:0016020::membrane;GO:0016021::integral component of membrane;GO:0030054::cell junction	29531	70908390	70999960	ENSMUSG00000001260	Gabrg1	-	GO:0005886::plasma membrane;GO:0016020::membrane;GO:0016021::integral component of membrane;GO:0030054::cell junction	Intron (ENSMUST00000031119/ENSMUSG00000001260, intron 2 of 8)	5	70909118	70999547	90430	2	ENSMUSG00000001260	ENSMUST00000199705	28852	Gabrg1	gamma-aminobutyric acid (GABA) A receptor, subunit gamma 1 [Source:MGI Symbol;Acc:MGI:103156]
chr15	102333207	102333827	621	*	102333569;102333562;102333560	8	11	27	18	9	9.1692	3.99784	3.36965	17.5328	14.7778	39.47	40.2121	-1.30225	0.0264179	1	+	-	+	+	ENSMUSG00000001280	Sp1	Intron3	Intron3	Intron3	GO:0001701::in utero embryonic development;GO:0005634::nucleus;GO:0030324::lung development;GO:0043565::sequence-specific DNA binding	18701	102314815	102344839	ENSMUSG00000001280	Sp1	+	GO:0001701::in utero embryonic development;GO:0005634::nucleus;GO:0030324::lung development;GO:0043565::sequence-specific DNA binding	Intron (ENSMUST00000163709/ENSMUSG00000001280, intron 3 of 5)	15	102316023	102316820	798	1	ENSMUSG00000001280	ENSMUST00000168802	17184	Sp1	trans-acting transcription factor 1 [Source:MGI Symbol;Acc:MGI:98372]
chr11	74809525	74810844	1320	*	74809672;74809877;74809999	24	31	60	36	25	24.4512	8.70958	6.56195	17.9697	13.5387	51.5801	50.4478	-1.69516	0.0297718	1	+	-	+	+	ENSMUSG00000001323	Srr	Intron1	Intron2	Intron2	GO:0003824::catalytic activity;GO:0005515::protein binding;GO:0005737::cytoplasm;GO:0046872::metal ion binding	6440	74797185	74816624	ENSMUSG00000001323	Srr	-	GO:0003824::catalytic activity;GO:0005515::protein binding;GO:0005737::cytoplasm;GO:0046872::metal ion binding	5' UTR	11	74801928	74816484	14557	2	ENSMUSG00000001323	ENSMUST00000138612	5640	Srr	serine racemase [Source:MGI Symbol;Acc:MGI:1351636]
chr4	129046022	129047008	987	*	129046060;129046225;129046659;129046971	20	25	58	36	21	19.8666	8.42402	6.56195	23.2444	18.1064	57.9453	54.818	-1.44731	0.0135684	1	+	+	+	+	ENSMUSG00000040928	S100pbp	LastIntron	LastIntron	LastIntron	GO:0003674::molecular_function;GO:0005634::nucleus;GO:0008150::biological_process;GO:0016607::nuclear speck	15722	129030792	129038386	ENSMUSG00000001334	Fndc5	+	GO:0005886::plasma membrane;GO:0007165::signal transduction;GO:0016020::membrane;GO:0016021::integral component of membrane	Intron (ENSMUST00000106061/ENSMUSG00000040928, intron 6 of 6)	4	129030792	129038386	7595	1	ENSMUSG00000001334	ENSMUST00000102600	15230	Fndc5	fibronectin type III domain containing 5 [Source:MGI Symbol;Acc:MGI:1917614]
chr6	3529654	3530909	1256	*	3530037;3530719;3530479	16	20	48	30	17	16.0461	6.99622	5.49785	15.1702	11.9212	36.8617	34.7934	-1.40324	0.0129892	1	+	-	+	+	.	.	.	.	.	.	-28696	3558977	3603315	ENSMUSG00000001376	Vps50	+	GO:0005768::endosome;GO:0015031::protein transport;GO:0016020::membrane;GO:0048471::perinuclear region of cytoplasm	Intron (ENSMUST00000001412/ENSMUSG00000001376, intron 9 of 27)	6	3517812	3533017	15206	1	ENSMUSG00000001376	ENSMUST00000183935	11842	Vps50	VPS50 EARP/GARPII complex subunit [Source:MGI Symbol;Acc:MGI:1920538]
chr6	3539789	3540557	769	*	3540398;3540122;3540201	12	18	14	11	13	14.5179	2.1417	2.1282	7.58488	7.53707	46.0398	51.4155	-2.6881	0.041492	1	+	-	+	+	.	.	.	.	.	.	-18804	3558977	3603315	ENSMUSG00000001376	Vps50	+	GO:0005768::endosome;GO:0015031::protein transport;GO:0016020::membrane;GO:0048471::perinuclear region of cytoplasm	Intron (ENSMUST00000001412/ENSMUSG00000001376, intron 12 of 27)	6	3558977	3603315	44339	1	ENSMUSG00000001376	ENSMUST00000184461	-18420	Vps50	VPS50 EARP/GARPII complex subunit [Source:MGI Symbol;Acc:MGI:1920538]
chr6	3549166	3549495	330	*	3549248	4	6	13	8	5	5.3487	1.99892	1.59615	16.4967	13.1727	41.2641	44.1419	-1.52536	0.00665465	1	-	-	-	+	.	.	.	.	.	.	-9647	3558977	3603315	ENSMUSG00000001376	Vps50	+	GO:0005768::endosome;GO:0015031::protein transport;GO:0016020::membrane;GO:0048471::perinuclear region of cytoplasm	Intron (ENSMUST00000001412/ENSMUSG00000001376, intron 13 of 27)	6	3558977	3603315	44339	1	ENSMUSG00000001376	ENSMUST00000184461	-9482	Vps50	VPS50 EARP/GARPII complex subunit [Source:MGI Symbol;Acc:MGI:1920538]
chr6	3555768	3556322	555	*	3555988;3556190	8	11	18	17	9	9.1692	2.71282	3.1923	13.312	15.6649	44.1637	44.994	-1.62146	0.012907	1	-	-	+	+	.	.	.	.	.	.	-2932	3558977	3603315	ENSMUSG00000001376	Vps50	+	GO:0005768::endosome;GO:0015031::protein transport;GO:0016020::membrane;GO:0048471::perinuclear region of cytoplasm	Promoter (2-3kb)	6	3558977	3603315	44339	1	ENSMUSG00000001376	ENSMUST00000184461	-2655	Vps50	VPS50 EARP/GARPII complex subunit [Source:MGI Symbol;Acc:MGI:1920538]
chr3	88252204	88252766	563	*	88252295;88252542;88252359	18	20	31	36	19	16.0461	4.56896	6.56195	22.1017	31.7425	91.9098	77.6207	-1.65468	0.0297588	1	-	+	+	+	ENSMUSG00000001415	Smg5	Intron4	Intron4	Intron5	GO:0000184::nuclear-transcribed mRNA catabolic process, nonsense-mediated decay;GO:0005634::nucleus;GO:0005737::cytoplasm;GO:0042826::histone deacetylase binding	8917	88243567	88269645	ENSMUSG00000001415	Smg5	+	GO:0000184::nuclear-transcribed mRNA catabolic process, nonsense-mediated decay;GO:0005634::nucleus;GO:0005737::cytoplasm;GO:0042826::histone deacetylase binding	Exon (ENSMUST00000001451/ENSMUSG00000001415, exon 5 of 22)	3	88249748	88258038	8291	1	ENSMUSG00000001415	ENSMUST00000192009	2456	Smg5	Smg-5 homolog, nonsense mediated mRNA decay factor (C. elegans) [Source:MGI Symbol;Acc:MGI:2447364]
chr3	88253875	88254470	596	*	88254029;88254055	21	25	33	24	22	19.8666	4.85452	4.43375	22.1828	20.2601	100.529	90.7807	-2.17232	0.0349635	1	-	-	+	+	ENSMUSG00000001415	Smg5	Intron6	Intron6	Intron6	GO:0000184::nuclear-transcribed mRNA catabolic process, nonsense-mediated decay;GO:0005634::nucleus;GO:0005737::cytoplasm;GO:0042826::histone deacetylase binding	10605	88243567	88269645	ENSMUSG00000001415	Smg5	+	GO:0000184::nuclear-transcribed mRNA catabolic process, nonsense-mediated decay;GO:0005634::nucleus;GO:0005737::cytoplasm;GO:0042826::histone deacetylase binding	Intron (ENSMUST00000001451/ENSMUSG00000001415, intron 6 of 21)	3	88249748	88258038	8291	1	ENSMUSG00000001415	ENSMUST00000192009	4127	Smg5	Smg-5 homolog, nonsense mediated mRNA decay factor (C. elegans) [Source:MGI Symbol;Acc:MGI:2447364]
chr3	88206425	88207332	908	*	88206529;88207167	21	28	43	30	22	22.1589	6.28232	5.49785	18.843	16.4901	65.9862	66.4628	-1.90634	0.0118308	1	-	-	+	+	ENSMUSG00000001416	Cct3	Intron1	Exon2	Exon2	GO:0005515::protein binding;GO:0005524::ATP binding;GO:0005737::cytoplasm;GO:0032212::positive regulation of telomere maintenance via telomerase	2448	88204430	88228814	ENSMUSG00000001416	Cct3	+	GO:0005515::protein binding;GO:0005524::ATP binding;GO:0005737::cytoplasm;GO:0032212::positive regulation of telomere maintenance via telomerase	Exon (ENSMUST00000167000/ENSMUSG00000001416, exon 2 of 12)	3	88204495	88228814	24320	1	ENSMUSG00000001416	ENSMUST00000168062	1930	Cct3	chaperonin containing Tcp1, subunit 3 (gamma) [Source:MGI Symbol;Acc:MGI:104708]
chr3	88222537	88222959	423	*	88222772;88222717;88222937;88222815	15	19	42	34	16	15.282	6.13954	6.20725	39.5286	39.9646	103.014	98.3912	-1.3412	0.0229475	1	+	+	+	+	ENSMUSG00000001416	Cct3	Intron8	Intron8	Intron8	GO:0005515::protein binding;GO:0005524::ATP binding;GO:0005737::cytoplasm;GO:0032212::positive regulation of telomere maintenance via telomerase	-9614	88232362	88236818	ENSMUSG00000001418	Glmp	+	GO:0005634::nucleus;GO:0005829::cytosol;GO:0016020::membrane;GO:0045944::positive regulation of transcription from RNA polymerase II promoter	Intron (ENSMUST00000001452/ENSMUSG00000001416, intron 10 of 13)	3	88228302	88229071	770	1	ENSMUSG00000001416	ENSMUST00000164122	-5343	Glmp	glycosylated lysosomal membrane protein [Source:MGI Symbol;Acc:MGI:1913318]
chr3	88062251	88063512	1262	*	88062564;88062575;88062639;88062790	42	48	97	111	43	37.4409	13.9924	19.8632	30.196	42.8653	92.7952	80.7985	-1.24853	0.0290219	1	+	+	+	+	ENSMUSG00000001419	Mef2d	Intron1	Intron1	Intron2	GO:0003677::DNA binding;GO:0005634::nucleus;GO:0007399::nervous system development;GO:0045944::positive regulation of transcription from RNA polymerase II promoter	13202	88049679	88079393	ENSMUSG00000001419	Mef2d	+	GO:0003677::DNA binding;GO:0005634::nucleus;GO:0007399::nervous system development;GO:0045944::positive regulation of transcription from RNA polymerase II promoter	5' UTR	3	88070267	88076092	5826	1	ENSMUSG00000001419	ENSMUST00000139153	-6755	Mef2d	myocyte enhancer factor 2D [Source:MGI Symbol;Acc:MGI:99533]
chr6	28490174	28490443	270	*	28490341	8	10	7	5	9	8.4051	1.14224	1.0641	11.5215	10.7333	90.781	84.7804	-2.97978	0.0226274	1	-	-	+	-	ENSMUSG00000001424	Snd1	Intron1	Intron1	Intron1	GO:0003676::nucleic acid binding;GO:0004518::nuclease activity;GO:0005739::mitochondrion;GO:0090305::nucleic acid phosphodiester bond hydrolysis	9950	28480358	28935161	ENSMUSG00000001424	Snd1	+	GO:0003676::nucleic acid binding;GO:0004518::nuclease activity;GO:0005739::mitochondrion;GO:0090305::nucleic acid phosphodiester bond hydrolysis	Intron (ENSMUST00000168362/ENSMUSG00000001424, intron 1 of 3)	6	28480428	28482847	2420	1	ENSMUSG00000001424	ENSMUST00000183161	9746	Snd1	staphylococcal nuclease and tudor domain containing 1 [Source:MGI Symbol;Acc:MGI:1929266]
chr6	28500599	28500916	318	*	28500710;28500818	5	7	19	12	6	6.1128	2.8556	2.30555	24.4561	19.7453	51.3855	52.3515	-1.23077	0.0422982	1	+	-	-	+	ENSMUSG00000001424	Snd1	Intron1	Intron1	Intron1	GO:0003676::nucleic acid binding;GO:0004518::nuclease activity;GO:0005739::mitochondrion;GO:0090305::nucleic acid phosphodiester bond hydrolysis	20399	28480358	28935161	ENSMUSG00000001424	Snd1	+	GO:0003676::nucleic acid binding;GO:0004518::nuclease activity;GO:0005739::mitochondrion;GO:0090305::nucleic acid phosphodiester bond hydrolysis	Intron (ENSMUST00000168362/ENSMUSG00000001424, intron 1 of 3)	6	28480428	28482847	2420	1	ENSMUSG00000001424	ENSMUST00000183161	20171	Snd1	staphylococcal nuclease and tudor domain containing 1 [Source:MGI Symbol;Acc:MGI:1929266]
chr6	28518646	28518960	315	*	28518785;28518712	7	12	27	12	8	9.9333	3.99784	2.30555	34.5646	19.9334	69.1665	85.8815	-1.50844	0.0469926	1	+	-	-	+	ENSMUSG00000001424	Snd1	Intron2	Intron2	Intron2	GO:0003676::nucleic acid binding;GO:0004518::nuclease activity;GO:0005739::mitochondrion;GO:0090305::nucleic acid phosphodiester bond hydrolysis	38444	28480358	28935161	ENSMUSG00000001424	Snd1	+	GO:0003676::nucleic acid binding;GO:0004518::nuclease activity;GO:0005739::mitochondrion;GO:0090305::nucleic acid phosphodiester bond hydrolysis	Intron (ENSMUST00000168362/ENSMUSG00000001424, intron 2 of 3)	6	28480428	28482847	2420	1	ENSMUSG00000001424	ENSMUST00000183161	38218	Snd1	staphylococcal nuclease and tudor domain containing 1 [Source:MGI Symbol;Acc:MGI:1929266]
chr10	76919697	76920471	775	*	76919907;76920397	12	15	45	33	13	12.2256	6.56788	6.0299	23.0802	21.1897	45.6834	42.962	-1.00172	0.00851076	1	+	-	-	+	ENSMUSG00000001435	Col18a1	Intron5	Intron5	Intron5	GO:0001525::angiogenesis;GO:0005576::extracellular region;GO:0005615::extracellular space;GO:0046872::metal ion binding	29696	76889028	76949780	ENSMUSG00000001435	Col18a1	-	GO:0001525::angiogenesis;GO:0005576::extracellular region;GO:0005615::extracellular space;GO:0046872::metal ion binding	Intron (ENSMUST00000081654/ENSMUSG00000001435, intron 6 of 41)	10	76916559	76925262	8704	2	ENSMUSG00000001435	ENSMUST00000156009	4791	Col18a1	collagen, type XVIII, alpha 1 [Source:MGI Symbol;Acc:MGI:88451]
chr10	76906077	76906452	376	*	76906137;76906287	11	14	31	22	12	11.4615	4.56896	4.07905	33.0937	29.5452	86.918	83.0176	-1.43986	0.00250898	1	-	-	+	+	ENSMUSG00000001435	Col18a1	Intron21	Intron21	Intron21	GO:0001525::angiogenesis;GO:0005576::extracellular region;GO:0005615::extracellular space;GO:0046872::metal ion binding	37162	76869102	76882102	ENSMUSG00000001436	Slc19a1	+	GO:0005887::integral component of plasma membrane;GO:0016020::membrane;GO:0016021::integral component of membrane;GO:0090482::vitamin transmembrane transporter activity	Intron (ENSMUST00000081654/ENSMUSG00000001435, intron 22 of 41)	10	76891441	76895831	4391	2	ENSMUSG00000001435	ENSMUST00000218407	-10246	Slc19a1	solute carrier family 19 (folate transporter), member 1 [Source:MGI Symbol;Acc:MGI:103182]
chr10	76876643	76878212	1570	*	76877635;76877798	32	49	104	69	33	38.205	14.9919	12.4145	26.006	21.5351	57.2441	66.273	-1.37747	0.0381063	1	-	-	+	+	ENSMUSG00000001436	Slc19a1	Intron2	Intron2	Exon3	GO:0005887::integral component of plasma membrane;GO:0016020::membrane;GO:0016021::integral component of membrane;GO:0090482::vitamin transmembrane transporter activity	8325	76869102	76882102	ENSMUSG00000001436	Slc19a1	+	GO:0005887::integral component of plasma membrane;GO:0016020::membrane;GO:0016021::integral component of membrane;GO:0090482::vitamin transmembrane transporter activity	Promoter (<=1kb)	10	76878334	76880732	2399	1	ENSMUSG00000001436	ENSMUST00000127249	-122	Slc19a1	solute carrier family 19 (folate transporter), member 1 [Source:MGI Symbol;Acc:MGI:103182]
chr10	76872652	76873557	906	*	76872966;76873017;76873415	26	35	71	49	27	27.5076	10.2802	8.8675	30.9022	26.6557	81.1619	82.6877	-1.50929	0.0129699	1	+	-	+	+	ENSMUSG00000001436	Slc19a1	Intron1	Intron1	Intron1	GO:0005887::integral component of plasma membrane;GO:0016020::membrane;GO:0016021::integral component of membrane;GO:0090482::vitamin transmembrane transporter activity	4002	76869102	76882102	ENSMUSG00000001436	Slc19a1	+	GO:0005887::integral component of plasma membrane;GO:0016020::membrane;GO:0016021::integral component of membrane;GO:0090482::vitamin transmembrane transporter activity	Intron (ENSMUST00000136150/ENSMUSG00000001436, intron 1 of 2)	10	76869153	76878164	9012	1	ENSMUSG00000001436	ENSMUST00000132984	3499	Slc19a1	solute carrier family 19 (folate transporter), member 1 [Source:MGI Symbol;Acc:MGI:103182]
chr11	97119546	97120351	806	*	97119769;97119900;97120104;97120120	22	25	74	39	23	19.8666	10.7085	7.094	36.1835	23.9702	77.7158	67.1282	-1.26777	0.0360317	1	+	+	+	+	ENSMUSG00000001441	Npepps	Intron14	Intron14	Intron14	GO:0008233::peptidase activity;GO:0008270::zinc ion binding;GO:0016787::hydrolase activity;GO:0046872::metal ion binding	-41241	97050540	97078707	ENSMUSG00000001440	Kpnb1	-	GO:0005515::protein binding;GO:0005654::nucleoplasm;GO:0005829::cytosol;GO:0044877::NA	Promoter (1-2kb)	11	97115217	97117606	2390	2	ENSMUSG00000001441	ENSMUST00000109294	-1940	Kpnb1	karyopherin (importin) beta 1 [Source:MGI Symbol;Acc:MGI:107532]
chr11	97103381	97104805	1425	*	97104205;97103713;97104446	27	33	58	46	28	25.9794	8.42402	8.33545	16.0998	15.9305	53.513	49.6513	-1.68743	0.0342007	1	-	+	+	+	ENSMUSG00000001441	Npepps	Intron19	Intron20	Intron21	GO:0008233::peptidase activity;GO:0008270::zinc ion binding;GO:0016787::hydrolase activity;GO:0046872::metal ion binding	-25385	97050540	97078707	ENSMUSG00000001440	Kpnb1	-	GO:0005515::protein binding;GO:0005654::nucleoplasm;GO:0005829::cytosol;GO:0044877::NA	Promoter (<=1kb)	11	97097984	97104121	6138	2	ENSMUSG00000001441	ENSMUST00000171320	0	Kpnb1	karyopherin (importin) beta 1 [Source:MGI Symbol;Acc:MGI:107532]
chr11	96932741	96932952	212	*	96932914	4	7	13	7	5	6.1128	1.99892	1.4188	25.6789	18.2264	64.2319	78.5273	-1.70112	0.0482259	1	-	-	-	+	ENSMUSG00000001445	Mrpl10	Intron1	Intron1	Intron1	GO:0005654::nucleoplasm;GO:0005739::mitochondrion;GO:0005762::mitochondrial large ribosomal subunit;GO:0005840::ribosome	460	96932386	96940039	ENSMUSG00000001445	Mrpl10	+	GO:0005654::nucleoplasm;GO:0005739::mitochondrion;GO:0005762::mitochondrial large ribosomal subunit;GO:0005840::ribosome	Intron (ENSMUST00000001485/ENSMUSG00000001445, intron 1 of 4)	11	96932421	96939344	6924	1	ENSMUSG00000001445	ENSMUST00000054252	320	Mrpl10	mitochondrial ribosomal protein L10 [Source:MGI Symbol;Acc:MGI:1333801]
chr5	4139386	4141109	1724	*	4139473;4140357;4140563;4140559	22	31	60	52	23	24.4512	8.70958	9.39955	13.7587	14.8486	36.3335	38.626	-1.38973	0.0114491	1	+	+	+	+	ENSMUSG00000001467	Cyp51	Intron7	Intron7	Intron7	GO:0005737::cytoplasm;GO:0016020::membrane;GO:0016021::integral component of membrane;GO:0046872::metal ion binding	14499	4131145	4154746	ENSMUSG00000001467	Cyp51	-	GO:0005737::cytoplasm;GO:0016020::membrane;GO:0016021::integral component of membrane;GO:0046872::metal ion binding	Intron (ENSMUST00000129448/ENSMUSG00000001467, intron 4 of 5)	5	4149276	4153381	4106	2	ENSMUSG00000001467	ENSMUST00000151539	12272	Cyp51	cytochrome P450, family 51 [Source:MGI Symbol;Acc:MGI:106040]
chr5	4155379	4156120	742	*	4155497;4155702	10	14	31	19	11	11.4615	4.56896	3.547	16.7699	13.0189	40.3743	42.0682	-1.46862	0.0206285	1	-	-	+	+	.	.	.	.	.	.	-1003	4131145	4154746	ENSMUSG00000001467	Cyp51	-	GO:0005737::cytoplasm;GO:0016020::membrane;GO:0016021::integral component of membrane;GO:0046872::metal ion binding	Promoter (<=1kb)	5	4131145	4154746	23602	2	ENSMUSG00000001467	ENSMUST00000001507	-633	Cyp51	cytochrome P450, family 51 [Source:MGI Symbol;Acc:MGI:106040]
chr5	4149116	4149327	212	*	4149158	4	6	13	11	5	5.3487	1.99892	2.1282	25.6789	27.3397	64.2319	68.7114	-1.32624	0.0191375	1	+	-	-	-	ENSMUSG00000001467	Cyp51	Intron4	Exon5	Intron5	GO:0005737::cytoplasm;GO:0016020::membrane;GO:0016021::integral component of membrane;GO:0046872::metal ion binding	5525	4131145	4154746	ENSMUSG00000001467	Cyp51	-	GO:0005737::cytoplasm;GO:0016020::membrane;GO:0016021::integral component of membrane;GO:0046872::metal ion binding	Exon (ENSMUST00000001507/ENSMUSG00000001467, exon 5 of 10)	5	4149276	4153381	4106	2	ENSMUSG00000001467	ENSMUST00000151539	4054	Cyp51	cytochrome P450, family 51 [Source:MGI Symbol;Acc:MGI:106040]
chr18	67533836	67534727	892	*	67533892;67534081;67534482	17	25	53	50	18	19.8666	7.71012	9.04485	23.5403	27.6155	54.9571	60.6562	-1.17634	0.015762	1	-	-	+	+	ENSMUSG00000001473	Tubb6	LastIntron	LastIntron	LastExon	GO:0000166::nucleotide binding;GO:0005737::cytoplasm;GO:0015630::microtubule cytoskeleton;GO:0045171::intercellular bridge	10494	67523787	67535819	ENSMUSG00000001473	Tubb6	+	GO:0000166::nucleotide binding;GO:0005737::cytoplasm;GO:0015630::microtubule cytoskeleton;GO:0045171::intercellular bridge	Exon (ENSMUST00000001513/ENSMUSG00000001473, exon 4 of 4)	18	67525337	67534500	9164	1	ENSMUSG00000001473	ENSMUST00000236667	8499	Tubb6	tubulin, beta 6 class V [Source:MGI Symbol;Acc:MGI:1915201]
chr8	124178176	124178399	224	*	124178311	7	8	13	14	8	6.8769	1.99892	2.66025	24.3032	32.3438	97.2654	83.6106	-1.67493	0.0280748	1	-	-	+	-	ENSMUSG00000001482	Def8	Intron5	Intron5	Intron5	GO:0005515::protein binding;GO:0005575::cellular_component;GO:0045780::positive regulation of bone resorption;GO:0046872::metal ion binding	8543	124169744	124190009	ENSMUSG00000001482	Def8	+	GO:0005515::protein binding;GO:0005575::cellular_component;GO:0045780::positive regulation of bone resorption;GO:0046872::metal ion binding	Intron (ENSMUST00000212883/ENSMUSG00000001482, intron 3 of 3)	8	124173921	124179532	5612	1	ENSMUSG00000001482	ENSMUST00000212827	4255	Def8	differentially expressed in FDCP 8 [Source:MGI Symbol;Acc:MGI:1346331]
chr12	56735636	56736079	444	*	56735962;56735966	8	13	26	10	9	10.6974	3.85506	1.95085	23.6464	11.9662	55.2047	65.6163	-1.76241	0.0330301	1	-	-	+	+	.	.	.	.	.	.	-2695	56738552	56759492	ENSMUSG00000001497	Pax9	+	GO:0005730::nucleolus;GO:0042476::odontogenesis;GO:0045944::positive regulation of transcription from RNA polymerase II promoter;GO:0071363::cellular response to growth factor stimulus	Promoter (2-3kb)	12	56738552	56759492	20941	1	ENSMUSG00000001497	ENSMUST00000153250	-2473	Pax9	paired box 9 [Source:MGI Symbol;Acc:MGI:97493]
chr11	94965736	94966178	443	*	94965882	11	15	32	27	12	12.2256	4.71174	4.9658	28.9664	30.5282	73.7724	75.1593	-1.32382	0.000593795	1	-	-	-	+	ENSMUSG00000001507	Itga3	Intron1	Intron1	Intron1	GO:0005515::protein binding;GO:0010628::positive regulation of gene expression;GO:0030324::lung development;GO:0045202::synapse	1583	94935300	94967540	ENSMUSG00000001507	Itga3	-	GO:0005515::protein binding;GO:0010628::positive regulation of gene expression;GO:0030324::lung development;GO:0045202::synapse	Intron (ENSMUST00000145671/ENSMUSG00000001507, intron 1 of 4)	11	94935300	94967540	32241	2	ENSMUSG00000001507	ENSMUST00000001548	1362	Itga3	integrin alpha 3 [Source:MGI Symbol;Acc:MGI:96602]
chr11	94961075	94962144	1070	*	94961197;94961249;94961378;94961865	29	36	75	65	30	28.2717	10.8513	11.7051	27.6194	29.7926	76.3579	71.9589	-1.36926	0.010396	1	+	+	+	+	ENSMUSG00000001507	Itga3	Intron1	Intron1	Intron1	GO:0005515::protein binding;GO:0010628::positive regulation of gene expression;GO:0030324::lung development;GO:0045202::synapse	5931	94935300	94967540	ENSMUSG00000001507	Itga3	-	GO:0005515::protein binding;GO:0010628::positive regulation of gene expression;GO:0030324::lung development;GO:0045202::synapse	Promoter (1-2kb)	11	94935300	94960024	24725	2	ENSMUSG00000001507	ENSMUST00000107739	-1051	Itga3	integrin alpha 3 [Source:MGI Symbol;Acc:MGI:96602]
chr6	128377253	128378833	1581	*	128377535;128377683;128378354;128378393	25	34	44	51	26	26.7435	6.4251	9.2222	11.0679	15.8862	44.7876	46.0684	-1.75308	0.0357866	1	-	+	+	+	ENSMUSG00000108011	Gm44596	Exon2	Intron2	Intron2	.	1031	128377011	128385895	ENSMUSG00000001520	Nrip2	+	GO:0004190::aspartic-type endopeptidase activity;GO:0005515::protein binding;GO:0005634::nucleus;GO:0006508::proteolysis	Promoter (<=1kb)	6	128377256	128393390	16135	1	ENSMUSG00000001520	ENSMUST00000204836	0	Nrip2	nuclear receptor interacting protein 2 [Source:MGI Symbol;Acc:MGI:1891884]
chr6	128377253	128378833	1581	*	128377535;128377683;128378354;128378393	25	34	44	51	26	26.7435	6.4251	9.2222	11.0679	15.8862	44.7876	46.0684	-1.75308	0.0357866	1	-	+	+	+	ENSMUSG00000001520	Nrip2	Exon1	Intron1	Intron1	GO:0004190::aspartic-type endopeptidase activity;GO:0005515::protein binding;GO:0005634::nucleus;GO:0006508::proteolysis	1031	128377011	128385895	ENSMUSG00000001520	Nrip2	+	GO:0004190::aspartic-type endopeptidase activity;GO:0005515::protein binding;GO:0005634::nucleus;GO:0006508::proteolysis	Promoter (<=1kb)	6	128377256	128393390	16135	1	ENSMUSG00000001520	ENSMUST00000204836	0	Nrip2	nuclear receptor interacting protein 2 [Source:MGI Symbol;Acc:MGI:1891884]
chr17	35994183	35995046	864	*	35994680;35994771;35994340	21	33	63	38	22	25.9794	9.13792	6.91665	28.8038	21.8021	69.3466	81.8902	-1.57943	0.0361667	1	+	-	+	+	ENSMUSG00000003534	Ddr1	Exon16	Intron16	Intron17	GO:0005737::cytoplasm;GO:0007566::embryo implantation;GO:0008283::cell proliferation;GO:0008285::negative regulation of cell proliferation	-9983	35978622	35984631	ENSMUSG00000001524	Gtf2h4	-	GO:0005634::nucleus;GO:0006281::DNA repair;GO:0006366::transcription from RNA polymerase II promoter;GO:0016607::nuclear speck	3' UTR	17	35978622	35984631	6010	2	ENSMUSG00000001524	ENSMUST00000001565	-9552	Gtf2h4	general transcription factor II H, polypeptide 4 [Source:MGI Symbol;Acc:MGI:1338799]
chr13	75910070	75910732	663	*	75910270;75910636	10	13	26	14	11	10.6974	3.85506	2.66025	15.8356	10.9276	45.1851	43.9421	-1.73562	0.0385308	1	+	-	+	-	ENSMUSG00000001542	Ell2	Intergenic	Intron2	Intron2	GO:0005634::nucleus;GO:0005654::nucleoplasm;GO:0006368::transcription elongation from RNA polymerase II promoter;GO:0032968::positive regulation of transcription elongation from RNA polymerase II promoter	298	75910102	75918814	ENSMUSG00000001542	Ell2	+	GO:0005634::nucleus;GO:0005654::nucleoplasm;GO:0006368::transcription elongation from RNA polymerase II promoter;GO:0032968::positive regulation of transcription elongation from RNA polymerase II promoter	Promoter (<=1kb)	13	75910102	75918814	8713	1	ENSMUSG00000001542	ENSMUST00000221979	0	Ell2	elongation factor RNA polymerase II 2 [Source:MGI Symbol;Acc:MGI:2183438]
chr13	75906317	75906692	376	*	75906416	4	7	14	6	5	6.1128	2.1417	1.24145	15.5127	8.99203	36.2158	44.276	-1.71578	0.0357597	1	-	-	-	+	.	.	.	.	.	.	-3598	75910102	75918814	ENSMUSG00000001542	Ell2	+	GO:0005634::nucleus;GO:0005654::nucleoplasm;GO:0006368::transcription elongation from RNA polymerase II promoter;GO:0032968::positive regulation of transcription elongation from RNA polymerase II promoter	Intron (ENSMUST00000222194/ENSMUSG00000001542, intron 3 of 3)	13	75903355	75918699	15345	1	ENSMUSG00000001542	ENSMUST00000222564	2962	Ell2	elongation factor RNA polymerase II 2 [Source:MGI Symbol;Acc:MGI:2183438]
chr11	100311057	100312011	955	*	100311145;100311331;100311562;100311472;100311821	28	33	86	76	29	25.9794	12.4219	13.656	35.4243	38.9436	82.7011	74.087	-1.07606	0.0386175	1	+	+	+	+	ENSMUSG00000001555	Fkbp10	Intron1	Intron2	Intron3	GO:0001701::in utero embryonic development;GO:0005509::calcium ion binding;GO:0005783::endoplasmic reticulum;GO:0046872::metal ion binding	5010	100306523	100315650	ENSMUSG00000001555	Fkbp10	+	GO:0001701::in utero embryonic development;GO:0005509::calcium ion binding;GO:0005783::endoplasmic reticulum;GO:0046872::metal ion binding	Promoter (<=1kb)	11	100311250	100312522	1273	1	ENSMUSG00000001555	ENSMUST00000139084	0	Fkbp10	FK506 binding protein 10 [Source:MGI Symbol;Acc:MGI:104769]
chr5	29658249	29658769	521	*	29658324;29658632	10	13	18	21	11	10.6974	2.71282	3.9017	14.1808	20.3954	57.5005	55.9187	-1.71381	0.0385028	1	-	+	-	+	ENSMUSG00000001569	Nom1	UTR3	UTR3	UTR3	GO:0003723::RNA binding;GO:0005634::nucleus;GO:0005730::nucleolus;GO:0048820::hair follicle maturation	18846	29639662	29662841	ENSMUSG00000001569	Nom1	+	GO:0003723::RNA binding;GO:0005634::nucleus;GO:0005730::nucleolus;GO:0048820::hair follicle maturation	3' UTR	5	29646316	29651353	5038	1	ENSMUSG00000001569	ENSMUST00000146347	11933	Nom1	nucleolar protein with MIF4G domain 1 [Source:MGI Symbol;Acc:MGI:1861749]
chr5	29655808	29656214	407	*	29655964;29655891;29655954	10	12	20	11	11	9.9333	2.99838	2.1282	20.0636	14.2408	73.6062	66.4684	-2.02973	0.0086311	1	+	-	+	+	ENSMUSG00000001569	Nom1	LastIntron	LastIntron	UTR3	GO:0003723::RNA binding;GO:0005634::nucleus;GO:0005730::nucleolus;GO:0048820::hair follicle maturation	16348	29639662	29662841	ENSMUSG00000001569	Nom1	+	GO:0003723::RNA binding;GO:0005634::nucleus;GO:0005730::nucleolus;GO:0048820::hair follicle maturation	3' UTR	5	29646316	29651353	5038	1	ENSMUSG00000001569	ENSMUST00000146347	9492	Nom1	nucleolar protein with MIF4G domain 1 [Source:MGI Symbol;Acc:MGI:1861749]
chr4	135960964	135962072	1109	*	135961249;135961057;135961519;135961486	22	26	61	66	23	20.6307	8.85236	11.8825	21.7392	29.1805	56.4823	50.6639	-1.07329	0.0308716	1	+	+	+	+	ENSMUSG00000036995	Asap3	Intron7	Intron8	Intron10	GO:0005654::nucleoplasm;GO:0005737::cytoplasm;GO:0005829::cytosol;GO:0016477::cell migration	-13745	135975263	136002209	ENSMUSG00000001604	Tcea3	+	GO:0003677::DNA binding;GO:0005634::nucleus;GO:0008270::zinc ion binding;GO:0046872::metal ion binding	Exon (ENSMUST00000047526/ENSMUSG00000036995, exon 8 of 25)	4	135975040	135998615	23576	1	ENSMUSG00000001604	ENSMUST00000136812	-12968	Tcea3	transcription elongation factor A (SII), 3 [Source:MGI Symbol;Acc:MGI:1196908]
chr5	88083983	88084780	798	*	88084558;88084551;88084376;88084459	12	16	37	25	13	12.9897	5.42564	4.6111	18.5167	15.7369	44.3667	44.3315	-1.37265	0.0324506	1	+	+	+	+	ENSMUSG00000099605	1700066N21Rik	Intron2	Intron2	Intron2	GO:0003674::molecular_function;GO:0005575::cellular_component;GO:0008150::biological_process	10910	88073471	88077113	ENSMUSG00000001622	Csn3	+	GO:0003674::molecular_function;GO:0005576::extracellular region;GO:0005615::extracellular space;GO:0007595::lactation	Intron (ENSMUST00000190123/ENSMUSG00000099605, intron 2 of 4)	5	88075670	88077799	2130	1	ENSMUSG00000001622	ENSMUST00000148793	8313	Csn3	casein kappa [Source:MGI Symbol;Acc:MGI:107461]
chr5	88089461	88089867	407	*	88089515;88089706	8	10	6	10	9	8.4051	0.99946	1.95085	6.68786	13.0541	60.2233	56.2425	-2.56057	0.0112424	1	-	-	+	+	ENSMUSG00000099605	1700066N21Rik	Intron2	Intron2	Intron2	GO:0003674::molecular_function;GO:0005575::cellular_component;GO:0008150::biological_process	16192	88073471	88077113	ENSMUSG00000001622	Csn3	+	GO:0003674::molecular_function;GO:0005576::extracellular region;GO:0005615::extracellular space;GO:0007595::lactation	Intron (ENSMUST00000190123/ENSMUSG00000099605, intron 2 of 4)	5	88075670	88077799	2130	1	ENSMUSG00000001622	ENSMUST00000148793	13791	Csn3	casein kappa [Source:MGI Symbol;Acc:MGI:107461]
chr5	88085128	88085783	656	*	88085370;88085251;88085445	8	10	16	8	9	8.4051	2.42726	1.59615	10.0769	6.62653	37.3641	34.8944	-2.11302	0.00836404	1	+	-	+	+	ENSMUSG00000099605	1700066N21Rik	Intron2	Intron2	Intron2	GO:0003674::molecular_function;GO:0005575::cellular_component;GO:0008150::biological_process	11984	88073471	88077113	ENSMUSG00000001622	Csn3	+	GO:0003674::molecular_function;GO:0005576::extracellular region;GO:0005615::extracellular space;GO:0007595::lactation	Intron (ENSMUST00000190123/ENSMUSG00000099605, intron 2 of 4)	5	88075670	88077799	2130	1	ENSMUSG00000001622	ENSMUST00000148793	9458	Csn3	casein kappa [Source:MGI Symbol;Acc:MGI:107461]
chr6	146630074	146630311	238	*	146630105	4	6	3	2	5	5.3487	0.57112	0.53205	6.53532	6.08824	57.2149	61.2051	-3.22972	0.0223573	1	-	-	-	+	ENSMUSG00000001630	Stk38l	Intron1	Intron1	Intron1	GO:0004672::protein kinase activity;GO:0005737::cytoplasm;GO:0005829::cytosol;GO:0006468::protein phosphorylation	3699	146626493	146680310	ENSMUSG00000001630	Stk38l	+	GO:0004672::protein kinase activity;GO:0005737::cytoplasm;GO:0005829::cytosol;GO:0006468::protein phosphorylation	Intron (ENSMUST00000001675/ENSMUSG00000001630, intron 1 of 13)	6	146626810	146660060	33251	1	ENSMUSG00000001630	ENSMUST00000203318	3264	Stk38l	serine/threonine kinase 38 like [Source:MGI Symbol;Acc:MGI:1922250]
chr6	113291429	113291658	230	*	113291493	3	5	9	11	4	4.5846	1.4278	2.1282	16.9066	25.2	47.364	54.2863	-1.2715	0.0336156	1	-	+	-	-	ENSMUSG00000085012	Gm15492	LastIntron	LastIntron	LastIntron	.	7390	113284153	113301821	ENSMUSG00000001632	Brpf1	+	GO:0005634::nucleus;GO:0005737::cytoplasm;GO:0005829::cytosol;GO:0035726::common myeloid progenitor cell proliferation	Promoter (2-3kb)	6	113294119	113295414	1296	1	ENSMUSG00000001632	ENSMUST00000124530	-2461	Brpf1	bromodomain and PHD finger containing, 1 [Source:MGI Symbol;Acc:MGI:1926033]
chr6	113291429	113291658	230	*	113291493	3	5	9	11	4	4.5846	1.4278	2.1282	16.9066	25.2	47.364	54.2863	-1.2715	0.0336156	1	-	+	-	-	ENSMUSG00000001632	Brpf1	Intron2	Intron2	Exon3	GO:0005634::nucleus;GO:0005737::cytoplasm;GO:0005829::cytosol;GO:0035726::common myeloid progenitor cell proliferation	7390	113284153	113301821	ENSMUSG00000001632	Brpf1	+	GO:0005634::nucleus;GO:0005737::cytoplasm;GO:0005829::cytosol;GO:0035726::common myeloid progenitor cell proliferation	Promoter (2-3kb)	6	113294119	113295414	1296	1	ENSMUSG00000001632	ENSMUST00000124530	-2461	Brpf1	bromodomain and PHD finger containing, 1 [Source:MGI Symbol;Acc:MGI:1926033]
chr6	34282653	34283128	476	*	34282756;34282986;34282886	8	10	27	25	9	8.4051	3.99784	4.6111	22.8736	26.3824	51.4934	48.0897	-1.0156	0.00933246	1	+	+	-	+	ENSMUSG00000001642	Akr1b3	LastExon	LastExon	LastExon	GO:0005829::cytosol;GO:0010033::response to organic substance;GO:0043066::negative regulation of apoptotic process;GO:0071475::cellular hyperosmotic salinity response	1502	34279369	34284392	ENSMUSG00000001642	Akr1b3	-	GO:0005829::cytosol;GO:0010033::response to organic substance;GO:0043066::negative regulation of apoptotic process;GO:0071475::cellular hyperosmotic salinity response	Exon (ENSMUST00000201392/ENSMUSG00000001642, exon 1 of 1)	6	34280869	34283622	2754	2	ENSMUSG00000001642	ENSMUST00000142761	494	Akr1b3	aldo-keto reductase family 1, member B3 (aldose reductase) [Source:MGI Symbol;Acc:MGI:1353494]
chr6	34282653	34283128	476	*	34282756;34282986;34282886	8	10	27	25	9	8.4051	3.99784	4.6111	22.8736	26.3824	51.4934	48.0897	-1.0156	0.00933246	1	+	+	-	+	ENSMUSG00000086762	Gm14546	LastIntron	LastIntron	LastIntron	GO:0003674::molecular_function;GO:0005575::cellular_component;GO:0008150::biological_process	1502	34279369	34284392	ENSMUSG00000001642	Akr1b3	-	GO:0005829::cytosol;GO:0010033::response to organic substance;GO:0043066::negative regulation of apoptotic process;GO:0071475::cellular hyperosmotic salinity response	Exon (ENSMUST00000201392/ENSMUSG00000001642, exon 1 of 1)	6	34280869	34283622	2754	2	ENSMUSG00000001642	ENSMUST00000142761	494	Akr1b3	aldo-keto reductase family 1, member B3 (aldose reductase) [Source:MGI Symbol;Acc:MGI:1353494]
chr15	102895357	102896599	1243	*	102895556;102895765;102895852;102896201	15	25	29	37	16	19.8666	4.2834	6.7393	9.38499	14.7659	35.0562	43.528	-1.70216	0.0458361	1	-	+	+	+	.	.	.	.	.	.	-4343	102900321	102902543	ENSMUSG00000001657	Hoxc8	+	GO:0000122::negative regulation of transcription from RNA polymerase II promoter;GO:0005634::nucleus;GO:0005654::nucleoplasm;GO:0030182::neuron differentiation	Promoter (2-3kb)	15	102899039	102902253	3215	1	ENSMUSG00000001657	ENSMUST00000001703	-2440	Hoxc8	homeobox C8 [Source:MGI Symbol;Acc:MGI:96198]
chr8	110688340	110688525	186	*	110688385	5	6	15	6	6	5.3487	2.28448	1.24145	33.4496	18.1774	87.8526	78.3162	-1.68645	0.0361241	1	+	-	-	-	ENSMUSG00000001672	Marveld3	Exon1	Exon1	Intron1	GO:0016020::membrane;GO:0016021::integral component of membrane	403	110679543	110688835	ENSMUSG00000001672	Marveld3	-	GO:0016020::membrane;GO:0016021::integral component of membrane	Exon (ENSMUST00000051430/ENSMUSG00000001672, exon 1 of 3)	8	110686257	110688685	2429	2	ENSMUSG00000001672	ENSMUST00000155052	160	Marveld3	MARVEL (membrane-associating) domain containing 3 [Source:MGI Symbol;Acc:MGI:1920858]
chr1	121487831	121488978	1148	*	121488122;121488480;121488544	17	20	57	39	18	16.0461	8.28124	7.094	19.6458	16.8293	42.7019	38.0666	-1.14688	0.0250476	1	-	+	+	+	ENSMUSG00000001674	Ddx18	Intron6	Intron6	Intron7	GO:0005524::ATP binding;GO:0005634::nucleus;GO:0005730::nucleolus;GO:0016787::hydrolase activity	7314	121481564	121495718	ENSMUSG00000001674	Ddx18	-	GO:0005524::ATP binding;GO:0005634::nucleus;GO:0005730::nucleolus;GO:0016787::hydrolase activity	Promoter (<=1kb)	1	121485134	121488000	2867	2	ENSMUSG00000001674	ENSMUST00000134417	0	Ddx18	DEAD (Asp-Glu-Ala-Asp) box polypeptide 18 [Source:MGI Symbol;Acc:MGI:1914192]
chr18	56597706	56598016	311	*	56597709	5	6	8	7	6	5.3487	1.28502	1.4188	11.2529	12.4245	52.5421	46.8386	-2.06946	0.0400963	1	-	-	+	-	.	.	.	.	.	.	-4478	56602339	56625402	ENSMUSG00000001700	Gramd3	+	GO:0003674::molecular_function;GO:0008150::biological_process;GO:0016020::membrane;GO:0016021::integral component of membrane	Intron (ENSMUST00000237422/ENSMUSG00000001700, intron 1 of 13)	18	56602339	56625402	23064	1	ENSMUSG00000001700	ENSMUST00000237716	-4323	Gramd3	GRAM domain containing 3 [Source:MGI Symbol;Acc:MGI:1914815]
chr18	56605700	56606706	1007	*	56605833;56606496;56606528	16	20	29	31	17	16.0461	4.2834	5.6752	11.5845	15.3486	45.9765	43.3967	-1.73047	0.00841819	1	-	+	+	+	ENSMUSG00000001700	Gramd3	Intron1	Intron1	Intron1	GO:0003674::molecular_function;GO:0008150::biological_process;GO:0016020::membrane;GO:0016021::integral component of membrane	3863	56602339	56625402	ENSMUSG00000001700	Gramd3	+	GO:0003674::molecular_function;GO:0008150::biological_process;GO:0016020::membrane;GO:0016021::integral component of membrane	Intron (ENSMUST00000237355/ENSMUSG00000001700, intron 3 of 14)	18	56602339	56625402	23064	1	ENSMUSG00000001700	ENSMUST00000237716	3361	Gramd3	GRAM domain containing 3 [Source:MGI Symbol;Acc:MGI:1914815]
chr18	56620655	56621764	1110	*	56620826;56620985	12	18	40	41	13	14.5179	5.85398	7.4487	14.363	18.2757	31.896	35.6203	-1.04865	0.0232982	1	+	+	-	-	ENSMUSG00000001700	Gramd3	Intron7	Intron7	Intron7	GO:0003674::molecular_function;GO:0008150::biological_process;GO:0016020::membrane;GO:0016021::integral component of membrane	18870	56602339	56625402	ENSMUSG00000001700	Gramd3	+	GO:0003674::molecular_function;GO:0008150::biological_process;GO:0016020::membrane;GO:0016021::integral component of membrane	Intron (ENSMUST00000237355/ENSMUSG00000001700, intron 9 of 14)	18	56602339	56625402	23064	1	ENSMUSG00000001700	ENSMUST00000237716	18316	Gramd3	GRAM domain containing 3 [Source:MGI Symbol;Acc:MGI:1914815]
chr5	136992673	136993142	470	*	136992971;136992792	14	17	44	34	15	13.7538	6.4251	6.20725	37.2305	35.9681	86.918	79.6969	-1.18663	0.0432274	1	-	+	+	-	ENSMUSG00000019054	Fis1	Intron2	Intron2	Intron2	GO:0005739::mitochondrion;GO:0005741::mitochondrial outer membrane;GO:0016020::membrane;GO:0016021::integral component of membrane	-2563	136995470	137004712	ENSMUSG00000001739	Cldn15	+	GO:0005886::plasma membrane;GO:0016020::membrane;GO:0016021::integral component of membrane;GO:0030054::cell junction	Exon (ENSMUST00000138610/ENSMUSG00000019054, exon 3 of 6)	5	136991699	136994865	3167	1	ENSMUSG00000019054	ENSMUST00000152658	974	Cldn15	claudin 15 [Source:MGI Symbol;Acc:MGI:1913103]
chr7	83372803	83374326	1524	*	83373036;83373442;83373645;83373558;83373931	16	20	58	36	17	16.0461	8.42402	6.56195	15.054	11.7264	30.3795	28.6748	-1.14087	0.0298737	1	+	+	+	+	ENSMUSG00000001741	Il16	Intron1	Intron1	Intron1	GO:0005515::protein binding;GO:0005634::nucleus;GO:0005829::cytosol;GO:0016607::nuclear speck	11167	83292033	83384731	ENSMUSG00000001741	Il16	-	GO:0005515::protein binding;GO:0005634::nucleus;GO:0005829::cytosol;GO:0016607::nuclear speck	Intron (ENSMUST00000153560/ENSMUSG00000001741, intron 1 of 12)	7	83371718	83381615	9898	2	ENSMUSG00000001741	ENSMUST00000131916	7289	Il16	interleukin 16 [Source:MGI Symbol;Acc:MGI:1270855]
chr6	29738846	29740200	1355	*	29739169;29740033	21	27	47	43	22	21.3948	6.85344	7.8034	13.7748	15.6841	44.2181	43.0017	-1.56595	0.0034112	1	-	-	+	+	ENSMUSG00000001761	Smo	Intron1	Intron1	Intron1	GO:0001701::in utero embryonic development;GO:0003323::type B pancreatic cell development;GO:0005634::nucleus;GO:0043066::negative regulation of apoptotic process	3829	29735693	29761364	ENSMUSG00000001761	Smo	+	GO:0001701::in utero embryonic development;GO:0003323::type B pancreatic cell development;GO:0005634::nucleus;GO:0043066::negative regulation of apoptotic process	Intron (ENSMUST00000001812/ENSMUSG00000001761, intron 1 of 11)	6	29735693	29761364	25672	1	ENSMUSG00000001761	ENSMUST00000001812	3153	Smo	smoothened, frizzled class receptor [Source:MGI Symbol;Acc:MGI:108075]
chr6	29695322	29696271	950	*	29695431;29695412;29695756	16	24	43	45	17	19.1025	6.28232	8.1581	18.01	23.3874	48.7351	54.7625	-1.32199	0.017108	1	-	+	+	+	.	.	.	.	.	.	-12231	29708027	29714821	ENSMUSG00000001763	Tspan33	+	GO:0005737::cytoplasm;GO:0016020::membrane;GO:0016021::integral component of membrane;GO:0030054::cell junction	Intron (ENSMUST00000046750/ENSMUSG00000001763, intron 1 of 7)	6	29694233	29718556	24324	1	ENSMUSG00000001763	ENSMUST00000115250	1089	Tspan33	tetraspanin 33 [Source:MGI Symbol;Acc:MGI:1919012]
chr2	145851464	145852107	644	*	145851790;145851728;145851866;145851841	8	12	31	19	9	9.9333	4.56896	3.547	19.3218	15	38.0604	42.0072	-1.22209	0.016354	1	+	+	+	+	ENSMUSG00000037143	Cfap61	Intron10	Intron10	Intron10	GO:0016020::membrane;GO:0016021::integral component of membrane	-74851	145759399	145776934	ENSMUSG00000001767	Crnkl1	-	GO:0003723::RNA binding;GO:0005634::nucleus;GO:0005681::spliceosomal complex;GO:0006397::mRNA processing	Intron (ENSMUST00000126415/ENSMUSG00000037143, intron 10 of 15)	2	145883414	145937608	54195	1	ENSMUSG00000037143	ENSMUST00000155214	-31307	Crnkl1	crooked neck pre-mRNA splicing factor 1 [Source:MGI Symbol;Acc:MGI:1914127]
chr2	145889379	145889783	405	*	145889401;145889495	4	6	5	8	5	5.3487	0.85668	1.59615	5.76076	10.7333	33.6226	35.9674	-2.07693	0.0286465	1	-	-	+	+	ENSMUSG00000037143	Cfap61	Intron17	Intron17	Intron17	GO:0016020::membrane;GO:0016021::integral component of membrane	-112646	145759399	145776934	ENSMUSG00000001767	Crnkl1	-	GO:0003723::RNA binding;GO:0005634::nucleus;GO:0005681::spliceosomal complex;GO:0006397::mRNA processing	Intron (ENSMUST00000133433/ENSMUSG00000037143, intron 17 of 26)	2	145889171	146056955	167785	1	ENSMUSG00000037143	ENSMUST00000144066	208	Crnkl1	crooked neck pre-mRNA splicing factor 1 [Source:MGI Symbol;Acc:MGI:1914127]
chr2	145654027	145654394	368	*	145654155;145654222	7	8	17	3	8	6.8769	2.57004	0.7094	19.0199	5.25001	59.205	50.8934	-2.18155	0.0499686	1	-	-	+	+	ENSMUSG00000001768	Rin2	Intron2	Intron2	Intron2	GO:0005737::cytoplasm;GO:0007165::signal transduction;GO:0050790::regulation of catalytic activity;GO:0110165::NA	26174	145628036	145729536	ENSMUSG00000001768	Rin2	+	GO:0005737::cytoplasm;GO:0007165::signal transduction;GO:0050790::regulation of catalytic activity;GO:0110165::NA	Intron (ENSMUST00000142847/ENSMUSG00000001768, intron 2 of 2)	2	145664070	145686738	22669	1	ENSMUSG00000001768	ENSMUST00000144278	-9676	Rin2	Ras and Rab interactor 2 [Source:MGI Symbol;Acc:MGI:1921280]
chr2	145627262	145627847	586	*	145627610;145627433	9	13	13	17	10	10.6974	1.99892	3.1923	9.28997	14.8362	46.4749	49.7161	-1.9953	0.016063	1	-	-	+	+	.	.	.	.	.	.	-482	145628036	145729536	ENSMUSG00000001768	Rin2	+	GO:0005737::cytoplasm;GO:0007165::signal transduction;GO:0050790::regulation of catalytic activity;GO:0110165::NA	Promoter (<=1kb)	2	145627900	145729536	101637	1	ENSMUSG00000001768	ENSMUST00000110005	-53	Rin2	Ras and Rab interactor 2 [Source:MGI Symbol;Acc:MGI:1921280]
chr10	85719728	85720049	322	*	85719782;85719956	7	11	26	24	8	9.1692	3.85506	4.43375	32.6056	37.5	67.6629	77.5518	-1.05059	0.0441551	1	+	+	-	-	ENSMUSG00000001785	Pwp1	Intron10	Intron10	Intron10	GO:0005634::nucleus;GO:0005730::nucleolus;GO:0006364::rRNA processing;GO:2000738::positive regulation of stem cell differentiation	12193	85707695	85724960	ENSMUSG00000001785	Pwp1	+	GO:0005634::nucleus;GO:0005730::nucleolus;GO:0006364::rRNA processing;GO:2000738::positive regulation of stem cell differentiation	Intron (ENSMUST00000001836/ENSMUSG00000001785, intron 10 of 14)	10	85712118	85720351	8234	1	ENSMUSG00000001785	ENSMUST00000219626	7610	Pwp1	PWP1 homolog, endonuclein [Source:MGI Symbol;Acc:MGI:1914735]
chr10	85714349	85715367	1019	*	85714512;85714839;85714900;85714986	21	29	41	49	22	22.923	5.99676	8.8675	16.0272	23.6997	58.7983	61.2652	-1.59561	0.0418539	1	+	+	+	+	ENSMUSG00000001785	Pwp1	Exon6	Intron6	Intron7	GO:0005634::nucleus;GO:0005730::nucleolus;GO:0006364::rRNA processing;GO:2000738::positive regulation of stem cell differentiation	7162	85707695	85724960	ENSMUSG00000001785	Pwp1	+	GO:0005634::nucleus;GO:0005730::nucleolus;GO:0006364::rRNA processing;GO:2000738::positive regulation of stem cell differentiation	3' UTR	10	85712118	85720351	8234	1	ENSMUSG00000001785	ENSMUST00000219626	2231	Pwp1	PWP1 homolog, endonuclein [Source:MGI Symbol;Acc:MGI:1914735]
chr10	85701866	85702589	724	*	85702048;85701976;85702476	11	12	28	16	12	9.9333	4.14062	3.01495	15.5755	11.3412	45.1397	37.3656	-1.61598	0.0441059	1	+	-	+	+	.	.	.	.	.	.	-5468	85707695	85724960	ENSMUSG00000001785	Pwp1	+	GO:0005634::nucleus;GO:0005730::nucleolus;GO:0006364::rRNA processing;GO:2000738::positive regulation of stem cell differentiation	Intron (ENSMUST00000217667/ENSMUSG00000001785, intron 2 of 6)	10	85707695	85724960	17266	1	ENSMUSG00000001785	ENSMUST00000001836	-5106	Pwp1	PWP1 homolog, endonuclein [Source:MGI Symbol;Acc:MGI:1914735]
chr10	85707369	85708678	1310	*	85707561;85707554;85707919;85708412	20	30	62	69	21	23.6871	8.99514	12.4145	18.7005	25.8092	43.6581	49.2444	-1.0616	0.0372519	1	+	+	-	+	ENSMUSG00000001785	Pwp1	Intergenic	Intron1	Intron1	GO:0005634::nucleus;GO:0005730::nucleolus;GO:0006364::rRNA processing;GO:2000738::positive regulation of stem cell differentiation	328	85707695	85724960	ENSMUSG00000001785	Pwp1	+	GO:0005634::nucleus;GO:0005730::nucleolus;GO:0006364::rRNA processing;GO:2000738::positive regulation of stem cell differentiation	Promoter (<=1kb)	10	85707695	85724960	17266	1	ENSMUSG00000001785	ENSMUST00000001836	0	Pwp1	PWP1 homolog, endonuclein [Source:MGI Symbol;Acc:MGI:1914735]
chr10	85856071	85856349	279	*	85856225	4	5	2	3	5	4.5846	0.42834	0.7094	4.1812	6.92474	48.807	44.7521	-3.07455	0.006011	1	-	-	+	-	ENSMUSG00000097692	A230060F14Rik	LastExon	Intergenic	Intergenic	.	-1626	85857836	85887737	ENSMUSG00000001786	Fbxo7	+	GO:0005634::nucleus;GO:0005737::cytoplasm;GO:0005739::mitochondrion;GO:0005829::cytosol	Promoter (1-2kb)	10	85857836	85887737	29902	1	ENSMUSG00000001786	ENSMUST00000130320	-1487	Fbxo7	F-box protein 7 [Source:MGI Symbol;Acc:MGI:1917004]
chr10	85856817	85857047	231	*	85856932	3	5	14	8	4	4.5846	2.1417	1.59615	25.2501	18.8182	47.159	54.0513	-1.19954	0.0264525	1	-	-	-	+	ENSMUSG00000097692	A230060F14Rik	LastExon	LastExon	LastExon	.	-904	85857836	85887737	ENSMUSG00000001786	Fbxo7	+	GO:0005634::nucleus;GO:0005737::cytoplasm;GO:0005739::mitochondrion;GO:0005829::cytosol	Promoter (<=1kb)	10	85857836	85887737	29902	1	ENSMUSG00000001786	ENSMUST00000130320	-789	Fbxo7	F-box protein 7 [Source:MGI Symbol;Acc:MGI:1917004]
chr7	101357749	101359717	1969	*	101358002;101358435;101358549;101359234;101359553	30	38	82	58	31	29.7999	11.8507	10.4637	16.3913	14.4729	42.8778	41.2179	-1.44609	0.00249455	1	+	+	+	+	ENSMUSG00000001829	Clpb	Intron4	Intron4	Intron4	GO:0005524::ATP binding;GO:0005739::mitochondrion;GO:0016787::hydrolase activity;GO:0140374::NA	45892	101312840	101439375	ENSMUSG00000001829	Clpb	+	GO:0005524::ATP binding;GO:0005739::mitochondrion;GO:0016787::hydrolase activity;GO:0140374::NA	Intron (ENSMUST00000001884/ENSMUSG00000001829, intron 4 of 15)	7	101332404	101400529	68126	1	ENSMUSG00000001829	ENSMUST00000153473	25345	Clpb	ClpB caseinolytic peptidase B [Source:MGI Symbol;Acc:MGI:1100517]
chr7	101340706	101341039	334	*	101340859	3	5	5	6	4	4.5846	0.85668	1.24145	6.98536	10.1228	32.6159	37.3828	-2.03265	0.0178129	1	-	-	+	-	ENSMUSG00000001829	Clpb	Intron3	Intron3	Intron3	GO:0005524::ATP binding;GO:0005739::mitochondrion;GO:0016787::hydrolase activity;GO:0140374::NA	28032	101312840	101439375	ENSMUSG00000001829	Clpb	+	GO:0005524::ATP binding;GO:0005739::mitochondrion;GO:0016787::hydrolase activity;GO:0140374::NA	Intron (ENSMUST00000137214/ENSMUSG00000001829, intron 3 of 5)	7	101332404	101400529	68126	1	ENSMUSG00000001829	ENSMUST00000153473	8302	Clpb	ClpB caseinolytic peptidase B [Source:MGI Symbol;Acc:MGI:1100517]
chr7	101368875	101369192	318	*	101369078	8	9	18	20	9	7.641	2.71282	3.72435	23.2333	31.8963	77.0782	65.4394	-1.37024	0.0318232	1	-	-	+	-	ENSMUSG00000001829	Clpb	Intron4	Intron4	Intron4	GO:0005524::ATP binding;GO:0005739::mitochondrion;GO:0016787::hydrolase activity;GO:0140374::NA	56193	101312840	101439375	ENSMUSG00000001829	Clpb	+	GO:0005524::ATP binding;GO:0005739::mitochondrion;GO:0016787::hydrolase activity;GO:0140374::NA	Intron (ENSMUST00000001884/ENSMUSG00000001829, intron 4 of 15)	7	101332404	101400529	68126	1	ENSMUSG00000001829	ENSMUST00000153473	36471	Clpb	ClpB caseinolytic peptidase B [Source:MGI Symbol;Acc:MGI:1100517]
chr3	20307713	20307921	209	*	20307908	4	5	2	1	5	4.5846	0.42834	0.3547	5.5816	4.62201	65.1539	59.7409	-3.61356	0.0255339	1	-	-	-	+	ENSMUSG00000011463	Cpb1	Intron9	Intron9	Intron9	GO:0005615::extracellular space;GO:0008270::zinc ion binding;GO:0016787::hydrolase activity;GO:0046872::metal ion binding	-11471	20269784	20296345	ENSMUSG00000001865	Cpa3	-	GO:0005615::extracellular space;GO:0008270::zinc ion binding;GO:0016787::hydrolase activity;GO:0046872::metal ion binding	Promoter (1-2kb)	3	20303790	20306486	2697	2	ENSMUSG00000011463	ENSMUST00000125945	-1227	Cpa3	carboxypeptidase A3, mast cell [Source:MGI Symbol;Acc:MGI:88479]
chr3	20295441	20295747	307	*	20295715	5	6	5	4	6	5.3487	0.85668	0.88675	7.5997	7.86646	53.2267	47.4489	-2.70253	0.0426896	1	-	-	+	-	ENSMUSG00000001865	Cpa3	Intron2	Intron2	Intron2	GO:0005615::extracellular space;GO:0008270::zinc ion binding;GO:0016787::hydrolase activity;GO:0046872::metal ion binding	751	20269784	20296345	ENSMUSG00000001865	Cpa3	-	GO:0005615::extracellular space;GO:0008270::zinc ion binding;GO:0016787::hydrolase activity;GO:0046872::metal ion binding	Promoter (<=1kb)	3	20282972	20294911	11940	2	ENSMUSG00000001865	ENSMUST00000191659	-530	Cpa3	carboxypeptidase A3, mast cell [Source:MGI Symbol;Acc:MGI:88479]
chr17	75335321	75335636	316	*	75335533	4	6	4	3	5	5.3487	0.7139	0.7094	6.15271	6.11393	43.0923	46.0975	-2.86214	0.0248358	1	-	-	-	+	ENSMUSG00000001870	Ltbp1	Intron2	Intron2	Intron2	GO:0005509::calcium ion binding;GO:0035583::sequestering of TGFbeta in extracellular matrix;GO:0050431::transforming growth factor beta binding;GO:0050436::microfibril binding	22915	75312563	75698762	ENSMUSG00000001870	Ltbp1	+	GO:0005509::calcium ion binding;GO:0035583::sequestering of TGFbeta in extracellular matrix;GO:0050431::transforming growth factor beta binding;GO:0050436::microfibril binding	Intron (ENSMUST00000234490/ENSMUSG00000001870, intron 2 of 34)	17	75313289	75315794	2506	1	ENSMUSG00000001870	ENSMUST00000146839	22032	Ltbp1	latent transforming growth factor beta binding protein 1 [Source:MGI Symbol;Acc:MGI:109151]
chr17	75364463	75364752	290	*	75364514	4	5	8	3	5	4.5846	1.28502	0.7094	12.0678	6.66208	46.9557	43.0546	-2.26475	0.011864	1	-	-	-	+	ENSMUSG00000001870	Ltbp1	Intron2	Intron2	Intron2	GO:0005509::calcium ion binding;GO:0035583::sequestering of TGFbeta in extracellular matrix;GO:0050431::transforming growth factor beta binding;GO:0050436::microfibril binding	52044	75312563	75698762	ENSMUSG00000001870	Ltbp1	+	GO:0005509::calcium ion binding;GO:0035583::sequestering of TGFbeta in extracellular matrix;GO:0050431::transforming growth factor beta binding;GO:0050436::microfibril binding	Intron (ENSMUST00000234490/ENSMUSG00000001870, intron 2 of 34)	17	75313289	75315794	2506	1	ENSMUSG00000001870	ENSMUST00000146839	51174	Ltbp1	latent transforming growth factor beta binding protein 1 [Source:MGI Symbol;Acc:MGI:109151]
chr17	75314491	75314712	222	*	75314644	7	11	12	13	8	9.1692	1.85614	2.4829	22.7706	30.4595	98.1417	112.485	-1.98438	0.0235102	1	-	-	-	+	ENSMUSG00000001870	Ltbp1	Intron2	Intron2	Intron2	GO:0005509::calcium ion binding;GO:0035583::sequestering of TGFbeta in extracellular matrix;GO:0050431::transforming growth factor beta binding;GO:0050436::microfibril binding	2038	75312563	75698762	ENSMUSG00000001870	Ltbp1	+	GO:0005509::calcium ion binding;GO:0035583::sequestering of TGFbeta in extracellular matrix;GO:0050431::transforming growth factor beta binding;GO:0050436::microfibril binding	Intron (ENSMUST00000234490/ENSMUSG00000001870, intron 2 of 34)	17	75313289	75315794	2506	1	ENSMUSG00000001870	ENSMUST00000146839	1202	Ltbp1	latent transforming growth factor beta binding protein 1 [Source:MGI Symbol;Acc:MGI:109151]
chr8	85502844	85503435	592	*	85503026;85503212	12	15	27	26	13	12.2256	3.99784	4.78845	18.3916	22.0287	59.8051	56.2425	-1.52156	0.00450929	1	-	-	+	+	.	.	.	.	.	.	-3114	85431341	85500025	ENSMUSG00000001911	Nfix	-	GO:0003677::DNA binding;GO:0003700::sequence-specific DNA binding transcription factor activity;GO:0005634::nucleus;GO:0006355::regulation of transcription, DNA-templated	Promoter (1-2kb)	8	85435255	85500998	65744	2	ENSMUSG00000001911	ENSMUST00000109762	-1846	Nfix	nuclear factor I/X [Source:MGI Symbol;Acc:MGI:97311]
chrX	20534028	20535231	1204	*	20534200;20534699;20534768	16	25	52	32	17	19.8666	7.56734	5.85255	17.1172	13.2384	38.4538	44.938	-1.45794	0.0327111	1	+	-	+	+	ENSMUSG00000001924	Uba1	Intron1	Intron1	Exon4	GO:0005515::protein binding;GO:0005634::nucleus;GO:0005737::cytoplasm;GO:0005739::mitochondrion	5492	20529137	20549418	ENSMUSG00000001924	Uba1	+	GO:0005515::protein binding;GO:0005634::nucleus;GO:0005737::cytoplasm;GO:0005739::mitochondrion	Exon (ENSMUST00000089217/ENSMUSG00000001924, exon 2 of 26)	20	20529137	20549418	20282	1	ENSMUSG00000001924	ENSMUST00000001989	4891	Uba1	ubiquitin-like modifier activating enzyme 1 [Source:MGI Symbol;Acc:MGI:98890]
chr6	125551212	125551618	407	*	125551387	4	6	9	7	5	5.3487	1.4278	1.4188	9.55409	9.49387	33.4574	35.7907	-1.86214	0.0294657	1	-	-	-	+	ENSMUSG00000001930	Vwf	Intron6	Intron6	Intron6	GO:0005576::extracellular region;GO:0007155::cell adhesion;GO:0007596::blood coagulation;GO:0007599::hemostasis	21503	125529911	125663642	ENSMUSG00000001930	Vwf	+	GO:0005576::extracellular region;GO:0007155::cell adhesion;GO:0007596::blood coagulation;GO:0007599::hemostasis	Intron (ENSMUST00000100941/ENSMUSG00000001930, intron 7 of 10)	6	125543214	125555541	12328	1	ENSMUSG00000001930	ENSMUST00000126709	7998	Vwf	Von Willebrand factor [Source:MGI Symbol;Acc:MGI:98941]
chr9	37524674	37525924	1251	*	37525047;37525194;37525730;37525595;37525585	12	15	46	32	13	12.2256	6.71066	5.85255	14.6091	12.741	28.301	26.6152	-1.00568	0.00853502	1	+	+	+	+	ENSMUSG00000001948	Spa17	Intergenic	Intergenic	UTR5	GO:0005737::cytoplasm;GO:0009897::external side of plasma membrane;GO:0016020::membrane;GO:0043005::neuron projection	332	37524966	37560951	ENSMUSG00000001942	Siae	+	GO:0001681::sialate O-acetylesterase activity;GO:0005737::cytoplasm;GO:0005764::lysosome;GO:0016787::hydrolase activity	Promoter (<=1kb)	9	37514696	37524866	10171	2	ENSMUSG00000001948	ENSMUST00000214786	0	Siae	sialic acid acetylesterase [Source:MGI Symbol;Acc:MGI:104803]
chr9	37524674	37525924	1251	*	37525047;37525194;37525730;37525595;37525585	12	15	46	32	13	12.2256	6.71066	5.85255	14.6091	12.741	28.301	26.6152	-1.00568	0.00853502	1	+	+	+	+	ENSMUSG00000001942	Siae	Intergenic	Intron1	Intron1	GO:0001681::sialate O-acetylesterase activity;GO:0005737::cytoplasm;GO:0005764::lysosome;GO:0016787::hydrolase activity	332	37524966	37560951	ENSMUSG00000001942	Siae	+	GO:0001681::sialate O-acetylesterase activity;GO:0005737::cytoplasm;GO:0005764::lysosome;GO:0016787::hydrolase activity	Promoter (<=1kb)	9	37514696	37524866	10171	2	ENSMUSG00000001948	ENSMUST00000214786	0	Siae	sialic acid acetylesterase [Source:MGI Symbol;Acc:MGI:104803]
chr9	37448730	37449316	587	*	37448857;37448838;37449009;37449205	10	11	37	21	11	9.1692	5.42564	3.9017	25.1727	18.1022	51.0353	42.5412	-1.11262	0.0478314	1	+	+	+	+	ENSMUSG00000001946	Esam	LastIntron	LastExon	UTR3	GO:0005886::plasma membrane;GO:0016020::membrane;GO:0016021::integral component of membrane;GO:0030054::cell junction	-1528	37450551	37455497	ENSMUSG00000001943	Vsig2	+	GO:0003674::molecular_function;GO:0008150::biological_process;GO:0016020::membrane;GO:0016021::integral component of membrane	3' UTR	9	37447546	37448788	1243	1	ENSMUSG00000001946	ENSMUST00000131832	1184	Vsig2	V-set and immunoglobulin domain containing 2 [Source:MGI Symbol;Acc:MGI:1928009]
chr9	37448026	37448461	436	*	37448107;37448281	6	9	8	7	7	7.641	1.28502	1.4188	8.02675	8.86239	43.7248	47.7288	-2.43694	0.0276262	1	-	-	+	+	ENSMUSG00000001946	Esam	Intron5	Intron5	LastIntron	GO:0005886::plasma membrane;GO:0016020::membrane;GO:0016021::integral component of membrane;GO:0030054::cell junction	-2308	37450551	37455497	ENSMUSG00000001943	Vsig2	+	GO:0003674::molecular_function;GO:0008150::biological_process;GO:0016020::membrane;GO:0016021::integral component of membrane	Exon (ENSMUST00000002011/ENSMUSG00000001946, exon 6 of 7)	9	37447546	37448788	1243	1	ENSMUSG00000001946	ENSMUST00000131832	480	Vsig2	V-set and immunoglobulin domain containing 2 [Source:MGI Symbol;Acc:MGI:1928009]
chr9	37506517	37506842	326	*	37506662	3	5	7	10	4	4.5846	1.14224	1.95085	9.54237	16.2976	33.4163	38.3001	-1.4727	0.0385202	1	-	-	-	+	.	.	.	.	.	.	18187	37514696	37524866	ENSMUSG00000001948	Spa17	-	GO:0005737::cytoplasm;GO:0009897::external side of plasma membrane;GO:0016020::membrane;GO:0043005::neuron projection	Intron (ENSMUST00000213126/ENSMUSG00000001942, intron 2 of 10)	9	37524617	37539028	14412	1	ENSMUSG00000001942	ENSMUST00000215829	-17775	Spa17	sperm autoantigenic protein 17 [Source:MGI Symbol;Acc:MGI:1333778]
chrX	73356829	73357298	470	*	73357058;73357015;73357170;73357095	11	14	26	25	12	11.4615	3.85506	4.6111	22.3383	26.7192	69.5344	66.4141	-1.47052	0.00578857	1	+	+	+	+	ENSMUSG00000001962	Fam50a	Exon1	Intron1	Intron1	GO:0005634::nucleus;GO:0005654::nucleoplasm;GO:0006397::mRNA processing;GO:0008380::RNA splicing	331	73356732	73363740	ENSMUSG00000001962	Fam50a	+	GO:0005634::nucleus;GO:0005654::nucleoplasm;GO:0006397::mRNA processing;GO:0008380::RNA splicing	Exon (ENSMUST00000114160/ENSMUSG00000001962, exon 1 of 13)	20	73356732	73363740	7009	1	ENSMUSG00000001962	ENSMUST00000138242	97	Fam50a	family with sequence similarity 50, member A [Source:MGI Symbol;Acc:MGI:1351626]
chrX	40590422	40591044	623	*	40590980;40590823	8	12	10	3	9	9.9333	1.57058	0.7094	6.86576	3.10113	39.3433	43.4232	-3.05383	0.00590901	1	-	-	+	+	ENSMUSG00000001986	Gria3	Intron3	Intron3	Intron3	GO:0005886::plasma membrane;GO:0016020::membrane;GO:0016021::integral component of membrane;GO:0030054::cell junction	100373	40490359	40702431	ENSMUSG00000001986	Gria3	+	GO:0005886::plasma membrane;GO:0016020::membrane;GO:0016021::integral component of membrane;GO:0030054::cell junction	Intron (ENSMUST00000128197/ENSMUSG00000001986, intron 4 of 11)	20	40491617	40567538	75922	1	ENSMUSG00000001986	ENSMUST00000124169	98805	Gria3	glutamate receptor, ionotropic, AMPA3 (alpha 3) [Source:MGI Symbol;Acc:MGI:95810]
chrX	40612986	40613243	258	*	40613041	3	4	4	5	4	3.8205	0.7139	1.0641	7.53588	11.2326	42.2237	40.3289	-2.13701	0.0127349	1	-	-	+	-	ENSMUSG00000001986	Gria3	Intron3	Intron3	Intron3	GO:0005886::plasma membrane;GO:0016020::membrane;GO:0016021::integral component of membrane;GO:0030054::cell junction	122755	40490359	40702431	ENSMUSG00000001986	Gria3	+	GO:0005886::plasma membrane;GO:0016020::membrane;GO:0016021::integral component of membrane;GO:0030054::cell junction	Intron (ENSMUST00000128197/ENSMUSG00000001986, intron 4 of 11)	20	40699074	40710139	11066	1	ENSMUSG00000001986	ENSMUST00000126843	-85831	Gria3	glutamate receptor, ionotropic, AMPA3 (alpha 3) [Source:MGI Symbol;Acc:MGI:95810]
chr8	126168813	126169640	828	*	126169141;126168989;126169491	21	24	73	40	22	19.1025	10.5657	7.27135	34.7524	23.9167	72.3617	62.8313	-1.20435	0.0349538	1	+	-	+	+	ENSMUSG00000001995	Sipa1l2	Intron16	Intron17	Intron17	GO:0005096::GTPase activator activity;GO:0005515::protein binding;GO:0050790::regulation of catalytic activity;GO:0051056::regulation of small GTPase mediated signal transduction	127321	126144815	126296547	ENSMUSG00000001995	Sipa1l2	-	GO:0005096::GTPase activator activity;GO:0005515::protein binding;GO:0050790::regulation of catalytic activity;GO:0051056::regulation of small GTPase mediated signal transduction	Exon (ENSMUST00000108775/ENSMUSG00000001995, exon 15 of 21)	8	126144802	126219449	74648	2	ENSMUSG00000001995	ENSMUST00000108775	49809	Sipa1l2	signal-induced proliferation-associated 1 like 2 [Source:MGI Symbol;Acc:MGI:2676970]
chr8	126174139	126174814	676	*	126174383;126174545	19	22	41	43	20	17.5743	5.99676	7.8034	24.1594	31.4379	80.5749	70.8024	-1.44506	0.0197127	1	-	-	+	+	ENSMUSG00000001995	Sipa1l2	Intron14	Exon15	Intron15	GO:0005096::GTPase activator activity;GO:0005515::protein binding;GO:0050790::regulation of catalytic activity;GO:0051056::regulation of small GTPase mediated signal transduction	122071	126144815	126296547	ENSMUSG00000001995	Sipa1l2	-	GO:0005096::GTPase activator activity;GO:0005515::protein binding;GO:0050790::regulation of catalytic activity;GO:0051056::regulation of small GTPase mediated signal transduction	Exon (ENSMUST00000108775/ENSMUSG00000001995, exon 13 of 21)	8	126144802	126219449	74648	2	ENSMUSG00000001995	ENSMUST00000108775	44635	Sipa1l2	signal-induced proliferation-associated 1 like 2 [Source:MGI Symbol;Acc:MGI:2676970]
chr8	126261916	126262554	639	*	126262152;126262241	15	17	37	23	16	13.7538	5.42564	4.2564	23.1242	18.1409	68.1923	58.619	-1.61969	0.0331089	1	-	-	+	+	ENSMUSG00000001995	Sipa1l2	Intron1	Intron1	Intron1	GO:0005096::GTPase activator activity;GO:0005515::protein binding;GO:0050790::regulation of catalytic activity;GO:0051056::regulation of small GTPase mediated signal transduction	34312	126144815	126296547	ENSMUSG00000001995	Sipa1l2	-	GO:0005096::GTPase activator activity;GO:0005515::protein binding;GO:0050790::regulation of catalytic activity;GO:0051056::regulation of small GTPase mediated signal transduction	Intron (ENSMUST00000212168/ENSMUSG00000001995, intron 1 of 21)	8	126243671	126296442	52772	2	ENSMUSG00000001995	ENSMUST00000212604	33888	Sipa1l2	signal-induced proliferation-associated 1 like 2 [Source:MGI Symbol;Acc:MGI:2676970]
chr8	126156537	126157247	711	*	126156635;126156849;126157023	15	21	47	26	16	16.8102	6.85344	4.78845	26.2516	18.3418	61.2868	64.3902	-1.49482	0.0366523	1	+	-	+	+	ENSMUSG00000001995	Sipa1l2	Intron19	Intron19	Intron19	GO:0005096::GTPase activator activity;GO:0005515::protein binding;GO:0050790::regulation of catalytic activity;GO:0051056::regulation of small GTPase mediated signal transduction	139655	126144815	126296547	ENSMUSG00000001995	Sipa1l2	-	GO:0005096::GTPase activator activity;GO:0005515::protein binding;GO:0050790::regulation of catalytic activity;GO:0051056::regulation of small GTPase mediated signal transduction	Intron (ENSMUST00000212168/ENSMUSG00000001995, intron 19 of 21)	8	126144802	126219449	74648	2	ENSMUSG00000001995	ENSMUST00000108775	62202	Sipa1l2	signal-induced proliferation-associated 1 like 2 [Source:MGI Symbol;Acc:MGI:2676970]
chr8	126254321	126254725	405	*	126254477	6	8	22	19	7	6.8769	3.28394	3.547	22.0829	23.8519	47.0716	46.2439	-1.02253	0.00789511	1	-	+	-	-	ENSMUSG00000001995	Sipa1l2	Intron1	Intron1	Intron1	GO:0005096::GTPase activator activity;GO:0005515::protein binding;GO:0050790::regulation of catalytic activity;GO:0051056::regulation of small GTPase mediated signal transduction	42024	126144815	126296547	ENSMUSG00000001995	Sipa1l2	-	GO:0005096::GTPase activator activity;GO:0005515::protein binding;GO:0050790::regulation of catalytic activity;GO:0051056::regulation of small GTPase mediated signal transduction	Intron (ENSMUST00000212168/ENSMUSG00000001995, intron 1 of 21)	8	126144802	126219449	74648	2	ENSMUSG00000001995	ENSMUST00000108775	-34872	Sipa1l2	signal-induced proliferation-associated 1 like 2 [Source:MGI Symbol;Acc:MGI:2676970]
chr8	126294215	126294469	255	*	126294226	6	7	12	12	7	6.1128	1.85614	2.30555	19.8238	24.6236	74.7609	65.2855	-1.65573	0.0285683	1	-	-	+	-	ENSMUSG00000001995	Sipa1l2	Intron1	Intron1	Intron1	GO:0005096::GTPase activator activity;GO:0005515::protein binding;GO:0050790::regulation of catalytic activity;GO:0051056::regulation of small GTPase mediated signal transduction	2205	126144815	126296547	ENSMUSG00000001995	Sipa1l2	-	GO:0005096::GTPase activator activity;GO:0005515::protein binding;GO:0050790::regulation of catalytic activity;GO:0051056::regulation of small GTPase mediated signal transduction	Intron (ENSMUST00000212168/ENSMUSG00000001995, intron 1 of 21)	8	126243671	126296442	52772	2	ENSMUSG00000001995	ENSMUST00000212604	1973	Sipa1l2	signal-induced proliferation-associated 1 like 2 [Source:MGI Symbol;Acc:MGI:2676970]
chr2	126857592	126858685	1094	*	126857691;126858118;126858107;126858499	17	23	44	36	18	18.3384	6.4251	6.56195	15.9948	16.3355	44.8097	45.6521	-1.48442	0.00290224	1	+	+	+	+	ENSMUSG00000001998	Ap4e1	Intron3	Intron3	Intron3	GO:0006886::intracellular protein transport;GO:0015031::protein transport;GO:0016020::membrane;GO:0016192::vesicle-mediated transport	7488	126850650	126909829	ENSMUSG00000001998	Ap4e1	+	GO:0006886::intracellular protein transport;GO:0015031::protein transport;GO:0016020::membrane;GO:0016192::vesicle-mediated transport	Intron (ENSMUST00000149254/ENSMUSG00000001998, intron 3 of 6)	2	126850674	126902440	51767	1	ENSMUSG00000001998	ENSMUST00000177372	6918	Ap4e1	adaptor-related protein complex AP-4, epsilon 1 [Source:MGI Symbol;Acc:MGI:1336993]
chr2	126910610	126911025	416	*	126910810;126910744;126910885;126910938	12	18	30	22	13	14.5179	4.42618	4.07905	28.9769	26.7044	85.1072	95.0445	-1.69395	0.0410096	1	+	+	+	+	.	.	.	.	.	.	-1768	126912585	126929790	ENSMUSG00000001999	Blvra	+	GO:0005737::cytoplasm;GO:0005829::cytosol;GO:0008270::zinc ion binding;GO:0046872::metal ion binding	Promoter (1-2kb)	2	126912585	126929790	17206	1	ENSMUSG00000001999	ENSMUST00000142861	-1560	Blvra	biliverdin reductase A [Source:MGI Symbol;Acc:MGI:88170]
chrX	72816955	72817336	382	*	72817034	11	12	28	11	12	9.9333	4.14062	2.1282	29.5201	15.1728	85.5528	70.8185	-1.80686	0.0323285	1	-	-	-	+	.	.	.	.	.	.	-866	72818011	72822531	ENSMUSG00000002007	Srpk3	+	GO:0004672::protein kinase activity;GO:0005524::ATP binding;GO:0006468::protein phosphorylation;GO:0007519::skeletal muscle tissue development	Promoter (<=1kb)	20	72818011	72822531	4521	1	ENSMUSG00000002007	ENSMUST00000002081	-675	Srpk3	serine/arginine-rich protein specific kinase 3 [Source:MGI Symbol;Acc:MGI:1891338]
chrX	72823883	72824722	840	*	72823983;72823938;72824470	18	25	55	47	19	19.8666	7.99568	8.5128	25.9234	27.6	61.6014	64.4111	-1.23532	0.00511767	1	+	-	+	+	ENSMUSG00000002010	Idh3g	Intron4	Exon5	Exon6	GO:0000287::magnesium ion binding;GO:0005730::nucleolus;GO:0005739::mitochondrion;GO:0046872::metal ion binding	6201	72822569	72830503	ENSMUSG00000002010	Idh3g	-	GO:0000287::magnesium ion binding;GO:0005730::nucleolus;GO:0005739::mitochondrion;GO:0046872::metal ion binding	Promoter (<=1kb)	20	72823276	72824302	1027	2	ENSMUSG00000002010	ENSMUST00000148419	0	Idh3g	isocitrate dehydrogenase 3 (NAD+), gamma [Source:MGI Symbol;Acc:MGI:1099463]
chrX	72704576	72704823	248	*	72704579	9	10	6	9	10	8.4051	0.99946	1.7735	10.9756	19.4758	109.816	92.3013	-2.73061	0.0312972	1	-	-	+	-	.	.	.	.	.	.	-1265	72699600	72703434	ENSMUSG00000002012	Pnck	-	GO:0004672::protein kinase activity;GO:0005524::ATP binding;GO:0005634::nucleus;GO:0005737::cytoplasm	Promoter (<=1kb)	20	72699601	72703723	4123	2	ENSMUSG00000002012	ENSMUST00000114472	-853	Pnck	pregnancy upregulated non-ubiquitously expressed CaM kinase [Source:MGI Symbol;Acc:MGI:1347357]
chr17	75843471	75845659	2189	*	75844220;75843755;75844269;75844241	28	44	68	36	29	34.3845	9.85182	6.56195	12.2571	8.16401	36.0802	42.7793	-1.94922	0.0288603	1	+	-	+	+	ENSMUSG00000002017	Fam98a	LastExon	UTR3	Intergenic	GO:0005515::protein binding;GO:0008276::protein methyltransferase activity;GO:0008284::positive regulation of cell proliferation;GO:0010628::positive regulation of gene expression	14376	75844081	75858941	ENSMUSG00000002017	Fam98a	-	GO:0005515::protein binding;GO:0008276::protein methyltransferase activity;GO:0008284::positive regulation of cell proliferation;GO:0010628::positive regulation of gene expression	3' UTR	17	75846026	75847567	1542	2	ENSMUSG00000002017	ENSMUST00000140729	1908	Fam98a	family with sequence similarity 98, member A [Source:MGI Symbol;Acc:MGI:1919972]
chr17	75848156	75849107	952	*	75848348;75848442;75848809	12	20	24	35	13	16.0461	3.5695	6.3846	10.2114	18.2647	37.1897	45.9038	-1.54498	0.0446157	1	-	+	+	+	ENSMUSG00000002017	Fam98a	Intron3	Intron3	Intron4	GO:0005515::protein binding;GO:0008276::protein methyltransferase activity;GO:0008284::positive regulation of cell proliferation;GO:0010628::positive regulation of gene expression	10310	75844081	75858941	ENSMUSG00000002017	Fam98a	-	GO:0005515::protein binding;GO:0008276::protein methyltransferase activity;GO:0008284::positive regulation of cell proliferation;GO:0010628::positive regulation of gene expression	Promoter (<=1kb)	17	75846026	75847567	1542	2	ENSMUSG00000002017	ENSMUST00000140729	-589	Fam98a	family with sequence similarity 98, member A [Source:MGI Symbol;Acc:MGI:1919972]
chr17	75854968	75855182	215	*	75854999	5	7	9	6	6	6.1128	1.4278	1.24145	18.0861	15.7256	76.0027	77.4316	-2.18203	0.00163716	1	-	-	+	-	ENSMUSG00000002017	Fam98a	Intron1	Intron1	Intron1	GO:0005515::protein binding;GO:0008276::protein methyltransferase activity;GO:0008284::positive regulation of cell proliferation;GO:0010628::positive regulation of gene expression	3866	75844081	75858941	ENSMUSG00000002017	Fam98a	-	GO:0005515::protein binding;GO:0008276::protein methyltransferase activity;GO:0008284::positive regulation of cell proliferation;GO:0010628::positive regulation of gene expression	Intron (ENSMUST00000112507/ENSMUSG00000002017, intron 1 of 7)	17	75851462	75858791	7330	2	ENSMUSG00000002017	ENSMUST00000141969	3609	Fam98a	family with sequence similarity 98, member A [Source:MGI Symbol;Acc:MGI:1919972]
chr17	75831288	75831660	373	*	75831519	4	5	14	13	5	4.5846	2.1417	2.4829	15.6375	18.1287	36.5071	33.4741	-1.05139	0.0129669	1	-	+	-	-	ENSMUSG00000071042	Rasgrp3	Intron15	Exon16	Intron16	GO:0005509::calcium ion binding;GO:0005737::cytoplasm;GO:0005886::plasma membrane;GO:0046872::metal ion binding	27467	75844081	75858941	ENSMUSG00000002017	Fam98a	-	GO:0005515::protein binding;GO:0008276::protein methyltransferase activity;GO:0008284::positive regulation of cell proliferation;GO:0010628::positive regulation of gene expression	Exon (ENSMUST00000164192/ENSMUSG00000071042, exon 15 of 17)	17	75846026	75847567	1542	2	ENSMUSG00000002017	ENSMUST00000140729	15907	Fam98a	family with sequence similarity 98, member A [Source:MGI Symbol;Acc:MGI:1919972]
chr17	75828224	75828977	754	*	75828276;75828740;75828768	14	20	35	28	15	16.0461	5.14008	5.14315	18.5659	18.5769	54.1797	57.9582	-1.59412	0.0320464	1	+	-	+	+	ENSMUSG00000071042	Rasgrp3	Intron14	Intron14	Intron14	GO:0005509::calcium ion binding;GO:0005737::cytoplasm;GO:0005886::plasma membrane;GO:0046872::metal ion binding	30341	75844081	75858941	ENSMUSG00000002017	Fam98a	-	GO:0005515::protein binding;GO:0008276::protein methyltransferase activity;GO:0008284::positive regulation of cell proliferation;GO:0010628::positive regulation of gene expression	Intron (ENSMUST00000164192/ENSMUSG00000071042, intron 13 of 16)	17	75846026	75847567	1542	2	ENSMUSG00000002017	ENSMUST00000140729	18590	Fam98a	family with sequence similarity 98, member A [Source:MGI Symbol;Acc:MGI:1919972]
chr9	44701838	44702066	229	*	44701933	10	13	18	15	11	10.6974	2.71282	2.8376	32.2628	33.7468	130.82	127.221	-1.96685	0.00391965	1	-	-	-	+	ENSMUSG00000002031	Ift46	LastExon	LastExon	UTR3	GO:0005515::protein binding;GO:0005737::cytoplasm;GO:0005856::cytoskeleton;GO:0042995::cell projection	8587	44705073	44710539	ENSMUSG00000002032	Tmem25	-	GO:0005576::extracellular region;GO:0005886::plasma membrane;GO:0016020::membrane;GO:0016021::integral component of membrane	3' UTR	9	44700741	44702188	1448	1	ENSMUSG00000002031	ENSMUST00000149020	1097	Tmem25	transmembrane protein 25 [Source:MGI Symbol;Acc:MGI:1918937]
chr9	44884540	44885705	1166	*	44884602;44885218;44885172;44885361;44885644	18	24	63	47	19	19.1025	9.13792	8.5128	21.3435	19.8834	44.3784	44.6178	-1.11016	0.0165409	1	+	+	-	+	.	.	.	.	.	.	-761	44881050	44884361	ENSMUSG00000002033	Cd3g	-	GO:0005829::cytosol;GO:0007166::cell surface receptor signaling pathway;GO:0016020::membrane;GO:0016021::integral component of membrane	Promoter (<=1kb)	9	44881050	44884361	3312	2	ENSMUSG00000002033	ENSMUST00000159019	-179	Cd3g	CD3 antigen, gamma polypeptide [Source:MGI Symbol;Acc:MGI:88333]
chr11	78123735	78124246	512	*	78123915;78123857;78124131	14	18	37	38	15	14.5179	5.42564	6.91665	28.8601	36.7911	79.788	77.2236	-1.25798	0.0371877	1	-	+	+	+	ENSMUSG00000002052	Supt6	Intron2	Intron2	Intron2	GO:0003676::nucleic acid binding;GO:0003677::DNA binding;GO:0005634::nucleus;GO:0042393::histone binding	-12582	78136572	78146322	ENSMUSG00000002064	Sdf2	+	GO:0005783::endoplasmic reticulum;GO:0051085::chaperone mediated protein folding requiring cofactor;GO:0051787::misfolded protein binding;GO:0101031::NA	Intron (ENSMUST00000002121/ENSMUSG00000002052, intron 2 of 36)	11	78097854	78114512	16659	2	ENSMUSG00000002052	ENSMUST00000108314	-9223	Sdf2	stromal cell derived factor 2 [Source:MGI Symbol;Acc:MGI:108019]
chr11	78128612	78129272	661	*	78128816;78128747;78129070	14	17	49	30	15	13.7538	7.139	5.49785	29.4139	22.6521	61.8025	56.668	-1.18612	0.0193963	1	+	+	-	+	ENSMUSG00000002052	Supt6	Intron1	Intron1	Intron1	GO:0003676::nucleic acid binding;GO:0003677::DNA binding;GO:0005634::nucleus;GO:0042393::histone binding	-7630	78136572	78146322	ENSMUSG00000002064	Sdf2	+	GO:0005783::endoplasmic reticulum;GO:0051085::chaperone mediated protein folding requiring cofactor;GO:0051787::misfolded protein binding;GO:0101031::NA	Intron (ENSMUST00000002121/ENSMUSG00000002052, intron 1 of 36)	11	78136572	78146322	9751	1	ENSMUSG00000002064	ENSMUST00000002133	-7300	Sdf2	stromal cell derived factor 2 [Source:MGI Symbol;Acc:MGI:108019]
chr17	32258786	32259202	417	*	32258853;32259031	7	8	27	17	8	6.8769	3.99784	3.1923	26.1099	20.8489	52.2481	44.9131	-1.04898	0.0381547	1	+	-	-	+	ENSMUSG00000058392	Rrp1b	Intron1	Intron1	Intron1	GO:0005515::protein binding;GO:0005634::nucleus;GO:0005730::nucleolus;GO:0045944::positive regulation of transcription from RNA polymerase II promoter	-3670	32163743	32255323	ENSMUSG00000002076	Hsf2bp	-	GO:0005515::protein binding;GO:0005694::chromosome;GO:0005737::cytoplasm;GO:0007283::spermatogenesis	Intron (ENSMUST00000081339/ENSMUSG00000058392, intron 1 of 15)	17	32255403	32266889	11487	1	ENSMUSG00000058392	ENSMUST00000151808	3383	Hsf2bp	heat shock transcription factor 2 binding protein [Source:MGI Symbol;Acc:MGI:1921627]
chr7	16067845	16068562	718	*	16068129;16068334;16068391;16068351	16	23	44	40	17	18.3384	6.4251	7.27135	24.3709	27.5808	64.4824	69.559	-1.36743	0.00995451	1	+	+	+	+	ENSMUSG00000052833	Sae1	Intron7	Intron7	Intron7	GO:0005634::nucleus;GO:0005654::nucleoplasm;GO:0005737::cytoplasm;GO:0016874::ligase activity	24662	16043541	16052130	ENSMUSG00000002083	Bbc3	+	GO:0005739::mitochondrion;GO:0043065::positive regulation of apoptotic process;GO:0090200::positive regulation of release of cytochrome c from mitochondria;GO:0097193::intrinsic apoptotic signaling pathway	Exon (ENSMUST00000209749/ENSMUSG00000052833, exon 5 of 5)	7	16047442	16051622	4181	1	ENSMUSG00000002083	ENSMUST00000147267	20403	Bbc3	BCL2 binding component 3 [Source:MGI Symbol;Acc:MGI:2181667]
chr7	16042189	16042696	508	*	16042339;16042535	9	11	21	16	10	9.1692	3.14116	3.01495	16.84	16.1634	53.6108	49.1569	-1.6387	0.0365234	1	-	-	+	+	.	.	.	.	.	.	-1099	16043541	16052130	ENSMUSG00000002083	Bbc3	+	GO:0005739::mitochondrion;GO:0043065::positive regulation of apoptotic process;GO:0090200::positive regulation of release of cytochrome c from mitochondria;GO:0097193::intrinsic apoptotic signaling pathway	Promoter (<=1kb)	7	16042318	16046339	4022	1	ENSMUSG00000002083	ENSMUST00000209688	0	Bbc3	BCL2 binding component 3 [Source:MGI Symbol;Acc:MGI:2181667]
chr7	16050627	16051380	754	*	16050723;16050848;16051250	13	19	55	35	14	15.282	7.99568	6.3846	28.8802	23.061	50.5677	55.1982	-1.02592	0.021172	1	+	-	+	+	ENSMUSG00000002083	Bbc3	LastIntron	LastIntron	UTR3	GO:0005739::mitochondrion;GO:0043065::positive regulation of apoptotic process;GO:0090200::positive regulation of release of cytochrome c from mitochondria;GO:0097193::intrinsic apoptotic signaling pathway	7462	16043541	16052130	ENSMUSG00000002083	Bbc3	+	GO:0005739::mitochondrion;GO:0043065::positive regulation of apoptotic process;GO:0090200::positive regulation of release of cytochrome c from mitochondria;GO:0097193::intrinsic apoptotic signaling pathway	3' UTR	7	16047442	16051622	4181	1	ENSMUSG00000002083	ENSMUST00000147267	3185	Bbc3	BCL2 binding component 3 [Source:MGI Symbol;Acc:MGI:2181667]
chr7	16064196	16064677	482	*	16064247;16064488	10	12	24	26	11	9.9333	3.5695	4.78845	20.1686	27.056	62.153	56.1258	-1.32458	0.0170084	1	-	-	+	+	ENSMUSG00000052833	Sae1	Intron7	LastIntron	LastIntron	GO:0005634::nucleus;GO:0005654::nucleoplasm;GO:0005737::cytoplasm;GO:0016874::ligase activity	20895	16043541	16052130	ENSMUSG00000002083	Bbc3	+	GO:0005739::mitochondrion;GO:0043065::positive regulation of apoptotic process;GO:0090200::positive regulation of release of cytochrome c from mitochondria;GO:0097193::intrinsic apoptotic signaling pathway	Exon (ENSMUST00000211741/ENSMUSG00000052833, exon 8 of 9)	7	16047442	16051622	4181	1	ENSMUSG00000002083	ENSMUST00000147267	16754	Bbc3	BCL2 binding component 3 [Source:MGI Symbol;Acc:MGI:2181667]
chr2	90959953	90960589	637	*	90960073	19	23	47	27	20	18.3384	6.85344	4.9658	29.3012	21.2308	85.508	78.404	-1.69765	0.00937032	1	-	-	-	+	ENSMUSG00000002100	Mybpc3	Intron22	Intron22	Intron22	GO:0005515::protein binding;GO:0008307::structural constituent of muscle;GO:0017022::myosin binding;GO:0043232::intracellular non-membrane-bounded organelle	11781	90948489	90966861	ENSMUSG00000002100	Mybpc3	+	GO:0005515::protein binding;GO:0008307::structural constituent of muscle;GO:0017022::myosin binding;GO:0043232::intracellular non-membrane-bounded organelle	Intron (ENSMUST00000111430/ENSMUSG00000002100, intron 22 of 34)	2	90968695	90969601	907	2	ENSMUSG00000040687	ENSMUST00000156368	9012	Mybpc3	myosin binding protein C, cardiac [Source:MGI Symbol;Acc:MGI:102844]
chr2	91046767	91048047	1281	*	91046824;91046954;91047633;91047939;91047533	24	28	57	50	25	22.1589	8.28124	9.04485	17.6061	19.2295	53.1505	47.1103	-1.44458	0.0463767	1	+	+	+	+	ENSMUSG00000002109	Ddb2	Intron1	Exon3	Intron4	GO:0003684::damaged DNA binding;GO:0005634::nucleus;GO:0006281::DNA repair;GO:0080008::Cul4-RING E3 ubiquitin ligase complex	14152	91033254	91044443	ENSMUSG00000002103	Acp2	+	GO:0001501::skeletal system development;GO:0010033::response to organic substance;GO:0016020::membrane;GO:0016021::integral component of membrane	Exon (ENSMUST00000152277/ENSMUSG00000002109, exon 4 of 7)	2	91033273	91034002	730	1	ENSMUSG00000002103	ENSMUST00000127643	13494	Acp2	acid phosphatase 2, lysosomal [Source:MGI Symbol;Acc:MGI:87882]
chr2	6910926	6911187	262	*	6911002	2	4	3	5	3	3.8205	0.57112	1.0641	5.93666	11.0611	31.1843	39.7132	-2.06039	0.0490654	1	-	-	-	+	.	.	.	.	.	.	-21249	6544516	6889807	ENSMUSG00000002107	Celf2	-	GO:0003723::RNA binding;GO:0003730::mRNA 3'-UTR binding;GO:0005634::nucleus;GO:0016441::posttranscriptional gene silencing	Intron (ENSMUST00000182404/ENSMUSG00000002107, intron 3 of 11)	2	6546680	6889807	343128	2	ENSMUSG00000002107	ENSMUST00000114934	-21119	Celf2	CUGBP, Elav-like family member 2 [Source:MGI Symbol;Acc:MGI:1338822]
chr2	6892491	6892811	321	*	6892581	4	6	5	1	5	5.3487	0.85668	0.3547	7.26825	3.00935	42.421	45.3795	-3.09473	0.00700501	1	-	-	-	+	.	.	.	.	.	.	-2843	6544516	6889807	ENSMUSG00000002107	Celf2	-	GO:0003723::RNA binding;GO:0003730::mRNA 3'-UTR binding;GO:0005634::nucleus;GO:0016441::posttranscriptional gene silencing	Promoter (2-3kb)	2	6546680	6889807	343128	2	ENSMUSG00000002107	ENSMUST00000114934	-2684	Celf2	CUGBP, Elav-like family member 2 [Source:MGI Symbol;Acc:MGI:1338822]
chr2	91022958	91023437	480	*	91023199;91023325	6	8	18	17	7	6.8769	2.71282	3.1923	15.392	18.1125	39.7167	39.0183	-1.23265	0.028265	1	-	-	+	+	ENSMUSG00000002108	Nr1h3	Intron2	Intron2	Exon3	GO:0005515::protein binding;GO:0005634::nucleus;GO:0043565::sequence-specific DNA binding;GO:0071222::cellular response to lipopolysaccharide	2173	91014406	91025370	ENSMUSG00000002108	Nr1h3	-	GO:0005515::protein binding;GO:0005634::nucleus;GO:0043565::sequence-specific DNA binding;GO:0071222::cellular response to lipopolysaccharide	Promoter (<=1kb)	2	91014551	91023089	8539	2	ENSMUSG00000002108	ENSMUST00000130031	0	Nr1h3	nuclear receptor subfamily 1, group H, member 3 [Source:MGI Symbol;Acc:MGI:1352462]
chr2	91064266	91065496	1231	*	91064434;91064496;91064625;91064707;91065186;91065447	18	23	45	45	19	18.3384	6.56788	8.1581	14.5306	18.0488	42.0351	40.5714	-1.3423	0.0224592	1	+	+	+	+	ENSMUSG00000002109	Ddb2	Exon1	Exon1	Intron1	GO:0003684::damaged DNA binding;GO:0005634::nucleus;GO:0006281::DNA repair;GO:0080008::Cul4-RING E3 ubiquitin ligase complex	795	91041917	91065676	ENSMUSG00000002109	Ddb2	-	GO:0003684::damaged DNA binding;GO:0005634::nucleus;GO:0006281::DNA repair;GO:0080008::Cul4-RING E3 ubiquitin ligase complex	5' UTR	2	91041917	91065676	23760	2	ENSMUSG00000002109	ENSMUST00000152277	180	Ddb2	damage specific DNA binding protein 2 [Source:MGI Symbol;Acc:MGI:1355314]
chr8	84123406	84123758	353	*	84123552;84123633	5	6	9	10	6	5.3487	1.4278	1.95085	11.0156	15.051	46.2906	41.2658	-1.74801	0.0124992	1	-	-	+	+	ENSMUSG00000002190	Clgn	Intron2	Intron2	Intron3	GO:0005515::protein binding;GO:0007338::single fertilization;GO:0016020::membrane;GO:0016021::integral component of membrane	7085	84116496	84155181	ENSMUSG00000002190	Clgn	+	GO:0005515::protein binding;GO:0007338::single fertilization;GO:0016020::membrane;GO:0016021::integral component of membrane	Exon (ENSMUST00000002259/ENSMUSG00000002190, exon 3 of 15)	8	84116507	84153460	36954	1	ENSMUSG00000002190	ENSMUST00000109831	6899	Clgn	calmegin [Source:MGI Symbol;Acc:MGI:107472]
chr8	84141526	84141843	318	*	84141709;84141666	4	5	14	9	5	4.5846	2.1417	1.7735	18.3421	15.1887	42.8212	39.2637	-1.29163	0.00991558	1	-	+	-	+	ENSMUSG00000002190	Clgn	Intron8	Intron8	Intron8	GO:0005515::protein binding;GO:0007338::single fertilization;GO:0016020::membrane;GO:0016021::integral component of membrane	25188	84116496	84155181	ENSMUSG00000002190	Clgn	+	GO:0005515::protein binding;GO:0007338::single fertilization;GO:0016020::membrane;GO:0016021::integral component of membrane	Intron (ENSMUST00000002259/ENSMUSG00000002190, intron 8 of 14)	8	84162348	84164456	2109	2	ENSMUSG00000063253	ENSMUST00000212947	22613	Clgn	calmegin [Source:MGI Symbol;Acc:MGI:107472]
chr7	44414975	44415289	315	*	44415106	6	8	12	7	7	6.8769	1.85614	1.4188	16.0478	12.2667	60.5207	59.4564	-2.08314	0.0172489	1	-	-	-	+	.	.	.	.	.	.	8721	44406410	44411061	ENSMUSG00000002205	Vrk3	+	GO:0005634::nucleus;GO:0005654::nucleoplasm;GO:0005730::nucleolus;GO:0007519::skeletal muscle tissue development	Intron (ENSMUST00000002275/ENSMUSG00000002205, intron 9 of 14)	7	44406410	44411061	4652	1	ENSMUSG00000002205	ENSMUST00000208083	8565	Vrk3	vaccinia related kinase 3 [Source:MGI Symbol;Acc:MGI:2182465]
chr7	24096942	24097324	383	*	24097038	10	15	12	8	11	12.2256	1.85614	1.59615	13.1986	11.3499	78.2186	86.9336	-2.75009	0.0320683	1	-	-	-	+	.	.	.	.	.	.	-1911	24099044	24122203	ENSMUSG00000002210	Smg9	+	GO:0000184::nuclear-transcribed mRNA catabolic process, nonsense-mediated decay;GO:0001654::eye development;GO:0001701::in utero embryonic development;GO:0042802::identical protein binding	Promoter (1-2kb)	7	24099044	24107698	8655	1	ENSMUSG00000002210	ENSMUST00000146381	-1720	Smg9	smg-9 homolog, nonsense mediated mRNA decay factor (C. elegans) [Source:MGI Symbol;Acc:MGI:1919247]
chr5	27951734	27952083	350	*	27951834	5	6	9	4	6	5.3487	1.4278	0.88675	11.11	6.90001	46.6874	41.6195	-2.29372	0.00970823	1	-	-	+	-	ENSMUSG00000002221	Paxip1	Intron17	Intron17	Intron17	GO:0005634::nucleus;GO:0005694::chromosome;GO:0006281::DNA repair;GO:0035097::histone methyltransferase complex	44640	27945078	27996548	ENSMUSG00000002221	Paxip1	-	GO:0005634::nucleus;GO:0005694::chromosome;GO:0006281::DNA repair;GO:0035097::histone methyltransferase complex	Intron (ENSMUST00000002291/ENSMUSG00000002221, intron 17 of 20)	5	27949083	27956293	7211	2	ENSMUSG00000002221	ENSMUST00000197625	4210	Paxip1	PAX interacting (with transcription-activation domain) protein 1 [Source:MGI Symbol;Acc:MGI:1890430]
chr5	27971201	27971441	241	*	27971281	6	9	7	13	7	7.641	1.14224	2.4829	12.9079	28.0581	79.1038	86.3475	-2.01391	0.0408273	1	-	+	-	-	ENSMUSG00000002221	Paxip1	Intron6	Intron6	Exon7	GO:0005634::nucleus;GO:0005694::chromosome;GO:0006281::DNA repair;GO:0035097::histone methyltransferase complex	25227	27945078	27996548	ENSMUSG00000002221	Paxip1	-	GO:0005634::nucleus;GO:0005694::chromosome;GO:0006281::DNA repair;GO:0035097::histone methyltransferase complex	Promoter (<=1kb)	5	27964730	27970735	6006	2	ENSMUSG00000002221	ENSMUST00000196641	-466	Paxip1	PAX interacting (with transcription-activation domain) protein 1 [Source:MGI Symbol;Acc:MGI:1890430]
chr5	27960271	27960777	507	*	27960390;27960594	13	16	32	23	14	12.9897	4.71174	4.2564	25.3099	22.8639	75.2032	69.7762	-1.58953	0.0148459	1	-	-	+	+	ENSMUSG00000002221	Paxip1	Intron13	Intron13	Intron13	GO:0005634::nucleus;GO:0005694::chromosome;GO:0006281::DNA repair;GO:0035097::histone methyltransferase complex	36024	27945078	27996548	ENSMUSG00000002221	Paxip1	-	GO:0005634::nucleus;GO:0005694::chromosome;GO:0006281::DNA repair;GO:0035097::histone methyltransferase complex	Intron (ENSMUST00000002291/ENSMUSG00000002221, intron 13 of 20)	5	27949083	27956293	7211	2	ENSMUSG00000002221	ENSMUST00000197625	-3978	Paxip1	PAX interacting (with transcription-activation domain) protein 1 [Source:MGI Symbol;Acc:MGI:1890430]
chr5	27906453	27907271	819	*	27906733;27906600	16	21	31	31	17	16.8102	4.56896	5.6752	15.1932	18.8718	56.5303	55.8992	-1.72266	0.0256468	1	-	-	+	+	ENSMUSG00000061576	Dpp6	Intron17	Intron17	Intron17	GO:0005515::protein binding;GO:0005886::plasma membrane;GO:0016020::membrane;GO:0016021::integral component of membrane	89686	27945078	27996548	ENSMUSG00000002221	Paxip1	-	GO:0005634::nucleus;GO:0005694::chromosome;GO:0006281::DNA repair;GO:0035097::histone methyltransferase complex	Intron (ENSMUST00000071500/ENSMUSG00000061576, intron 17 of 25)	5	27949083	27956293	7211	2	ENSMUSG00000002221	ENSMUST00000197625	49022	Paxip1	PAX interacting (with transcription-activation domain) protein 1 [Source:MGI Symbol;Acc:MGI:1890430]
chr5	27927903	27929649	1747	*	27928097;27928713;27929162;27929361	24	35	73	62	25	27.5076	10.5657	11.173	16.4711	17.4178	38.973	42.8821	-1.27226	0.040927	1	-	+	+	+	ENSMUSG00000061576	Dpp6	Intron23	LastIntron	LastIntron	GO:0005515::protein binding;GO:0005886::plasma membrane;GO:0016020::membrane;GO:0016021::integral component of membrane	67772	27945078	27996548	ENSMUSG00000002221	Paxip1	-	GO:0005634::nucleus;GO:0005694::chromosome;GO:0006281::DNA repair;GO:0035097::histone methyltransferase complex	Exon (ENSMUST00000071500/ENSMUSG00000061576, exon 24 of 26)	5	27949083	27956293	7211	2	ENSMUSG00000002221	ENSMUST00000197625	26644	Paxip1	PAX interacting (with transcription-activation domain) protein 1 [Source:MGI Symbol;Acc:MGI:1890430]
chr5	27889256	27889564	309	*	27889342;27889319	8	13	18	4	9	10.6974	2.71282	0.88675	23.91	7.81554	79.3232	94.2836	-2.45211	0.0234646	1	-	-	+	+	ENSMUSG00000061576	Dpp6	Intron16	Intron16	Intron16	GO:0005515::protein binding;GO:0005886::plasma membrane;GO:0016020::membrane;GO:0016021::integral component of membrane	107138	27945078	27996548	ENSMUSG00000002221	Paxip1	-	GO:0005634::nucleus;GO:0005694::chromosome;GO:0006281::DNA repair;GO:0035097::histone methyltransferase complex	Intron (ENSMUST00000071500/ENSMUSG00000061576, intron 16 of 25)	5	27949083	27956293	7211	2	ENSMUSG00000002221	ENSMUST00000197625	66729	Paxip1	PAX interacting (with transcription-activation domain) protein 1 [Source:MGI Symbol;Acc:MGI:1890430]
chr5	27909238	27909558	321	*	27909291	6	10	9	11	7	8.4051	1.4278	2.1282	12.1138	18.0561	59.3895	71.3106	-2.11508	0.0377308	1	-	-	-	+	ENSMUSG00000061576	Dpp6	Intron17	Intron17	Intron17	GO:0005515::protein binding;GO:0005886::plasma membrane;GO:0016020::membrane;GO:0016021::integral component of membrane	87150	27945078	27996548	ENSMUSG00000002221	Paxip1	-	GO:0005634::nucleus;GO:0005694::chromosome;GO:0006281::DNA repair;GO:0035097::histone methyltransferase complex	Intron (ENSMUST00000071500/ENSMUSG00000061576, intron 17 of 25)	5	27949083	27956293	7211	2	ENSMUSG00000002221	ENSMUST00000197625	46735	Paxip1	PAX interacting (with transcription-activation domain) protein 1 [Source:MGI Symbol;Acc:MGI:1890430]
chr5	27968024	27968362	339	*	27968098	8	12	30	20	9	9.9333	4.42618	3.72435	35.5587	29.9204	72.3035	79.8014	-1.21596	0.0145134	1	+	-	-	-	ENSMUSG00000002221	Paxip1	Intron8	Intron8	Intron8	GO:0005634::nucleus;GO:0005694::chromosome;GO:0006281::DNA repair;GO:0035097::histone methyltransferase complex	28355	27945078	27996548	ENSMUSG00000002221	Paxip1	-	GO:0005634::nucleus;GO:0005694::chromosome;GO:0006281::DNA repair;GO:0035097::histone methyltransferase complex	Intron (ENSMUST00000002291/ENSMUSG00000002221, intron 8 of 20)	5	27964730	27970735	6006	2	ENSMUSG00000002221	ENSMUST00000196641	2373	Paxip1	PAX interacting (with transcription-activation domain) protein 1 [Source:MGI Symbol;Acc:MGI:1890430]
chr5	27953581	27953967	387	*	27953644;27953950	5	8	18	10	6	6.8769	2.71282	1.95085	19.0909	13.7287	42.2237	48.3947	-1.46525	0.0204456	1	+	-	+	-	ENSMUSG00000002221	Paxip1	Intron16	Intron17	Intron17	GO:0005634::nucleus;GO:0005694::chromosome;GO:0006281::DNA repair;GO:0035097::histone methyltransferase complex	42774	27945078	27996548	ENSMUSG00000002221	Paxip1	-	GO:0005634::nucleus;GO:0005694::chromosome;GO:0006281::DNA repair;GO:0035097::histone methyltransferase complex	Exon (ENSMUST00000002291/ENSMUSG00000002221, exon 17 of 21)	5	27949083	27956293	7211	2	ENSMUSG00000002221	ENSMUST00000197625	2326	Paxip1	PAX interacting (with transcription-activation domain) protein 1 [Source:MGI Symbol;Acc:MGI:1890430]
chr3	104701603	104702319	717	*	104701693;104702246	20	24	61	59	21	19.1025	8.85236	10.641	33.6245	40.4185	79.7658	72.5584	-1.04071	0.0157919	1	-	+	+	-	ENSMUSG00000002233	Rhoc	UTR3	Intergenic	Intergenic	GO:0005515::protein binding;GO:0005634::nucleus;GO:0005886::plasma membrane;GO:0016020::membrane	5756	104696204	104701775	ENSMUSG00000002233	Rhoc	+	GO:0005515::protein binding;GO:0005634::nucleus;GO:0005886::plasma membrane;GO:0016020::membrane	3' UTR	3	104699299	104700196	898	1	ENSMUSG00000002233	ENSMUST00000132721	2304	Rhoc	ras homolog family member C [Source:MGI Symbol;Acc:MGI:106028]
chr3	104701603	104702319	717	*	104701693;104702246	20	24	61	59	21	19.1025	8.85236	10.641	33.6245	40.4185	79.7658	72.5584	-1.04071	0.0157919	1	-	+	+	-	ENSMUSG00000002227	Mov10	UTR3	Intergenic	Intergenic	GO:0003723::RNA binding;GO:0003724::RNA helicase activity;GO:0004386::helicase activity;GO:0005737::cytoplasm	5756	104696204	104701775	ENSMUSG00000002233	Rhoc	+	GO:0005515::protein binding;GO:0005634::nucleus;GO:0005886::plasma membrane;GO:0016020::membrane	3' UTR	3	104699299	104700196	898	1	ENSMUSG00000002233	ENSMUST00000132721	2304	Rhoc	ras homolog family member C [Source:MGI Symbol;Acc:MGI:106028]
chr17	28418010	28418501	492	*	28418061;28418215	15	24	63	34	16	19.1025	9.13792	6.20725	50.5823	34.3598	88.5669	105.741	-1.19379	0.0438991	1	+	-	-	+	.	.	.	.	.	.	-8497	28426752	28447582	ENSMUSG00000002257	Def6	+	GO:0005634::nucleus;GO:0005654::nucleoplasm;GO:0005737::cytoplasm;GO:0005829::cytosol	Promoter (<=1kb)	17	28419121	28422224	3104	1	ENSMUSG00000024220	ENSMUST00000232845	-620	Def6	differentially expressed in FDCP 6 [Source:MGI Symbol;Acc:MGI:1346328]
chr7	6724708	6725060	353	*	6724917	4	6	4	6	5	5.3487	0.7139	1.24145	5.50781	9.57791	38.5755	41.2658	-2.40395	0.00955102	1	-	-	+	-	ENSMUSG00000002265	Peg3	Intron2	Intron2	Intron2	GO:0000122::negative regulation of transcription from RNA polymerase II promoter;GO:0005634::nucleus;GO:0010468::regulation of gene expression;GO:0045944::positive regulation of transcription from RNA polymerase II promoter	8536	6706891	6733420	ENSMUSG00000002265	Peg3	-	GO:0000122::negative regulation of transcription from RNA polymerase II promoter;GO:0005634::nucleus;GO:0010468::regulation of gene expression;GO:0045944::positive regulation of transcription from RNA polymerase II promoter	Exon (ENSMUST00000155910/ENSMUSG00000002265, exon 2 of 2)	7	6714695	6726214	11520	2	ENSMUSG00000002265	ENSMUST00000143703	1154	Peg3	paternally expressed 3 [Source:MGI Symbol;Acc:MGI:104748]
chr7	6721035	6721395	361	*	6721310	6	7	10	7	7	6.1128	1.57058	1.4188	11.8487	10.7036	52.8089	46.1158	-2.13306	0.0495996	1	-	-	+	-	ENSMUSG00000002265	Peg3	Intron3	Intron3	Intron3	GO:0000122::negative regulation of transcription from RNA polymerase II promoter;GO:0005634::nucleus;GO:0010468::regulation of gene expression;GO:0045944::positive regulation of transcription from RNA polymerase II promoter	12205	6706891	6733420	ENSMUSG00000002265	Peg3	-	GO:0000122::negative regulation of transcription from RNA polymerase II promoter;GO:0005634::nucleus;GO:0010468::regulation of gene expression;GO:0045944::positive regulation of transcription from RNA polymerase II promoter	Intron (ENSMUST00000051209/ENSMUSG00000002265, intron 3 of 8)	7	6714695	6726214	11520	2	ENSMUSG00000002265	ENSMUST00000143703	4819	Peg3	paternally expressed 3 [Source:MGI Symbol;Acc:MGI:104748]
chr7	6715664	6716592	929	*	6715813;6715942;6716247	10	12	21	23	11	9.9333	3.14116	4.2564	9.20854	12.4779	32.2473	29.1202	-1.50068	0.0128285	1	-	+	+	+	ENSMUSG00000002265	Peg3	Intron6	Intron6	Intron7	GO:0000122::negative regulation of transcription from RNA polymerase II promoter;GO:0005634::nucleus;GO:0010468::regulation of gene expression;GO:0045944::positive regulation of transcription from RNA polymerase II promoter	-16678	6674268	6699449	ENSMUSG00000002266	Zim1	-	GO:0000978::RNA polymerase II core promoter proximal region sequence-specific DNA binding;GO:0006355::regulation of transcription, DNA-templated;GO:0006357::regulation of transcription from RNA polymerase II promoter;GO:0046872::metal ion binding	3' UTR	7	6714695	6726214	11520	2	ENSMUSG00000002265	ENSMUST00000143703	9622	Zim1	zinc finger, imprinted 1 [Source:MGI Symbol;Acc:MGI:1341879]
chr7	6689105	6689454	350	*	6689167	4	6	7	7	5	5.3487	1.14224	1.4188	8.88803	11.04	38.9062	41.6195	-2.01465	0.0040494	1	-	-	-	+	ENSMUSG00000002266	Zim1	Intron5	Intron5	Intron5	GO:0000978::RNA polymerase II core promoter proximal region sequence-specific DNA binding;GO:0006355::regulation of transcription, DNA-templated;GO:0006357::regulation of transcription from RNA polymerase II promoter;GO:0046872::metal ion binding	10170	6674268	6699449	ENSMUSG00000002266	Zim1	-	GO:0000978::RNA polymerase II core promoter proximal region sequence-specific DNA binding;GO:0006355::regulation of transcription, DNA-templated;GO:0006357::regulation of transcription from RNA polymerase II promoter;GO:0046872::metal ion binding	Intron (ENSMUST00000002336/ENSMUSG00000002266, intron 5 of 7)	7	6679922	6691671	11750	2	ENSMUSG00000002266	ENSMUST00000203908	2217	Zim1	zinc finger, imprinted 1 [Source:MGI Symbol;Acc:MGI:1341879]
chr7	6709083	6709422	340	*	6709174;6709155	6	7	11	1	7	6.1128	1.71336	0.3547	13.7242	2.84118	56.0706	48.9641	-2.66463	0.0303925	1	-	-	+	+	ENSMUSG00000002265	Peg3	UTR3	UTR3	UTR3	GO:0000122::negative regulation of transcription from RNA polymerase II promoter;GO:0005634::nucleus;GO:0010468::regulation of gene expression;GO:0045944::positive regulation of transcription from RNA polymerase II promoter	-9803	6674268	6699449	ENSMUSG00000002266	Zim1	-	GO:0000978::RNA polymerase II core promoter proximal region sequence-specific DNA binding;GO:0006355::regulation of transcription, DNA-templated;GO:0006357::regulation of transcription from RNA polymerase II promoter;GO:0046872::metal ion binding	3' UTR	7	6674268	6699449	25182	2	ENSMUSG00000002266	ENSMUST00000002336	-9634	Zim1	zinc finger, imprinted 1 [Source:MGI Symbol;Acc:MGI:1341879]
chr7	6698997	6699827	831	*	6699375;6699313;6699273;6699428	17	24	54	44	18	19.1025	7.8529	7.98075	25.7363	26.1553	58.9913	62.6045	-1.22852	0.0308229	1	+	+	+	+	ENSMUSG00000002266	Zim1	Intergenic	UTR5	Intron1	GO:0000978::RNA polymerase II core promoter proximal region sequence-specific DNA binding;GO:0006355::regulation of transcription, DNA-templated;GO:0006357::regulation of transcription from RNA polymerase II promoter;GO:0046872::metal ion binding	37	6674268	6699449	ENSMUSG00000002266	Zim1	-	GO:0000978::RNA polymerase II core promoter proximal region sequence-specific DNA binding;GO:0006355::regulation of transcription, DNA-templated;GO:0006357::regulation of transcription from RNA polymerase II promoter;GO:0046872::metal ion binding	Promoter (<=1kb)	7	6679006	6699428	20423	2	ENSMUSG00000002266	ENSMUST00000122432	0	Zim1	zinc finger, imprinted 1 [Source:MGI Symbol;Acc:MGI:1341879]
chr17	25813310	25813811	502	*	25813608;25813523	16	18	60	36	17	14.5179	8.70958	6.56195	47.2509	35.5996	92.2277	78.762	-1.04533	0.0400891	1	+	-	+	-	.	.	.	.	.	.	15387	25798173	25808198	ENSMUSG00000002279	Lmf1	+	GO:0005783::endoplasmic reticulum;GO:0005789::endoplasmic reticulum membrane;GO:0016020::membrane;GO:0016021::integral component of membrane	Intron (ENSMUST00000137201/ENSMUSG00000002279, intron 1 of 8)	17	25798294	25849656	51363	1	ENSMUSG00000002279	ENSMUST00000156868	15016	Lmf1	lipase maturation factor 1 [Source:MGI Symbol;Acc:MGI:1923733]
chr17	33996060	33996580	521	*	33996267;33996388	8	9	32	19	9	7.641	4.71174	3.547	24.6297	18.5413	47.0458	39.9419	-1.01075	0.0446267	1	+	+	-	-	ENSMUSG00000002289	Angptl4	Intron4	Exon5	Exon6	GO:0005576::extracellular region;GO:0005615::extracellular space;GO:0043066::negative regulation of apoptotic process;GO:0062023::NA	4484	33992724	34000804	ENSMUSG00000002289	Angptl4	-	GO:0005576::extracellular region;GO:0005615::extracellular space;GO:0043066::negative regulation of apoptotic process;GO:0062023::NA	3' UTR	17	33995945	33997439	1495	2	ENSMUSG00000002289	ENSMUST00000174858	859	Angptl4	angiopoietin-like 4 [Source:MGI Symbol;Acc:MGI:1888999]
chr5	8452897	8453157	261	*	8453107	2	4	6	2	3	3.8205	0.99946	0.53205	10.429	5.55173	31.3038	39.8654	-2.15492	0.0496432	1	-	-	-	+	ENSMUSG00000002297	Dbf4	LastExon	LastExon	LastExon	GO:0005634::nucleus;GO:0005654::nucleoplasm;GO:0008270::zinc ion binding;GO:0016604::nuclear body	19654	8451661	8472681	ENSMUSG00000002297	Dbf4	-	GO:0005634::nucleus;GO:0005654::nucleoplasm;GO:0008270::zinc ion binding;GO:0016604::nuclear body	Exon (ENSMUST00000166364/ENSMUSG00000002297, exon 10 of 10)	5	8448325	8453191	4867	2	ENSMUSG00000002297	ENSMUST00000163141	34	Dbf4	DBF4 zinc finger [Source:MGI Symbol;Acc:MGI:1351328]
chr14	55859773	55861275	1503	*	55860251;55860204;55860447;55860767;55861236	32	43	92	75	33	33.6204	13.2785	13.4786	24.0606	24.4232	59.7959	60.9201	-1.31604	0.00470774	1	+	+	+	+	ENSMUSG00000002324	Rec8	Intron8	Intron11	Intron13	GO:0000775::chromosome, centromeric region;GO:0000795::synaptonemal complex;GO:0005515::protein binding;GO:0005634::nucleus	5029	55855494	55862852	ENSMUSG00000002324	Rec8	+	GO:0000775::chromosome, centromeric region;GO:0000795::synaptonemal complex;GO:0005515::protein binding;GO:0005634::nucleus	Promoter (<=1kb)	14	55860955	55862054	1100	1	ENSMUSG00000002324	ENSMUST00000227922	0	Rec8	REC8 meiotic recombination protein [Source:MGI Symbol;Acc:MGI:1929645]
chr8	70632660	70633390	731	*	70632799;70633081	18	28	51	30	19	22.1589	7.42456	5.49785	27.6611	20.4829	70.7869	82.5557	-1.67133	0.0277928	1	-	-	+	+	ENSMUSG00000002342	Tmem161a	Intron6	Intron6	Exon8	GO:0003674::molecular_function;GO:0005575::cellular_component;GO:0016020::membrane;GO:0016021::integral component of membrane	7969	70625055	70636331	ENSMUSG00000002342	Tmem161a	+	GO:0003674::molecular_function;GO:0005575::cellular_component;GO:0016020::membrane;GO:0016021::integral component of membrane	Promoter (<=1kb)	8	70633189	70634682	1494	1	ENSMUSG00000002342	ENSMUST00000143543	0	Tmem161a	transmembrane protein 161A [Source:MGI Symbol;Acc:MGI:2384577]
chr17	5904166	5905133	968	*	5904286;5904589;5904651	15	17	29	34	16	13.7538	4.2834	6.20725	12.0512	17.4639	45.0154	38.6958	-1.50397	0.0241377	1	-	+	+	+	ENSMUSG00000002365	Snx9	Intron1	Intron1	Intron1	GO:0005515::protein binding;GO:0005737::cytoplasm;GO:0005829::cytosol;GO:0016020::membrane	13045	5891604	5982229	ENSMUSG00000002365	Snx9	+	GO:0005515::protein binding;GO:0005737::cytoplasm;GO:0005829::cytosol;GO:0016020::membrane	Intron (ENSMUST00000002436/ENSMUSG00000002365, intron 1 of 17)	17	5891627	5940405	48779	1	ENSMUSG00000002365	ENSMUST00000231803	12539	Snx9	sorting nexin 9 [Source:MGI Symbol;Acc:MGI:1913866]
chr17	56991401	56991612	212	*	56991519	7	11	13	16	8	9.1692	1.99892	3.01495	25.6789	38.7312	102.771	117.791	-1.77583	0.0167489	1	-	-	+	-	ENSMUSG00000002372	Ranbp3	Intron1	Intron1	Intron1	GO:0005634::nucleus;GO:0005654::nucleoplasm;GO:0005737::cytoplasm;GO:0050790::regulation of catalytic activity	11139	56980367	57016783	ENSMUSG00000002372	Ranbp3	+	GO:0005634::nucleus;GO:0005654::nucleoplasm;GO:0005737::cytoplasm;GO:0050790::regulation of catalytic activity	Intron (ENSMUST00000232975/ENSMUSG00000002372, intron 1 of 7)	17	56980384	57008920	28537	1	ENSMUSG00000002372	ENSMUST00000233727	11017	Ranbp3	RAN binding protein 3 [Source:MGI Symbol;Acc:MGI:1919060]
chr17	56963808	56964042	235	*	56963903	8	12	22	18	9	9.9333	3.28394	3.36965	38.0578	39.0511	104.302	115.118	-1.50872	0.0465882	1	-	-	-	+	ENSMUSG00000040828	Catsperd	Intron15	Intron15	Intron15	GO:0003674::molecular_function;GO:0005886::plasma membrane;GO:0016020::membrane;GO:0016021::integral component of membrane	-16442	56980367	57016783	ENSMUSG00000002372	Ranbp3	+	GO:0005634::nucleus;GO:0005654::nucleoplasm;GO:0005737::cytoplasm;GO:0050790::regulation of catalytic activity	Intron (ENSMUST00000112979/ENSMUSG00000040828, intron 15 of 21)	17	56958782	56971454	12673	1	ENSMUSG00000040828	ENSMUST00000233947	5026	Ranbp3	RAN binding protein 3 [Source:MGI Symbol;Acc:MGI:1919060]
chr8	71796871	71797167	297	*	71796978	11	12	27	29	12	9.9333	3.99784	5.3205	36.6594	48.7879	110.038	91.0864	-1.23498	0.0495636	1	-	-	+	-	ENSMUSG00000004677	Myo9b	Intron19	Intron19	Intron19	GO:0000166::nucleotide binding;GO:0005524::ATP binding;GO:0046872::metal ion binding;GO:0050790::regulation of catalytic activity	-22473	71819492	71822373	ENSMUSG00000002395	Use1	+	GO:0005783::endoplasmic reticulum;GO:0005789::endoplasmic reticulum membrane;GO:0016020::membrane;GO:0016021::integral component of membrane	Intron (ENSMUST00000212935/ENSMUSG00000004677, intron 19 of 39)	8	71801422	71813353	11932	1	ENSMUSG00000004677	ENSMUST00000212412	-4255	Use1	unconventional SNARE in the ER 1 homolog (S. cerevisiae) [Source:MGI Symbol;Acc:MGI:1914273]
chr8	71772398	71773316	919	*	71772534;71772504;71772710;71772745;71773047	20	25	58	48	21	19.8666	8.42402	8.69015	24.9644	25.753	62.2329	58.8741	-1.25573	0.0229473	1	+	+	+	+	ENSMUSG00000004677	Myo9b	Intron3	Intron3	Intron3	GO:0000166::nucleotide binding;GO:0005524::ATP binding;GO:0046872::metal ion binding;GO:0050790::regulation of catalytic activity	-46635	71819492	71822373	ENSMUSG00000002395	Use1	+	GO:0005783::endoplasmic reticulum;GO:0005789::endoplasmic reticulum membrane;GO:0016020::membrane;GO:0016021::integral component of membrane	Intron (ENSMUST00000212935/ENSMUSG00000004677, intron 3 of 39)	8	71786461	71791652	5192	1	ENSMUSG00000004677	ENSMUST00000212173	-13145	Use1	unconventional SNARE in the ER 1 homolog (S. cerevisiae) [Source:MGI Symbol;Acc:MGI:1914273]
chr8	71810310	71811467	1158	*	71810457;71810475;71811247;71811405;71811112	39	48	120	106	40	37.4409	17.2764	18.9764	40.6313	44.6295	94.0736	88.055	-1.095	0.00929266	1	+	+	+	+	ENSMUSG00000004677	Myo9b	Intron35	Intron36	Intron37	GO:0000166::nucleotide binding;GO:0005524::ATP binding;GO:0046872::metal ion binding;GO:0050790::regulation of catalytic activity	-8604	71819492	71822373	ENSMUSG00000002395	Use1	+	GO:0005783::endoplasmic reticulum;GO:0005789::endoplasmic reticulum membrane;GO:0016020::membrane;GO:0016021::integral component of membrane	Exon (ENSMUST00000212935/ENSMUSG00000004677, exon 37 of 40)	8	71819492	71822373	2882	1	ENSMUSG00000002395	ENSMUST00000110053	-8025	Use1	unconventional SNARE in the ER 1 homolog (S. cerevisiae) [Source:MGI Symbol;Acc:MGI:1914273]
chr8	71811892	71812097	206	*	71811945	11	12	33	14	12	9.9333	4.85452	2.66025	64.1794	35.1699	158.646	131.324	-1.54532	0.0413217	1	-	-	+	-	ENSMUSG00000004677	Myo9b	Intron38	Exon39	LastIntron	GO:0000166::nucleotide binding;GO:0005524::ATP binding;GO:0046872::metal ion binding;GO:0050790::regulation of catalytic activity	-7498	71819492	71822373	ENSMUSG00000002395	Use1	+	GO:0005783::endoplasmic reticulum;GO:0005789::endoplasmic reticulum membrane;GO:0016020::membrane;GO:0016021::integral component of membrane	Exon (ENSMUST00000212412/ENSMUSG00000004677, exon 19 of 19)	8	71819492	71822373	2882	1	ENSMUSG00000002395	ENSMUST00000110053	-7395	Use1	unconventional SNARE in the ER 1 homolog (S. cerevisiae) [Source:MGI Symbol;Acc:MGI:1914273]
chr8	71801545	71802372	828	*	71801678;71801772;71802130	28	37	66	61	29	29.0358	9.56626	10.9957	31.465	36.1667	95.3859	95.5036	-1.49697	0.0241863	1	-	+	+	+	ENSMUSG00000004677	Myo9b	Exon22	Intron22	Intron22	GO:0000166::nucleotide binding;GO:0005524::ATP binding;GO:0046872::metal ion binding;GO:0050790::regulation of catalytic activity	-17534	71819492	71822373	ENSMUSG00000002395	Use1	+	GO:0005783::endoplasmic reticulum;GO:0005789::endoplasmic reticulum membrane;GO:0016020::membrane;GO:0016021::integral component of membrane	Exon (ENSMUST00000170242/ENSMUSG00000004677, exon 22 of 40)	8	71801422	71813353	11932	1	ENSMUSG00000004677	ENSMUST00000212412	123	Use1	unconventional SNARE in the ER 1 homolog (S. cerevisiae) [Source:MGI Symbol;Acc:MGI:1914273]
chr7	27877385	27878014	630	*	27877464;27877801	18	25	34	39	19	19.8666	4.9973	7.094	21.6029	30.6667	82.1352	85.8815	-1.68456	0.0260978	1	-	-	+	+	.	.	.	.	.	.	-1195	27878894	27886719	ENSMUSG00000002409	Dyrk1b	+	GO:0005634::nucleus;GO:0005654::nucleoplasm;GO:0006468::protein phosphorylation;GO:0060612::adipose tissue development	Promoter (<=1kb)	7	27878894	27886719	7826	1	ENSMUSG00000002409	ENSMUST00000085901	-880	Dyrk1b	dual-specificity tyrosine-(Y)-phosphorylation regulated kinase 1b [Source:MGI Symbol;Acc:MGI:1330302]
chr6	39683198	39683601	404	*	39683286;39683329	5	6	9	0	6	5.3487	1.4278	0.17735	9.62504	1.19555	40.447	36.0565	-2.82175	0.040503	1	-	-	+	+	ENSMUSG00000002413	Braf	Intron1	Intron1	Intron1	GO:0005515::protein binding;GO:0005739::mitochondrion;GO:0043066::negative regulation of apoptotic process;GO:0060291::long-term synaptic potentiation	18998	39580171	39702397	ENSMUSG00000002413	Braf	-	GO:0005515::protein binding;GO:0005739::mitochondrion;GO:0043066::negative regulation of apoptotic process;GO:0060291::long-term synaptic potentiation	Intron (ENSMUST00000002487/ENSMUSG00000002413, intron 1 of 21)	6	39591046	39702127	111082	2	ENSMUSG00000002413	ENSMUST00000101497	18526	Braf	Braf transforming gene [Source:MGI Symbol;Acc:MGI:88190]
chr6	39594568	39594792	225	*	39594679	4	6	8	6	5	5.3487	1.28502	1.24145	15.5541	15.0267	60.5207	64.7414	-2.03425	0.0261065	1	-	-	+	-	ENSMUSG00000002413	Braf	Intron19	Intron19	Intron19	GO:0005515::protein binding;GO:0005739::mitochondrion;GO:0043066::negative regulation of apoptotic process;GO:0060291::long-term synaptic potentiation	25171	39569508	39580316	ENSMUSG00000002416	Ndufb2	+	GO:0003674::molecular_function;GO:0005739::mitochondrion;GO:0005743::mitochondrial inner membrane;GO:0016020::membrane	Intron (ENSMUST00000002487/ENSMUSG00000002413, intron 19 of 21)	6	39578715	39580244	1530	1	ENSMUSG00000002416	ENSMUST00000135239	15853	Ndufb2	NADH:ubiquinone oxidoreductase subunit B2 [Source:MGI Symbol;Acc:MGI:1915448]
chr6	39595036	39595647	612	*	39595112;39595506	10	14	12	13	11	11.4615	1.85614	2.4829	8.25992	11.049	48.9506	51.0043	-2.37201	0.00276867	1	-	-	+	+	ENSMUSG00000002413	Braf	Intron19	Intron19	Intron19	GO:0005515::protein binding;GO:0005739::mitochondrion;GO:0043066::negative regulation of apoptotic process;GO:0060291::long-term synaptic potentiation	25833	39569508	39580316	ENSMUSG00000002416	Ndufb2	+	GO:0003674::molecular_function;GO:0005739::mitochondrion;GO:0005743::mitochondrial inner membrane;GO:0016020::membrane	Intron (ENSMUST00000002487/ENSMUSG00000002413, intron 19 of 21)	6	39578715	39580244	1530	1	ENSMUSG00000002416	ENSMUST00000135239	16321	Ndufb2	NADH:ubiquinone oxidoreductase subunit B2 [Source:MGI Symbol;Acc:MGI:1915448]
chr3	20134817	20135572	756	*	20135024;20135331;20135434	10	14	28	16	11	11.4615	4.14062	3.01495	14.9163	10.8611	39.6266	41.2892	-1.65032	0.0242424	1	+	-	+	+	ENSMUSG00000002428	Hltf	Intron10	Intron10	Intron10	GO:0003677::DNA binding;GO:0005634::nucleus;GO:0005654::nucleoplasm;GO:0005737::cytoplasm	23219	20111975	20172654	ENSMUSG00000002428	Hltf	+	GO:0003677::DNA binding;GO:0005634::nucleus;GO:0005654::nucleoplasm;GO:0005737::cytoplasm	Intron (ENSMUST00000143005/ENSMUSG00000002428, intron 10 of 22)	3	20112455	20172640	60186	1	ENSMUSG00000002428	ENSMUST00000145853	22362	Hltf	helicase-like transcription factor [Source:MGI Symbol;Acc:MGI:1196437]
chr3	20133741	20134541	801	*	20133836;20134275	9	13	22	25	10	10.6974	3.28394	4.6111	11.1655	15.6779	34.0004	36.3716	-1.39043	0.0292377	1	+	-	-	+	ENSMUSG00000002428	Hltf	Intron10	Intron10	Intron10	GO:0003677::DNA binding;GO:0005634::nucleus;GO:0005654::nucleoplasm;GO:0005737::cytoplasm	22165	20111975	20172654	ENSMUSG00000002428	Hltf	+	GO:0003677::DNA binding;GO:0005634::nucleus;GO:0005654::nucleoplasm;GO:0005737::cytoplasm	Intron (ENSMUST00000143005/ENSMUSG00000002428, intron 10 of 22)	3	20112455	20172640	60186	1	ENSMUSG00000002428	ENSMUST00000145853	21286	Hltf	helicase-like transcription factor [Source:MGI Symbol;Acc:MGI:1196437]
chr3	20152059	20152737	679	*	20152159;20152412;20152511	11	13	19	21	12	10.6974	2.8556	3.9017	11.4537	15.6495	48.1313	42.9067	-1.74801	0.0124992	1	-	+	+	+	ENSMUSG00000002428	Hltf	Intron16	Intron17	Intron17	GO:0003677::DNA binding;GO:0005634::nucleus;GO:0005654::nucleoplasm;GO:0005737::cytoplasm	40422	20111975	20172654	ENSMUSG00000002428	Hltf	+	GO:0003677::DNA binding;GO:0005634::nucleus;GO:0005654::nucleoplasm;GO:0005737::cytoplasm	Exon (ENSMUST00000002502/ENSMUSG00000002428, exon 17 of 25)	3	20162640	20172654	10015	1	ENSMUSG00000002428	ENSMUST00000155635	-9903	Hltf	helicase-like transcription factor [Source:MGI Symbol;Acc:MGI:1196437]
chr2	181260178	181261394	1217	*	181260536;181261030;181261120	16	22	28	31	17	17.5743	4.14062	5.6752	9.26598	12.7001	38.043	39.3282	-1.81652	0.0215173	1	-	+	+	+	ENSMUSG00000002455	Prpf6	Intron3	Intron3	Intron3	GO:0000398::mRNA splicing, via spliceosome;GO:0005634::nucleus;GO:0016607::nuclear speck;GO:0045944::positive regulation of transcription from RNA polymerase II promoter	17673	181243112	181297453	ENSMUSG00000002455	Prpf6	+	GO:0000398::mRNA splicing, via spliceosome;GO:0005634::nucleus;GO:0016607::nuclear speck;GO:0045944::positive regulation of transcription from RNA polymerase II promoter	Intron (ENSMUST00000136481/ENSMUSG00000002455, intron 3 of 20)	2	181243166	181283218	40053	1	ENSMUSG00000002455	ENSMUST00000139955	17012	Prpf6	pre-mRNA splicing factor 6 [Source:MGI Symbol;Acc:MGI:1922946]
chr2	181268821	181269480	660	*	181268986;181269354;181269197	11	11	23	6	12	9.1692	3.42672	1.24145	14.1401	5.12273	49.5169	37.8359	-2.18104	0.0493117	1	+	-	+	+	ENSMUSG00000002455	Prpf6	Intron6	Intron6	Intron6	GO:0000398::mRNA splicing, via spliceosome;GO:0005634::nucleus;GO:0016607::nuclear speck;GO:0045944::positive regulation of transcription from RNA polymerase II promoter	26038	181243112	181297453	ENSMUSG00000002455	Prpf6	+	GO:0000398::mRNA splicing, via spliceosome;GO:0005634::nucleus;GO:0016607::nuclear speck;GO:0045944::positive regulation of transcription from RNA polymerase II promoter	Intron (ENSMUST00000136481/ENSMUSG00000002455, intron 6 of 20)	2	181243166	181283218	40053	1	ENSMUSG00000002455	ENSMUST00000139955	25655	Prpf6	pre-mRNA splicing factor 6 [Source:MGI Symbol;Acc:MGI:1922946]
chr18	10630141	10630719	579	*	10630299;10630644	10	16	30	19	11	12.9897	4.42618	3.547	20.8193	16.684	51.7405	61.0994	-1.58919	0.0452363	1	+	-	-	+	.	.	.	.	.	.	12654	10617775	10628230	ENSMUSG00000002477	Snrpd1	+	GO:0005634::nucleus;GO:0005681::spliceosomal complex;GO:0005737::cytoplasm;GO:0005829::cytosol	Intron (ENSMUST00000235020/ENSMUSG00000002477, intron 2 of 2)	18	10633960	10642079	8120	1	ENSMUSG00000002477	ENSMUST00000234077	-3241	Snrpd1	small nuclear ribonucleoprotein D1 [Source:MGI Symbol;Acc:MGI:98344]
chr16	89799165	89799479	315	*	89799273	5	6	5	2	6	5.3487	0.85668	0.53205	7.4067	4.6	51.8749	46.2439	-3.03069	0.0158951	1	-	-	+	-	.	.	.	.	.	.	-41606	89584000	89757715	ENSMUSG00000002489	Tiam1	-	GO:0005085::guanyl-nucleotide exchange factor activity;GO:0007165::signal transduction;GO:0007264::small GTPase mediated signal transduction;GO:0035556::intracellular signal transduction	Intron (ENSMUST00000114124/ENSMUSG00000002489, intron 2 of 11)	16	89752853	89776968	24116	2	ENSMUSG00000002489	ENSMUST00000136760	-22197	Tiam1	T cell lymphoma invasion and metastasis 1 [Source:MGI Symbol;Acc:MGI:103306]
chr16	89708164	89709256	1093	*	89708667;89708650;89708632;89708620	22	24	50	53	23	19.1025	7.28178	9.5769	18.144	23.8628	57.3092	47.5978	-1.32041	0.0479644	1	+	+	+	+	ENSMUSG00000002489	Tiam1	Intron2	Intron2	Intron2	GO:0005085::guanyl-nucleotide exchange factor activity;GO:0007165::signal transduction;GO:0007264::small GTPase mediated signal transduction;GO:0035556::intracellular signal transduction	49005	89584000	89757715	ENSMUSG00000002489	Tiam1	-	GO:0005085::guanyl-nucleotide exchange factor activity;GO:0007165::signal transduction;GO:0007264::small GTPase mediated signal transduction;GO:0035556::intracellular signal transduction	Intron (ENSMUST00000130951/ENSMUSG00000002489, intron 2 of 2)	16	89695309	89715873	20565	2	ENSMUSG00000002489	ENSMUST00000139544	6617	Tiam1	T cell lymphoma invasion and metastasis 1 [Source:MGI Symbol;Acc:MGI:103306]
chr16	89717077	89717857	781	*	89717574;89717220;89717453;89717746	16	21	38	37	17	16.8102	5.56842	6.7393	19.4177	23.5007	59.2808	58.619	-1.4579	0.0304624	1	+	+	+	+	ENSMUSG00000002489	Tiam1	Intron2	Intron2	Intron2	GO:0005085::guanyl-nucleotide exchange factor activity;GO:0007165::signal transduction;GO:0007264::small GTPase mediated signal transduction;GO:0035556::intracellular signal transduction	40248	89584000	89757715	ENSMUSG00000002489	Tiam1	-	GO:0005085::guanyl-nucleotide exchange factor activity;GO:0007165::signal transduction;GO:0007264::small GTPase mediated signal transduction;GO:0035556::intracellular signal transduction	Promoter (1-2kb)	16	89695309	89715873	20565	2	ENSMUSG00000002489	ENSMUST00000139544	-1204	Tiam1	T cell lymphoma invasion and metastasis 1 [Source:MGI Symbol;Acc:MGI:103306]
chr16	89759807	89760013	207	*	89759884	4	6	11	6	5	5.3487	1.71336	1.24145	22.5421	16.3334	65.7834	70.3711	-1.80831	0.00845783	1	-	-	+	-	.	.	.	.	.	.	-2194	89584000	89757715	ENSMUSG00000002489	Tiam1	-	GO:0005085::guanyl-nucleotide exchange factor activity;GO:0007165::signal transduction;GO:0007264::small GTPase mediated signal transduction;GO:0035556::intracellular signal transduction	Promoter (2-3kb)	16	89584000	89757715	173716	2	ENSMUSG00000002489	ENSMUST00000002588	-2092	Tiam1	T cell lymphoma invasion and metastasis 1 [Source:MGI Symbol;Acc:MGI:103306]
chr16	89643792	89644336	545	*	89644000;89644078	10	11	16	7	11	9.1692	2.42726	1.4188	12.1293	7.08992	54.9683	45.8196	-2.3907	0.0312077	1	-	-	+	+	ENSMUSG00000002489	Tiam1	Intron12	Intron12	Intron12	GO:0005085::guanyl-nucleotide exchange factor activity;GO:0007165::signal transduction;GO:0007264::small GTPase mediated signal transduction;GO:0035556::intracellular signal transduction	113651	89584000	89757715	ENSMUSG00000002489	Tiam1	-	GO:0005085::guanyl-nucleotide exchange factor activity;GO:0007165::signal transduction;GO:0007264::small GTPase mediated signal transduction;GO:0035556::intracellular signal transduction	Intron (ENSMUST00000114124/ENSMUSG00000002489, intron 10 of 11)	16	89584746	89634763	50018	2	ENSMUSG00000002489	ENSMUST00000089084	-9029	Tiam1	T cell lymphoma invasion and metastasis 1 [Source:MGI Symbol;Acc:MGI:103306]
chr16	89608047	89609161	1115	*	89608230;89608486;89608893	15	25	30	43	16	19.8666	4.42618	7.8034	10.8111	19.0601	39.0806	48.5249	-1.55227	0.0455926	1	-	+	+	+	ENSMUSG00000002489	Tiam1	Intron17	Intron18	Intron19	GO:0005085::guanyl-nucleotide exchange factor activity;GO:0007165::signal transduction;GO:0007264::small GTPase mediated signal transduction;GO:0035556::intracellular signal transduction	149111	89584000	89757715	ENSMUSG00000002489	Tiam1	-	GO:0005085::guanyl-nucleotide exchange factor activity;GO:0007165::signal transduction;GO:0007264::small GTPase mediated signal transduction;GO:0035556::intracellular signal transduction	Exon (ENSMUST00000114122/ENSMUSG00000002489, exon 10 of 19)	16	89584618	89615240	30623	2	ENSMUSG00000002489	ENSMUST00000164263	6079	Tiam1	T cell lymphoma invasion and metastasis 1 [Source:MGI Symbol;Acc:MGI:103306]
chr16	89627319	89628146	828	*	89627552	12	15	26	11	13	12.2256	3.85506	2.1282	12.6799	7.00001	42.7592	40.2121	-2.07588	0.0286036	1	-	-	-	+	ENSMUSG00000002489	Tiam1	Intron15	Intron15	Intron15	GO:0005085::guanyl-nucleotide exchange factor activity;GO:0007165::signal transduction;GO:0007264::small GTPase mediated signal transduction;GO:0035556::intracellular signal transduction	129983	89584000	89757715	ENSMUSG00000002489	Tiam1	-	GO:0005085::guanyl-nucleotide exchange factor activity;GO:0007165::signal transduction;GO:0007264::small GTPase mediated signal transduction;GO:0035556::intracellular signal transduction	Intron (ENSMUST00000114124/ENSMUSG00000002489, intron 10 of 11)	16	89584746	89634763	50018	2	ENSMUSG00000002489	ENSMUST00000089084	6617	Tiam1	T cell lymphoma invasion and metastasis 1 [Source:MGI Symbol;Acc:MGI:103306]
chr17	24867132	24868171	1040	*	24867660;24867833;24868025	34	50	105	94	35	38.9691	15.1347	16.8483	39.633	44.1204	91.6539	102.048	-1.20962	0.032004	1	+	-	+	+	ENSMUSG00000002504	Slc9a3r2	Intron1	Intron1	Intron1	GO:0005515::protein binding;GO:0005886::plasma membrane;GO:0016020::membrane;GO:0060090::binding, bridging	1650	24858260	24869301	ENSMUSG00000002504	Slc9a3r2	-	GO:0005515::protein binding;GO:0005886::plasma membrane;GO:0016020::membrane;GO:0060090::binding, bridging	Promoter (<=1kb)	17	24858265	24866800	8536	2	ENSMUSG00000002504	ENSMUST00000234121	-332	Slc9a3r2	solute carrier family 9 (sodium/hydrogen exchanger), member 3 regulator 2 [Source:MGI Symbol;Acc:MGI:1890662]
chr17	24871788	24872140	353	*	24871854;24871889	10	14	32	27	11	11.4615	4.71174	4.9658	36.3516	38.3117	84.8661	88.4266	-1.21474	0.00542474	1	-	-	+	+	.	.	.	.	.	.	-2662	24858260	24869301	ENSMUSG00000002504	Slc9a3r2	-	GO:0005515::protein binding;GO:0005886::plasma membrane;GO:0016020::membrane;GO:0060090::binding, bridging	Promoter (2-3kb)	17	24858260	24869301	11042	2	ENSMUSG00000002504	ENSMUST00000002572	-2487	Slc9a3r2	solute carrier family 9 (sodium/hydrogen exchanger), member 3 regulator 2 [Source:MGI Symbol;Acc:MGI:1890662]
chr12	40149645	40149937	293	*	40149670	4	5	9	5	5	4.5846	1.4278	1.0641	13.2714	9.8908	46.4749	42.6138	-1.94347	0.00641294	1	-	-	-	+	ENSMUSG00000002565	Scin	Intron4	Intron4	Intron4	GO:0005737::cytoplasm;GO:0008285::negative regulation of cell proliferation;GO:0030054::cell junction;GO:0046872::metal ion binding	34436	40109772	40184227	ENSMUSG00000002565	Scin	-	GO:0005737::cytoplasm;GO:0008285::negative regulation of cell proliferation;GO:0030054::cell junction;GO:0046872::metal ion binding	Intron (ENSMUST00000078481/ENSMUSG00000002565, intron 4 of 13)	12	40109768	40184182	74415	2	ENSMUSG00000002565	ENSMUST00000078481	34245	Scin	scinderin [Source:MGI Symbol;Acc:MGI:1306794]
chr12	40148933	40149607	675	*	40149056;40149495	10	13	24	13	11	10.6974	3.5695	2.4829	14.4019	10.0178	44.3818	43.1609	-1.84194	0.0316914	1	+	-	-	+	ENSMUSG00000002565	Scin	Intron4	Intron4	Intron4	GO:0005737::cytoplasm;GO:0008285::negative regulation of cell proliferation;GO:0030054::cell junction;GO:0046872::metal ion binding	34957	40109772	40184227	ENSMUSG00000002565	Scin	-	GO:0005737::cytoplasm;GO:0008285::negative regulation of cell proliferation;GO:0030054::cell junction;GO:0046872::metal ion binding	Intron (ENSMUST00000078481/ENSMUSG00000002565, intron 4 of 13)	12	40109768	40184182	74415	2	ENSMUSG00000002565	ENSMUST00000078481	34575	Scin	scinderin [Source:MGI Symbol;Acc:MGI:1306794]
chr12	40185132	40186211	1080	*	40185232;40185799;40186028	11	18	29	11	12	14.5179	4.2834	2.1282	10.8014	5.36667	30.2603	36.6097	-2.04821	0.02761	1	-	-	+	+	.	.	.	.	.	.	-1444	40109772	40184227	ENSMUSG00000002565	Scin	-	GO:0005737::cytoplasm;GO:0008285::negative regulation of cell proliferation;GO:0030054::cell junction;GO:0046872::metal ion binding	Promoter (<=1kb)	12	40109772	40184227	74456	2	ENSMUSG00000002565	ENSMUST00000002640	-905	Scin	scinderin [Source:MGI Symbol;Acc:MGI:1306794]
chr12	40179691	40179964	274	*	40179741	7	8	7	4	8	6.8769	1.14224	0.88675	11.3533	8.81388	79.5162	68.3532	-2.87424	0.0453983	1	-	-	+	-	ENSMUSG00000002565	Scin	Intron1	Intron1	Intron1	GO:0005737::cytoplasm;GO:0008285::negative regulation of cell proliferation;GO:0030054::cell junction;GO:0046872::metal ion binding	4400	40109772	40184227	ENSMUSG00000002565	Scin	-	GO:0005737::cytoplasm;GO:0008285::negative regulation of cell proliferation;GO:0030054::cell junction;GO:0046872::metal ion binding	Intron (ENSMUST00000078481/ENSMUSG00000002565, intron 1 of 13)	12	40109768	40184182	74415	2	ENSMUSG00000002565	ENSMUST00000078481	4218	Scin	scinderin [Source:MGI Symbol;Acc:MGI:1306794]
chr11	98329073	98329805	733	*	98329567;98329286;98329449;98329525	18	26	64	58	19	20.6307	9.2807	10.4637	34.4821	38.8774	70.5937	76.6525	-1.00517	0.0135816	1	+	+	+	+	ENSMUSG00000002580	Mien1	UTR5	Intron2	Exon3	GO:0005654::nucleoplasm;GO:0005737::cytoplasm;GO:0005829::cytosol;GO:0043066::negative regulation of apoptotic process	378	98328534	98329817	ENSMUSG00000002580	Mien1	-	GO:0005654::nucleoplasm;GO:0005737::cytoplasm;GO:0005829::cytosol;GO:0043066::negative regulation of apoptotic process	5' UTR	11	98328534	98329817	1284	2	ENSMUSG00000002580	ENSMUST00000002655	12	Mien1	migration and invasion enhancer 1 [Source:MGI Symbol;Acc:MGI:1913678]
chr11	98329073	98329805	733	*	98329567;98329286;98329449;98329525	18	26	64	58	19	20.6307	9.2807	10.4637	34.4821	38.8774	70.5937	76.6525	-1.00517	0.0135816	1	+	+	+	+	ENSMUSG00000084835	Gm12352	Exon1	Exon1	LastExon	GO:0003674::molecular_function;GO:0005575::cellular_component;GO:0008150::biological_process	378	98328534	98329817	ENSMUSG00000002580	Mien1	-	GO:0005654::nucleoplasm;GO:0005737::cytoplasm;GO:0005829::cytosol;GO:0043066::negative regulation of apoptotic process	5' UTR	11	98328534	98329817	1284	2	ENSMUSG00000002580	ENSMUST00000002655	12	Mien1	migration and invasion enhancer 1 [Source:MGI Symbol;Acc:MGI:1913678]
chr6	5101450	5102263	814	*	5101554;5101541;5101792;5102169	9	11	25	23	10	9.1692	3.71228	4.2564	12.4203	14.2408	33.4574	30.6777	-1.26638	0.0128558	1	-	+	+	+	ENSMUSG00000032827	Ppp1r9a	Intron7	Intron7	Intron7	GO:0005515::protein binding;GO:0010976::positive regulation of neuron projection development;GO:0044877::NA;GO:0045202::synapse	91907	5185549	5193763	ENSMUSG00000002588	Pon1	-	GO:0005576::extracellular region;GO:0005615::extracellular space;GO:0016787::hydrolase activity;GO:0046872::metal ion binding	Intron (ENSMUST00000175889/ENSMUSG00000032827, intron 7 of 15)	6	5110659	5113787	3129	1	ENSMUSG00000032827	ENSMUST00000176136	-8396	Pon1	paraoxonase 1 [Source:MGI Symbol;Acc:MGI:103295]
chr6	5139274	5139844	571	*	5139324;5139585	7	11	22	10	8	9.1692	3.28394	1.95085	15.663	9.30474	38.1567	43.7332	-1.71362	0.0223149	1	+	-	+	-	ENSMUSG00000032827	Ppp1r9a	Intron12	Intron12	Intron12	GO:0005515::protein binding;GO:0010976::positive regulation of neuron projection development;GO:0044877::NA;GO:0045202::synapse	54204	5185549	5193763	ENSMUSG00000002588	Pon1	-	GO:0005576::extracellular region;GO:0005615::extracellular space;GO:0016787::hydrolase activity;GO:0046872::metal ion binding	Intron (ENSMUST00000175889/ENSMUSG00000032827, intron 12 of 15)	6	5113459	5116508	3050	1	ENSMUSG00000032827	ENSMUST00000065842	25815	Pon1	paraoxonase 1 [Source:MGI Symbol;Acc:MGI:103295]
chr7	25483253	25484464	1212	*	25484181;25484126	18	22	43	42	19	17.5743	6.28232	7.62605	14.1167	17.1362	42.6941	39.4904	-1.39488	0.00748212	1	-	-	+	+	ENSMUSG00000002602	Axl	Intron4	Intron4	Intron4	GO:0005515::protein binding;GO:0007283::spermatogenesis;GO:0043066::negative regulation of apoptotic process;GO:0071222::cellular response to lipopolysaccharide	4254	25456698	25488112	ENSMUSG00000002602	Axl	-	GO:0005515::protein binding;GO:0007283::spermatogenesis;GO:0043066::negative regulation of apoptotic process;GO:0071222::cellular response to lipopolysaccharide	Intron (ENSMUST00000002677/ENSMUSG00000002602, intron 4 of 19)	7	25478105	25486491	8387	2	ENSMUSG00000002602	ENSMUST00000147680	2027	Axl	AXL receptor tyrosine kinase [Source:MGI Symbol;Acc:MGI:1347244]
chr7	25400377	25400667	291	*	25400467	9	13	16	5	10	10.6974	2.42726	1.0641	22.7164	9.95877	93.5887	100.116	-2.56759	0.0202933	1	-	-	-	+	.	.	.	.	.	.	12206	25388315	25390887	ENSMUSG00000002603	Tgfb1	+	GO:0005515::protein binding;GO:0005634::nucleus;GO:0010629::negative regulation of gene expression;GO:0045786::negative regulation of cell cycle	Intron (ENSMUST00000002678/ENSMUSG00000002603, intron 5 of 6)	7	25391843	25396599	4757	1	ENSMUSG00000002603	ENSMUST00000171757	8534	Tgfb1	transforming growth factor, beta 1 [Source:MGI Symbol;Acc:MGI:98725]
chr7	25420260	25420574	315	*	25420425;25420431	10	15	27	17	11	12.2256	3.99784	3.1923	34.5646	27.6	95.1039	105.7	-1.69162	0.0134667	1	-	-	+	+	.	.	.	.	.	.	-1903	25410531	25418513	ENSMUSG00000002608	Ccdc97	-	GO:0003674::molecular_function;GO:0008150::biological_process	Promoter (1-2kb)	7	25410531	25418513	7983	2	ENSMUSG00000002608	ENSMUST00000002683	-1747	Ccdc97	coiled-coil domain containing 97 [Source:MGI Symbol;Acc:MGI:1196455]
chr7	25424318	25424864	547	*	25424727;25424516;25424539	14	16	43	24	15	12.9897	6.28232	4.43375	31.2787	22.075	74.6828	64.6738	-1.38512	0.0245135	1	+	-	+	+	ENSMUSG00000040725	Hnrnpul1	Intron12	Intron12	Intron12	GO:0003723::RNA binding;GO:0005634::nucleus;GO:0005654::nucleoplasm;GO:0019899::enzyme binding	-6077	25410531	25418513	ENSMUSG00000002608	Ccdc97	-	GO:0003674::molecular_function;GO:0008150::biological_process	Intron (ENSMUST00000206832/ENSMUSG00000040725, intron 12 of 14)	7	25410531	25418513	7983	2	ENSMUSG00000002608	ENSMUST00000002683	-5805	Ccdc97	coiled-coil domain containing 97 [Source:MGI Symbol;Acc:MGI:1196455]
chr17	32581900	32582204	305	*	32581952	10	15	10	9	11	12.2256	1.57058	1.7735	14.0242	15.8361	98.2221	109.166	-2.79603	0.0345203	1	-	-	-	+	ENSMUSG00000024050	Wiz	Intron7	Intron7	Intron7	GO:0000978::RNA polymerase II core promoter proximal region sequence-specific DNA binding;GO:0005634::nucleus;GO:0005654::nucleoplasm;GO:0044877::NA	-12500	32540398	32569551	ENSMUSG00000002625	Akap8l	-	GO:0003677::DNA binding;GO:0005634::nucleus;GO:0016301::kinase activity;GO:0016310::phosphorylation	3' UTR	17	32573623	32583437	9815	2	ENSMUSG00000024050	ENSMUST00000169488	1233	Akap8l	A kinase (PRKA) anchor protein 8-like [Source:MGI Symbol;Acc:MGI:1860606]
chr5	28696881	28697666	786	*	28696936;28697227	10	14	21	23	11	11.4615	3.14116	4.2564	10.8839	14.7481	38.1142	39.7132	-1.60233	0.0241961	1	-	-	+	+	ENSMUSG00000097726	9530036O11Rik	Intron1	Intron1	Intron1	GO:0003674::molecular_function;GO:0005575::cellular_component;GO:0008150::biological_process	-25019	28661813	28672254	ENSMUSG00000002633	Shh	-	GO:0005634::nucleus;GO:0030324::lung development;GO:0043066::negative regulation of apoptotic process;GO:0048643::positive regulation of skeletal muscle tissue development	Intron (ENSMUST00000180878/ENSMUSG00000097726, intron 1 of 6)	5	28661813	28672254	10442	2	ENSMUSG00000002633	ENSMUST00000002708	-24627	Shh	sonic hedgehog [Source:MGI Symbol;Acc:MGI:98297]
chr5	28699398	28699588	191	*	28699523	3	5	10	5	4	4.5846	1.57058	1.0641	22.3946	15.1728	57.0352	65.3709	-1.70412	0.017441	1	+	-	-	-	ENSMUSG00000097726	9530036O11Rik	Intron1	Intron1	Intron1	GO:0003674::molecular_function;GO:0005575::cellular_component;GO:0008150::biological_process	-27238	28661813	28672254	ENSMUSG00000002633	Shh	-	GO:0005634::nucleus;GO:0030324::lung development;GO:0043066::negative regulation of apoptotic process;GO:0048643::positive regulation of skeletal muscle tissue development	Intron (ENSMUST00000180878/ENSMUSG00000097726, intron 1 of 6)	5	28661813	28672254	10442	2	ENSMUSG00000002633	ENSMUST00000002708	-27144	Shh	sonic hedgehog [Source:MGI Symbol;Acc:MGI:98297]
chr5	28679957	28680478	522	*	28680086	5	8	16	18	6	6.8769	2.42726	3.36965	12.6637	17.5805	31.3038	35.8789	-1.15143	0.0318636	1	-	+	-	-	ENSMUSG00000097726	9530036O11Rik	Intron1	Intron1	Intron1	GO:0003674::molecular_function;GO:0005575::cellular_component;GO:0008150::biological_process	-7963	28661813	28672254	ENSMUSG00000002633	Shh	-	GO:0005634::nucleus;GO:0030324::lung development;GO:0043066::negative regulation of apoptotic process;GO:0048643::positive regulation of skeletal muscle tissue development	Intron (ENSMUST00000180878/ENSMUSG00000097726, intron 1 of 6)	5	28661813	28672254	10442	2	ENSMUSG00000002633	ENSMUST00000002708	-7703	Shh	sonic hedgehog [Source:MGI Symbol;Acc:MGI:98297]
chr17	57313400	57314508	1109	*	57314119;57314102;57314156;57314264	36	45	79	76	37	35.1486	11.4224	13.656	28.0506	33.5358	90.8629	86.3163	-1.52453	0.00435816	1	+	+	+	+	ENSMUSG00000002658	Gtf2f1	Intron4	Intron5	Intron5	GO:0005515::protein binding;GO:0005634::nucleus;GO:0006368::transcription elongation from RNA polymerase II promoter;GO:0045944::positive regulation of transcription from RNA polymerase II promoter	4334	57310405	57318288	ENSMUSG00000002658	Gtf2f1	-	GO:0005515::protein binding;GO:0005634::nucleus;GO:0006368::transcription elongation from RNA polymerase II promoter;GO:0045944::positive regulation of transcription from RNA polymerase II promoter	Exon (ENSMUST00000002733/ENSMUSG00000002658, exon 5 of 13)	17	57310405	57318288	7884	2	ENSMUSG00000002658	ENSMUST00000002733	3780	Gtf2f1	general transcription factor IIF, polypeptide 1 [Source:MGI Symbol;Acc:MGI:1923848]
chr17	57315716	57316082	367	*	57315775	10	11	23	6	11	9.1692	3.42672	1.24145	25.429	9.21254	81.6287	68.0427	-2.11122	0.0343809	1	-	-	+	-	ENSMUSG00000002658	Gtf2f1	Intron3	Intron3	Intron3	GO:0005515::protein binding;GO:0005634::nucleus;GO:0006368::transcription elongation from RNA polymerase II promoter;GO:0045944::positive regulation of transcription from RNA polymerase II promoter	2389	57310405	57318288	ENSMUSG00000002658	Gtf2f1	-	GO:0005515::protein binding;GO:0005634::nucleus;GO:0006368::transcription elongation from RNA polymerase II promoter;GO:0045944::positive regulation of transcription from RNA polymerase II promoter	Intron (ENSMUST00000002733/ENSMUSG00000002658, intron 3 of 12)	17	57310405	57318288	7884	2	ENSMUSG00000002658	ENSMUST00000002733	2206	Gtf2f1	general transcription factor IIF, polypeptide 1 [Source:MGI Symbol;Acc:MGI:1923848]
chr12	50688551	50689345	795	*	50688953;50688750	12	14	15	16	13	11.4615	2.28448	3.01495	7.82594	10.3283	44.5341	39.2637	-2.2066	0.0228525	1	-	-	+	+	ENSMUSG00000002688	Prkd1	Intron1	Intron1	Intron1	GO:0005634::nucleus;GO:0006468::protein phosphorylation;GO:0045766::positive regulation of angiogenesis;GO:0045944::positive regulation of transcription from RNA polymerase II promoter	6933	50388014	50695881	ENSMUSG00000002688	Prkd1	-	GO:0005634::nucleus;GO:0006468::protein phosphorylation;GO:0045766::positive regulation of angiogenesis;GO:0045944::positive regulation of transcription from RNA polymerase II promoter	Intron (ENSMUST00000002765/ENSMUSG00000002688, intron 1 of 18)	12	50388014	50695881	307868	2	ENSMUSG00000002688	ENSMUST00000002765	6536	Prkd1	protein kinase D1 [Source:MGI Symbol;Acc:MGI:99879]
chr12	50482820	50483397	578	*	50482934;50483022;50483267	9	10	13	18	10	8.4051	1.99892	3.36965	9.41855	15.8772	47.1182	39.6033	-1.7775	0.026435	1	-	+	+	+	ENSMUSG00000002688	Prkd1	Intron2	Intron2	Intron2	GO:0005634::nucleus;GO:0006468::protein phosphorylation;GO:0045766::positive regulation of angiogenesis;GO:0045944::positive regulation of transcription from RNA polymerase II promoter	212773	50388014	50695881	ENSMUSG00000002688	Prkd1	-	GO:0005634::nucleus;GO:0006468::protein phosphorylation;GO:0045766::positive regulation of angiogenesis;GO:0045944::positive regulation of transcription from RNA polymerase II promoter	Intron (ENSMUST00000002765/ENSMUSG00000002688, intron 2 of 18)	12	50388014	50695881	307868	2	ENSMUSG00000002688	ENSMUST00000002765	212484	Prkd1	protein kinase D1 [Source:MGI Symbol;Acc:MGI:99879]
chr12	50595806	50597399	1594	*	50596088;50596432;50597121	12	20	37	19	13	16.0461	5.42564	3.547	9.26999	6.06023	22.2112	27.4156	-1.69474	0.0449852	1	+	-	+	+	ENSMUSG00000002688	Prkd1	Intron1	Intron1	Intron1	GO:0005634::nucleus;GO:0006468::protein phosphorylation;GO:0045766::positive regulation of angiogenesis;GO:0045944::positive regulation of transcription from RNA polymerase II promoter	99279	50388014	50695881	ENSMUSG00000002688	Prkd1	-	GO:0005634::nucleus;GO:0006468::protein phosphorylation;GO:0045766::positive regulation of angiogenesis;GO:0045944::positive regulation of transcription from RNA polymerase II promoter	Intron (ENSMUST00000002765/ENSMUSG00000002688, intron 1 of 18)	12	50388014	50695881	307868	2	ENSMUSG00000002688	ENSMUST00000002765	98482	Prkd1	protein kinase D1 [Source:MGI Symbol;Acc:MGI:99879]
chr12	50626106	50626408	303	*	50626199	3	5	4	6	4	4.5846	0.7139	1.24145	6.41669	11.1584	35.9529	41.2074	-2.13432	0.0142547	1	-	-	-	+	ENSMUSG00000002688	Prkd1	Intron1	Intron1	Intron1	GO:0005634::nucleus;GO:0006468::protein phosphorylation;GO:0045766::positive regulation of angiogenesis;GO:0045944::positive regulation of transcription from RNA polymerase II promoter	69624	50388014	50695881	ENSMUSG00000002688	Prkd1	-	GO:0005634::nucleus;GO:0006468::protein phosphorylation;GO:0045766::positive regulation of angiogenesis;GO:0045944::positive regulation of transcription from RNA polymerase II promoter	Intron (ENSMUST00000002765/ENSMUSG00000002688, intron 1 of 18)	12	50388014	50695881	307868	2	ENSMUSG00000002688	ENSMUST00000002765	69473	Prkd1	protein kinase D1 [Source:MGI Symbol;Acc:MGI:99879]
chr12	50664322	50664885	564	*	50664526;50664425	6	10	21	12	7	8.4051	3.14116	2.30555	15.168	11.133	33.8015	40.5864	-1.49995	0.041296	1	-	-	+	+	ENSMUSG00000002688	Prkd1	Intron1	Intron1	Intron1	GO:0005634::nucleus;GO:0006468::protein phosphorylation;GO:0045766::positive regulation of angiogenesis;GO:0045944::positive regulation of transcription from RNA polymerase II promoter	31278	50388014	50695881	ENSMUSG00000002688	Prkd1	-	GO:0005634::nucleus;GO:0006468::protein phosphorylation;GO:0045766::positive regulation of angiogenesis;GO:0045944::positive regulation of transcription from RNA polymerase II promoter	Intron (ENSMUST00000002765/ENSMUSG00000002688, intron 1 of 18)	12	50388014	50695881	307868	2	ENSMUSG00000002688	ENSMUST00000002765	30996	Prkd1	protein kinase D1 [Source:MGI Symbol;Acc:MGI:99879]
chr12	50535356	50535561	206	*	50535435	3	5	4	0	4	4.5846	0.7139	0.17735	9.43814	2.34466	52.8822	60.6109	-3.26785	0.0107235	1	-	-	-	+	ENSMUSG00000002688	Prkd1	Intron2	Intron2	Intron2	GO:0005634::nucleus;GO:0006468::protein phosphorylation;GO:0045766::positive regulation of angiogenesis;GO:0045944::positive regulation of transcription from RNA polymerase II promoter	160423	50388014	50695881	ENSMUSG00000002688	Prkd1	-	GO:0005634::nucleus;GO:0006468::protein phosphorylation;GO:0045766::positive regulation of angiogenesis;GO:0045944::positive regulation of transcription from RNA polymerase II promoter	Intron (ENSMUST00000002765/ENSMUSG00000002688, intron 2 of 18)	12	50388014	50695881	307868	2	ENSMUSG00000002688	ENSMUST00000002765	160320	Prkd1	protein kinase D1 [Source:MGI Symbol;Acc:MGI:99879]
chr12	50685024	50685731	708	*	50685457	5	8	10	13	6	6.8769	1.57058	2.4829	6.04148	9.55086	23.0799	26.4531	-1.66755	0.0200372	1	-	-	-	+	ENSMUSG00000002688	Prkd1	Intron1	Intron1	Intron1	GO:0005634::nucleus;GO:0006468::protein phosphorylation;GO:0045766::positive regulation of angiogenesis;GO:0045944::positive regulation of transcription from RNA polymerase II promoter	10504	50388014	50695881	ENSMUSG00000002688	Prkd1	-	GO:0005634::nucleus;GO:0006468::protein phosphorylation;GO:0045766::positive regulation of angiogenesis;GO:0045944::positive regulation of transcription from RNA polymerase II promoter	Intron (ENSMUST00000002765/ENSMUSG00000002688, intron 1 of 18)	12	50388014	50695881	307868	2	ENSMUSG00000002688	ENSMUST00000002765	10150	Prkd1	protein kinase D1 [Source:MGI Symbol;Acc:MGI:99879]
chr12	50582061	50582287	227	*	50582196	4	7	9	1	5	6.1128	1.4278	0.3547	17.13	4.25551	59.9875	73.3383	-2.64025	0.026454	1	-	-	-	+	ENSMUSG00000002688	Prkd1	Intron1	Intron1	Intron1	GO:0005634::nucleus;GO:0006468::protein phosphorylation;GO:0045766::positive regulation of angiogenesis;GO:0045944::positive regulation of transcription from RNA polymerase II promoter	113707	50388014	50695881	ENSMUSG00000002688	Prkd1	-	GO:0005634::nucleus;GO:0006468::protein phosphorylation;GO:0045766::positive regulation of angiogenesis;GO:0045944::positive regulation of transcription from RNA polymerase II promoter	Intron (ENSMUST00000002765/ENSMUSG00000002688, intron 1 of 18)	12	50388014	50695881	307868	2	ENSMUSG00000002688	ENSMUST00000002765	113594	Prkd1	protein kinase D1 [Source:MGI Symbol;Acc:MGI:99879]
chr12	50456068	50456316	249	*	50456114	2	4	0	2	3	3.8205	0.14278	0.53205	1.56165	5.81928	32.8124	41.7866	-3.33728	0.0468326	1	-	-	-	+	ENSMUSG00000002688	Prkd1	Intron5	Intron5	Intron5	GO:0005634::nucleus;GO:0006468::protein phosphorylation;GO:0045766::positive regulation of angiogenesis;GO:0045944::positive regulation of transcription from RNA polymerase II promoter	239689	50388014	50695881	ENSMUSG00000002688	Prkd1	-	GO:0005634::nucleus;GO:0006468::protein phosphorylation;GO:0045766::positive regulation of angiogenesis;GO:0045944::positive regulation of transcription from RNA polymerase II promoter	Intron (ENSMUST00000002765/ENSMUSG00000002688, intron 5 of 18)	12	50388014	50695881	307868	2	ENSMUSG00000002688	ENSMUST00000002765	239565	Prkd1	protein kinase D1 [Source:MGI Symbol;Acc:MGI:99879]
chr12	50621402	50621620	219	*	50621502;50621414	4	5	2	0	5	4.5846	0.42834	0.17735	5.32673	2.20548	62.1788	57.013	-3.98407	0.00666372	1	-	-	+	+	ENSMUSG00000002688	Prkd1	Intron1	Intron1	Intron1	GO:0005634::nucleus;GO:0006468::protein phosphorylation;GO:0045766::positive regulation of angiogenesis;GO:0045944::positive regulation of transcription from RNA polymerase II promoter	74370	50388014	50695881	ENSMUSG00000002688	Prkd1	-	GO:0005634::nucleus;GO:0006468::protein phosphorylation;GO:0045766::positive regulation of angiogenesis;GO:0045944::positive regulation of transcription from RNA polymerase II promoter	Intron (ENSMUST00000002765/ENSMUSG00000002688, intron 1 of 18)	12	50388014	50695881	307868	2	ENSMUSG00000002688	ENSMUST00000002765	74261	Prkd1	protein kinase D1 [Source:MGI Symbol;Acc:MGI:99879]
chr12	50529981	50530352	372	*	50530030;50530260	6	7	11	11	7	6.1128	1.71336	2.1282	12.5436	15.5807	51.2474	44.7521	-1.77121	0.0298163	1	-	-	+	+	ENSMUSG00000002688	Prkd1	Intron2	Intron2	Intron2	GO:0005634::nucleus;GO:0006468::protein phosphorylation;GO:0045766::positive regulation of angiogenesis;GO:0045944::positive regulation of transcription from RNA polymerase II promoter	165715	50388014	50695881	ENSMUSG00000002688	Prkd1	-	GO:0005634::nucleus;GO:0006468::protein phosphorylation;GO:0045766::positive regulation of angiogenesis;GO:0045944::positive regulation of transcription from RNA polymerase II promoter	Intron (ENSMUST00000002765/ENSMUSG00000002688, intron 2 of 18)	12	50388014	50695881	307868	2	ENSMUSG00000002688	ENSMUST00000002765	165529	Prkd1	protein kinase D1 [Source:MGI Symbol;Acc:MGI:99879]
chr11	33975923	33976188	266	*	33976126	6	9	13	4	7	7.641	1.99892	0.88675	20.4659	9.07896	71.6692	78.2321	-2.34304	0.0227121	1	-	-	-	+	ENSMUSG00000085684	4930469K13Rik	LastIntron	LastIntron	LastIntron	GO:0003674::molecular_function;GO:0005575::cellular_component;GO:0008150::biological_process	-20865	33996920	34042295	ENSMUSG00000002699	Lcp2	+	GO:0005515::protein binding;GO:0005737::cytoplasm;GO:0005829::cytosol;GO:0005911::cell-cell junction	Intron (ENSMUST00000141450/ENSMUSG00000085684, intron 4 of 4)	11	33996920	34042295	45376	1	ENSMUSG00000002699	ENSMUST00000052413	-20732	Lcp2	lymphocyte cytosolic protein 2 [Source:MGI Symbol;Acc:MGI:1321402]
chr2	166699624	166701206	1583	*	166700222;166700270;166700728	27	31	104	60	28	24.4512	14.9919	10.8184	25.7924	18.6122	48.1719	42.0664	-1.02303	0.0418363	1	+	-	+	+	ENSMUSG00000074582	Arfgef2	Intron14	Intron14	Exon15	GO:0005737::cytoplasm;GO:0005829::cytosol;GO:0016020::membrane;GO:0030054::cell junction	-47564	166747979	166788309	ENSMUSG00000002718	Cse1l	+	GO:0005515::protein binding;GO:0005634::nucleus;GO:0005654::nucleoplasm;GO:0005829::cytosol	Exon (ENSMUST00000099078/ENSMUSG00000074582, exon 15 of 39)	2	166669577	166690891	21315	1	ENSMUSG00000074582	ENSMUST00000144847	30047	Cse1l	chromosome segregation 1-like (S. cerevisiae) [Source:MGI Symbol;Acc:MGI:1339951]
chr2	166705140	166705756	617	*	166705193;166705635	18	26	45	32	19	20.6307	6.56788	5.85255	28.9905	25.8331	83.8658	91.0637	-1.6739	0.0169142	1	-	-	+	+	ENSMUSG00000074582	Arfgef2	Intron19	Intron19	Intron20	GO:0005737::cytoplasm;GO:0005829::cytosol;GO:0016020::membrane;GO:0030054::cell junction	-42531	166747979	166788309	ENSMUSG00000002718	Cse1l	+	GO:0005515::protein binding;GO:0005634::nucleus;GO:0005654::nucleoplasm;GO:0005829::cytosol	Exon (ENSMUST00000099078/ENSMUSG00000074582, exon 20 of 39)	2	166669577	166690891	21315	1	ENSMUSG00000074582	ENSMUST00000144847	35563	Cse1l	chromosome segregation 1-like (S. cerevisiae) [Source:MGI Symbol;Acc:MGI:1339951]
chr2	76430105	76430473	369	*	76430283;76430298;76430420	6	8	15	15	7	6.8769	2.28448	2.8376	16.8608	20.9431	51.664	50.7555	-1.43788	0.032092	1	-	+	+	+	ENSMUSG00000042359	Osbpl6	UTR3	UTR3	UTR3	GO:0005634::nucleus;GO:0005737::cytoplasm;GO:0005829::cytosol;GO:0016020::membrane	48070	76460242	76478359	ENSMUSG00000002731	Prkra	-	GO:0005829::cytosol;GO:0006468::protein phosphorylation;GO:0008284::positive regulation of cell proliferation;GO:0070578::RISC-loading complex	3' UTR	2	76398464	76410372	11909	1	ENSMUSG00000042359	ENSMUST00000124601	31641	Prkra	protein kinase, interferon inducible double stranded RNA dependent activator [Source:MGI Symbol;Acc:MGI:1344375]
chr2	76463513	76463929	417	*	76463595;76463761;76463789	7	12	23	6	8	9.9333	3.42672	1.24145	22.3799	8.10792	52.2481	64.8745	-1.94171	0.0463878	1	+	-	+	+	ENSMUSG00000002731	Prkra	Exon7	LastIntron	LastIntron	GO:0005829::cytosol;GO:0006468::protein phosphorylation;GO:0008284::positive regulation of cell proliferation;GO:0070578::RISC-loading complex	14638	76460242	76478359	ENSMUSG00000002731	Prkra	-	GO:0005829::cytosol;GO:0006468::protein phosphorylation;GO:0008284::positive regulation of cell proliferation;GO:0070578::RISC-loading complex	Exon (ENSMUST00000002808/ENSMUSG00000002731, exon 7 of 8)	2	76467139	76471077	3939	2	ENSMUSG00000002731	ENSMUST00000140493	7148	Prkra	protein kinase, interferon inducible double stranded RNA dependent activator [Source:MGI Symbol;Acc:MGI:1344375]
chr2	76523916	76524813	898	*	76524527	9	11	24	26	10	9.1692	3.5695	4.78845	10.8255	14.5223	30.3277	27.8081	-1.19757	0.025233	1	-	+	-	-	ENSMUSG00000002733	Plekha3	LastIntron	LastIntron	LastIntron	GO:0005794::Golgi apparatus;GO:0005829::cytosol;GO:0008289::lipid binding;GO:0016020::membrane	18739	76505625	76527172	ENSMUSG00000002733	Plekha3	+	GO:0005794::Golgi apparatus;GO:0005829::cytosol;GO:0008289::lipid binding;GO:0016020::membrane	Intron (ENSMUST00000111920/ENSMUSG00000002733, intron 7 of 7)	2	76520197	76523108	2912	1	ENSMUSG00000002733	ENSMUST00000125119	3719	Plekha3	pleckstrin homology domain-containing, family A (phosphoinositide binding specific) member 3 [Source:MGI Symbol;Acc:MGI:1932515]
chr2	76510486	76511082	597	*	76510708;76510939	11	14	12	19	12	11.4615	1.85614	3.547	8.46745	16.1809	54.7423	52.2858	-2.11843	0.0411439	1	-	-	+	+	ENSMUSG00000002733	Plekha3	Intron1	Intron2	Intron2	GO:0005794::Golgi apparatus;GO:0005829::cytosol;GO:0008289::lipid binding;GO:0016020::membrane	5158	76505625	76527172	ENSMUSG00000002733	Plekha3	+	GO:0005794::Golgi apparatus;GO:0005829::cytosol;GO:0008289::lipid binding;GO:0016020::membrane	Exon (ENSMUST00000111920/ENSMUSG00000002733, exon 2 of 8)	2	76505625	76527172	21548	1	ENSMUSG00000002733	ENSMUST00000111920	4861	Plekha3	pleckstrin homology domain-containing, family A (phosphoinositide binding specific) member 3 [Source:MGI Symbol;Acc:MGI:1932515]
chr2	76519439	76520223	785	*	76519554;76519903	14	21	27	19	15	16.8102	3.99784	3.547	13.8699	12.3057	52.0401	58.3203	-2.07593	0.0365948	1	-	-	+	+	ENSMUSG00000002733	Plekha3	Intron5	Intron5	Intron5	GO:0005794::Golgi apparatus;GO:0005829::cytosol;GO:0008289::lipid binding;GO:0016020::membrane	14205	76505625	76527172	ENSMUSG00000002733	Plekha3	+	GO:0005794::Golgi apparatus;GO:0005829::cytosol;GO:0008289::lipid binding;GO:0016020::membrane	Promoter (<=1kb)	2	76520197	76523108	2912	1	ENSMUSG00000002733	ENSMUST00000125119	0	Plekha3	pleckstrin homology domain-containing, family A (phosphoinositide binding specific) member 3 [Source:MGI Symbol;Acc:MGI:1932515]
chr11	5912817	5913232	416	*	5912911;5913055	13	18	29	27	14	14.5179	4.2834	4.9658	28.0422	32.5096	91.6539	95.0445	-1.62447	0.00275641	1	-	-	+	+	ENSMUSG00000002741	Ykt6	Intron5	Intron5	Intron5	GO:0005737::cytoplasm;GO:0005739::mitochondrion;GO:0005829::cytosol;GO:0016020::membrane	7331	5905693	5917780	ENSMUSG00000002741	Ykt6	+	GO:0005737::cytoplasm;GO:0005739::mitochondrion;GO:0005829::cytosol;GO:0016020::membrane	Exon (ENSMUST00000143834/ENSMUSG00000002741, exon 4 of 4)	11	5909304	5913201	3898	1	ENSMUSG00000002741	ENSMUST00000143834	3513	Ykt6	YKT6 v-SNARE homolog (S. cerevisiae) [Source:MGI Symbol;Acc:MGI:1927550]
chr5	135219015	135219460	446	*	135219160	10	13	18	21	11	10.6974	2.71282	3.9017	16.5654	23.8251	67.1698	65.322	-1.71381	0.0385028	1	-	-	+	-	ENSMUSG00000002748	Baz1b	Intron1	Intron1	Intron1	GO:0005634::nucleus;GO:0005654::nucleoplasm;GO:0006325::chromatin organization;GO:0016740::transferase activity	3119	135216118	135274983	ENSMUSG00000002748	Baz1b	+	GO:0005634::nucleus;GO:0005654::nucleoplasm;GO:0006325::chromatin organization;GO:0016740::transferase activity	Intron (ENSMUST00000002825/ENSMUSG00000002748, intron 1 of 18)	5	135216118	135274983	58866	1	ENSMUSG00000002748	ENSMUST00000002825	2897	Baz1b	bromodomain adjacent to zinc finger domain, 1B [Source:MGI Symbol;Acc:MGI:1353499]
chr17	47025307	47026626	1320	*	47025470;47025591;47026228;47026263	29	37	99	82	30	29.0358	14.278	14.7201	29.4584	30.3706	61.8962	59.9068	-1.02563	0.00663109	1	+	+	+	+	ENSMUSG00000002763	Pex6	Intron2	Intron3	Intron3	GO:0005515::protein binding;GO:0005737::cytoplasm;GO:0005829::cytosol;GO:0044877::NA	3577	47022389	47036467	ENSMUSG00000002763	Pex6	+	GO:0005515::protein binding;GO:0005737::cytoplasm;GO:0005829::cytosol;GO:0044877::NA	Exon (ENSMUST00000002840/ENSMUSG00000002763, exon 3 of 17)	17	47022402	47028382	5981	1	ENSMUSG00000002763	ENSMUST00000127897	2905	Pex6	peroxisomal biogenesis factor 6 [Source:MGI Symbol;Acc:MGI:2385054]
chr17	46994016	46994889	874	*	46994105;46994375;46994599;46994707	21	27	73	58	22	21.3948	10.5657	10.4637	32.9233	32.6055	68.5532	66.6674	-1.04511	0.0144127	1	+	+	+	+	ENSMUSG00000059409	Ppp2r5d	UTR3	UTR3	UTR3	GO:0005515::protein binding;GO:0010976::positive regulation of neuron projection development;GO:0045944::positive regulation of transcription from RNA polymerase II promoter;GO:0071363::cellular response to growth factor stimulus	2540	46991912	46994028	ENSMUSG00000002768	Mea1	+	GO:0005737::cytoplasm;GO:0007283::spermatogenesis;GO:0030154::cell differentiation	3' UTR	17	46993917	46996252	2336	2	ENSMUSG00000059409	ENSMUST00000233082	1363	Mea1	male enhanced antigen 1 [Source:MGI Symbol;Acc:MGI:96957]
chr17	46994016	46994889	874	*	46994105;46994375;46994599;46994707	21	27	73	58	22	21.3948	10.5657	10.4637	32.9233	32.6055	68.5532	66.6674	-1.04511	0.0144127	1	+	+	+	+	ENSMUSG00000002768	Mea1	UTR3	Intergenic	Intergenic	GO:0005737::cytoplasm;GO:0007283::spermatogenesis;GO:0030154::cell differentiation	2540	46991912	46994028	ENSMUSG00000002768	Mea1	+	GO:0005737::cytoplasm;GO:0007283::spermatogenesis;GO:0030154::cell differentiation	3' UTR	17	46993917	46996252	2336	2	ENSMUSG00000059409	ENSMUST00000233082	1363	Mea1	male enhanced antigen 1 [Source:MGI Symbol;Acc:MGI:96957]
chr6	54966121	54966487	367	*	54966204	5	6	4	10	6	5.3487	0.7139	1.95085	5.2977	14.4769	44.5248	39.6916	-2.09045	0.0467471	1	-	-	+	-	ENSMUSG00000002797	Ggct	Exon2	Intron2	Intron2	GO:0003839::gamma-glutamylcyclotransferase activity;GO:0005829::cytosol;GO:0016829::lyase activity;GO:0042803::protein homodimerization activity	3631	54959565	54969935	ENSMUSG00000002797	Ggct	-	GO:0003839::gamma-glutamylcyclotransferase activity;GO:0005829::cytosol;GO:0016829::lyase activity;GO:0042803::protein homodimerization activity	Exon (ENSMUST00000204770/ENSMUSG00000002797, exon 1 of 1)	6	54966101	54969609	3509	2	ENSMUSG00000002797	ENSMUST00000204770	3122	Ggct	gamma-glutamyl cyclotransferase [Source:MGI Symbol;Acc:MGI:95700]
chr9	21181313	21182639	1327	*	21181975;21181594;21182130;21181656;21181924;21181676;21182478	47	62	162	133	48	48.1383	23.2731	23.7649	47.7639	48.7732	98.5115	98.7953	-1.03128	0.003358	1	+	+	+	+	ENSMUSG00000002820	Atg4d	Intron5	Intron5	Intron6	GO:0005654::nucleoplasm;GO:0005737::cytoplasm;GO:0005739::mitochondrion;GO:0016787::hydrolase activity	5386	21176589	21189068	ENSMUSG00000002820	Atg4d	+	GO:0005654::nucleoplasm;GO:0005737::cytoplasm;GO:0005739::mitochondrion;GO:0016787::hydrolase activity	Exon (ENSMUST00000065005/ENSMUSG00000002820, exon 6 of 10)	9	21179374	21183814	4441	1	ENSMUSG00000002820	ENSMUST00000217591	1939	Atg4d	autophagy related 4D, cysteine peptidase [Source:MGI Symbol;Acc:MGI:2444308]
chr9	21187078	21187598	521	*	21187128;21187274;21187392	16	22	44	38	17	17.5743	6.4251	6.91665	33.586	36.1555	88.8644	91.8664	-1.37375	0.00143397	1	+	-	+	+	ENSMUSG00000035047	Kri1	Intron14	Intron15	Intron16	GO:0005730::nucleolus	10748	21176589	21189068	ENSMUSG00000002820	Atg4d	+	GO:0005654::nucleoplasm;GO:0005737::cytoplasm;GO:0005739::mitochondrion;GO:0016787::hydrolase activity	Promoter (<=1kb)	9	21185164	21186689	1526	2	ENSMUSG00000035047	ENSMUST00000184410	-389	Atg4d	autophagy related 4D, cysteine peptidase [Source:MGI Symbol;Acc:MGI:2444308]
chr9	21187078	21187598	521	*	21187128;21187274;21187392	16	22	44	38	17	17.5743	6.4251	6.91665	33.586	36.1555	88.8644	91.8664	-1.37375	0.00143397	1	+	-	+	+	ENSMUSG00000002820	Atg4d	UTR3	UTR3	UTR3	GO:0005654::nucleoplasm;GO:0005737::cytoplasm;GO:0005739::mitochondrion;GO:0016787::hydrolase activity	10748	21176589	21189068	ENSMUSG00000002820	Atg4d	+	GO:0005654::nucleoplasm;GO:0005737::cytoplasm;GO:0005739::mitochondrion;GO:0016787::hydrolase activity	Promoter (<=1kb)	9	21185164	21186689	1526	2	ENSMUSG00000035047	ENSMUST00000184410	-389	Atg4d	autophagy related 4D, cysteine peptidase [Source:MGI Symbol;Acc:MGI:2444308]
chr17	56395231	56397647	2417	*	56395516;56396220;56395692;56395725;56396212;56397089;56397295	37	52	125	104	38	40.4973	17.9903	18.6218	20.2711	20.9827	42.8177	45.6316	-1.10032	0.0282328	1	+	+	+	+	ENSMUSG00000002833	Hdgfl2	Intron3	Intron3	Intron3	GO:0005515::protein binding;GO:0005634::nucleus;GO:0005737::cytoplasm;GO:0030307::positive regulation of cell growth	8014	56388424	56407592	ENSMUSG00000002833	Hdgfl2	+	GO:0005515::protein binding;GO:0005634::nucleus;GO:0005737::cytoplasm;GO:0030307::positive regulation of cell growth	Intron (ENSMUST00000226053/ENSMUSG00000002833, intron 3 of 15)	17	56400702	56403236	2535	1	ENSMUSG00000002833	ENSMUST00000224172	-3055	Hdgfl2	HDGF like 2 [Source:MGI Symbol;Acc:MGI:1194492]
chr17	56350576	56351650	1075	*	56351022;56351084;56351260;56351558	18	27	57	28	19	21.3948	8.28124	5.14315	20.9799	13.0298	48.1351	54.2021	-1.58931	0.0246587	1	+	-	+	+	.	.	.	.	.	.	-2701	56353814	56379289	ENSMUSG00000002835	Chaf1a	+	GO:0000785::chromatin;GO:0005634::nucleus;GO:0006281::DNA repair;GO:0032991::macromolecular complex	Promoter (2-3kb)	17	56353814	56379289	25476	1	ENSMUSG00000002835	ENSMUST00000233325	-2164	Chaf1a	chromatin assembly factor 1, subunit A (p150) [Source:MGI Symbol;Acc:MGI:1351331]
chr16	38377111	38378166	1056	*	38377175;38377262;38378065;38377993	14	21	40	24	15	16.8102	5.85398	4.43375	15.0975	11.4347	38.6851	43.3536	-1.62856	0.0133638	1	+	-	+	+	.	.	.	.	.	.	-5536	38383174	38412524	ENSMUSG00000002845	Tmem39a	+	GO:0003674::molecular_function;GO:0005783::endoplasmic reticulum;GO:0016020::membrane;GO:0016021::integral component of membrane	Promoter (<=1kb)	16	38379060	38411552	32493	1	ENSMUSG00000002845	ENSMUST00000163884	-894	Tmem39a	transmembrane protein 39a [Source:MGI Symbol;Acc:MGI:1915096]
chr16	38225524	38226078	555	*	38225904;38225660;38225781;38225848	6	8	22	19	7	6.8769	3.28394	3.547	16.1146	17.4054	34.3496	33.7455	-1.02253	0.00789511	1	+	+	+	+	ENSMUSG00000002847	Pla1a	Intron7	Intron8	Intron8	GO:0005576::extracellular region;GO:0005615::extracellular space;GO:0006629::lipid metabolic process;GO:0016787::hydrolase activity	27706	38216479	38253507	ENSMUSG00000002847	Pla1a	-	GO:0005576::extracellular region;GO:0005615::extracellular space;GO:0006629::lipid metabolic process;GO:0016787::hydrolase activity	Exon (ENSMUST00000002926/ENSMUSG00000002847, exon 8 of 11)	16	38235679	38238156	2478	2	ENSMUSG00000002847	ENSMUST00000232224	12078	Pla1a	phospholipase A1 member A [Source:MGI Symbol;Acc:MGI:1934677]
chr6	88884532	88884890	359	*	88884652	12	15	23	27	13	12.2256	3.42672	4.9658	25.9956	37.6713	98.6201	92.7453	-1.58771	0.0255982	1	-	-	-	+	ENSMUSG00000002871	Tpra1	Intron3	Intron3	Intron3	GO:0005886::plasma membrane;GO:0007186::G-protein coupled receptor signaling pathway;GO:0016020::membrane;GO:0016021::integral component of membrane	5275	88879435	88889213	ENSMUSG00000002871	Tpra1	+	GO:0005886::plasma membrane;GO:0007186::G-protein coupled receptor signaling pathway;GO:0016020::membrane;GO:0016021::integral component of membrane	Promoter (<=1kb)	6	88884957	88888966	4010	1	ENSMUSG00000002871	ENSMUST00000150236	-67	Tpra1	transmembrane protein, adipocyte asscociated 1 [Source:MGI Symbol;Acc:MGI:1345190]
chr1	52535863	52536080	218	*	52535922	3	4	2	5	4	3.8205	0.42834	1.0641	5.35117	13.2936	49.9712	47.7288	-2.38959	0.0480539	1	-	-	-	+	ENSMUSG00000002881	Nab1	Intron1	Intron1	Intron1	GO:0003712::transcription cofactor activity;GO:0005634::nucleus;GO:0006355::regulation of transcription, DNA-templated;GO:0045892::negative regulation of transcription, DNA-templated	3867	52496453	52539838	ENSMUSG00000002881	Nab1	-	GO:0003712::transcription cofactor activity;GO:0005634::nucleus;GO:0006355::regulation of transcription, DNA-templated;GO:0045892::negative regulation of transcription, DNA-templated	Intron (ENSMUST00000168082/ENSMUSG00000002881, intron 1 of 1)	1	52496453	52539459	43007	2	ENSMUSG00000002881	ENSMUST00000186764	3379	Nab1	Ngfi-A binding protein 1 [Source:MGI Symbol;Acc:MGI:107564]
chr1	52523012	52523230	219	*	52523159	2	3	5	5	3	3.0564	0.85668	1.0641	10.6535	13.2329	37.3073	38.0087	-1.65677	0.0221644	1	-	-	-	+	ENSMUSG00000002881	Nab1	Intron2	Intron2	Intron2	GO:0003712::transcription cofactor activity;GO:0005634::nucleus;GO:0006355::regulation of transcription, DNA-templated;GO:0045892::negative regulation of transcription, DNA-templated	16717	52496453	52539838	ENSMUSG00000002881	Nab1	-	GO:0003712::transcription cofactor activity;GO:0005634::nucleus;GO:0006355::regulation of transcription, DNA-templated;GO:0045892::negative regulation of transcription, DNA-templated	Intron (ENSMUST00000186764/ENSMUSG00000002881, intron 3 of 8)	1	52498377	52529895	31519	2	ENSMUSG00000002881	ENSMUST00000170269	6665	Nab1	Ngfi-A binding protein 1 [Source:MGI Symbol;Acc:MGI:107564]
chr1	52528801	52529478	678	*	52529237;52528917;52529054	13	16	34	14	14	12.9897	4.9973	2.66025	20.0735	10.6859	56.236	52.1778	-1.81745	0.0444742	1	+	-	+	+	ENSMUSG00000002881	Nab1	Exon2	Exon2	Intron2	GO:0003712::transcription cofactor activity;GO:0005634::nucleus;GO:0006355::regulation of transcription, DNA-templated;GO:0045892::negative regulation of transcription, DNA-templated	10699	52496453	52539838	ENSMUSG00000002881	Nab1	-	GO:0003712::transcription cofactor activity;GO:0005634::nucleus;GO:0006355::regulation of transcription, DNA-templated;GO:0045892::negative regulation of transcription, DNA-templated	Exon (ENSMUST00000186764/ENSMUSG00000002881, exon 3 of 9)	1	52498377	52529895	31519	2	ENSMUSG00000002881	ENSMUST00000170269	417	Nab1	Ngfi-A binding protein 1 [Source:MGI Symbol;Acc:MGI:107564]
chr6	120407713	120408464	752	*	120407832;120408400	16	19	16	22	17	15.282	2.42726	4.07905	8.79053	14.7726	61.5669	55.345	-2.31082	0.00848648	1	-	-	+	+	ENSMUSG00000030180	Kdm5a	Intron26	Intron26	Intron26	GO:0003677::DNA binding;GO:0005634::nucleus;GO:0046872::metal ion binding;GO:0051213::dioxygenase activity	-32120	120440208	120464520	ENSMUSG00000002897	Il17ra	+	GO:0005515::protein binding;GO:0009615::response to virus;GO:0016020::membrane;GO:1900017::positive regulation of cytokine production involved in inflammatory response	Intron (ENSMUST00000005108/ENSMUSG00000030180, intron 26 of 27)	6	120407165	120416672	9508	1	ENSMUSG00000030180	ENSMUST00000142791	548	Il17ra	interleukin 17 receptor A [Source:MGI Symbol;Acc:MGI:107399]
chr6	120400264	120400607	344	*	120400361	4	5	2	4	5	4.5846	0.42834	0.88675	3.39115	7.02036	39.5848	36.2961	-2.86556	0.00576049	1	-	-	-	+	ENSMUSG00000030180	Kdm5a	Intron22	Intron22	Intron22	GO:0003677::DNA binding;GO:0005634::nucleus;GO:0046872::metal ion binding;GO:0051213::dioxygenase activity	-39773	120440208	120464520	ENSMUSG00000002897	Il17ra	+	GO:0005515::protein binding;GO:0009615::response to virus;GO:0016020::membrane;GO:1900017::positive regulation of cytokine production involved in inflammatory response	Intron (ENSMUST00000005108/ENSMUSG00000030180, intron 22 of 27)	6	120404200	120407243	3044	1	ENSMUSG00000030180	ENSMUST00000124525	-3593	Il17ra	interleukin 17 receptor A [Source:MGI Symbol;Acc:MGI:107399]
chr12	31329772	31330652	881	*	31330040;31330459;31330421	10	14	28	29	11	11.4615	4.14062	5.3205	12.7999	16.4472	34.0042	35.4309	-1.24737	0.0334946	1	-	+	+	+	ENSMUSG00000002900	Lamb1	Intron6	Intron6	Intron6	GO:0005515::protein binding;GO:0005634::nucleus;GO:0007566::embryo implantation;GO:0016477::cell migration	14919	31315292	31379643	ENSMUSG00000002900	Lamb1	+	GO:0005515::protein binding;GO:0005634::nucleus;GO:0007566::embryo implantation;GO:0016477::cell migration	Intron (ENSMUST00000169088/ENSMUSG00000002900, intron 7 of 33)	12	31328174	31328938	765	1	ENSMUSG00000002900	ENSMUST00000164009	1598	Lamb1	laminin B1 [Source:MGI Symbol;Acc:MGI:96743]
chr12	31324997	31325673	677	*	31325371	9	10	22	10	10	8.4051	3.28394	1.95085	13.2106	7.84787	40.2279	33.812	-1.8139	0.0259064	1	-	-	+	-	ENSMUSG00000002900	Lamb1	Intron4	Intron4	Intron4	GO:0005515::protein binding;GO:0005634::nucleus;GO:0007566::embryo implantation;GO:0016477::cell migration	10042	31315292	31379643	ENSMUSG00000002900	Lamb1	+	GO:0005515::protein binding;GO:0005634::nucleus;GO:0007566::embryo implantation;GO:0016477::cell migration	Promoter (<=1kb)	12	31326655	31337985	11331	1	ENSMUSG00000002900	ENSMUST00000169065	-982	Lamb1	laminin B1 [Source:MGI Symbol;Acc:MGI:96743]
chr12	31356937	31357587	651	*	31357028;31357262;31357249;31357337	14	18	36	35	15	14.5179	5.28286	6.3846	22.1006	26.7097	62.7519	60.735	-1.3391	0.0176675	1	+	+	+	+	ENSMUSG00000002900	Lamb1	Intron21	Intron22	Intron22	GO:0005515::protein binding;GO:0005634::nucleus;GO:0007566::embryo implantation;GO:0016477::cell migration	41969	31315292	31379643	ENSMUSG00000002900	Lamb1	+	GO:0005515::protein binding;GO:0005634::nucleus;GO:0007566::embryo implantation;GO:0016477::cell migration	Exon (ENSMUST00000169088/ENSMUSG00000002900, exon 23 of 34)	12	31373520	31374453	934	1	ENSMUSG00000002900	ENSMUST00000172134	-15933	Lamb1	laminin B1 [Source:MGI Symbol;Acc:MGI:96743]
chr12	31339285	31339567	283	*	31339431	6	7	9	1	7	6.1128	1.4278	0.3547	13.7403	3.41343	67.364	58.8261	-2.879	0.0163351	1	-	-	+	-	ENSMUSG00000002900	Lamb1	Intron11	Intron12	Intron12	GO:0005515::protein binding;GO:0005634::nucleus;GO:0007566::embryo implantation;GO:0016477::cell migration	24133	31315292	31379643	ENSMUSG00000002900	Lamb1	+	GO:0005515::protein binding;GO:0005634::nucleus;GO:0007566::embryo implantation;GO:0016477::cell migration	Exon (ENSMUST00000169088/ENSMUSG00000002900, exon 13 of 34)	12	31328174	31328938	765	1	ENSMUSG00000002900	ENSMUST00000164009	11111	Lamb1	laminin B1 [Source:MGI Symbol;Acc:MGI:96743]
chr8	71303748	71304523	776	*	71303840;71304064;71304481;71304437	17	25	54	60	18	19.8666	7.8529	10.8184	27.5604	37.968	63.1724	69.7233	-1.0201	0.0455905	1	+	+	+	+	ENSMUSG00000002908	Kcnn1	Intron4	Intron4	Intron4	GO:0006811::ion transport;GO:0016020::membrane;GO:0016021::integral component of membrane;GO:0071805::potassium ion transmembrane transport	5522	71294693	71309657	ENSMUSG00000002908	Kcnn1	-	GO:0006811::ion transport;GO:0016020::membrane;GO:0016021::integral component of membrane;GO:0071805::potassium ion transmembrane transport	Promoter (<=1kb)	8	71299148	71303383	4236	2	ENSMUSG00000002908	ENSMUST00000212084	-365	Kcnn1	potassium intermediate/small conductance calcium-activated channel, subfamily N, member 1 [Source:MGI Symbol;Acc:MGI:1933993]
chr6	55942781	55944021	1241	*	55943133;55943484;55943581	14	18	20	19	15	14.5179	2.99838	3.547	6.58008	7.78405	32.9182	31.8602	-2.17304	0.00110545	1	+	-	+	+	ENSMUSG00000037973	Itprid1	Intron9	Intron9	Intron9	GO:0003674::molecular_function;GO:0005102::receptor binding;GO:0005575::cellular_component;GO:0008150::biological_process	-51081	55994482	56009674	ENSMUSG00000002930	Ppp1r17	+	GO:0004864::protein phosphatase inhibitor activity;GO:0005829::cytosol;GO:0019212::phosphatase inhibitor activity;GO:0043086::negative regulation of catalytic activity	Intron (ENSMUST00000044729/ENSMUSG00000037973, intron 9 of 13)	6	55994482	56009674	15193	1	ENSMUSG00000002930	ENSMUST00000052827	-50461	Ppp1r17	protein phosphatase 1, regulatory subunit 17 [Source:MGI Symbol;Acc:MGI:1333876]
chr6	55991943	55992404	462	*	55992027	6	7	11	7	7	6.1128	1.71336	1.4188	10.1	8.36365	41.2641	36.0342	-2.06575	0.0375216	1	-	-	+	-	.	.	.	.	.	.	-2309	55994482	56009674	ENSMUSG00000002930	Ppp1r17	+	GO:0004864::protein phosphatase inhibitor activity;GO:0005829::cytosol;GO:0019212::phosphatase inhibitor activity;GO:0043086::negative regulation of catalytic activity	Promoter (2-3kb)	6	55994482	56009674	15193	1	ENSMUSG00000002930	ENSMUST00000052827	-2078	Ppp1r17	protein phosphatase 1, regulatory subunit 17 [Source:MGI Symbol;Acc:MGI:1333876]
chr5	18078668	18078942	275	*	18078884	4	7	10	2	5	6.1128	1.57058	0.53205	15.5541	5.2691	49.5169	60.5374	-2.40196	0.0276775	1	-	-	-	+	.	.	.	.	.	.	-24014	17986688	18054790	ENSMUSG00000002944	Cd36	-	GO:0005739::mitochondrion;GO:0009617::response to bacterium;GO:0019395::fatty acid oxidation;GO:0071222::cellular response to lipopolysaccharide	Intron (ENSMUST00000197574/ENSMUSG00000002944, intron 1 of 4)	5	17987365	18093745	106381	2	ENSMUSG00000002944	ENSMUST00000169095	14803	Cd36	CD36 molecule [Source:MGI Symbol;Acc:MGI:107899]
chr5	18002160	18002417	258	*	18002221	5	8	2	0	6	6.8769	0.42834	0.17735	4.52153	1.8721	63.3356	72.5921	-4.41006	0.0321779	1	-	-	-	+	ENSMUSG00000002944	Cd36	Intron9	Intron9	Exon10	GO:0005739::mitochondrion;GO:0009617::response to bacterium;GO:0019395::fatty acid oxidation;GO:0071222::cellular response to lipopolysaccharide	52502	17986688	18054790	ENSMUSG00000002944	Cd36	-	GO:0005739::mitochondrion;GO:0009617::response to bacterium;GO:0019395::fatty acid oxidation;GO:0071222::cellular response to lipopolysaccharide	Exon (ENSMUST00000170051/ENSMUSG00000002944, exon 10 of 15)	5	17987014	18040694	53681	2	ENSMUSG00000002944	ENSMUST00000082367	38277	Cd36	CD36 molecule [Source:MGI Symbol;Acc:MGI:107899]
chr5	18025496	18025763	268	*	18025581	4	5	7	2	5	4.5846	1.14224	0.53205	11.6075	5.40672	50.8103	46.589	-2.51717	0.0130799	1	-	-	-	+	ENSMUSG00000002944	Cd36	Intron3	Intron3	Exon4	GO:0005739::mitochondrion;GO:0009617::response to bacterium;GO:0019395::fatty acid oxidation;GO:0071222::cellular response to lipopolysaccharide	29161	17986688	18054790	ENSMUSG00000002944	Cd36	-	GO:0005739::mitochondrion;GO:0009617::response to bacterium;GO:0019395::fatty acid oxidation;GO:0071222::cellular response to lipopolysaccharide	Exon (ENSMUST00000170051/ENSMUSG00000002944, exon 4 of 15)	5	17987014	18040694	53681	2	ENSMUSG00000002944	ENSMUST00000082367	14931	Cd36	CD36 molecule [Source:MGI Symbol;Acc:MGI:107899]
chr5	18070962	18071802	841	*	18071044;18071377	6	9	8	8	7	7.641	1.28502	1.59615	4.16131	5.16885	22.6683	24.744	-2.34529	0.0127227	1	-	-	+	+	.	.	.	.	.	.	-16591	17986688	18054790	ENSMUSG00000002944	Cd36	-	GO:0005739::mitochondrion;GO:0009617::response to bacterium;GO:0019395::fatty acid oxidation;GO:0071222::cellular response to lipopolysaccharide	Intron (ENSMUST00000197574/ENSMUSG00000002944, intron 1 of 4)	5	17986688	18054790	68103	2	ENSMUSG00000002944	ENSMUST00000170051	-16172	Cd36	CD36 molecule [Source:MGI Symbol;Acc:MGI:107899]
chr5	17918736	17918950	215	*	17918794	3	4	2	1	4	3.8205	0.42834	0.3547	5.42583	4.49303	50.6685	48.3947	-3.3201	0.00596047	1	-	-	+	-	ENSMUSG00000028780	Sema3c	Intron13	Intron13	Intron13	GO:0005615::extracellular space;GO:0007399::nervous system development;GO:0007507::heart development;GO:0009791::post-embryonic development	135947	17986688	18054790	ENSMUSG00000002944	Cd36	-	GO:0005739::mitochondrion;GO:0009617::response to bacterium;GO:0019395::fatty acid oxidation;GO:0071222::cellular response to lipopolysaccharide	Intron (ENSMUST00000030568/ENSMUSG00000028780, intron 13 of 17)	5	17899200	17935263	36064	1	ENSMUSG00000028780	ENSMUST00000115271	19536	Cd36	CD36 molecule [Source:MGI Symbol;Acc:MGI:107899]
chr8	4343887	4345391	1505	*	4344003;4344000;4344963;4345356	18	21	56	53	19	16.8102	8.13846	9.5769	14.7273	17.3303	34.3822	30.4195	-1.01537	0.0294128	1	+	+	+	+	ENSMUSG00000040028	Elavl1	Exon5	LastIntron	LastIntron	GO:0003723::RNA binding;GO:0003730::mRNA 3'-UTR binding;GO:0005515::protein binding;GO:0005634::nucleus	-18753	4309731	4325885	ENSMUSG00000002949	Timm44	-	GO:0000166::nucleotide binding;GO:0005524::ATP binding;GO:0005739::mitochondrion;GO:0016020::membrane	Exon (ENSMUST00000098950/ENSMUSG00000040028, exon 5 of 6)	8	4338343	4362619	24277	2	ENSMUSG00000040028	ENSMUST00000209010	17228	Timm44	translocase of inner mitochondrial membrane 44 [Source:MGI Symbol;Acc:MGI:1343262]
chr7	141146716	141147328	613	*	141147145;141147166	15	18	23	20	16	14.5179	3.42672	3.72435	15.2242	16.5465	71.0847	64.5	-2.09342	0.0335705	1	-	-	+	+	ENSMUSG00000002957	Ap2a2	Intron1	Intron1	Intron1	GO:0005515::protein binding;GO:0005886::plasma membrane;GO:0016020::membrane;GO:0044877::NA	4935	141142086	141212924	ENSMUSG00000002957	Ap2a2	+	GO:0005515::protein binding;GO:0005886::plasma membrane;GO:0016020::membrane;GO:0044877::NA	Intron (ENSMUST00000003038/ENSMUSG00000002957, intron 1 of 21)	7	141142443	141178769	36327	1	ENSMUSG00000002957	ENSMUST00000201261	4273	Ap2a2	adaptor-related protein complex 2, alpha 2 subunit [Source:MGI Symbol;Acc:MGI:101920]
chr7	19386117	19386339	223	*	19386287	9	14	28	15	10	11.4615	4.14062	2.8376	50.5681	34.6547	122.127	139.976	-1.62082	0.0184352	1	+	-	-	-	ENSMUSG00000002981	Clptm1	Intron2	Intron2	Intron2	GO:0003674::molecular_function;GO:0016020::membrane;GO:0016021::integral component of membrane;GO:0030154::cell differentiation	12727	19365511	19398955	ENSMUSG00000002981	Clptm1	-	GO:0003674::molecular_function;GO:0016020::membrane;GO:0016021::integral component of membrane;GO:0030154::cell differentiation	Intron (ENSMUST00000055242/ENSMUSG00000002981, intron 2 of 13)	7	19380729	19398880	18152	2	ENSMUSG00000002981	ENSMUST00000208174	12541	Clptm1	cleft lip and palate associated transmembrane protein 1 [Source:MGI Symbol;Acc:MGI:1927155]
chr7	19456593	19457403	811	*	19456652;19457191	16	19	47	42	17	15.282	6.85344	7.62605	23.0146	25.6092	57.088	51.3187	-1.15672	0.0315051	1	+	+	-	-	ENSMUSG00000062300	Nectin2	Intron5	Intron5	Intron5	GO:0005515::protein binding;GO:0005886::plasma membrane;GO:0016020::membrane;GO:0016021::integral component of membrane	-7644	19445339	19449353	ENSMUSG00000002984	Tomm40	-	GO:0005739::mitochondrion;GO:0005829::cytosol;GO:0016020::membrane;GO:0016021::integral component of membrane	Intron (ENSMUST00000075447/ENSMUSG00000062300, intron 5 of 8)	7	19435238	19449363	14126	2	ENSMUSG00000002984	ENSMUST00000093552	-7230	Tomm40	translocase of outer mitochondrial membrane 40 [Source:MGI Symbol;Acc:MGI:1858259]
chr7	19457905	19458403	499	*	19458070;19458212	10	15	26	27	11	12.2256	3.85506	4.9658	21.0401	27.1022	60.0356	66.7246	-1.39672	0.0133137	1	-	+	-	+	ENSMUSG00000062300	Nectin2	Intron5	Intron5	Intron5	GO:0005515::protein binding;GO:0005886::plasma membrane;GO:0016020::membrane;GO:0016021::integral component of membrane	-8800	19445339	19449353	ENSMUSG00000002984	Tomm40	-	GO:0005739::mitochondrion;GO:0005829::cytosol;GO:0016020::membrane;GO:0016021::integral component of membrane	3' UTR	7	19435238	19449363	14126	2	ENSMUSG00000002984	ENSMUST00000093552	-8542	Tomm40	translocase of outer mitochondrial membrane 40 [Source:MGI Symbol;Acc:MGI:1858259]
chr12	32023531	32023833	303	*	32023691	5	6	11	6	6	5.3487	1.71336	1.24145	15.4001	11.1584	53.9293	48.0753	-1.94139	0.0123105	1	-	-	-	+	ENSMUSG00000002997	Prkar2b	Intron5	Intron5	Intron5	GO:0000166::nucleotide binding;GO:0005737::cytoplasm;GO:0005886::plasma membrane;GO:0016020::membrane	-23147	31976253	32000534	ENSMUSG00000002996	Hbp1	-	GO:0003677::DNA binding;GO:0003723::RNA binding;GO:0005634::nucleus;GO:0006355::regulation of transcription, DNA-templated	Intron (ENSMUST00000003079/ENSMUSG00000002997, intron 5 of 11)	12	31976253	32000534	24282	2	ENSMUSG00000002996	ENSMUST00000172314	-22997	Hbp1	high mobility group box transcription factor 1 [Source:MGI Symbol;Acc:MGI:894659]
chr12	32031368	32032616	1249	*	32031841;32031785;32031991;32032167	15	20	46	35	16	16.0461	6.71066	6.3846	14.6325	13.9216	34.8878	34.9883	-1.2911	0.0094852	1	+	+	+	+	ENSMUSG00000002997	Prkar2b	Intron4	Intron4	Intron4	GO:0000166::nucleotide binding;GO:0005737::cytoplasm;GO:0005886::plasma membrane;GO:0016020::membrane	-31457	31976253	32000534	ENSMUSG00000002996	Hbp1	-	GO:0003677::DNA binding;GO:0003723::RNA binding;GO:0005634::nucleus;GO:0006355::regulation of transcription, DNA-templated	Intron (ENSMUST00000003079/ENSMUSG00000002997, intron 4 of 11)	12	31976253	32000534	24282	2	ENSMUSG00000002996	ENSMUST00000172314	-30834	Hbp1	high mobility group box transcription factor 1 [Source:MGI Symbol;Acc:MGI:894659]
chr12	32066536	32067112	577	*	32066823;32066786	8	13	20	7	9	10.6974	2.99838	1.4188	14.1523	6.69671	42.4799	50.4916	-2.15681	0.0225521	1	-	-	+	+	ENSMUSG00000002997	Prkar2b	Intron2	Intron2	Intron2	GO:0000166::nucleotide binding;GO:0005737::cytoplasm;GO:0005886::plasma membrane;GO:0016020::membrane	44471	32008475	32111295	ENSMUSG00000002997	Prkar2b	-	GO:0000166::nucleotide binding;GO:0005737::cytoplasm;GO:0005886::plasma membrane;GO:0016020::membrane	Intron (ENSMUST00000003079/ENSMUSG00000002997, intron 2 of 11)	12	32008479	32110588	102110	2	ENSMUSG00000002997	ENSMUST00000146865	43476	Prkar2b	protein kinase, cAMP dependent regulatory, type II beta [Source:MGI Symbol;Acc:MGI:97760]
chr12	32094155	32094739	585	*	32094277;32094315;32094451;32094548	8	10	21	24	9	8.4051	3.14116	4.43375	14.6235	20.641	41.8989	39.1294	-1.20021	0.0471267	1	+	+	+	+	ENSMUSG00000002997	Prkar2b	Intron1	Intron1	Intron1	GO:0000166::nucleotide binding;GO:0005737::cytoplasm;GO:0005886::plasma membrane;GO:0016020::membrane	16848	32008475	32111295	ENSMUSG00000002997	Prkar2b	-	GO:0000166::nucleotide binding;GO:0005737::cytoplasm;GO:0005886::plasma membrane;GO:0016020::membrane	Intron (ENSMUST00000003079/ENSMUSG00000002997, intron 1 of 11)	12	32008479	32110588	102110	2	ENSMUSG00000002997	ENSMUST00000146865	15849	Prkar2b	protein kinase, cAMP dependent regulatory, type II beta [Source:MGI Symbol;Acc:MGI:97760]
chr8	73008795	73010521	1727	*	73009149;73009357;73010069;73010249	39	51	104	88	40	39.7332	14.9919	15.7842	23.6418	24.8912	63.0789	62.6582	-1.37337	0.00463527	1	+	+	+	+	ENSMUSG00000003033	Ap1m1	Intron9	Exon10	LastIntron	GO:0005794::Golgi apparatus;GO:0015031::protein transport;GO:0016020::membrane;GO:0031410::cytoplasmic vesicle	15795	72993862	73011229	ENSMUSG00000003033	Ap1m1	+	GO:0005794::Golgi apparatus;GO:0015031::protein transport;GO:0016020::membrane;GO:0031410::cytoplasmic vesicle	Exon (ENSMUST00000156735/ENSMUSG00000003033, exon 4 of 4)	8	73006779	73010756	3978	1	ENSMUSG00000003033	ENSMUST00000151546	2016	Ap1m1	adaptor-related protein complex AP-1, mu subunit 1 [Source:MGI Symbol;Acc:MGI:102776]
chr8	72999685	72999980	296	*	72999771;72999808	10	12	22	16	11	9.9333	3.28394	3.01495	30.2148	27.7399	101.209	91.3941	-1.73263	0.0354323	1	-	+	+	-	ENSMUSG00000003033	Ap1m1	Intron1	Intron1	Intron1	GO:0005794::Golgi apparatus;GO:0015031::protein transport;GO:0016020::membrane;GO:0031410::cytoplasmic vesicle	5970	72993862	73011229	ENSMUSG00000003033	Ap1m1	+	GO:0005794::Golgi apparatus;GO:0015031::protein transport;GO:0016020::membrane;GO:0031410::cytoplasmic vesicle	Intron (ENSMUST00000212708/ENSMUSG00000003033, intron 1 of 3)	8	72994167	73005661	11495	1	ENSMUSG00000003033	ENSMUST00000126885	5518	Ap1m1	adaptor-related protein complex AP-1, mu subunit 1 [Source:MGI Symbol;Acc:MGI:102776]
chr8	72976308	72977506	1199	*	72976412;72976439;72976512;72976859;72976912;72977254	18	26	46	46	19	20.6307	6.71066	8.33545	15.2427	18.9333	43.157	46.861	-1.39723	0.0086543	1	+	+	+	+	ENSMUSG00000003039	Fam32a	LastExon	LastExon	Intergenic	GO:0003674::molecular_function;GO:0005654::nucleoplasm;GO:0005730::nucleolus;GO:0008150::biological_process	3298	72973608	72977274	ENSMUSG00000003039	Fam32a	+	GO:0003674::molecular_function;GO:0005654::nucleoplasm;GO:0005730::nucleolus;GO:0008150::biological_process	3' UTR	8	72973608	72977274	3667	1	ENSMUSG00000003039	ENSMUST00000212117	2700	Fam32a	family with sequence similarity 32, member A [Source:MGI Symbol;Acc:MGI:1915172]
chr10	79954909	79955478	570	*	79954986;79955158	14	21	36	26	15	16.8102	5.28286	4.78845	25.2412	22.879	71.6692	80.3183	-1.65924	0.0394661	1	-	-	+	+	ENSMUSG00000003068	Stk11	Intron1	Intron1	Intron1	GO:0005634::nucleus;GO:0005739::mitochondrion;GO:0006468::protein phosphorylation;GO:0044877::NA	3556	79951637	79966303	ENSMUSG00000003068	Stk11	+	GO:0005634::nucleus;GO:0005739::mitochondrion;GO:0006468::protein phosphorylation;GO:0044877::NA	Intron (ENSMUST00000105371/ENSMUSG00000003068, intron 1 of 9)	10	79952188	79953648	1461	1	ENSMUSG00000003068	ENSMUST00000128992	2721	Stk11	serine/threonine kinase 11 [Source:MGI Symbol;Acc:MGI:1341870]
chr7	25091197	25092294	1098	*	25091871;25091514;25092077	29	34	67	66	30	26.7435	9.70904	11.8825	24.0819	29.4728	74.4107	66.3334	-1.39399	0.0183774	1	+	+	+	-	ENSMUSG00000003123	Lipe	Intron1	Intron1	Intron1	GO:0005634::nucleus;GO:0005737::cytoplasm;GO:0005829::cytosol;GO:0070417::cellular response to cold	6390	25079086	25098135	ENSMUSG00000003123	Lipe	-	GO:0005634::nucleus;GO:0005737::cytoplasm;GO:0005829::cytosol;GO:0070417::cellular response to cold	Promoter (1-2kb)	7	25087986	25089902	1917	2	ENSMUSG00000003123	ENSMUST00000205698	-1295	Lipe	lipase, hormone sensitive [Source:MGI Symbol;Acc:MGI:96790]
chr7	25091197	25092294	1098	*	25091871;25091514;25092077	29	34	67	66	30	26.7435	9.70904	11.8825	24.0819	29.4728	74.4107	66.3334	-1.39399	0.0183774	1	+	+	+	-	ENSMUSG00000053714	4732471J01Rik	Intron1	Intron1	Intron1	.	6390	25079086	25098135	ENSMUSG00000003123	Lipe	-	GO:0005634::nucleus;GO:0005737::cytoplasm;GO:0005829::cytosol;GO:0070417::cellular response to cold	Promoter (1-2kb)	7	25087986	25089902	1917	2	ENSMUSG00000003123	ENSMUST00000205698	-1295	Lipe	lipase, hormone sensitive [Source:MGI Symbol;Acc:MGI:96790]
chr9	45905786	45906016	231	*	45905862	6	10	8	2	7	8.4051	1.28502	0.53205	15.1501	6.27273	82.5282	99.094	-3.08372	0.0284679	1	-	-	-	+	.	.	.	.	.	.	-9551	45874157	45896349	ENSMUSG00000003131	Pafah1b2	-	GO:0005730::nucleolus;GO:0005829::cytosol;GO:0007283::spermatogenesis;GO:0044877::NA	Intron (ENSMUST00000217514/ENSMUSG00000003131, intron 1 of 3)	9	45879982	45896692	16711	2	ENSMUSG00000003131	ENSMUST00000214179	-9094	Pafah1b2	platelet-activating factor acetylhydrolase, isoform 1b, subunit 2 [Source:MGI Symbol;Acc:MGI:108415]
chr1	39519520	39519861	342	*	39519632;39519676	7	8	14	15	8	6.8769	2.1417	2.8376	17.0549	22.5965	63.706	54.7625	-1.57906	0.0279731	1	-	+	+	-	.	.	.	.	.	.	-1854	39410573	39517836	ENSMUSG00000003134	Tbc1d8	-	GO:0005096::GTPase activator activity;GO:0090630::NA	Promoter (1-2kb)	1	39410573	39517836	107264	2	ENSMUSG00000003134	ENSMUST00000054462	-1684	Tbc1d8	TBC1 domain family, member 8 [Source:MGI Symbol;Acc:MGI:1927225]
chr6	122716539	122717528	990	*	122716701;122717441	12	16	29	25	13	12.9897	4.2834	4.6111	11.7834	12.6849	35.7622	35.7339	-1.54695	0.0121176	1	+	-	+	-	ENSMUSG00000003153	Slc2a3	Intron1	Intron2	Exon3	GO:0005737::cytoplasm;GO:0016020::membrane;GO:0016021::integral component of membrane;GO:0055085::transmembrane transport	2448	122704785	122719481	ENSMUSG00000003153	Slc2a3	-	GO:0005737::cytoplasm;GO:0016020::membrane;GO:0016021::integral component of membrane;GO:0055085::transmembrane transport	3' UTR	6	122716792	122719221	2430	2	ENSMUSG00000003153	ENSMUST00000170724	1693	Slc2a3	solute carrier family 2 (facilitated glucose transporter), member 3 [Source:MGI Symbol;Acc:MGI:95757]
chr6	122706000	122706471	472	*	122706051	7	8	14	7	8	6.8769	2.1417	1.4188	12.3576	8.18645	46.1598	39.6796	-2.06292	0.0215064	1	-	-	+	-	ENSMUSG00000003153	Slc2a3	LastExon	LastExon	LastExon	GO:0005737::cytoplasm;GO:0016020::membrane;GO:0016021::integral component of membrane;GO:0055085::transmembrane transport	13246	122704785	122719481	ENSMUSG00000003153	Slc2a3	-	GO:0005737::cytoplasm;GO:0016020::membrane;GO:0016021::integral component of membrane;GO:0055085::transmembrane transport	3' UTR	6	122708518	122710135	1618	2	ENSMUSG00000003153	ENSMUST00000169979	3664	Slc2a3	solute carrier family 2 (facilitated glucose transporter), member 3 [Source:MGI Symbol;Acc:MGI:95757]
chr6	122719943	122720358	416	*	122719998;122720078	6	8	13	8	7	6.8769	1.99892	1.59615	13.0863	10.4495	45.827	45.0211	-1.94859	0.0151077	1	+	-	-	+	.	.	.	.	.	.	-669	122704785	122719481	ENSMUSG00000003153	Slc2a3	-	GO:0005737::cytoplasm;GO:0016020::membrane;GO:0016021::integral component of membrane;GO:0055085::transmembrane transport	Promoter (<=1kb)	6	122716851	122719879	3029	2	ENSMUSG00000003153	ENSMUST00000168801	-64	Slc2a3	solute carrier family 2 (facilitated glucose transporter), member 3 [Source:MGI Symbol;Acc:MGI:95757]
chr5	8097388	8097949	562	*	8097520;8097698	5	8	11	16	6	6.8769	1.71336	3.01495	8.30288	14.6103	29.0758	33.3252	-1.44539	0.046014	1	-	-	+	+	ENSMUSG00000086528	Gm15731	Intron1	Intron1	Intron1	GO:0003674::molecular_function;GO:0005575::cellular_component;GO:0008150::biological_process	1590	8096078	8119379	ENSMUSG00000003161	Sri	+	GO:0005515::protein binding;GO:0005739::mitochondrion;GO:0005829::cytosol;GO:0070062::extracellular vesicular exosome	Intron (ENSMUST00000146887/ENSMUSG00000086528, intron 1 of 5)	5	8096078	8119379	23302	1	ENSMUSG00000003161	ENSMUST00000088786	1310	Sri	sorcin [Source:MGI Symbol;Acc:MGI:98419]
chr5	8097388	8097949	562	*	8097520;8097698	5	8	11	16	6	6.8769	1.71336	3.01495	8.30288	14.6103	29.0758	33.3252	-1.44539	0.046014	1	-	-	+	+	ENSMUSG00000003161	Sri	Intron1	Intron1	Intron1	GO:0005515::protein binding;GO:0005739::mitochondrion;GO:0005829::cytosol;GO:0070062::extracellular vesicular exosome	1590	8096078	8119379	ENSMUSG00000003161	Sri	+	GO:0005515::protein binding;GO:0005739::mitochondrion;GO:0005829::cytosol;GO:0070062::extracellular vesicular exosome	Intron (ENSMUST00000146887/ENSMUSG00000086528, intron 1 of 5)	5	8096078	8119379	23302	1	ENSMUSG00000003161	ENSMUST00000088786	1310	Sri	sorcin [Source:MGI Symbol;Acc:MGI:98419]
chr7	44642425	44643212	788	*	44642622;44642910;44643145	22	33	77	40	23	25.9794	11.1368	7.27135	38.4902	25.1307	79.491	89.7882	-1.41183	0.0285529	1	+	-	+	+	ENSMUSG00000003190	Bcl2l12	Intron6	Intron6	Exon7	GO:0005634::nucleus;GO:0006915::apoptotic process;GO:0042981::regulation of apoptotic process;GO:0045944::positive regulation of transcription from RNA polymerase II promoter	-4254	44647072	44652272	ENSMUSG00000003184	Irf3	+	GO:0005634::nucleus;GO:0005739::mitochondrion;GO:0043565::sequence-specific DNA binding;GO:0071222::cellular response to lipopolysaccharide	3' UTR	7	44645967	44646677	711	2	ENSMUSG00000003190	ENSMUST00000207342	3465	Irf3	interferon regulatory factor 3 [Source:MGI Symbol;Acc:MGI:1859179]
chr7	44653959	44654264	306	*	44654033	11	14	39	28	12	11.4615	5.7112	5.14315	50.8303	45.7746	106.801	102.009	-1.11202	0.00387925	1	-	-	-	+	ENSMUSG00000038406	Scaf1	Intron9	Intron9	Intron9	GO:0003723::RNA binding;GO:0005634::nucleus;GO:0006366::transcription from RNA polymerase II promoter;GO:0006397::mRNA processing	7039	44647072	44652272	ENSMUSG00000003184	Irf3	+	GO:0005634::nucleus;GO:0005739::mitochondrion;GO:0043565::sequence-specific DNA binding;GO:0071222::cellular response to lipopolysaccharide	Intron (ENSMUST00000211735/ENSMUSG00000038406, intron 9 of 10)	7	44650811	44651814	1004	1	ENSMUSG00000003184	ENSMUST00000208906	3148	Irf3	interferon regulatory factor 3 [Source:MGI Symbol;Acc:MGI:1859179]
chr7	44642425	44643212	788	*	44642622;44642910;44643145	22	33	77	40	23	25.9794	11.1368	7.27135	38.4902	25.1307	79.491	89.7882	-1.41183	0.0285529	1	+	-	+	+	ENSMUSG00000087138	Gm15545	LastIntron	LastIntron	LastIntron	GO:0003674::molecular_function;GO:0005575::cellular_component;GO:0008150::biological_process	-4254	44647072	44652272	ENSMUSG00000003184	Irf3	+	GO:0005634::nucleus;GO:0005739::mitochondrion;GO:0043565::sequence-specific DNA binding;GO:0071222::cellular response to lipopolysaccharide	3' UTR	7	44645967	44646677	711	2	ENSMUSG00000003190	ENSMUST00000207342	3465	Irf3	interferon regulatory factor 3 [Source:MGI Symbol;Acc:MGI:1859179]
chr17	56339235	56339630	396	*	56339292;56339372;56339405	13	17	43	28	14	13.7538	6.28232	5.14315	43.2057	35.3712	96.2829	94.5897	-1.28043	0.0362027	1	+	-	+	+	.	.	.	.	.	.	4136	56340476	56343568	ENSMUSG00000003200	Sh3gl1	-	GO:0005515::protein binding;GO:0005737::cytoplasm;GO:0005829::cytosol;GO:0045202::synapse	Intron (ENSMUST00000003268/ENSMUSG00000003200, intron 1 of 9)	17	56340476	56343568	3093	2	ENSMUSG00000003200	ENSMUST00000233034	3938	Sh3gl1	SH3-domain GRB2-like 1 [Source:MGI Symbol;Acc:MGI:700010]
chr17	56261866	56262485	620	*	56261927;56262107;56262262	15	19	30	29	16	15.282	4.42618	5.3205	19.4426	23.371	70.2821	67.1282	-1.68235	0.00346722	1	+	-	+	+	ENSMUSG00000003206	Ebi3	Intron3	Intron3	Intron3	GO:0005515::protein binding;GO:0005576::extracellular region;GO:0009897::external side of plasma membrane;GO:0016020::membrane	2535	56259640	56264022	ENSMUSG00000003206	Ebi3	+	GO:0005515::protein binding;GO:0005576::extracellular region;GO:0009897::external side of plasma membrane;GO:0016020::membrane	Exon (ENSMUST00000181962/ENSMUSG00000097077, exon 3 of 3)	17	56259640	56264022	4383	1	ENSMUSG00000003206	ENSMUST00000003274	2226	Ebi3	Epstein-Barr virus induced gene 3 [Source:MGI Symbol;Acc:MGI:1354171]
chr17	56261866	56262485	620	*	56261927;56262107;56262262	15	19	30	29	16	15.282	4.42618	5.3205	19.4426	23.371	70.2821	67.1282	-1.68235	0.00346722	1	+	-	+	+	ENSMUSG00000097077	Gm16712	LastExon	LastExon	LastExon	.	2535	56259640	56264022	ENSMUSG00000003206	Ebi3	+	GO:0005515::protein binding;GO:0005576::extracellular region;GO:0009897::external side of plasma membrane;GO:0016020::membrane	Exon (ENSMUST00000181962/ENSMUSG00000097077, exon 3 of 3)	17	56259640	56264022	4383	1	ENSMUSG00000003206	ENSMUST00000003274	2226	Ebi3	Epstein-Barr virus induced gene 3 [Source:MGI Symbol;Acc:MGI:1354171]
chr10	58248187	58248899	713	*	58248231;58248737	14	16	35	37	15	12.9897	5.14008	6.7393	19.6335	25.742	57.2952	49.6165	-1.23644	0.0275924	1	+	+	-	-	ENSMUSG00000019920	Lims1	Intron5	Intron6	Intron6	GO:0005886::plasma membrane;GO:0016020::membrane;GO:0030054::cell junction;GO:0046872::metal ion binding	-34201	58282744	58330178	ENSMUSG00000003226	Ranbp2	+	GO:0005515::protein binding;GO:0005634::nucleus;GO:0005654::nucleoplasm;GO:0044877::NA	Exon (ENSMUST00000020078/ENSMUSG00000019920, exon 6 of 10)	10	58252465	58257486	5022	1	ENSMUSG00000019920	ENSMUST00000148799	-3566	Ranbp2	RAN binding protein 2 [Source:MGI Symbol;Acc:MGI:894323]
chr10	58301857	58302161	305	*	58302028	8	9	12	14	9	7.641	1.85614	2.66025	16.574	23.7541	80.3635	68.2286	-1.8815	0.0288077	1	-	-	-	+	ENSMUSG00000003226	Ranbp2	Intron15	Intron15	Intron15	GO:0005515::protein binding;GO:0005634::nucleus;GO:0005654::nucleoplasm;GO:0044877::NA	19264	58282744	58330178	ENSMUSG00000003226	Ranbp2	+	GO:0005515::protein binding;GO:0005634::nucleus;GO:0005654::nucleoplasm;GO:0044877::NA	Intron (ENSMUST00000003310/ENSMUSG00000003226, intron 15 of 28)	10	58283017	58296795	13779	1	ENSMUSG00000003226	ENSMUST00000220131	18840	Ranbp2	RAN binding protein 2 [Source:MGI Symbol;Acc:MGI:894323]
chr10	58296537	58296978	442	*	58296864;58296672	6	10	17	5	7	8.4051	2.57004	1.0641	15.8356	6.55657	43.1313	51.7889	-2.08372	0.0295986	1	+	-	-	+	ENSMUSG00000003226	Ranbp2	Intron8	Intron8	Intron8	GO:0005515::protein binding;GO:0005634::nucleus;GO:0005654::nucleoplasm;GO:0044877::NA	14013	58282744	58330178	ENSMUSG00000003226	Ranbp2	+	GO:0005515::protein binding;GO:0005634::nucleus;GO:0005654::nucleoplasm;GO:0044877::NA	Exon (ENSMUST00000220131/ENSMUSG00000003226, exon 8 of 8)	10	58283017	58296795	13779	1	ENSMUSG00000003226	ENSMUST00000220131	13520	Ranbp2	RAN binding protein 2 [Source:MGI Symbol;Acc:MGI:894323]
chr10	58281350	58281977	628	*	58281444	8	9	16	9	9	7.641	2.42726	1.7735	10.5262	7.69109	39.0301	33.1365	-1.98602	0.0348279	1	-	-	+	-	.	.	.	.	.	.	-1081	58282744	58330178	ENSMUSG00000003226	Ranbp2	+	GO:0005515::protein binding;GO:0005634::nucleus;GO:0005654::nucleoplasm;GO:0044877::NA	Promoter (<=1kb)	10	58282742	58294821	12080	1	ENSMUSG00000003226	ENSMUST00000219332	-765	Ranbp2	RAN binding protein 2 [Source:MGI Symbol;Acc:MGI:894323]
chr10	58307456	58308345	890	*	58308043;58308086	12	16	16	16	13	12.9897	2.42726	3.01495	7.4275	9.22585	39.7805	39.7489	-2.25568	0.0181686	1	-	-	+	+	ENSMUSG00000003226	Ranbp2	Intron18	Intron18	Intron18	GO:0005515::protein binding;GO:0005634::nucleus;GO:0005654::nucleoplasm;GO:0044877::NA	25156	58282744	58330178	ENSMUSG00000003226	Ranbp2	+	GO:0005515::protein binding;GO:0005634::nucleus;GO:0005654::nucleoplasm;GO:0044877::NA	Intron (ENSMUST00000003310/ENSMUSG00000003226, intron 18 of 28)	10	58283017	58296795	13779	1	ENSMUSG00000003226	ENSMUST00000220131	24439	Ranbp2	RAN binding protein 2 [Source:MGI Symbol;Acc:MGI:894323]
chr16	20333845	20334448	604	*	20334258;20334199	10	13	21	13	11	10.6974	3.14116	2.4829	14.1635	11.1954	49.5989	48.2345	-1.94784	0.00928535	1	-	-	+	+	ENSMUSG00000086837	Gm16618	Intron1	Intron1	Intron1	.	-1668	20335814	20352760	ENSMUSG00000003233	Dvl3	+	GO:0005515::protein binding;GO:0005829::cytosol;GO:0045944::positive regulation of transcription from RNA polymerase II promoter;GO:0060070::canonical Wnt signaling pathway	Promoter (1-2kb)	16	20335732	20350421	14690	1	ENSMUSG00000003233	ENSMUST00000003318	-1284	Dvl3	dishevelled segment polarity protein 3 [Source:MGI Symbol;Acc:MGI:108100]
chr16	20325432	20327170	1739	*	20325597;20325798;20326430;20326972;20327067	28	39	96	60	29	30.564	13.8497	10.8184	21.6899	16.9426	45.4166	47.866	-1.27179	0.0229938	1	+	+	+	+	ENSMUSG00000003235	Eif2b5	Intron12	Intron13	Intron14	GO:0005634::nucleus;GO:0005737::cytoplasm;GO:0005829::cytosol;GO:0042552::myelination	8733	20317567	20328073	ENSMUSG00000003235	Eif2b5	+	GO:0005634::nucleus;GO:0005737::cytoplasm;GO:0005829::cytosol;GO:0042552::myelination	Exon (ENSMUST00000003320/ENSMUSG00000003235, exon 13 of 16)	16	20325148	20328073	2926	1	ENSMUSG00000003235	ENSMUST00000148714	284	Eif2b5	eukaryotic translation initiation factor 2B, subunit 5 epsilon [Source:MGI Symbol;Acc:MGI:2446176]
chr16	20320614	20320853	240	*	20320656	6	9	24	13	7	7.641	3.5695	2.4829	40.5054	28.175	79.4334	86.7072	-1.27443	0.0350203	1	+	-	-	-	ENSMUSG00000003235	Eif2b5	Intron4	Exon5	Intron5	GO:0005634::nucleus;GO:0005737::cytoplasm;GO:0005829::cytosol;GO:0042552::myelination	3166	20317567	20328073	ENSMUSG00000003235	Eif2b5	+	GO:0005634::nucleus;GO:0005737::cytoplasm;GO:0005829::cytosol;GO:0042552::myelination	Promoter (2-3kb)	16	20323513	20328073	4561	1	ENSMUSG00000003235	ENSMUST00000231315	-2660	Eif2b5	eukaryotic translation initiation factor 2B, subunit 5 epsilon [Source:MGI Symbol;Acc:MGI:2446176]
chr16	20324613	20324830	218	*	20324689	6	9	16	14	7	7.641	2.42726	2.66025	30.3233	33.234	87.4496	95.4575	-1.52498	0.0245198	1	-	-	-	+	ENSMUSG00000003235	Eif2b5	Intron10	Intron10	Intron10	GO:0005634::nucleus;GO:0005737::cytoplasm;GO:0005829::cytosol;GO:0042552::myelination	7154	20317567	20328073	ENSMUSG00000003235	Eif2b5	+	GO:0005634::nucleus;GO:0005737::cytoplasm;GO:0005829::cytosol;GO:0042552::myelination	Promoter (<=1kb)	16	20325148	20328073	2926	1	ENSMUSG00000003235	ENSMUST00000148714	-318	Eif2b5	eukaryotic translation initiation factor 2B, subunit 5 epsilon [Source:MGI Symbol;Acc:MGI:2446176]
chr17	70574633	70575003	371	*	70574813	4	5	1	6	5	4.5846	0.28556	1.24145	2.09623	9.11322	36.7039	33.6546	-2.65001	0.0431588	1	-	-	+	-	ENSMUSG00000003279	Dlgap1	Intron2	Intron2	Intron2	GO:0014069::postsynaptic density;GO:0016020::membrane;GO:0044877::NA;GO:0045202::synapse	298749	70276068	71128408	ENSMUSG00000003279	Dlgap1	+	GO:0014069::postsynaptic density;GO:0016020::membrane;GO:0044877::NA;GO:0045202::synapse	Intron (ENSMUST00000133983/ENSMUSG00000003279, intron 2 of 13)	17	70731789	71126799	395011	1	ENSMUSG00000003279	ENSMUST00000155016	-156786	Dlgap1	DLG associated protein 1 [Source:MGI Symbol;Acc:MGI:1346065]
chr17	70559950	70560672	723	*	70560003;70560113;70560347;70560320	9	11	25	21	10	9.1692	3.71228	3.9017	13.9836	14.6971	37.6685	34.539	-1.33207	0.0365978	1	+	+	+	+	ENSMUSG00000003279	Dlgap1	Intron2	Intron2	Intron2	GO:0014069::postsynaptic density;GO:0016020::membrane;GO:0044877::NA;GO:0045202::synapse	284242	70276068	71128408	ENSMUSG00000003279	Dlgap1	+	GO:0014069::postsynaptic density;GO:0016020::membrane;GO:0044877::NA;GO:0045202::synapse	Intron (ENSMUST00000133983/ENSMUSG00000003279, intron 2 of 13)	17	70731789	71126799	395011	1	ENSMUSG00000003279	ENSMUST00000155016	-171117	Dlgap1	DLG associated protein 1 [Source:MGI Symbol;Acc:MGI:1346065]
chr17	70437186	70437803	618	*	70437280;70437649	8	10	25	19	9	8.4051	3.71228	3.547	16.3594	15.6311	39.6616	37.04	-1.26161	0.026125	1	+	+	-	-	ENSMUSG00000003279	Dlgap1	Intron2	Intron2	Intron2	GO:0014069::postsynaptic density;GO:0016020::membrane;GO:0044877::NA;GO:0045202::synapse	161426	70276068	71128408	ENSMUSG00000003279	Dlgap1	+	GO:0014069::postsynaptic density;GO:0016020::membrane;GO:0044877::NA;GO:0045202::synapse	Intron (ENSMUST00000133983/ENSMUSG00000003279, intron 2 of 13)	17	70276416	70901403	624988	1	ENSMUSG00000003279	ENSMUST00000130971	160770	Dlgap1	DLG associated protein 1 [Source:MGI Symbol;Acc:MGI:1346065]
chr17	70507102	70507451	350	*	70507202	4	6	5	2	5	5.3487	0.85668	0.53205	6.66603	4.14	38.9062	41.6195	-2.89761	0.00288142	1	-	-	-	+	ENSMUSG00000003279	Dlgap1	Intron2	Intron2	Intron2	GO:0014069::postsynaptic density;GO:0016020::membrane;GO:0044877::NA;GO:0045202::synapse	231208	70276068	71128408	ENSMUSG00000003279	Dlgap1	+	GO:0014069::postsynaptic density;GO:0016020::membrane;GO:0044877::NA;GO:0045202::synapse	Intron (ENSMUST00000133983/ENSMUSG00000003279, intron 2 of 13)	17	70731789	71126799	395011	1	ENSMUSG00000003279	ENSMUST00000155016	-224338	Dlgap1	DLG associated protein 1 [Source:MGI Symbol;Acc:MGI:1346065]
chr17	70398211	70399375	1165	*	70398566;70399289	11	14	19	9	12	11.4615	2.8556	1.7735	6.67556	4.14593	28.0525	26.7937	-2.34149	0.0131926	1	-	-	+	+	ENSMUSG00000003279	Dlgap1	Intron2	Intron2	Intron2	GO:0014069::postsynaptic density;GO:0016020::membrane;GO:0044877::NA;GO:0045202::synapse	122724	70276068	71128408	ENSMUSG00000003279	Dlgap1	+	GO:0014069::postsynaptic density;GO:0016020::membrane;GO:0044877::NA;GO:0045202::synapse	Intron (ENSMUST00000133983/ENSMUSG00000003279, intron 2 of 13)	17	70276416	70901403	624988	1	ENSMUSG00000003279	ENSMUST00000130971	121795	Dlgap1	DLG associated protein 1 [Source:MGI Symbol;Acc:MGI:1346065]
chr17	70321937	70322547	611	*	70322164;70322228	6	9	24	13	7	7.641	3.5695	2.4829	15.9105	11.0671	31.2013	34.0585	-1.27443	0.0350203	1	+	-	-	+	ENSMUSG00000003279	Dlgap1	Intron1	Intron1	Intron1	GO:0014069::postsynaptic density;GO:0016020::membrane;GO:0044877::NA;GO:0045202::synapse	46173	70276068	71128408	ENSMUSG00000003279	Dlgap1	+	GO:0014069::postsynaptic density;GO:0016020::membrane;GO:0044877::NA;GO:0045202::synapse	Intron (ENSMUST00000133983/ENSMUSG00000003279, intron 1 of 13)	17	70276416	70901403	624988	1	ENSMUSG00000003279	ENSMUST00000130971	45521	Dlgap1	DLG associated protein 1 [Source:MGI Symbol;Acc:MGI:1346065]
chr17	70451688	70452873	1186	*	70451737;70452273;70452421	12	18	28	9	13	14.5179	4.14062	1.7735	9.50817	4.07252	29.8521	33.3377	-2.21813	0.0254826	1	+	-	+	+	ENSMUSG00000003279	Dlgap1	Intron2	Intron2	Intron2	GO:0014069::postsynaptic density;GO:0016020::membrane;GO:0044877::NA;GO:0045202::synapse	176212	70276068	71128408	ENSMUSG00000003279	Dlgap1	+	GO:0014069::postsynaptic density;GO:0016020::membrane;GO:0044877::NA;GO:0045202::synapse	Intron (ENSMUST00000133983/ENSMUSG00000003279, intron 2 of 13)	17	70276416	70901403	624988	1	ENSMUSG00000003279	ENSMUST00000130971	175272	Dlgap1	DLG associated protein 1 [Source:MGI Symbol;Acc:MGI:1346065]
chr17	70649538	70650131	594	*	70649596;70649657	8	10	14	6	9	8.4051	2.1417	1.24145	9.81948	5.69193	41.2641	38.5366	-2.36307	0.00991034	1	-	-	+	+	ENSMUSG00000003279	Dlgap1	Intron3	Intron3	Intron3	GO:0014069::postsynaptic density;GO:0016020::membrane;GO:0044877::NA;GO:0045202::synapse	373766	70276068	71128408	ENSMUSG00000003279	Dlgap1	+	GO:0014069::postsynaptic density;GO:0016020::membrane;GO:0044877::NA;GO:0045202::synapse	Intron (ENSMUST00000133983/ENSMUSG00000003279, intron 3 of 13)	17	70731789	71126799	395011	1	ENSMUSG00000003279	ENSMUST00000155016	-81658	Dlgap1	DLG associated protein 1 [Source:MGI Symbol;Acc:MGI:1346065]
chr17	70326550	70327576	1027	*	70326826;70326676;70327176	10	14	30	24	11	11.4615	4.42618	4.43375	11.7375	11.7576	29.1701	30.394	-1.34209	0.021558	1	+	-	+	+	ENSMUSG00000003279	Dlgap1	Intron1	Intron1	Intron1	GO:0014069::postsynaptic density;GO:0016020::membrane;GO:0044877::NA;GO:0045202::synapse	50994	70276068	71128408	ENSMUSG00000003279	Dlgap1	+	GO:0014069::postsynaptic density;GO:0016020::membrane;GO:0044877::NA;GO:0045202::synapse	Intron (ENSMUST00000133983/ENSMUSG00000003279, intron 1 of 13)	17	70276416	70901403	624988	1	ENSMUSG00000003279	ENSMUST00000130971	50134	Dlgap1	DLG associated protein 1 [Source:MGI Symbol;Acc:MGI:1346065]
chr4	3925249	3925679	431	*	3925312	5	6	15	17	6	5.3487	2.28448	3.1923	14.4353	20.1717	37.9132	33.7977	-1.05113	0.0420803	1	-	+	-	-	ENSMUSG00000003282	Plag1	Intron1	Intron1	Intron1	GO:0000978::RNA polymerase II core promoter proximal region sequence-specific DNA binding;GO:0016607::nuclear speck;GO:0035264::multicellular organism growth;GO:0045944::positive regulation of transcription from RNA polymerase II promoter	12918	3900996	3938382	ENSMUSG00000003282	Plag1	-	GO:0000978::RNA polymerase II core promoter proximal region sequence-specific DNA binding;GO:0016607::nuclear speck;GO:0035264::multicellular organism growth;GO:0045944::positive regulation of transcription from RNA polymerase II promoter	Intron (ENSMUST00000003369/ENSMUSG00000003282, intron 1 of 5)	4	3900996	3938382	37387	2	ENSMUSG00000003282	ENSMUST00000003369	12703	Plag1	pleiomorphic adenoma gene 1 [Source:MGI Symbol;Acc:MGI:1891916]
chr2	152960047	152960618	572	*	152960102;152960421	7	12	19	9	8	9.9333	2.8556	1.7735	13.5962	8.44406	38.0899	47.2949	-1.95384	0.0456043	1	-	-	+	+	ENSMUSG00000003283	Hck	Intron1	Intron1	Intron1	GO:0005829::cytosol;GO:0008284::positive regulation of cell proliferation;GO:0043066::negative regulation of apoptotic process;GO:0051090::regulation of sequence-specific DNA binding transcription factor activity	9944	152950388	152993361	ENSMUSG00000003283	Hck	+	GO:0005829::cytosol;GO:0008284::positive regulation of cell proliferation;GO:0043066::negative regulation of apoptotic process;GO:0051090::regulation of sequence-specific DNA binding transcription factor activity	Intron (ENSMUST00000189688/ENSMUSG00000003283, intron 1 of 12)	2	152950388	152993361	42974	1	ENSMUSG00000003283	ENSMUST00000109799	9659	Hck	hemopoietic cell kinase [Source:MGI Symbol;Acc:MGI:96052]
chr2	152952942	152953234	293	*	152953027	6	9	19	15	7	7.641	2.8556	2.8376	26.5428	26.3755	65.0649	71.023	-1.3627	0.0453708	1	-	-	-	+	ENSMUSG00000003283	Hck	Intron1	Intron1	Intron1	GO:0005829::cytosol;GO:0008284::positive regulation of cell proliferation;GO:0043066::negative regulation of apoptotic process;GO:0051090::regulation of sequence-specific DNA binding transcription factor activity	2699	152950388	152993361	ENSMUSG00000003283	Hck	+	GO:0005829::cytosol;GO:0008284::positive regulation of cell proliferation;GO:0043066::negative regulation of apoptotic process;GO:0051090::regulation of sequence-specific DNA binding transcription factor activity	Intron (ENSMUST00000189688/ENSMUSG00000003283, intron 1 of 12)	2	152950388	152993361	42974	1	ENSMUSG00000003283	ENSMUST00000109799	2554	Hck	hemopoietic cell kinase [Source:MGI Symbol;Acc:MGI:96052]
chr2	152949974	152950409	436	*	152950127	11	15	21	24	12	12.2256	3.14116	4.43375	19.6209	27.695	74.9568	76.366	-1.67723	0.0434391	1	-	-	-	+	ENSMUSG00000003283	Hck	Intergenic	Intergenic	UTR5	GO:0005829::cytosol;GO:0008284::positive regulation of cell proliferation;GO:0043066::negative regulation of apoptotic process;GO:0051090::regulation of sequence-specific DNA binding transcription factor activity	-197	152950388	152993361	ENSMUSG00000003283	Hck	+	GO:0005829::cytosol;GO:0008284::positive regulation of cell proliferation;GO:0043066::negative regulation of apoptotic process;GO:0051090::regulation of sequence-specific DNA binding transcription factor activity	Promoter (<=1kb)	2	152950388	152993359	42972	1	ENSMUSG00000003283	ENSMUST00000189688	0	Hck	hemopoietic cell kinase [Source:MGI Symbol;Acc:MGI:96052]
chr2	152963926	152965325	1400	*	152963989;152964306;152964665;152964976;152965014;152965250	20	26	63	56	21	20.6307	9.13792	10.109	17.7761	19.6651	40.8515	40.1331	-1.11302	0.0133902	1	+	+	+	+	ENSMUSG00000003283	Hck	Intron1	Intron1	Intron1	GO:0005829::cytosol;GO:0008284::positive regulation of cell proliferation;GO:0043066::negative regulation of apoptotic process;GO:0051090::regulation of sequence-specific DNA binding transcription factor activity	14237	152950388	152993361	ENSMUSG00000003283	Hck	+	GO:0005829::cytosol;GO:0008284::positive regulation of cell proliferation;GO:0043066::negative regulation of apoptotic process;GO:0051090::regulation of sequence-specific DNA binding transcription factor activity	Intron (ENSMUST00000189688/ENSMUSG00000003283, intron 1 of 12)	2	152950388	152993361	42974	1	ENSMUSG00000003283	ENSMUST00000109799	13538	Hck	hemopoietic cell kinase [Source:MGI Symbol;Acc:MGI:96052]
chr8	112005255	112005951	697	*	112005798;112005315;112005785	17	19	27	29	18	15.282	3.99784	5.3205	15.621	20.7891	70.3325	59.7123	-1.8366	0.0362933	1	-	+	+	+	ENSMUSG00000033596	Rfwd3	Intron9	Intron9	Intron9	GO:0005634::nucleus;GO:0005654::nucleoplasm;GO:0005737::cytoplasm;GO:0016740::transferase activity	-19754	111881053	111985848	ENSMUSG00000003316	Glg1	-	GO:0005737::cytoplasm;GO:0007179::transforming growth factor beta receptor signaling pathway;GO:0016020::membrane;GO:0016021::integral component of membrane	Intron (ENSMUST00000038739/ENSMUSG00000033596, intron 9 of 12)	8	111884530	111985848	101319	2	ENSMUSG00000003316	ENSMUST00000003404	-19407	Glg1	golgi apparatus protein 1 [Source:MGI Symbol;Acc:MGI:104967]
chr8	112002277	112002620	344	*	112002335;112002424	10	13	20	14	11	10.6974	2.99838	2.66025	23.738	21.0611	87.0865	84.6908	-1.939	0.000857806	1	+	-	-	+	ENSMUSG00000033596	Rfwd3	Intron11	Intron11	Intron11	GO:0005634::nucleus;GO:0005654::nucleoplasm;GO:0005737::cytoplasm;GO:0016740::transferase activity	-16600	111881053	111985848	ENSMUSG00000003316	Glg1	-	GO:0005737::cytoplasm;GO:0007179::transforming growth factor beta receptor signaling pathway;GO:0016020::membrane;GO:0016021::integral component of membrane	Intron (ENSMUST00000038739/ENSMUSG00000033596, intron 11 of 12)	8	111884530	111985848	101319	2	ENSMUSG00000003316	ENSMUST00000003404	-16429	Glg1	golgi apparatus protein 1 [Source:MGI Symbol;Acc:MGI:104967]
chr8	111969914	111970489	576	*	111970153;111970105;111970136;111970361	10	13	36	25	11	10.6974	5.28286	4.6111	24.9783	21.8021	52.01	50.5792	-1.1329	0.0151709	1	+	+	+	+	ENSMUSG00000003316	Glg1	Intron1	Intron1	Intron1	GO:0005737::cytoplasm;GO:0007179::transforming growth factor beta receptor signaling pathway;GO:0016020::membrane;GO:0016021::integral component of membrane	15647	111881053	111985848	ENSMUSG00000003316	Glg1	-	GO:0005737::cytoplasm;GO:0007179::transforming growth factor beta receptor signaling pathway;GO:0016020::membrane;GO:0016021::integral component of membrane	Intron (ENSMUST00000003404/ENSMUSG00000003316, intron 1 of 24)	8	111884197	111985832	101636	2	ENSMUSG00000003316	ENSMUST00000164283	15343	Glg1	golgi apparatus protein 1 [Source:MGI Symbol;Acc:MGI:104967]
chr8	111958448	111958891	444	*	111958541;111958712	8	9	16	8	9	7.641	2.42726	1.59615	14.8885	9.79055	55.2047	46.8688	-2.04825	0.0260572	1	-	-	+	+	ENSMUSG00000003316	Glg1	Intron1	Intron1	Intron1	GO:0005737::cytoplasm;GO:0007179::transforming growth factor beta receptor signaling pathway;GO:0016020::membrane;GO:0016021::integral component of membrane	27179	111881053	111985848	ENSMUSG00000003316	Glg1	-	GO:0005737::cytoplasm;GO:0007179::transforming growth factor beta receptor signaling pathway;GO:0016020::membrane;GO:0016021::integral component of membrane	Intron (ENSMUST00000003404/ENSMUSG00000003316, intron 1 of 24)	8	111884197	111985832	101636	2	ENSMUSG00000003316	ENSMUST00000164283	26941	Glg1	golgi apparatus protein 1 [Source:MGI Symbol;Acc:MGI:104967]
chr10	80487434	80487909	476	*	80487491;80487581	13	20	36	39	14	16.0461	5.28286	7.094	30.2259	40.5883	80.1009	91.8077	-1.27953	0.0239484	1	-	-	+	+	ENSMUSG00000003344	Btbd2	Intron1	Intron1	Intron1	GO:0000932::cytoplasmic mRNA processing body;GO:0005515::protein binding;GO:0005737::cytoplasm;GO:0005829::cytosol	5234	80478451	80492905	ENSMUSG00000003344	Btbd2	-	GO:0000932::cytoplasmic mRNA processing body;GO:0005515::protein binding;GO:0005737::cytoplasm;GO:0005829::cytosol	Intron (ENSMUST00000126980/ENSMUSG00000003344, intron 1 of 8)	10	80479965	80483544	3580	2	ENSMUSG00000003344	ENSMUST00000151794	-3890	Btbd2	BTB (POZ) domain containing 2 [Source:MGI Symbol;Acc:MGI:1933831]
chr10	80482613	80483086	474	*	80482672;80482917	18	25	55	54	19	19.8666	7.99568	9.75425	45.9403	56.0444	109.167	114.146	-1.13072	0.0229497	1	-	-	+	+	ENSMUSG00000003344	Btbd2	Intron3	Intron3	Intron3	GO:0000932::cytoplasmic mRNA processing body;GO:0005515::protein binding;GO:0005737::cytoplasm;GO:0005829::cytosol	10056	80478451	80492905	ENSMUSG00000003344	Btbd2	-	GO:0000932::cytoplasmic mRNA processing body;GO:0005515::protein binding;GO:0005737::cytoplasm;GO:0005829::cytosol	Intron (ENSMUST00000126980/ENSMUSG00000003344, intron 3 of 8)	10	80479965	80483544	3580	2	ENSMUSG00000003344	ENSMUST00000151794	458	Btbd2	BTB (POZ) domain containing 2 [Source:MGI Symbol;Acc:MGI:1933831]
chr10	80530930	80531436	507	*	80531256;80531234	20	26	67	49	21	20.6307	9.70904	8.8675	52.1537	47.6332	112.805	110.821	-1.16417	0.00858034	1	-	-	+	+	ENSMUSG00000003348	Mob3a	Intron1	Intron1	Intron1	GO:0005634::nucleus;GO:0005737::cytoplasm;GO:0007165::signal transduction;GO:0046872::metal ion binding	6506	80521087	80537689	ENSMUSG00000003348	Mob3a	-	GO:0005634::nucleus;GO:0005737::cytoplasm;GO:0007165::signal transduction;GO:0046872::metal ion binding	Promoter (1-2kb)	10	80527052	80529570	2519	2	ENSMUSG00000003348	ENSMUST00000220138	-1360	Mob3a	MOB kinase activator 3A [Source:MGI Symbol;Acc:MGI:3050117]
chr15	98531097	98531304	208	*	98531191	6	10	11	12	7	8.4051	1.71336	2.30555	22.4337	30.1875	91.6539	110.051	-1.93853	0.0467394	1	-	-	-	+	.	.	.	.	.	.	-1448	98532648	98542410	ENSMUSG00000003352	Cacnb3	+	GO:0005244::voltage-gated ion channel activity;GO:0005737::cytoplasm;GO:0006811::ion transport;GO:0110165::NA	Intron (ENSMUST00000229223/ENSMUSG00000003352, intron 2 of 2)	15	98530262	98532448	2187	1	ENSMUSG00000003352	ENSMUST00000229282	835	Cacnb3	calcium channel, voltage-dependent, beta 3 subunit [Source:MGI Symbol;Acc:MGI:103307]
chr15	98541299	98541988	690	*	98541542;98541856	21	27	65	53	22	21.3948	9.42348	9.5769	37.1945	37.8	86.834	84.4453	-1.19149	0.0104998	1	-	+	-	+	ENSMUSG00000003352	Cacnb3	LastExon	LastExon	UTR3	GO:0005244::voltage-gated ion channel activity;GO:0005737::cytoplasm;GO:0006811::ion transport;GO:0110165::NA	8995	98532648	98542410	ENSMUSG00000003352	Cacnb3	+	GO:0005244::voltage-gated ion channel activity;GO:0005737::cytoplasm;GO:0006811::ion transport;GO:0110165::NA	3' UTR	15	98537370	98542410	5041	1	ENSMUSG00000003352	ENSMUST00000230064	3929	Cacnb3	calcium channel, voltage-dependent, beta 3 subunit [Source:MGI Symbol;Acc:MGI:103307]
chr15	98603092	98603389	298	*	98603184;98603262	4	5	14	9	5	4.5846	2.1417	1.7735	19.5731	16.2081	45.6952	41.8988	-1.29163	0.00991558	1	-	-	+	+	.	.	.	.	.	.	-2848	98606088	98621217	ENSMUSG00000003354	Ccdc65	+	GO:0003674::molecular_function;GO:0005737::cytoplasm;GO:0005856::cytoskeleton;GO:0042995::cell projection	Promoter (2-3kb)	15	98606088	98621217	15130	1	ENSMUSG00000003354	ENSMUST00000003444	-2699	Ccdc65	coiled-coil domain containing 65 [Source:MGI Symbol;Acc:MGI:2146001]
chr15	98554524	98555308	785	*	98554797;98554714;98554664;98554997	19	24	55	38	20	19.1025	7.99568	6.91665	27.7397	23.9962	69.3868	66.273	-1.39076	0.00385999	1	+	+	+	+	ENSMUSG00000003360	Ddx23	Intron2	Intron2	Exon3	GO:0000785::chromatin;GO:0005634::nucleus;GO:0005654::nucleoplasm;GO:0005730::nucleolus	5846	98545884	98560762	ENSMUSG00000003360	Ddx23	-	GO:0000785::chromatin;GO:0005634::nucleus;GO:0005654::nucleoplasm;GO:0005730::nucleolus	Exon (ENSMUST00000003450/ENSMUSG00000003360, exon 3 of 17)	15	98554560	98560739	6180	2	ENSMUSG00000003360	ENSMUST00000162384	5431	Ddx23	DEAD (Asp-Glu-Ala-Asp) box polypeptide 23 [Source:MGI Symbol;Acc:MGI:1921601]
chr7	24742153	24742460	308	*	24742339	7	10	22	19	8	8.4051	3.28394	3.547	29.0376	31.3637	70.7385	74.3205	-1.26399	0.00499178	1	-	-	-	+	ENSMUSG00000003378	Grik5	Intron13	Intron13	Intron13	GO:0005515::protein binding;GO:0005654::nucleoplasm;GO:0014069::postsynaptic density;GO:0030424::axon	29465	24709274	24771771	ENSMUSG00000003378	Grik5	-	GO:0005515::protein binding;GO:0005654::nucleoplasm;GO:0014069::postsynaptic density;GO:0030424::axon	Intron (ENSMUST00000205328/ENSMUSG00000003378, intron 12 of 19)	7	24745627	24758856	13230	2	ENSMUSG00000003378	ENSMUST00000206132	16396	Grik5	glutamate receptor, ionotropic, kainate 5 (gamma 2) [Source:MGI Symbol;Acc:MGI:95818]
chr7	24738919	24739183	265	*	24739021	6	9	17	7	7	7.641	2.57004	1.4188	26.4126	14.5811	71.9397	78.5273	-1.87597	0.029127	1	-	-	-	+	ENSMUSG00000003378	Grik5	Intron13	Intron13	Intron13	GO:0005515::protein binding;GO:0005654::nucleoplasm;GO:0014069::postsynaptic density;GO:0030424::axon	32720	24709274	24771771	ENSMUSG00000003378	Grik5	-	GO:0005515::protein binding;GO:0005654::nucleoplasm;GO:0014069::postsynaptic density;GO:0030424::axon	Intron (ENSMUST00000205328/ENSMUSG00000003378, intron 12 of 19)	7	24745627	24758856	13230	2	ENSMUSG00000003378	ENSMUST00000206132	19673	Grik5	glutamate receptor, ionotropic, kainate 5 (gamma 2) [Source:MGI Symbol;Acc:MGI:95818]
chr7	24598203	24598459	257	*	24598318	5	8	6	6	6	6.8769	0.99946	1.24145	10.5913	13.1557	63.5821	72.8746	-2.52263	0.0387935	1	-	-	-	+	ENSMUSG00000003379	Cd79a	Intron1	Intron1	Intron1	GO:0005515::protein binding;GO:0016020::membrane;GO:0016021::integral component of membrane;GO:0050853::B cell receptor signaling pathway	1524	24596806	24601622	ENSMUSG00000003379	Cd79a	+	GO:0005515::protein binding;GO:0016020::membrane;GO:0016021::integral component of membrane;GO:0050853::B cell receptor signaling pathway	Intron (ENSMUST00000003469/ENSMUSG00000003379, intron 1 of 4)	7	24596806	24601622	4817	1	ENSMUSG00000003379	ENSMUST00000003469	1397	Cd79a	CD79A antigen (immunoglobulin-associated alpha) [Source:MGI Symbol;Acc:MGI:101774]
chr9	21920679	21921422	744	*	21920758;21920919;21921303	23	35	76	69	24	27.5076	10.9941	12.4145	40.2442	45.4436	87.8526	100.692	-1.13775	0.0490582	1	+	-	+	+	ENSMUSG00000003402	Prkcsh	Intron7	Intron7	Intron7	GO:0001701::in utero embryonic development;GO:0003723::RNA binding;GO:0005515::protein binding;GO:0044877::NA	6948	21914102	21925518	ENSMUSG00000003402	Prkcsh	+	GO:0001701::in utero embryonic development;GO:0003723::RNA binding;GO:0005515::protein binding;GO:0044877::NA	Intron (ENSMUST00000216344/ENSMUSG00000003402, intron 7 of 17)	9	21916864	21920541	3678	1	ENSMUSG00000003402	ENSMUST00000214565	3815	Prkcsh	protein kinase C substrate 80K-H [Source:MGI Symbol;Acc:MGI:107877]
chr4	108760884	108761238	355	*	108760937	5	6	14	13	6	5.3487	2.1417	2.4829	16.4303	19.0479	46.0298	41.0333	-1.29513	0.0265192	1	-	-	+	-	ENSMUSG00000003411	Rab3b	Intron2	Intron2	Intron2	GO:0005515::protein binding;GO:0005737::cytoplasm;GO:0005829::cytosol;GO:0016020::membrane	24800	108736260	108800521	ENSMUSG00000003411	Rab3b	+	GO:0005515::protein binding;GO:0005737::cytoplasm;GO:0005829::cytosol;GO:0016020::membrane	Intron (ENSMUST00000106650/ENSMUSG00000003411, intron 2 of 4)	4	108747487	108798385	50899	1	ENSMUSG00000003411	ENSMUST00000003502	13397	Rab3b	RAB3B, member RAS oncogene family [Source:MGI Symbol;Acc:MGI:1917158]
chr2	13763806	13764641	836	*	13763873;13764062;13764075;13764516	8	12	26	16	9	9.9333	3.85506	3.01495	12.5586	9.82178	29.3192	32.3596	-1.46254	0.011047	1	+	-	+	+	ENSMUSG00000003418	St8sia6	Intron2	Intron2	Intron2	GO:0016020::membrane;GO:0016021::integral component of membrane;GO:0016740::transferase activity;GO:0016757::transferase activity, transferring glycosyl groups	34652	13655832	13798875	ENSMUSG00000003418	St8sia6	-	GO:0016020::membrane;GO:0016021::integral component of membrane;GO:0016740::transferase activity;GO:0016757::transferase activity, transferring glycosyl groups	Intron (ENSMUST00000003509/ENSMUSG00000003418, intron 2 of 7)	2	13661965	13798104	136140	2	ENSMUSG00000003418	ENSMUST00000150781	33463	St8sia6	ST8 alpha-N-acetyl-neuraminide alpha-2,8-sialyltransferase 6 [Source:MGI Symbol;Acc:MGI:2386797]
chr2	13902221	13902487	267	*	13902427	6	7	10	6	7	6.1128	1.57058	1.24145	16.0201	12.6629	71.4008	62.3513	-2.22129	0.0329166	1	-	-	+	-	ENSMUSG00000063275	Hacd1	LastIntron	LastIntron	LastIntron	GO:0005783::endoplasmic reticulum;GO:0005789::endoplasmic reticulum membrane;GO:0016020::membrane;GO:0016021::integral component of membrane	-103478	13655832	13798875	ENSMUSG00000003418	St8sia6	-	GO:0016020::membrane;GO:0016021::integral component of membrane;GO:0016740::transferase activity;GO:0016757::transferase activity, transferring glycosyl groups	Intron (ENSMUST00000131730/ENSMUSG00000063275, intron 7 of 7)	2	13655832	13798875	143044	2	ENSMUSG00000003418	ENSMUST00000003509	-103346	St8sia6	ST8 alpha-N-acetyl-neuraminide alpha-2,8-sialyltransferase 6 [Source:MGI Symbol;Acc:MGI:2386797]
chr2	13878168	13879646	1479	*	13878240;13878219;13878283;13878380;13879004;13879544	24	27	68	38	25	21.3948	9.85182	6.91665	18.1411	12.7363	46.035	39.3964	-1.46821	0.026213	1	+	+	+	+	ENSMUSG00000063275	Hacd1	LastIntron	LastIntron	LastIntron	GO:0005783::endoplasmic reticulum;GO:0005789::endoplasmic reticulum membrane;GO:0016020::membrane;GO:0016021::integral component of membrane	-80031	13655832	13798875	ENSMUSG00000003418	St8sia6	-	GO:0016020::membrane;GO:0016021::integral component of membrane;GO:0016740::transferase activity;GO:0016757::transferase activity, transferring glycosyl groups	Intron (ENSMUST00000131730/ENSMUSG00000063275, intron 7 of 7)	2	13655832	13798875	143044	2	ENSMUSG00000003418	ENSMUST00000003509	-79293	St8sia6	ST8 alpha-N-acetyl-neuraminide alpha-2,8-sialyltransferase 6 [Source:MGI Symbol;Acc:MGI:2386797]
chr2	13898212	13898657	446	*	13898535;13898337	9	11	19	13	10	9.1692	2.8556	2.4829	17.4373	15.1615	61.0635	55.9903	-1.84428	0.0164443	1	-	-	+	+	ENSMUSG00000063275	Hacd1	LastIntron	LastIntron	LastIntron	GO:0005783::endoplasmic reticulum;GO:0005789::endoplasmic reticulum membrane;GO:0016020::membrane;GO:0016021::integral component of membrane	-99559	13655832	13798875	ENSMUSG00000003418	St8sia6	-	GO:0016020::membrane;GO:0016021::integral component of membrane;GO:0016740::transferase activity;GO:0016757::transferase activity, transferring glycosyl groups	Intron (ENSMUST00000131730/ENSMUSG00000063275, intron 7 of 7)	2	13655832	13798875	143044	2	ENSMUSG00000003418	ENSMUST00000003509	-99337	St8sia6	ST8 alpha-N-acetyl-neuraminide alpha-2,8-sialyltransferase 6 [Source:MGI Symbol;Acc:MGI:2386797]
chr2	13778475	13779023	549	*	13778535;13778625;13778619	10	12	20	14	11	9.9333	2.99838	2.66025	14.8741	13.1967	54.5678	49.2762	-1.88728	0.0291007	1	+	-	+	+	ENSMUSG00000003418	St8sia6	Intron2	Intron2	Intron2	GO:0016020::membrane;GO:0016021::integral component of membrane;GO:0016740::transferase activity;GO:0016757::transferase activity, transferring glycosyl groups	20126	13655832	13798875	ENSMUSG00000003418	St8sia6	-	GO:0016020::membrane;GO:0016021::integral component of membrane;GO:0016740::transferase activity;GO:0016757::transferase activity, transferring glycosyl groups	Intron (ENSMUST00000003509/ENSMUSG00000003418, intron 2 of 7)	2	13661965	13798104	136140	2	ENSMUSG00000003418	ENSMUST00000150781	19081	St8sia6	ST8 alpha-N-acetyl-neuraminide alpha-2,8-sialyltransferase 6 [Source:MGI Symbol;Acc:MGI:2386797]
chr2	13768559	13768769	211	*	13768732	5	6	4	5	6	5.3487	0.7139	1.0641	9.21449	13.7346	77.4435	69.037	-2.6742	0.0150237	1	-	-	-	+	ENSMUSG00000003418	St8sia6	Intron2	Intron2	Intron2	GO:0016020::membrane;GO:0016021::integral component of membrane;GO:0016740::transferase activity;GO:0016757::transferase activity, transferring glycosyl groups	30211	13655832	13798875	ENSMUSG00000003418	St8sia6	-	GO:0016020::membrane;GO:0016021::integral component of membrane;GO:0016740::transferase activity;GO:0016757::transferase activity, transferring glycosyl groups	Intron (ENSMUST00000003509/ENSMUSG00000003418, intron 2 of 7)	2	13661965	13798104	136140	2	ENSMUSG00000003418	ENSMUST00000150781	29335	St8sia6	ST8 alpha-N-acetyl-neuraminide alpha-2,8-sialyltransferase 6 [Source:MGI Symbol;Acc:MGI:2386797]
chr2	13896936	13897494	559	*	13897091;13897347	9	10	20	8	10	8.4051	2.99838	1.59615	14.608	7.77639	48.7197	40.9494	-2.00212	0.0237868	1	-	-	+	+	ENSMUSG00000063275	Hacd1	LastIntron	LastIntron	LastIntron	GO:0005783::endoplasmic reticulum;GO:0005789::endoplasmic reticulum membrane;GO:0016020::membrane;GO:0016021::integral component of membrane	-98339	13655832	13798875	ENSMUSG00000003418	St8sia6	-	GO:0016020::membrane;GO:0016021::integral component of membrane;GO:0016740::transferase activity;GO:0016757::transferase activity, transferring glycosyl groups	Intron (ENSMUST00000131730/ENSMUSG00000063275, intron 7 of 7)	2	13655832	13798875	143044	2	ENSMUSG00000003418	ENSMUST00000003509	-98061	St8sia6	ST8 alpha-N-acetyl-neuraminide alpha-2,8-sialyltransferase 6 [Source:MGI Symbol;Acc:MGI:2386797]
chr7	28111425	28112273	849	*	28111499;28111727;28111970	16	20	58	41	17	16.0461	8.42402	7.4487	27.0227	23.894	54.5328	51.4728	-1.05793	0.00626321	1	+	+	-	+	ENSMUSG00000109336	Samd4b	Intron3	Intron3	Intron3	GO:0003723::RNA binding;GO:0005737::cytoplasm;GO:0017148::negative regulation of translation;GO:0030371::translation repressor activity	19472	28092376	28098813	ENSMUSG00000003437	Paf1	+	GO:0003682::chromatin binding;GO:0005515::protein binding;GO:0005737::cytoplasm;GO:0006368::transcription elongation from RNA polymerase II promoter	Intron (ENSMUST00000208676/ENSMUSG00000109336, intron 1 of 2)	7	28106723	28113332	6610	2	ENSMUSG00000109336	ENSMUST00000208676	1059	Paf1	Paf1, RNA polymerase II complex component [Source:MGI Symbol;Acc:MGI:1923988]
chr7	28105350	28106427	1078	*	28106045;28105808;28106033;28105949;28106268	27	33	81	76	28	25.9794	11.708	13.656	29.5788	34.5002	70.7385	65.6337	-1.08963	0.00952648	1	+	+	+	+	ENSMUSG00000109336	Samd4b	Intron6	Exon7	Intron8	GO:0003723::RNA binding;GO:0005737::cytoplasm;GO:0017148::negative regulation of translation;GO:0030371::translation repressor activity	13512	28092376	28098813	ENSMUSG00000003437	Paf1	+	GO:0003682::chromatin binding;GO:0005515::protein binding;GO:0005737::cytoplasm;GO:0006368::transcription elongation from RNA polymerase II promoter	Promoter (1-2kb)	7	28100722	28103456	2735	2	ENSMUSG00000109336	ENSMUST00000208126	-1894	Paf1	Paf1, RNA polymerase II complex component [Source:MGI Symbol;Acc:MGI:1923988]
chr7	28088647	28089124	478	*	28088899;28088886	14	20	32	21	15	16.0461	4.71174	3.9017	26.8454	22.2301	85.4633	91.4235	-1.84975	0.00448651	1	-	-	+	+	ENSMUSG00000003444	Med29	LastIntron	LastIntron	LastIntron	GO:0005634::nucleus;GO:0005654::nucleoplasm;GO:0006357::regulation of transcription from RNA polymerase II promoter;GO:0016592::mediator complex	3248	28085571	28092133	ENSMUSG00000003444	Med29	-	GO:0005634::nucleus;GO:0005654::nucleoplasm;GO:0006357::regulation of transcription from RNA polymerase II promoter;GO:0016592::mediator complex	Intron (ENSMUST00000208885/ENSMUSG00000109455, intron 1 of 1)	7	28085571	28092133	6563	2	ENSMUSG00000003444	ENSMUST00000003536	3009	Med29	mediator complex subunit 29 [Source:MGI Symbol;Acc:MGI:1914474]
chr7	28088647	28089124	478	*	28088899;28088886	14	20	32	21	15	16.0461	4.71174	3.9017	26.8454	22.2301	85.4633	91.4235	-1.84975	0.00448651	1	-	-	+	+	ENSMUSG00000109455	Gm44710	LastIntron	LastIntron	LastIntron	.	3248	28085571	28092133	ENSMUSG00000003444	Med29	-	GO:0005634::nucleus;GO:0005654::nucleoplasm;GO:0006357::regulation of transcription from RNA polymerase II promoter;GO:0016592::mediator complex	Intron (ENSMUST00000208885/ENSMUSG00000109455, intron 1 of 1)	7	28085571	28092133	6563	2	ENSMUSG00000003444	ENSMUST00000003536	3009	Med29	mediator complex subunit 29 [Source:MGI Symbol;Acc:MGI:1914474]
chr1	171959163	171961264	2102	*	171960181;171960022;171960230;171960500;171960799;171960805;171960975	29	36	85	76	30	28.2717	12.2791	13.656	15.9093	17.6932	38.8691	36.6299	-1.16789	0.00563724	1	+	+	+	+	ENSMUSG00000003464	Pex19	Intron3	Intron3	Intron4	GO:0005634::nucleus;GO:0005654::nucleoplasm;GO:0005737::cytoplasm;GO:0005829::cytosol	5884	171954329	171964060	ENSMUSG00000003464	Pex19	+	GO:0005634::nucleus;GO:0005654::nucleoplasm;GO:0005737::cytoplasm;GO:0005829::cytosol	Promoter (<=1kb)	1	171961527	171962267	741	1	ENSMUSG00000003464	ENSMUST00000133081	-263	Pex19	peroxisomal biogenesis factor 19 [Source:MGI Symbol;Acc:MGI:1334458]
chr6	55107594	55108539	946	*	55107966;55107994	15	16	22	32	16	12.9897	3.28394	5.85255	9.45411	16.8489	46.0623	37.3959	-1.66583	0.039419	1	-	-	+	+	ENSMUSG00000003476	Crhr2	Intron1	Intron1	Intron1	GO:0004888::transmembrane signaling receptor activity;GO:0007186::G-protein coupled receptor signaling pathway;GO:0016020::membrane;GO:0016021::integral component of membrane	1935	55075612	55110001	ENSMUSG00000003476	Crhr2	-	GO:0004888::transmembrane signaling receptor activity;GO:0007186::G-protein coupled receptor signaling pathway;GO:0016020::membrane;GO:0016021::integral component of membrane	Intron (ENSMUST00000003568/ENSMUSG00000003476, intron 1 of 12)	6	55069011	55109826	40816	2	ENSMUSG00000003476	ENSMUST00000164012	1287	Crhr2	corticotropin releasing hormone receptor 2 [Source:MGI Symbol;Acc:MGI:894312]
chr6	55079507	55080011	505	*	55079673	12	18	32	18	13	14.5179	4.71174	3.36965	25.4101	18.1723	70.1081	78.2941	-1.7677	0.0112205	1	-	-	+	-	ENSMUSG00000003476	Crhr2	Intron5	Exon6	LastIntron	GO:0004888::transmembrane signaling receptor activity;GO:0007186::G-protein coupled receptor signaling pathway;GO:0016020::membrane;GO:0016021::integral component of membrane	30242	55075612	55110001	ENSMUSG00000003476	Crhr2	-	GO:0004888::transmembrane signaling receptor activity;GO:0007186::G-protein coupled receptor signaling pathway;GO:0016020::membrane;GO:0016021::integral component of membrane	Promoter (1-2kb)	6	55069949	55077558	7610	2	ENSMUSG00000003476	ENSMUST00000204117	-1949	Crhr2	corticotropin releasing hormone receptor 2 [Source:MGI Symbol;Acc:MGI:894312]
chr8	72762457	72763641	1185	*	72762559;72762740;72763011;72763380	16	26	38	46	17	20.6307	5.56842	8.33545	12.7976	19.157	39.0703	47.4146	-1.43642	0.0403834	1	-	+	+	+	ENSMUSG00000003484	Cyp4f18	Intergenic	Exon2	Intron2	GO:0005783::endoplasmic reticulum;GO:0016020::membrane;GO:0016021::integral component of membrane;GO:0046872::metal ion binding	421	72742326	72763470	ENSMUSG00000003484	Cyp4f18	-	GO:0005783::endoplasmic reticulum;GO:0016020::membrane;GO:0016021::integral component of membrane;GO:0046872::metal ion binding	Promoter (<=1kb)	8	72742326	72763470	21145	2	ENSMUSG00000003484	ENSMUST00000003574	0	Cyp4f18	cytochrome P450, family 4, subfamily f, polypeptide 18 [Source:MGI Symbol;Acc:MGI:1919304]
chr6	29215616	29216736	1121	*	29215667;29216114;29216390;29216569;29216445	20	28	62	58	21	22.1589	8.99514	10.4637	21.8534	25.4212	51.0188	53.8343	-1.14923	0.0075105	1	+	+	+	+	ENSMUSG00000003500	Impdh1	Intergenic	UTR5	Intron1	GO:0003824::catalytic activity;GO:0005634::nucleus;GO:0005737::cytoplasm;GO:0046872::metal ion binding	187	29200436	29216363	ENSMUSG00000003500	Impdh1	-	GO:0003824::catalytic activity;GO:0005634::nucleus;GO:0005737::cytoplasm;GO:0046872::metal ion binding	Promoter (<=1kb)	6	29206994	29215928	8935	2	ENSMUSG00000003500	ENSMUST00000160749	0	Impdh1	inosine monophosphate dehydrogenase 1 [Source:MGI Symbol;Acc:MGI:96567]
chr7	18091880	18093599	1720	*	18092252;18092204;18093245;18092168;18093008	20	30	72	47	21	23.6871	10.4229	8.5128	16.5035	13.4791	33.2512	37.5059	-1.23875	0.0212632	1	+	+	+	+	.	.	.	.	.	.	-3870	18082135	18088869	ENSMUSG00000003505	Psg18	-	GO:0005886::plasma membrane;GO:0006909::phagocytosis;GO:0009986::cell surface;GO:0010628::positive regulation of gene expression	Promoter (2-3kb)	7	18079733	18088934	9202	2	ENSMUSG00000003505	ENSMUST00000003597	-2946	Psg18	pregnancy specific glycoprotein 18 [Source:MGI Symbol;Acc:MGI:1347251]
chr16	17888241	17888709	469	*	17888326;17888571;17888685	13	16	39	42	14	12.9897	5.7112	7.62605	33.1643	44.2836	81.2965	75.4298	-1.01695	0.0456089	1	-	+	+	+	ENSMUSG00000003531	Dgcr6	LastIntron	LastIntron	LastIntron	.	4162	17884312	17889496	ENSMUSG00000003531	Dgcr6	+	.	Intron (ENSMUST00000139861/ENSMUSG00000003526, intron 1 of 1)	16	17887344	17889207	1864	1	ENSMUSG00000003531	ENSMUST00000153123	897	Dgcr6	DiGeorge syndrome critical region gene 6 [Source:MGI Symbol;Acc:MGI:1202877]
chr17	46950233	46951558	1326	*	46950781;46950602;46951431;46951260	31	44	89	80	32	34.3845	12.8502	14.3654	26.3926	29.5047	65.7238	70.6213	-1.28641	0.00961779	1	-	+	+	+	ENSMUSG00000003546	Klc4	Exon4	Exon5	Intron6	GO:0005737::cytoplasm;GO:0005856::cytoskeleton;GO:0005874::microtubule;GO:0007018::microtubule-based movement	5175	46941557	46956070	ENSMUSG00000003546	Klc4	-	GO:0005737::cytoplasm;GO:0005856::cytoskeleton;GO:0005874::microtubule;GO:0007018::microtubule-based movement	Exon (ENSMUST00000233974/ENSMUSG00000003546, exon 6 of 16)	17	46941557	46956070	14514	2	ENSMUSG00000003546	ENSMUST00000003642	4512	Klc4	kinesin light chain 4 [Source:MGI Symbol;Acc:MGI:1922014]
chr7	19078944	19079408	465	*	19079084;19079102;19079106	13	16	40	33	14	12.9897	5.85398	6.0299	34.2858	35.3162	81.9958	76.0786	-1.1834	0.0371323	1	-	+	+	+	ENSMUSG00000003549	Ercc1	UTR5	Intron1	Intron1	GO:0005515::protein binding;GO:0005634::nucleus;GO:0007283::spermatogenesis;GO:0035264::multicellular organism growth	472	19078703	19090449	ENSMUSG00000003549	Ercc1	+	GO:0005515::protein binding;GO:0005634::nucleus;GO:0007283::spermatogenesis;GO:0035264::multicellular organism growth	Promoter (<=1kb)	7	19079026	19089399	10374	1	ENSMUSG00000003549	ENSMUST00000160192	0	Ercc1	excision repair cross-complementing rodent repair deficiency, complementation group 1 [Source:MGI Symbol;Acc:MGI:95412]
chr8	70718940	70719382	443	*	70719150;70719128	11	16	12	18	12	12.9897	1.85614	3.36965	11.411	20.7156	73.7724	79.8568	-2.25761	0.0136037	1	-	-	+	+	.	.	.	.	.	.	-16316	70735477	70747011	ENSMUSG00000003573	Homer3	+	GO:0005737::cytoplasm;GO:0030054::cell junction;GO:0045202::synapse;GO:0110165::NA	Intron (ENSMUST00000148378/ENSMUSG00000036054, intron 2 of 3)	8	70713092	70715755	2664	1	ENSMUSG00000036054	ENSMUST00000136391	5848	Homer3	homer scaffolding protein 3 [Source:MGI Symbol;Acc:MGI:1347359]
chr8	70864374	70864766	393	*	70864569;70864430	12	16	39	27	13	12.9897	5.7112	4.9658	39.5778	34.4123	90.0881	90.0167	-1.28343	0.0309348	1	+	-	+	-	ENSMUSG00000003575	Crtc1	Intron1	Intron1	Intron1	GO:0005634::nucleus;GO:0045202::synapse;GO:0045944::positive regulation of transcription from RNA polymerase II promoter;GO:0097009::energy homeostasis	27659	70835005	70892229	ENSMUSG00000003575	Crtc1	-	GO:0005634::nucleus;GO:0045202::synapse;GO:0045944::positive regulation of transcription from RNA polymerase II promoter;GO:0097009::energy homeostasis	Intron (ENSMUST00000076615/ENSMUSG00000003575, intron 1 of 13)	8	70850405	70855448	5044	2	ENSMUSG00000003575	ENSMUST00000125273	-8926	Crtc1	CREB regulated transcription coactivator 1 [Source:MGI Symbol;Acc:MGI:2142523]
chr2	112326299	112326778	480	*	112326446	6	8	13	8	7	6.8769	1.99892	1.59615	11.3415	9.05626	39.7167	39.0183	-1.94859	0.0151077	1	-	-	-	+	ENSMUSG00000003604	Aven	Intron1	Intron1	Intron1	GO:0003674::molecular_function;GO:0012505::endomembrane system;GO:0016020::membrane;GO:0043066::negative regulation of apoptotic process	3229	112323309	112464918	ENSMUSG00000003604	Aven	+	GO:0003674::molecular_function;GO:0012505::endomembrane system;GO:0016020::membrane;GO:0043066::negative regulation of apoptotic process	Intron (ENSMUST00000003705/ENSMUSG00000003604, intron 1 of 5)	2	112323309	112464918	141610	1	ENSMUSG00000003604	ENSMUST00000003705	2990	Aven	apoptosis, caspase activation inhibitor [Source:MGI Symbol;Acc:MGI:1921518]
chr3	20022438	20022696	259	*	20022566	3	4	9	7	4	3.8205	1.4278	1.4188	15.0136	14.9189	42.0607	40.1732	-1.45802	0.0226348	1	-	-	+	-	ENSMUSG00000003617	Cp	Intron4	Intron4	Intron4	GO:0005507::copper ion binding;GO:0005615::extracellular space;GO:0005886::plasma membrane;GO:0046872::metal ion binding	11348	20011218	20061773	ENSMUSG00000003617	Cp	+	GO:0005507::copper ion binding;GO:0005615::extracellular space;GO:0005886::plasma membrane;GO:0046872::metal ion binding	Promoter (1-2kb)	3	20024006	20043229	19224	1	ENSMUSG00000003617	ENSMUST00000150264	-1310	Cp	ceruloplasmin [Source:MGI Symbol;Acc:MGI:88476]
chr3	20032983	20033293	311	*	20033032;20033225	6	8	7	5	7	6.8769	1.14224	1.0641	10.0026	9.31834	61.2991	60.2211	-2.65296	0.000497734	1	-	-	+	+	ENSMUSG00000003617	Cp	Intron10	Exon11	Intron11	GO:0005507::copper ion binding;GO:0005615::extracellular space;GO:0005886::plasma membrane;GO:0046872::metal ion binding	21919	20011218	20061773	ENSMUSG00000003617	Cp	+	GO:0005507::copper ion binding;GO:0005615::extracellular space;GO:0005886::plasma membrane;GO:0046872::metal ion binding	Promoter (1-2kb)	3	20034792	20041560	6769	1	ENSMUSG00000003617	ENSMUST00000172605	-1499	Cp	ceruloplasmin [Source:MGI Symbol;Acc:MGI:88476]
chr3	20037818	20038038	221	*	20037904	4	5	7	4	5	4.5846	1.14224	0.88675	14.0761	10.9276	61.6161	56.497	-2.23996	0.00856949	1	-	-	-	+	ENSMUSG00000003617	Cp	Intron14	Intron14	Intron14	GO:0005507::copper ion binding;GO:0005615::extracellular space;GO:0005886::plasma membrane;GO:0046872::metal ion binding	26709	20011218	20061773	ENSMUSG00000003617	Cp	+	GO:0005507::copper ion binding;GO:0005615::extracellular space;GO:0005886::plasma membrane;GO:0046872::metal ion binding	Intron (ENSMUST00000091309/ENSMUSG00000003617, intron 14 of 18)	3	20036167	20040067	3901	1	ENSMUSG00000003617	ENSMUST00000173848	1651	Cp	ceruloplasmin [Source:MGI Symbol;Acc:MGI:88476]
chr8	110895808	110896205	398	*	110895896	7	8	6	13	8	6.8769	0.99946	2.4829	6.8391	16.99	54.7423	47.0572	-2.09494	0.0303193	1	-	-	+	-	.	.	.	.	.	.	-1168	110869170	110894838	ENSMUSG00000003657	Calb2	-	GO:0005509::calcium ion binding;GO:0005634::nucleus;GO:0005829::cytosol;GO:0046872::metal ion binding	Promoter (<=1kb)	8	110864134	110894842	30709	2	ENSMUSG00000003657	ENSMUST00000212297	-966	Calb2	calbindin 2 [Source:MGI Symbol;Acc:MGI:101914]
chr2	127060002	127061420	1419	*	127060171;127060287;127060305;127061020;127061149;127061153	30	38	82	67	31	29.7999	11.8507	12.0598	22.7446	23.1459	59.4971	57.1938	-1.34642	0.0173093	1	+	+	+	+	ENSMUSG00000003660	Snrnp200	Intron12	Intron13	Intron14	GO:0005524::ATP binding;GO:0005634::nucleus;GO:0005654::nucleoplasm;GO:0005681::spliceosomal complex	10391	127050319	127082371	ENSMUSG00000003660	Snrnp200	+	GO:0005524::ATP binding;GO:0005634::nucleus;GO:0005654::nucleoplasm;GO:0005681::spliceosomal complex	Promoter (2-3kb)	2	127063615	127067077	3463	1	ENSMUSG00000003660	ENSMUST00000140868	-2195	Snrnp200	small nuclear ribonucleoprotein 200 (U5) [Source:MGI Symbol;Acc:MGI:2444401]
chr2	127079550	127080548	999	*	127079607;127080315;127080166;127080155	25	32	67	62	26	25.2153	9.70904	11.173	26.4684	30.4594	70.8801	68.7409	-1.29431	0.00894359	1	+	+	+	+	ENSMUSG00000003660	Snrnp200	Intron39	Exon41	Exon42	GO:0005524::ATP binding;GO:0005634::nucleus;GO:0005654::nucleoplasm;GO:0005681::spliceosomal complex	9687	127082858	127089736	ENSMUSG00000003662	Ciao1	-	GO:0003700::sequence-specific DNA binding transcription factor activity;GO:0005737::cytoplasm;GO:0006357::regulation of transcription from RNA polymerase II promoter;GO:0016226::iron-sulfur cluster assembly	Promoter (<=1kb)	2	127080012	127081880	1869	1	ENSMUSG00000003660	ENSMUST00000131435	0	Ciao1	cytosolic iron-sulfur protein assembly 1 [Source:MGI Symbol;Acc:MGI:1346998]
chr17	18068535	18068903	369	*	18068749	7	9	10	2	8	7.641	1.57058	0.53205	11.5918	3.92683	59.0446	56.395	-2.89507	0.0303456	1	-	-	+	-	ENSMUSG00000003665	Has1	LastExon	LastExon	LastExon	GO:0016020::membrane;GO:0016021::integral component of membrane;GO:0016740::transferase activity;GO:0016757::transferase activity, transferring glycosyl groups	6748	18067438	18075467	ENSMUSG00000003665	Has1	-	GO:0016020::membrane;GO:0016021::integral component of membrane;GO:0016740::transferase activity;GO:0016757::transferase activity, transferring glycosyl groups	Exon (ENSMUST00000232410/ENSMUSG00000003665, exon 2 of 2)	17	18063585	18075450	11866	2	ENSMUSG00000003665	ENSMUST00000003762	6547	Has1	hyaluronan synthase 1 [Source:MGI Symbol;Acc:MGI:106590]
chr19	8760612	8761365	754	*	8761186;8761138;8761170	18	24	66	52	19	19.1025	9.56626	9.39955	34.5531	33.951	68.6276	68.9978	-1.00648	0.00040326	1	+	-	+	+	.	.	.	.	.	.	-6662	8751851	8754326	ENSMUSG00000003680	Taf6l	-	GO:0006352::DNA-templated transcription, initiation;GO:0006367::transcription initiation from RNA polymerase II promoter;GO:0016251::general RNA polymerase II transcription factor activity;GO:0046982::protein heterodimerization activity	Promoter (<=1kb)	19	8751893	8761363	9471	2	ENSMUSG00000003680	ENSMUST00000003777	0	Taf6l	TATA-box binding protein associated factor 6 like [Source:MGI Symbol;Acc:MGI:2444957]
chr10	53948343	53948706	364	*	53948550	4	6	6	5	5	5.3487	0.99946	1.0641	7.47791	7.96155	37.4098	40.0187	-2.32624	0.0222616	1	-	-	+	-	ENSMUSG00000003746	Man1a	Intron2	Intron2	Intron2	GO:0000139::Golgi membrane;GO:0005829::cytosol;GO:0016020::membrane;GO:0016021::integral component of membrane	3368	53780881	53951892	ENSMUSG00000003746	Man1a	-	GO:0000139::Golgi membrane;GO:0005829::cytosol;GO:0016020::membrane;GO:0016021::integral component of membrane	Intron (ENSMUST00000003843/ENSMUSG00000003746, intron 2 of 12)	10	53783106	53951805	168700	2	ENSMUSG00000003746	ENSMUST00000105470	3099	Man1a	mannosidase 1, alpha [Source:MGI Symbol;Acc:MGI:104677]
chr7	26916620	26916904	285	*	26916756	10	12	30	18	11	9.9333	4.42618	3.36965	42.2961	32.2	105.115	94.9216	-1.42503	0.0128134	1	+	-	-	-	ENSMUSG00000003752	Itpkc	Intron2	Intron2	Intron2	GO:0005634::nucleus;GO:0005737::cytoplasm;GO:0016607::nuclear speck;GO:0016740::transferase activity	11291	26906597	26928053	ENSMUSG00000003752	Itpkc	-	GO:0005634::nucleus;GO:0005737::cytoplasm;GO:0016607::nuclear speck;GO:0016740::transferase activity	Promoter (2-3kb)	7	26911990	26913879	1890	2	ENSMUSG00000003752	ENSMUST00000149067	-2741	Itpkc	inositol 1,4,5-trisphosphate 3-kinase C [Source:MGI Symbol;Acc:MGI:2442554]
chr7	26940848	26942062	1215	*	26940895;26941413;26941710	19	23	56	53	20	18.3384	8.13846	9.5769	18.2424	21.4667	44.8301	41.1057	-1.11379	0.0119134	1	-	+	+	+	ENSMUSG00000003762	Coq8b	LastExon	LastExon	LastExon	GO:0005739::mitochondrion;GO:0006744::ubiquinone biosynthetic process;GO:0021692::cerebellar Purkinje cell layer morphogenesis	1714	26939740	26942543	ENSMUSG00000003762	Coq8b	+	GO:0005739::mitochondrion;GO:0006744::ubiquinone biosynthetic process;GO:0021692::cerebellar Purkinje cell layer morphogenesis	Exon (ENSMUST00000206312/ENSMUSG00000003762, exon 1 of 1)	7	26939740	26942543	2804	1	ENSMUSG00000003762	ENSMUST00000206312	1108	Coq8b	coenzyme Q8B [Source:MGI Symbol;Acc:MGI:1924139]
chr18	34746208	34747393	1186	*	34746304;34746549;34746618;34747226;34747255	21	31	48	53	22	24.4512	6.99622	9.5769	16.0655	21.9916	50.519	56.1477	-1.48687	0.0140061	1	+	+	+	+	ENSMUSG00000003778	Brd8	Intron5	Intron5	Intron6	GO:0005654::nucleoplasm;GO:0005739::mitochondrion;GO:0045944::positive regulation of transcription from RNA polymerase II promoter;GO:0051726::regulation of cell cycle	10854	34731668	34757654	ENSMUSG00000003778	Brd8	-	GO:0005654::nucleoplasm;GO:0005739::mitochondrion;GO:0045944::positive regulation of transcription from RNA polymerase II promoter;GO:0051726::regulation of cell cycle	Exon (ENSMUST00000003876/ENSMUSG00000003778, exon 6 of 22)	18	34732883	34757606	24724	2	ENSMUSG00000003778	ENSMUST00000152612	10213	Brd8	bromodomain containing 8 [Source:MGI Symbol;Acc:MGI:1925906]
chr8	85618683	85619566	884	*	85619454;85619215;85619241	23	28	87	53	24	22.1589	12.5646	9.5769	38.7091	29.5046	73.9393	68.2672	-1.05986	0.0326685	1	+	-	+	+	ENSMUSG00000003809	Gcdh	Intron3	Exon5	Intron5	GO:0003995::acyl-CoA dehydrogenase activity;GO:0016491::oxidoreductase activity;GO:0016627::oxidoreductase activity, acting on the CH-CH group of donors;GO:0050660::flavin adenine dinucleotide binding	1422	85613022	85620546	ENSMUSG00000003809	Gcdh	-	GO:0003995::acyl-CoA dehydrogenase activity;GO:0016491::oxidoreductase activity;GO:0016627::oxidoreductase activity, acting on the CH-CH group of donors;GO:0050660::flavin adenine dinucleotide binding	Promoter (<=1kb)	8	85617566	85619295	1730	2	ENSMUSG00000003809	ENSMUST00000136462	0	Gcdh	glutaryl-Coenzyme A dehydrogenase [Source:MGI Symbol;Acc:MGI:104541]
chr8	108069448	108069895	448	*	108069691	7	8	5	8	8	6.8769	0.85668	1.59615	5.20783	9.70314	48.6327	41.8053	-2.60055	0.0178966	1	-	-	+	-	ENSMUSG00000003847	Nfat5	Intron5	Intron5	Intron5	GO:0005634::nucleus;GO:0010628::positive regulation of gene expression;GO:0045944::positive regulation of transcription from RNA polymerase II promoter;GO:0070884::regulation of calcineurin-NFAT signaling cascade	49569	108020102	108106149	ENSMUSG00000003847	Nfat5	+	GO:0005634::nucleus;GO:0010628::positive regulation of gene expression;GO:0045944::positive regulation of transcription from RNA polymerase II promoter;GO:0070884::regulation of calcineurin-NFAT signaling cascade	Promoter (1-2kb)	8	108071418	108088402	16985	1	ENSMUSG00000003847	ENSMUST00000126333	-1523	Nfat5	nuclear factor of activated T cells 5 [Source:MGI Symbol;Acc:MGI:1859333]
chr8	108029745	108030347	603	*	108029800;108030097	8	13	5	18	9	10.6974	0.85668	3.36965	3.86917	15.2189	40.6482	48.3145	-2.22053	0.0472506	1	-	-	+	+	ENSMUSG00000003847	Nfat5	Intron2	Intron2	Intron2	GO:0005634::nucleus;GO:0010628::positive regulation of gene expression;GO:0045944::positive regulation of transcription from RNA polymerase II promoter;GO:0070884::regulation of calcineurin-NFAT signaling cascade	9943	108020102	108106149	ENSMUSG00000003847	Nfat5	+	GO:0005634::nucleus;GO:0010628::positive regulation of gene expression;GO:0045944::positive regulation of transcription from RNA polymerase II promoter;GO:0070884::regulation of calcineurin-NFAT signaling cascade	Intron (ENSMUST00000154474/ENSMUSG00000003847, intron 1 of 14)	8	108020191	108106140	85950	1	ENSMUSG00000003847	ENSMUST00000075922	9554	Nfat5	nuclear factor of activated T cells 5 [Source:MGI Symbol;Acc:MGI:1859333]
chr8	108125954	108126181	228	*	108126037	7	10	18	11	8	8.4051	2.71282	2.1282	32.4043	25.4211	95.559	100.398	-1.76076	0.00606865	1	-	-	-	+	ENSMUSG00000003849	Nqo1	Intron1	Intron1	Intron1	GO:0005737::cytoplasm;GO:0005829::cytosol;GO:0016491::oxidoreductase activity;GO:0043066::negative regulation of apoptotic process	3771	108114857	108129838	ENSMUSG00000003849	Nqo1	-	GO:0005737::cytoplasm;GO:0005829::cytosol;GO:0016491::oxidoreductase activity;GO:0043066::negative regulation of apoptotic process	Intron (ENSMUST00000003947/ENSMUSG00000003849, intron 1 of 5)	8	108114857	108129838	14982	2	ENSMUSG00000003849	ENSMUST00000003947	3657	Nqo1	NAD(P)H dehydrogenase, quinone 1 [Source:MGI Symbol;Acc:MGI:103187]
chr8	108098557	108099361	805	*	108098889;108099124;108099057;108099138	14	22	31	37	15	17.5743	4.56896	6.7393	15.4575	22.8	50.7472	59.4564	-1.52636	0.0258844	1	+	+	+	+	ENSMUSG00000003847	Nfat5	UTR3	UTR3	UTR3	GO:0005634::nucleus;GO:0010628::positive regulation of gene expression;GO:0045944::positive regulation of transcription from RNA polymerase II promoter;GO:0070884::regulation of calcineurin-NFAT signaling cascade	30879	108114857	108129838	ENSMUSG00000003849	Nqo1	-	GO:0005737::cytoplasm;GO:0005829::cytosol;GO:0016491::oxidoreductase activity;GO:0043066::negative regulation of apoptotic process	3' UTR	8	108082452	108100162	17711	1	ENSMUSG00000003847	ENSMUST00000147588	16105	Nqo1	NAD(P)H dehydrogenase, quinone 1 [Source:MGI Symbol;Acc:MGI:103187]
chr7	45027222	45027484	263	*	45027369	7	10	20	16	8	8.4051	2.99838	3.01495	31.049	31.2206	82.842	87.0369	-1.44791	0.0245732	1	-	-	+	-	ENSMUSG00000063511	Snrnp70	Intron8	Intron8	Intron8	GO:0003723::RNA binding;GO:0005634::nucleus;GO:0005654::nucleoplasm;GO:0005737::cytoplasm	-7345	45017315	45020007	ENSMUSG00000003872	Lin7b	-	GO:0005515::protein binding;GO:0016020::membrane;GO:0030054::cell junction;GO:0045202::synapse	Intron (ENSMUST00000074575/ENSMUSG00000063511, intron 8 of 9)	7	45030026	45030741	716	2	ENSMUSG00000063511	ENSMUST00000210661	3257	Lin7b	lin-7 homolog B (C. elegans) [Source:MGI Symbol;Acc:MGI:1330858]
chr7	45121739	45122041	303	*	45122028;45121944	5	9	14	5	6	7.641	2.1417	1.0641	19.2501	9.56437	53.9293	68.679	-2.08919	0.0455608	1	-	-	+	+	ENSMUSG00000109926	Gm45808	Intron4	Intron4	Intron4	GO:0005739::mitochondrion;GO:0006974::cellular response to DNA damage stimulus;GO:0016020::membrane;GO:0042981::regulation of apoptotic process	-5634	45111291	45116255	ENSMUSG00000003873	Bax	-	GO:0005739::mitochondrion;GO:0016020::membrane;GO:0016021::integral component of membrane;GO:0042981::regulation of apoptotic process	3' UTR	7	45111121	45116322	5202	2	ENSMUSG00000003873	ENSMUST00000033093	-5417	Bax	BCL2-associated X protein [Source:MGI Symbol;Acc:MGI:99702]
chr7	45121739	45122041	303	*	45122028;45121944	5	9	14	5	6	7.641	2.1417	1.0641	19.2501	9.56437	53.9293	68.679	-2.08919	0.0455608	1	-	-	+	+	ENSMUSG00000011382	Dhdh	UTR3	UTR3	UTR3	GO:0000166::nucleotide binding;GO:0016491::oxidoreductase activity;GO:0042843::D-xylose catabolic process;GO:0047837::D-xylose 1-dehydrogenase (NADP+) activity	-5634	45111291	45116255	ENSMUSG00000003873	Bax	-	GO:0005739::mitochondrion;GO:0016020::membrane;GO:0016021::integral component of membrane;GO:0042981::regulation of apoptotic process	3' UTR	7	45111121	45116322	5202	2	ENSMUSG00000003873	ENSMUST00000033093	-5417	Bax	BCL2-associated X protein [Source:MGI Symbol;Acc:MGI:99702]
chr15	9517123	9517648	526	*	9517216;9517293	6	10	8	11	7	8.4051	1.28502	2.1282	6.65335	11.019	36.2434	43.5185	-2.1742	0.0304625	1	-	-	+	+	ENSMUSG00000003882	Il7r	Intron2	Intron2	Intron2	GO:0004896::cytokine receptor activity;GO:0016020::membrane;GO:0016021::integral component of membrane;GO:0019221::cytokine-mediated signaling pathway	12536	9505874	9529921	ENSMUSG00000003882	Il7r	-	GO:0004896::cytokine receptor activity;GO:0016020::membrane;GO:0016021::integral component of membrane;GO:0019221::cytokine-mediated signaling pathway	Intron (ENSMUST00000228782/ENSMUSG00000003882, intron 2 of 7)	15	9511984	9529852	17869	2	ENSMUSG00000003882	ENSMUST00000227234	12204	Il7r	interleukin 7 receptor [Source:MGI Symbol;Acc:MGI:96562]
chr17	33553020	33553547	528	*	33553162;33553437	6	8	10	8	7	6.8769	1.57058	1.59615	8.10107	8.23296	36.1061	35.4711	-2.13162	0.00519408	1	-	-	+	+	ENSMUSG00000003929	Zfp81	LastExon	UTR3	UTR3	GO:0001227::RNA polymerase II transcription regulatory region sequence-specific DNA binding transcription factor activity involved in negative regulation of transcription;GO:0006355::regulation of transcription, DNA-templated;GO:0006357::regulation of transcription from RNA polymerase II promoter;GO:0046872::metal ion binding	24569	33548316	33577852	ENSMUSG00000003929	Zfp81	-	GO:0001227::RNA polymerase II transcription regulatory region sequence-specific DNA binding transcription factor activity involved in negative regulation of transcription;GO:0006355::regulation of transcription, DNA-templated;GO:0006357::regulation of transcription from RNA polymerase II promoter;GO:0046872::metal ion binding	3' UTR	17	33554284	33577842	23559	2	ENSMUSG00000003929	ENSMUST00000235063	24295	Zfp81	zinc finger protein 81 [Source:MGI Symbol;Acc:MGI:1890752]
chr17	33554476	33555173	698	*	33554686;33554897	8	12	20	12	9	9.9333	2.99838	2.30555	11.699	8.99571	35.1159	38.7574	-1.83579	0.00956969	1	+	-	-	+	ENSMUSG00000003929	Zfp81	LastIntron	LastIntron	LastExon	GO:0001227::RNA polymerase II transcription regulatory region sequence-specific DNA binding transcription factor activity involved in negative regulation of transcription;GO:0006355::regulation of transcription, DNA-templated;GO:0006357::regulation of transcription from RNA polymerase II promoter;GO:0046872::metal ion binding	23028	33548316	33577852	ENSMUSG00000003929	Zfp81	-	GO:0001227::RNA polymerase II transcription regulatory region sequence-specific DNA binding transcription factor activity involved in negative regulation of transcription;GO:0006355::regulation of transcription, DNA-templated;GO:0006357::regulation of transcription from RNA polymerase II promoter;GO:0046872::metal ion binding	5' UTR	17	33554284	33577842	23559	2	ENSMUSG00000003929	ENSMUST00000235063	22669	Zfp81	zinc finger protein 81 [Source:MGI Symbol;Acc:MGI:1890752]
chr11	90275195	90275892	698	*	90275326;90275535;90275615	10	12	20	21	11	9.9333	2.99838	3.9017	11.699	15.2235	42.9194	38.7574	-1.60111	0.0106822	1	-	+	+	+	ENSMUSG00000003949	Hlf	Intron2	Intron2	Intron2	GO:0005634::nucleus;GO:0005654::nucleoplasm;GO:0043565::sequence-specific DNA binding;GO:0045944::positive regulation of transcription from RNA polymerase II promoter	6178	90227362	90281721	ENSMUSG00000003949	Hlf	-	GO:0005634::nucleus;GO:0005654::nucleoplasm;GO:0043565::sequence-specific DNA binding;GO:0045944::positive regulation of transcription from RNA polymerase II promoter	Promoter (2-3kb)	11	90231653	90272761	41109	2	ENSMUSG00000003949	ENSMUST00000137957	-2434	Hlf	hepatic leukemia factor [Source:MGI Symbol;Acc:MGI:96108]
chr5	9738120	9739345	1226	*	9738225;9738849;9739025;9739098	12	15	36	32	13	12.2256	5.28286	5.85255	11.7353	13.0008	28.8781	27.1579	-1.17973	0.00647147	1	+	+	+	+	ENSMUSG00000003974	Grm3	Intron1	Intron1	Intron1	GO:0010467::gene expression;GO:0014069::postsynaptic density;GO:0016020::membrane;GO:0030424::axon	36438	9535541	9775170	ENSMUSG00000003974	Grm3	-	GO:0010467::gene expression;GO:0014069::postsynaptic density;GO:0016020::membrane;GO:0030424::axon	Intron (ENSMUST00000004076/ENSMUSG00000003974, intron 1 of 5)	5	9535541	9775170	239630	2	ENSMUSG00000003974	ENSMUST00000004076	35825	Grm3	glutamate receptor, metabotropic 3 [Source:MGI Symbol;Acc:MGI:1351340]
chr13	91662691	91663185	495	*	91662768;91662900;91662904;91662929	9	11	29	17	10	9.1692	4.2834	3.1923	23.5668	17.5637	55.0188	50.4478	-1.35851	0.0165029	1	+	+	+	+	ENSMUSG00000003992	Ssbp2	Intron1	Intron1	Intron1	GO:0003677::DNA binding;GO:0005515::protein binding;GO:0005634::nucleus;GO:0005737::cytoplasm	53768	91609169	91851548	ENSMUSG00000003992	Ssbp2	+	GO:0003677::DNA binding;GO:0005515::protein binding;GO:0005634::nucleus;GO:0005737::cytoplasm	Intron (ENSMUST00000156547/ENSMUSG00000003992, intron 1 of 12)	13	91687462	91805895	118434	1	ENSMUSG00000003992	ENSMUST00000133984	-24277	Ssbp2	single-stranded DNA binding protein 2 [Source:MGI Symbol;Acc:MGI:1914220]
chr13	91660705	91661175	471	*	91661074	6	8	8	9	7	6.8769	1.28502	1.7735	7.43028	10.2548	40.4756	39.7638	-2.18178	0.0206967	1	-	-	-	+	ENSMUSG00000003992	Ssbp2	Intron1	Intron1	Intron1	GO:0003677::DNA binding;GO:0005515::protein binding;GO:0005634::nucleus;GO:0005737::cytoplasm	51770	91609169	91851548	ENSMUSG00000003992	Ssbp2	+	GO:0003677::DNA binding;GO:0005515::protein binding;GO:0005634::nucleus;GO:0005737::cytoplasm	Intron (ENSMUST00000156547/ENSMUSG00000003992, intron 1 of 12)	13	91687462	91805895	118434	1	ENSMUSG00000003992	ENSMUST00000133984	-26287	Ssbp2	single-stranded DNA binding protein 2 [Source:MGI Symbol;Acc:MGI:1914220]
chr13	91720582	91721969	1388	*	91720656;91720986;91720890;91721770;91721480;91721448	18	22	43	47	19	17.5743	6.28232	8.5128	12.3267	16.7032	37.2804	34.483	-1.30571	0.0228432	1	+	+	+	+	ENSMUSG00000003992	Ssbp2	Intron4	Intron4	Intron4	GO:0003677::DNA binding;GO:0005515::protein binding;GO:0005634::nucleus;GO:0005737::cytoplasm	112106	91609169	91851548	ENSMUSG00000003992	Ssbp2	+	GO:0003677::DNA binding;GO:0005515::protein binding;GO:0005634::nucleus;GO:0005737::cytoplasm	Intron (ENSMUST00000042122/ENSMUSG00000003992, intron 4 of 15)	13	91687462	91805895	118434	1	ENSMUSG00000003992	ENSMUST00000133984	33120	Ssbp2	single-stranded DNA binding protein 2 [Source:MGI Symbol;Acc:MGI:1914220]
chr1	158115360	158115572	213	*	158115486	4	6	8	10	5	5.3487	1.28502	1.95085	16.4303	24.9437	63.9303	68.3888	-1.67722	0.0252125	1	-	+	-	-	ENSMUSG00000004031	Brinp2	Intron3	Intron3	Intron3	GO:0003674::molecular_function;GO:0045666::positive regulation of neuron differentiation;GO:0045786::negative regulation of cell cycle;GO:0045930::negative regulation of mitotic cell cycle	68333	158072839	158183799	ENSMUSG00000004031	Brinp2	-	GO:0003674::molecular_function;GO:0045666::positive regulation of neuron differentiation;GO:0045786::negative regulation of cell cycle;GO:0045930::negative regulation of mitotic cell cycle	Intron (ENSMUST00000195271/ENSMUSG00000004031, intron 3 of 7)	1	158123274	158124034	761	2	ENSMUSG00000004031	ENSMUST00000194578	8462	Brinp2	bone morphogenic protein/retinoic acid inducible neural-specific 2 [Source:MGI Symbol;Acc:MGI:2443333]
chr1	158113137	158113527	391	*	158113391	6	7	18	8	7	6.1128	2.71282	1.59615	18.8956	11.1177	48.7571	42.5775	-1.60556	0.0284422	1	+	-	-	-	ENSMUSG00000004031	Brinp2	Intron3	Intron3	Intron3	GO:0003674::molecular_function;GO:0045666::positive regulation of neuron differentiation;GO:0045786::negative regulation of cell cycle;GO:0045930::negative regulation of mitotic cell cycle	70467	158072839	158183799	ENSMUSG00000004031	Brinp2	-	GO:0003674::molecular_function;GO:0045666::positive regulation of neuron differentiation;GO:0045786::negative regulation of cell cycle;GO:0045930::negative regulation of mitotic cell cycle	Intron (ENSMUST00000195271/ENSMUSG00000004031, intron 3 of 7)	1	158123274	158124034	761	2	ENSMUSG00000004031	ENSMUST00000194578	10507	Brinp2	bone morphogenic protein/retinoic acid inducible neural-specific 2 [Source:MGI Symbol;Acc:MGI:2443333]
chr1	158120209	158120633	425	*	158120283;158120454	10	12	13	3	11	9.9333	1.99892	0.7094	12.8092	4.54589	70.4888	63.6533	-2.95033	0.00938304	1	+	-	+	-	ENSMUSG00000004031	Brinp2	Intron3	Intron3	Intron3	GO:0003674::molecular_function;GO:0045666::positive regulation of neuron differentiation;GO:0045786::negative regulation of cell cycle;GO:0045930::negative regulation of mitotic cell cycle	63378	158072839	158183799	ENSMUSG00000004031	Brinp2	-	GO:0003674::molecular_function;GO:0045666::positive regulation of neuron differentiation;GO:0045786::negative regulation of cell cycle;GO:0045930::negative regulation of mitotic cell cycle	Intron (ENSMUST00000195271/ENSMUSG00000004031, intron 3 of 7)	1	158123274	158124034	761	2	ENSMUSG00000004031	ENSMUST00000194578	3401	Brinp2	bone morphogenic protein/retinoic acid inducible neural-specific 2 [Source:MGI Symbol;Acc:MGI:2443333]
chr1	158087240	158087664	425	*	158087256;158087391	6	8	12	9	7	6.8769	1.85614	1.7735	11.8943	11.3647	44.8565	44.0677	-1.93479	0.000519523	1	-	-	+	+	ENSMUSG00000004031	Brinp2	Intron4	Intron4	Intron4	GO:0003674::molecular_function;GO:0045666::positive regulation of neuron differentiation;GO:0045786::negative regulation of cell cycle;GO:0045930::negative regulation of mitotic cell cycle	96347	158072839	158183799	ENSMUSG00000004031	Brinp2	-	GO:0003674::molecular_function;GO:0045666::positive regulation of neuron differentiation;GO:0045786::negative regulation of cell cycle;GO:0045930::negative regulation of mitotic cell cycle	Intron (ENSMUST00000195271/ENSMUSG00000004031, intron 4 of 7)	1	158123274	158124034	761	2	ENSMUSG00000004031	ENSMUST00000194578	36370	Brinp2	bone morphogenic protein/retinoic acid inducible neural-specific 2 [Source:MGI Symbol;Acc:MGI:2443333]
chr1	158172300	158173636	1337	*	158172522;158173389	21	24	18	13	22	19.1025	2.71282	2.4829	5.52594	5.0576	44.8134	38.9113	-2.98383	0.0499401	1	-	-	+	+	ENSMUSG00000004031	Brinp2	Intron2	Intron2	Intron2	GO:0003674::molecular_function;GO:0045666::positive regulation of neuron differentiation;GO:0045786::negative regulation of cell cycle;GO:0045930::negative regulation of mitotic cell cycle	10831	158072839	158183799	ENSMUSG00000004031	Brinp2	-	GO:0003674::molecular_function;GO:0045666::positive regulation of neuron differentiation;GO:0045786::negative regulation of cell cycle;GO:0045930::negative regulation of mitotic cell cycle	Intron (ENSMUST00000195271/ENSMUSG00000004031, intron 2 of 7)	1	158072839	158183799	110961	2	ENSMUSG00000004031	ENSMUST00000195271	10163	Brinp2	bone morphogenic protein/retinoic acid inducible neural-specific 2 [Source:MGI Symbol;Acc:MGI:2443333]
chr3	107873749	107874336	588	*	107873801;107874262	12	18	30	26	13	14.5179	4.42618	4.78845	20.5007	22.1786	60.2119	67.2423	-1.57837	0.0419985	1	-	-	+	+	ENSMUSG00000004038	Gstm3	Intron5	Intron5	Intron5	GO:0005737::cytoplasm;GO:0005829::cytosol;GO:0009617::response to bacterium;GO:0071466::cellular response to xenobiotic stimulus	2557	107871012	107876599	ENSMUSG00000004038	Gstm3	-	GO:0005737::cytoplasm;GO:0005829::cytosol;GO:0009617::response to bacterium;GO:0071466::cellular response to xenobiotic stimulus	Intron (ENSMUST00000004136/ENSMUSG00000004038, intron 5 of 7)	3	107871012	107876599	5588	2	ENSMUSG00000004038	ENSMUST00000004136	2263	Gstm3	glutathione S-transferase, mu 3 [Source:MGI Symbol;Acc:MGI:106026]
chr11	100809543	100810309	767	*	100809675;100810151	16	19	37	32	17	15.282	5.42564	5.85255	19.2651	20.781	60.3629	54.2627	-1.51719	0.0406061	1	+	-	+	-	ENSMUSG00000004040	Stat3	Intron1	Intron1	Intron1	GO:0005634::nucleus;GO:0005739::mitochondrion;GO:0010629::negative regulation of gene expression;GO:0043565::sequence-specific DNA binding	20304	100775924	100830230	ENSMUSG00000004040	Stat3	-	GO:0005634::nucleus;GO:0005739::mitochondrion;GO:0010629::negative regulation of gene expression;GO:0043565::sequence-specific DNA binding	Intron (ENSMUST00000103114/ENSMUSG00000004040, intron 1 of 23)	11	100796482	100799050	2569	2	ENSMUSG00000004040	ENSMUST00000130686	-10493	Stat3	signal transducer and activator of transcription 3 [Source:MGI Symbol;Acc:MGI:103038]
chr11	100816882	100817669	788	*	100816981;100817500	11	17	20	19	12	13.7538	2.99838	3.547	10.3628	12.2589	41.4736	47.5349	-1.97624	0.0404179	1	-	-	+	+	ENSMUSG00000004040	Stat3	Intron1	Intron1	Intron1	GO:0005634::nucleus;GO:0005739::mitochondrion;GO:0010629::negative regulation of gene expression;GO:0043565::sequence-specific DNA binding	12955	100775924	100830230	ENSMUSG00000004040	Stat3	-	GO:0005634::nucleus;GO:0005739::mitochondrion;GO:0010629::negative regulation of gene expression;GO:0043565::sequence-specific DNA binding	Intron (ENSMUST00000103114/ENSMUSG00000004040, intron 1 of 23)	11	100779062	100830206	51145	2	ENSMUSG00000004040	ENSMUST00000092671	12537	Stat3	signal transducer and activator of transcription 3 [Source:MGI Symbol;Acc:MGI:103038]
chr11	100796088	100796550	463	*	100796382;100796211	9	10	30	18	10	8.4051	4.42618	3.36965	26.0354	19.8208	58.8214	49.44	-1.23933	0.0420298	1	-	+	-	+	ENSMUSG00000004040	Stat3	Intron5	Intron6	Exon7	GO:0005634::nucleus;GO:0005739::mitochondrion;GO:0010629::negative regulation of gene expression;GO:0043565::sequence-specific DNA binding	33911	100775924	100830230	ENSMUSG00000004040	Stat3	-	GO:0005634::nucleus;GO:0005739::mitochondrion;GO:0010629::negative regulation of gene expression;GO:0043565::sequence-specific DNA binding	Promoter (<=1kb)	11	100793563	100796237	2675	2	ENSMUSG00000004040	ENSMUST00000154170	0	Stat3	signal transducer and activator of transcription 3 [Source:MGI Symbol;Acc:MGI:103038]
chr11	100735392	100736212	821	*	100735540;100735491;100735761;100735861;100735929	14	19	40	27	15	15.282	5.85398	4.9658	19.4189	16.4726	49.7582	50.6936	-1.48479	0.0174729	1	+	+	+	+	.	.	.	.	.	.	-15509	100751311	100768134	ENSMUSG00000004043	Stat5a	+	GO:0005515::protein binding;GO:0005634::nucleus;GO:0043565::sequence-specific DNA binding;GO:0045944::positive regulation of transcription from RNA polymerase II promoter	Intron (ENSMUST00000004143/ENSMUSG00000020919, intron 1 of 18)	11	100689493	100741364	51872	2	ENSMUSG00000020919	ENSMUST00000126266	5152	Stat5a	signal transducer and activator of transcription 5A [Source:MGI Symbol;Acc:MGI:103036]
chr11	100862732	100862935	204	*	100862771	6	9	21	15	7	7.641	3.14116	2.8376	41.935	37.8824	93.4511	102.009	-1.2921	0.0204259	1	+	-	-	-	.	.	.	.	.	.	-1120	100847559	100861713	ENSMUSG00000004044	Cavin1	-	GO:0005634::nucleus;GO:0005737::cytoplasm;GO:0005739::mitochondrion;GO:0016020::membrane	Promoter (1-2kb)	11	100847559	100861713	14155	2	ENSMUSG00000004044	ENSMUST00000060792	-1019	Cavin1	caveolae associated 1 [Source:MGI Symbol;Acc:MGI:1277968]
chr19	5739139	5739344	206	*	5739234	11	15	25	25	12	12.2256	3.71228	4.6111	49.0783	60.9612	158.646	161.629	-1.54129	0.0267021	1	-	-	+	-	ENSMUSG00000118077	Gm50315	LastExon	Intergenic	Intergenic	.	176	5739065	5752893	ENSMUSG00000004054	Map3k11	+	GO:0004672::protein kinase activity;GO:0005515::protein binding;GO:0005737::cytoplasm;GO:0006468::protein phosphorylation	Promoter (<=1kb)	19	5739162	5740007	846	1	ENSMUSG00000004054	ENSMUST00000237032	0	Map3k11	mitogen-activated protein kinase kinase kinase 11 [Source:MGI Symbol;Acc:MGI:1346880]
chr19	5739139	5739344	206	*	5739234	11	15	25	25	12	12.2256	3.71228	4.6111	49.0783	60.9612	158.646	161.629	-1.54129	0.0267021	1	-	-	+	-	ENSMUSG00000004054	Map3k11	UTR5	UTR5	Intron1	GO:0004672::protein kinase activity;GO:0005515::protein binding;GO:0005737::cytoplasm;GO:0006468::protein phosphorylation	176	5739065	5752893	ENSMUSG00000004054	Map3k11	+	GO:0004672::protein kinase activity;GO:0005515::protein binding;GO:0005737::cytoplasm;GO:0006468::protein phosphorylation	Promoter (<=1kb)	19	5739162	5740007	846	1	ENSMUSG00000004054	ENSMUST00000237032	0	Map3k11	mitogen-activated protein kinase kinase kinase 11 [Source:MGI Symbol;Acc:MGI:1346880]
chr16	4514355	4515336	982	*	4514907;4515126	17	27	39	42	18	21.3948	5.7112	7.62605	15.8392	21.1497	49.9203	59.3353	-1.56254	0.038306	1	-	+	-	+	ENSMUSG00000004069	Dnaja3	Exon6	Intron6	Intron7	GO:0005634::nucleus;GO:0005739::mitochondrion;GO:0043066::negative regulation of apoptotic process;GO:0090398::cellular senescence	12911	4501934	4525559	ENSMUSG00000004069	Dnaja3	+	GO:0005634::nucleus;GO:0005739::mitochondrion;GO:0043066::negative regulation of apoptotic process;GO:0090398::cellular senescence	Exon (ENSMUST00000060067/ENSMUSG00000004069, exon 6 of 12)	16	4501979	4524542	22564	1	ENSMUSG00000004069	ENSMUST00000229529	12376	Dnaja3	DnaJ heat shock protein family (Hsp40) member A3 [Source:MGI Symbol;Acc:MGI:1933786]
chr16	4609668	4610030	363	*	4609837	6	7	7	6	7	6.1128	1.14224	1.24145	8.56973	9.31406	52.518	45.8617	-2.45971	0.0499079	1	-	-	+	-	.	.	.	.	.	.	-2049	4603347	4607799	ENSMUSG00000004071	Cdip1	-	GO:0005634::nucleus;GO:0005765::lysosomal membrane;GO:0016020::membrane;GO:0046872::metal ion binding	Promoter (1-2kb)	16	4584705	4608156	23452	2	ENSMUSG00000004071	ENSMUST00000118703	-1512	Cdip1	cell death inducing Trp53 target 1 [Source:MGI Symbol;Acc:MGI:1913876]
chr2	72118331	72118656	326	*	72118388;72118384	6	8	17	11	7	6.8769	2.57004	2.1282	21.4703	17.7792	58.4786	57.4502	-1.56249	0.0207766	1	-	-	+	+	ENSMUSG00000004085	Map3k20	Intron1	Intron1	Intron1	GO:0005634::nucleus;GO:0005829::cytosol;GO:0006468::protein phosphorylation;GO:0060173::limb development	2421	72116072	72237846	ENSMUSG00000004085	Map3k20	+	GO:0005634::nucleus;GO:0005829::cytosol;GO:0006468::protein phosphorylation;GO:0060173::limb development	Intron (ENSMUST00000090824/ENSMUSG00000004085, intron 1 of 19)	2	72116138	72195187	79050	1	ENSMUSG00000004085	ENSMUST00000135204	2193	Map3k20	mitogen-activated protein kinase kinase kinase 20 [Source:MGI Symbol;Acc:MGI:2443258]
chr9	14422044	14422725	682	*	14422276;14422140;14422469	13	19	27	22	14	15.282	3.99784	4.07905	15.9646	16.2889	55.9062	61.0256	-1.85814	0.0377197	1	-	+	+	+	.	.	.	.	.	.	10471	14411913	14421873	ENSMUSG00000004096	Cwc15	+	GO:0005634::nucleus;GO:0005681::spliceosomal complex;GO:0005739::mitochondrion;GO:0016607::nuclear speck	Downstream (<=300bp)	9	14419103	14421858	2756	1	ENSMUSG00000004096	ENSMUST00000216619	2941	Cwc15	CWC15 spliceosome-associated protein [Source:MGI Symbol;Acc:MGI:1913320]
chr9	14419520	14420407	888	*	14419826;14420042;14420209	16	21	43	27	17	16.8102	6.28232	4.9658	19.2674	15.2297	52.1378	51.5557	-1.58777	0.0336122	1	+	-	+	+	ENSMUSG00000004096	Cwc15	LastIntron	LastIntron	LastIntron	GO:0005634::nucleus;GO:0005681::spliceosomal complex;GO:0005739::mitochondrion;GO:0016607::nuclear speck	8050	14411913	14421873	ENSMUSG00000004096	Cwc15	+	GO:0005634::nucleus;GO:0005681::spliceosomal complex;GO:0005739::mitochondrion;GO:0016607::nuclear speck	Intron (ENSMUST00000004200/ENSMUSG00000004096, intron 6 of 6)	9	14419103	14421858	2756	1	ENSMUSG00000004096	ENSMUST00000216619	417	Cwc15	CWC15 spliceosome-associated protein [Source:MGI Symbol;Acc:MGI:1913320]
chr9	14417183	14417511	329	*	14417238	7	11	17	6	8	9.1692	2.57004	1.24145	21.2746	10.2766	66.2232	75.9018	-2.1714	0.0178842	1	-	-	-	+	ENSMUSG00000004096	Cwc15	Intron5	Intron5	Intron5	GO:0005634::nucleus;GO:0005681::spliceosomal complex;GO:0005739::mitochondrion;GO:0016607::nuclear speck	5433	14411913	14421873	ENSMUSG00000004096	Cwc15	+	GO:0005634::nucleus;GO:0005681::spliceosomal complex;GO:0005739::mitochondrion;GO:0016607::nuclear speck	Promoter (1-2kb)	9	14419103	14421858	2756	1	ENSMUSG00000004096	ENSMUST00000216619	-1592	Cwc15	CWC15 spliceosome-associated protein [Source:MGI Symbol;Acc:MGI:1913320]
chr9	20725471	20726423	953	*	20726163;20725809;20725942;20726038	19	26	51	54	20	20.6307	7.42456	9.75425	21.2175	27.8752	57.1549	58.9573	-1.24194	0.0484777	1	+	+	+	+	ENSMUSG00000004098	Col5a3	Intergenic	Intron1	Intron1	GO:0005201::extracellular matrix structural constituent;GO:0005615::extracellular space;GO:0008201::heparin binding;GO:0062023::NA	416	20681346	20726363	ENSMUSG00000004098	Col5a3	-	GO:0005201::extracellular matrix structural constituent;GO:0005615::extracellular space;GO:0008201::heparin binding;GO:0062023::NA	Promoter (<=1kb)	9	20681346	20726363	45018	2	ENSMUSG00000004098	ENSMUST00000004201	0	Col5a3	collagen, type V, alpha 3 [Source:MGI Symbol;Acc:MGI:1858212]
chr9	20852208	20852534	327	*	20852298;20852410	14	16	44	20	15	12.9897	6.4251	3.72435	53.5117	31.0184	124.928	108.185	-1.46349	0.0399329	1	-	-	+	+	ENSMUSG00000004099	Dnmt1	Intron4	Intron4	Intron4	GO:0003677::DNA binding;GO:0005634::nucleus;GO:0008270::zinc ion binding;GO:0016740::transferase activity	11548	20818505	20863919	ENSMUSG00000004099	Dnmt1	-	GO:0003677::DNA binding;GO:0005634::nucleus;GO:0008270::zinc ion binding;GO:0016740::transferase activity	Intron (ENSMUST00000215545/ENSMUSG00000004099, intron 1 of 8)	9	20843491	20848485	4995	2	ENSMUSG00000004099	ENSMUST00000216135	-3723	Dnmt1	DNA methyltransferase (cytosine-5) 1 [Source:MGI Symbol;Acc:MGI:94912]
chr9	20853469	20853686	218	*	20853569	6	9	8	14	7	7.641	1.28502	2.66025	16.0535	33.234	87.4496	95.4575	-1.89182	0.0451668	1	-	-	-	+	ENSMUSG00000004099	Dnmt1	Intron2	Intron2	Intron2	GO:0003677::DNA binding;GO:0005634::nucleus;GO:0008270::zinc ion binding;GO:0016740::transferase activity	10342	20818505	20863919	ENSMUSG00000004099	Dnmt1	-	GO:0003677::DNA binding;GO:0005634::nucleus;GO:0008270::zinc ion binding;GO:0016740::transferase activity	Intron (ENSMUST00000215545/ENSMUSG00000004099, intron 1 of 8)	9	20843491	20848485	4995	2	ENSMUSG00000004099	ENSMUST00000216135	-4984	Dnmt1	DNA methyltransferase (cytosine-5) 1 [Source:MGI Symbol;Acc:MGI:94912]
chr9	20869067	20869349	283	*	20869209	8	9	11	14	9	7.641	1.71336	2.66025	16.4884	25.6007	86.6109	73.5326	-1.92785	0.0240162	1	-	-	+	-	.	.	.	.	.	.	-5288	20818505	20863919	ENSMUSG00000004099	Dnmt1	-	GO:0003677::DNA binding;GO:0005634::nucleus;GO:0008270::zinc ion binding;GO:0016740::transferase activity	Intron (ENSMUST00000177754/ENSMUSG00000004099, intron 1 of 38)	9	20818505	20871184	52680	2	ENSMUSG00000004099	ENSMUST00000177754	1835	Dnmt1	DNA methyltransferase (cytosine-5) 1 [Source:MGI Symbol;Acc:MGI:94912]
chr2	33137527	33137834	308	*	33137675	8	13	23	26	9	10.6974	3.42672	4.78845	30.3001	42.341	79.5808	94.5897	-1.26164	0.0375606	1	-	-	-	+	ENSMUSG00000038831	Ralgps1	Intron8	Intron8	Intron8	GO:0005085::guanyl-nucleotide exchange factor activity;GO:0005737::cytoplasm;GO:0005886::plasma membrane;GO:0016020::membrane	31595	33106085	33134531	ENSMUSG00000004105	Angptl2	+	GO:0005102::receptor binding;GO:0005576::extracellular region;GO:0005615::extracellular space;GO:0062023::NA	3' UTR	2	33106129	33132405	26277	1	ENSMUSG00000004105	ENSMUST00000193373	31398	Angptl2	angiopoietin-like 2 [Source:MGI Symbol;Acc:MGI:1347002]
chr2	33115052	33115473	422	*	33115142;33115218;33115238	10	14	34	31	11	11.4615	4.9973	5.6752	32.2507	36.6256	70.9899	73.9683	-1.07356	0.0078264	1	+	+	+	-	ENSMUSG00000038831	Ralgps1	Intron8	Intron8	Intron8	GO:0005085::guanyl-nucleotide exchange factor activity;GO:0005737::cytoplasm;GO:0005886::plasma membrane;GO:0016020::membrane	9177	33106085	33134531	ENSMUSG00000004105	Angptl2	+	GO:0005102::receptor binding;GO:0005576::extracellular region;GO:0005615::extracellular space;GO:0062023::NA	Intron (ENSMUST00000131298/ENSMUSG00000038831, intron 8 of 17)	2	33106129	33132405	26277	1	ENSMUSG00000004105	ENSMUST00000193373	8923	Angptl2	angiopoietin-like 2 [Source:MGI Symbol;Acc:MGI:1347002]
chr2	33114471	33114778	308	*	33114678;33114681	11	18	17	24	12	14.5179	2.57004	4.43375	22.7251	39.2046	106.108	128.372	-1.92076	0.0301595	1	-	-	+	+	ENSMUSG00000004105	Angptl2	Intron1	Intron1	Intron1	GO:0005102::receptor binding;GO:0005576::extracellular region;GO:0005615::extracellular space;GO:0062023::NA	8539	33106085	33134531	ENSMUSG00000004105	Angptl2	+	GO:0005102::receptor binding;GO:0005576::extracellular region;GO:0005615::extracellular space;GO:0062023::NA	Intron (ENSMUST00000131298/ENSMUSG00000038831, intron 8 of 17)	2	33106129	33132405	26277	1	ENSMUSG00000004105	ENSMUST00000193373	8342	Angptl2	angiopoietin-like 2 [Source:MGI Symbol;Acc:MGI:1347002]
chr2	33114471	33114778	308	*	33114678;33114681	11	18	17	24	12	14.5179	2.57004	4.43375	22.7251	39.2046	106.108	128.372	-1.92076	0.0301595	1	-	-	+	+	ENSMUSG00000038831	Ralgps1	Intron8	Intron8	Intron8	GO:0005085::guanyl-nucleotide exchange factor activity;GO:0005737::cytoplasm;GO:0005886::plasma membrane;GO:0016020::membrane	8539	33106085	33134531	ENSMUSG00000004105	Angptl2	+	GO:0005102::receptor binding;GO:0005576::extracellular region;GO:0005615::extracellular space;GO:0062023::NA	Intron (ENSMUST00000131298/ENSMUSG00000038831, intron 8 of 17)	2	33106129	33132405	26277	1	ENSMUSG00000004105	ENSMUST00000193373	8342	Angptl2	angiopoietin-like 2 [Source:MGI Symbol;Acc:MGI:1347002]
chr2	33115052	33115473	422	*	33115142;33115218;33115238	10	14	34	31	11	11.4615	4.9973	5.6752	32.2507	36.6256	70.9899	73.9683	-1.07356	0.0078264	1	+	+	+	-	ENSMUSG00000004105	Angptl2	Intron1	Intron1	Intron1	GO:0005102::receptor binding;GO:0005576::extracellular region;GO:0005615::extracellular space;GO:0062023::NA	9177	33106085	33134531	ENSMUSG00000004105	Angptl2	+	GO:0005102::receptor binding;GO:0005576::extracellular region;GO:0005615::extracellular space;GO:0062023::NA	Intron (ENSMUST00000131298/ENSMUSG00000038831, intron 8 of 17)	2	33106129	33132405	26277	1	ENSMUSG00000004105	ENSMUST00000193373	8923	Angptl2	angiopoietin-like 2 [Source:MGI Symbol;Acc:MGI:1347002]
chr1	154733040	154733266	227	*	154733089	6	7	12	8	7	6.1128	1.85614	1.59615	22.269	19.1498	83.9825	73.3383	-1.92535	0.0424163	1	-	-	+	-	.	.	.	.	.	.	-131050	154266477	154602102	ENSMUSG00000004110	Cacna1e	-	GO:0016020::membrane;GO:0016021::integral component of membrane;GO:0046872::metal ion binding;GO:0055085::transmembrane transport	Intron (ENSMUST00000211821/ENSMUSG00000004110, intron 1 of 46)	1	154274139	154739813	465675	2	ENSMUSG00000004110	ENSMUST00000211821	6547	Cacna1e	calcium channel, voltage-dependent, R type, alpha 1E subunit [Source:MGI Symbol;Acc:MGI:106217]
chr1	154591468	154591974	507	*	154591587;154591701;154591697	6	7	14	8	7	6.1128	2.1417	1.59615	11.5045	8.57397	37.6016	32.8359	-1.8107	0.0209655	1	+	-	+	+	ENSMUSG00000004110	Cacna1e	Intron1	Intron1	Intron1	GO:0016020::membrane;GO:0016021::integral component of membrane;GO:0046872::metal ion binding;GO:0055085::transmembrane transport	10381	154266477	154602102	ENSMUSG00000004110	Cacna1e	-	GO:0016020::membrane;GO:0016021::integral component of membrane;GO:0046872::metal ion binding;GO:0055085::transmembrane transport	Intron (ENSMUST00000211821/ENSMUSG00000004110, intron 1 of 46)	1	154268265	154601666	333402	2	ENSMUSG00000004110	ENSMUST00000004214	9692	Cacna1e	calcium channel, voltage-dependent, R type, alpha 1E subunit [Source:MGI Symbol;Acc:MGI:106217]
[truncated: 23,822 more rows]
